# Supplementary material for: Capturing human categorization of natural images by combining deep networks and cognitive models
Source: Nat Commun. 2020 Oct 27;11:5418. doi: 10.1038/s41467-020-18946-z (PMC7591513; doi:10.1038/s41467-020-18946-z)
Supplement: Supplementary file 3 — Source Data [file 41467_2020_18946_MOESM3_ESM.zip]

Archive with 35 entries (34 files):
- Source_Data/
- Source_Data/Figure_7_row_1_Y_co-ordinates.txt
- Source_Data/Figure_7_row_1_col_4_Z_co-ordinates.txt
- Source_Data/Figure_5_top.txt
- __MACOSX/Source_Data/._Figure_5_top.txt
- Source_Data/Figure_6_left.txt
- __MACOSX/Source_Data/._Figure_6_left.txt
- Source_Data/Figure_7_row_1_X_co-ordinates.txt
- Source_Data/Figure_3d.txt
- __MACOSX/Source_Data/._Figure_3d.txt
- Source_Data/Figure_7_row_1_col_1_Z_co-ordinates.txt
- Source_Data/Figure_3c.txt
- __MACOSX/Source_Data/._Figure_3c.txt
- Source_Data/Figure_7_row_1_col_2_Z_co-ordinates.txt
- Source_Data/Figure_6_right.txt
- __MACOSX/Source_Data/._Figure_6_right.txt
- Source_Data/Figure_7_row_2_col_2.txt
- __MACOSX/Source_Data/._Figure_7_row_2_col_2.txt
- Source_Data/Figure_7_row_4_col_5.txt
- Source_Data/Figure_7_row_4_col_4.txt
- Source_Data/Figure_7_row_1_col_3_Z_co-ordinates.txt
- Source_Data/Figure_7_row_2_col_3.txt
- Source_Data/Figure_7_row_2_col_1.txt
- Source_Data/Figure_7_row_2_col_4.txt
- Source_Data/Figure_7_row_4_col_3.txt
- Source_Data/Figure_7_row_4_col_2.txt
- Source_Data/Figure_7_row_2_col_5.txt
- Source_Data/Figure_7_row_4_col_1.txt
- Source_Data/Figure_7_row_3_col_2.txt
- Source_Data/Figure_7_row_3_col_3.txt
- Source_Data/Figure_5_bottom.txt
- Source_Data/Figure_7_row_3_col_1.txt
- Source_Data/Figure_7_row_3_col_4.txt
- Source_Data/Figure_7_row_3_col_5.txt
- Source_Data/Figure_7_row_1_col_5_Z_co-ordinates.txt
