# Supplementary material for: Capturing human categorization of natural images by combining deep networks and cognitive models
Source: Nat Commun. 2020 Oct 27;11:5418. doi: 10.1038/s41467-020-18946-z (PMC7591513; doi:10.1038/s41467-020-18946-z)
Supplement: Supplementary file 3 — Source Data [file 41467_2020_18946_MOESM3_ESM.zip › Source_Data/Figure_7_row_1_Y_co-ordinates.txt]

-3.310307549579001751e+00 -3.310307549579001751e+00 -3.310307549579001751e+00 -3.310307549579001751e+00 -3.310307549579001751e+00 -3.310307549579001751e+00 -3.310307549579001751e+00 -3.310307549579001751e+00 -3.310307549579001751e+00 -3.310307549579001751e+00 -3.310307549579001751e+00 -3.310307549579001751e+00 -3.310307549579001751e+00 -3.310307549579001751e+00 -3.310307549579001751e+00 -3.310307549579001751e+00 -3.310307549579001751e+00 -3.310307549579001751e+00 -3.310307549579001751e+00 -3.310307549579001751e+00 -3.310307549579001751e+00 -3.310307549579001751e+00 -3.310307549579001751e+00 -3.310307549579001751e+00 -3.310307549579001751e+00 -3.310307549579001751e+00 -3.310307549579001751e+00 -3.310307549579001751e+00 -3.310307549579001751e+00 -3.310307549579001751e+00 -3.310307549579001751e+00 -3.310307549579001751e+00 -3.310307549579001751e+00 -3.310307549579001751e+00 -3.310307549579001751e+00 -3.310307549579001751e+00 -3.310307549579001751e+00 -3.310307549579001751e+00 -3.310307549579001751e+00 -3.310307549579001751e+00 -3.310307549579001751e+00 -3.310307549579001751e+00 -3.310307549579001751e+00 -3.310307549579001751e+00 -3.310307549579001751e+00 -3.310307549579001751e+00 -3.310307549579001751e+00 -3.310307549579001751e+00 -3.310307549579001751e+00 -3.310307549579001751e+00 -3.310307549579001751e+00 -3.310307549579001751e+00 -3.310307549579001751e+00 -3.310307549579001751e+00 -3.310307549579001751e+00 -3.310307549579001751e+00 -3.310307549579001751e+00 -3.310307549579001751e+00 -3.310307549579001751e+00 -3.310307549579001751e+00 -3.310307549579001751e+00 -3.310307549579001751e+00 -3.310307549579001751e+00 -3.310307549579001751e+00 -3.310307549579001751e+00 -3.310307549579001751e+00 -3.310307549579001751e+00 -3.310307549579001751e+00 -3.310307549579001751e+00 -3.310307549579001751e+00 -3.310307549579001751e+00 -3.310307549579001751e+00 -3.310307549579001751e+00 -3.310307549579001751e+00 -3.310307549579001751e+00 -3.310307549579001751e+00 -3.310307549579001751e+00 -3.310307549579001751e+00 -3.310307549579001751e+00 -3.310307549579001751e+00 -3.310307549579001751e+00 -3.310307549579001751e+00 -3.310307549579001751e+00 -3.310307549579001751e+00 -3.310307549579001751e+00 -3.310307549579001751e+00 -3.310307549579001751e+00 -3.310307549579001751e+00 -3.310307549579001751e+00 -3.310307549579001751e+00 -3.310307549579001751e+00 -3.310307549579001751e+00 -3.310307549579001751e+00 -3.310307549579001751e+00 -3.310307549579001751e+00 -3.310307549579001751e+00 -3.310307549579001751e+00 -3.310307549579001751e+00 -3.310307549579001751e+00 -3.310307549579001751e+00 -3.310307549579001751e+00 -3.310307549579001751e+00 -3.310307549579001751e+00 -3.310307549579001751e+00 -3.310307549579001751e+00 -3.310307549579001751e+00 -3.310307549579001751e+00 -3.310307549579001751e+00 -3.310307549579001751e+00 -3.310307549579001751e+00 -3.310307549579001751e+00 -3.310307549579001751e+00 -3.310307549579001751e+00 -3.310307549579001751e+00 -3.310307549579001751e+00 -3.310307549579001751e+00 -3.310307549579001751e+00 -3.310307549579001751e+00 -3.310307549579001751e+00 -3.310307549579001751e+00 -3.310307549579001751e+00 -3.310307549579001751e+00 -3.310307549579001751e+00 -3.310307549579001751e+00 -3.310307549579001751e+00 -3.310307549579001751e+00 -3.310307549579001751e+00 -3.310307549579001751e+00 -3.310307549579001751e+00 -3.310307549579001751e+00 -3.310307549579001751e+00 -3.310307549579001751e+00 -3.310307549579001751e+00 -3.310307549579001751e+00 -3.310307549579001751e+00 -3.310307549579001751e+00 -3.310307549579001751e+00 -3.310307549579001751e+00 -3.310307549579001751e+00 -3.310307549579001751e+00 -3.310307549579001751e+00 -3.310307549579001751e+00 -3.310307549579001751e+00 -3.310307549579001751e+00 -3.310307549579001751e+00 -3.310307549579001751e+00 -3.310307549579001751e+00 -3.310307549579001751e+00 -3.310307549579001751e+00 -3.310307549579001751e+00 -3.310307549579001751e+00 -3.310307549579001751e+00 -3.310307549579001751e+00 -3.310307549579001751e+00 -3.310307549579001751e+00 -3.310307549579001751e+00 -3.310307549579001751e+00 -3.310307549579001751e+00 -3.310307549579001751e+00 -3.310307549579001751e+00 -3.310307549579001751e+00 -3.310307549579001751e+00 -3.310307549579001751e+00 -3.310307549579001751e+00 -3.310307549579001751e+00 -3.310307549579001751e+00 -3.310307549579001751e+00 -3.310307549579001751e+00 -3.310307549579001751e+00 -3.310307549579001751e+00 -3.310307549579001751e+00 -3.310307549579001751e+00 -3.310307549579001751e+00 -3.310307549579001751e+00 -3.310307549579001751e+00 -3.310307549579001751e+00 -3.310307549579001751e+00 -3.310307549579001751e+00 -3.310307549579001751e+00 -3.310307549579001751e+00 -3.310307549579001751e+00 -3.310307549579001751e+00 -3.310307549579001751e+00 -3.310307549579001751e+00 -3.310307549579001751e+00 -3.310307549579001751e+00 -3.310307549579001751e+00 -3.310307549579001751e+00 -3.310307549579001751e+00 -3.310307549579001751e+00 -3.310307549579001751e+00 -3.310307549579001751e+00 -3.310307549579001751e+00 -3.310307549579001751e+00 -3.310307549579001751e+00 -3.310307549579001751e+00 -3.310307549579001751e+00 -3.310307549579001751e+00 -3.310307549579001751e+00 -3.310307549579001751e+00 -3.310307549579001751e+00 -3.310307549579001751e+00 -3.310307549579001751e+00 -3.310307549579001751e+00 -3.310307549579001751e+00 -3.310307549579001751e+00 -3.310307549579001751e+00 -3.310307549579001751e+00 -3.310307549579001751e+00 -3.310307549579001751e+00 -3.310307549579001751e+00 -3.310307549579001751e+00 -3.310307549579001751e+00 -3.310307549579001751e+00 -3.310307549579001751e+00 -3.310307549579001751e+00 -3.310307549579001751e+00 -3.310307549579001751e+00 -3.310307549579001751e+00 -3.310307549579001751e+00 -3.310307549579001751e+00 -3.310307549579001751e+00 -3.310307549579001751e+00 -3.310307549579001751e+00 -3.310307549579001751e+00 -3.310307549579001751e+00 -3.310307549579001751e+00 -3.310307549579001751e+00 -3.310307549579001751e+00 -3.310307549579001751e+00 -3.310307549579001751e+00 -3.310307549579001751e+00 -3.310307549579001751e+00 -3.310307549579001751e+00 -3.310307549579001751e+00 -3.310307549579001751e+00 -3.310307549579001751e+00 -3.310307549579001751e+00 -3.310307549579001751e+00 -3.310307549579001751e+00 -3.310307549579001751e+00 -3.310307549579001751e+00 -3.310307549579001751e+00 -3.310307549579001751e+00 -3.310307549579001751e+00 -3.310307549579001751e+00 -3.310307549579001751e+00 -3.310307549579001751e+00 -3.310307549579001751e+00 -3.310307549579001751e+00 -3.310307549579001751e+00 -3.310307549579001751e+00 -3.310307549579001751e+00 -3.310307549579001751e+00 -3.310307549579001751e+00 -3.310307549579001751e+00 -3.310307549579001751e+00 -3.310307549579001751e+00 -3.310307549579001751e+00 -3.310307549579001751e+00 -3.310307549579001751e+00 -3.310307549579001751e+00 -3.310307549579001751e+00 -3.310307549579001751e+00 -3.310307549579001751e+00 -3.310307549579001751e+00 -3.310307549579001751e+00 -3.310307549579001751e+00 -3.310307549579001751e+00 -3.310307549579001751e+00 -3.310307549579001751e+00 -3.310307549579001751e+00 -3.310307549579001751e+00 -3.310307549579001751e+00 -3.310307549579001751e+00 -3.310307549579001751e+00 -3.310307549579001751e+00 -3.310307549579001751e+00 -3.310307549579001751e+00 -3.310307549579001751e+00 -3.310307549579001751e+00 -3.310307549579001751e+00 -3.310307549579001751e+00 -3.310307549579001751e+00 -3.310307549579001751e+00 -3.310307549579001751e+00 -3.310307549579001751e+00 -3.310307549579001751e+00 -3.310307549579001751e+00 -3.310307549579001751e+00 -3.310307549579001751e+00 -3.310307549579001751e+00 -3.310307549579001751e+00 -3.310307549579001751e+00 -3.310307549579001751e+00 -3.310307549579001751e+00 -3.310307549579001751e+00 -3.310307549579001751e+00 -3.310307549579001751e+00 -3.310307549579001751e+00 -3.310307549579001751e+00 -3.310307549579001751e+00 -3.310307549579001751e+00 -3.310307549579001751e+00 -3.310307549579001751e+00 -3.310307549579001751e+00 -3.310307549579001751e+00 -3.310307549579001751e+00 -3.310307549579001751e+00 -3.310307549579001751e+00 -3.310307549579001751e+00 -3.310307549579001751e+00 -3.310307549579001751e+00 -3.310307549579001751e+00 -3.310307549579001751e+00 -3.310307549579001751e+00 -3.310307549579001751e+00 -3.310307549579001751e+00 -3.310307549579001751e+00 -3.310307549579001751e+00 -3.310307549579001751e+00 -3.310307549579001751e+00 -3.310307549579001751e+00 -3.310307549579001751e+00 -3.310307549579001751e+00 -3.310307549579001751e+00 -3.310307549579001751e+00 -3.310307549579001751e+00 -3.310307549579001751e+00 -3.310307549579001751e+00 -3.310307549579001751e+00
-3.290245079581553433e+00 -3.290245079581553433e+00 -3.290245079581553433e+00 -3.290245079581553433e+00 -3.290245079581553433e+00 -3.290245079581553433e+00 -3.290245079581553433e+00 -3.290245079581553433e+00 -3.290245079581553433e+00 -3.290245079581553433e+00 -3.290245079581553433e+00 -3.290245079581553433e+00 -3.290245079581553433e+00 -3.290245079581553433e+00 -3.290245079581553433e+00 -3.290245079581553433e+00 -3.290245079581553433e+00 -3.290245079581553433e+00 -3.290245079581553433e+00 -3.290245079581553433e+00 -3.290245079581553433e+00 -3.290245079581553433e+00 -3.290245079581553433e+00 -3.290245079581553433e+00 -3.290245079581553433e+00 -3.290245079581553433e+00 -3.290245079581553433e+00 -3.290245079581553433e+00 -3.290245079581553433e+00 -3.290245079581553433e+00 -3.290245079581553433e+00 -3.290245079581553433e+00 -3.290245079581553433e+00 -3.290245079581553433e+00 -3.290245079581553433e+00 -3.290245079581553433e+00 -3.290245079581553433e+00 -3.290245079581553433e+00 -3.290245079581553433e+00 -3.290245079581553433e+00 -3.290245079581553433e+00 -3.290245079581553433e+00 -3.290245079581553433e+00 -3.290245079581553433e+00 -3.290245079581553433e+00 -3.290245079581553433e+00 -3.290245079581553433e+00 -3.290245079581553433e+00 -3.290245079581553433e+00 -3.290245079581553433e+00 -3.290245079581553433e+00 -3.290245079581553433e+00 -3.290245079581553433e+00 -3.290245079581553433e+00 -3.290245079581553433e+00 -3.290245079581553433e+00 -3.290245079581553433e+00 -3.290245079581553433e+00 -3.290245079581553433e+00 -3.290245079581553433e+00 -3.290245079581553433e+00 -3.290245079581553433e+00 -3.290245079581553433e+00 -3.290245079581553433e+00 -3.290245079581553433e+00 -3.290245079581553433e+00 -3.290245079581553433e+00 -3.290245079581553433e+00 -3.290245079581553433e+00 -3.290245079581553433e+00 -3.290245079581553433e+00 -3.290245079581553433e+00 -3.290245079581553433e+00 -3.290245079581553433e+00 -3.290245079581553433e+00 -3.290245079581553433e+00 -3.290245079581553433e+00 -3.290245079581553433e+00 -3.290245079581553433e+00 -3.290245079581553433e+00 -3.290245079581553433e+00 -3.290245079581553433e+00 -3.290245079581553433e+00 -3.290245079581553433e+00 -3.290245079581553433e+00 -3.290245079581553433e+00 -3.290245079581553433e+00 -3.290245079581553433e+00 -3.290245079581553433e+00 -3.290245079581553433e+00 -3.290245079581553433e+00 -3.290245079581553433e+00 -3.290245079581553433e+00 -3.290245079581553433e+00 -3.290245079581553433e+00 -3.290245079581553433e+00 -3.290245079581553433e+00 -3.290245079581553433e+00 -3.290245079581553433e+00 -3.290245079581553433e+00 -3.290245079581553433e+00 -3.290245079581553433e+00 -3.290245079581553433e+00 -3.290245079581553433e+00 -3.290245079581553433e+00 -3.290245079581553433e+00 -3.290245079581553433e+00 -3.290245079581553433e+00 -3.290245079581553433e+00 -3.290245079581553433e+00 -3.290245079581553433e+00 -3.290245079581553433e+00 -3.290245079581553433e+00 -3.290245079581553433e+00 -3.290245079581553433e+00 -3.290245079581553433e+00 -3.290245079581553433e+00 -3.290245079581553433e+00 -3.290245079581553433e+00 -3.290245079581553433e+00 -3.290245079581553433e+00 -3.290245079581553433e+00 -3.290245079581553433e+00 -3.290245079581553433e+00 -3.290245079581553433e+00 -3.290245079581553433e+00 -3.290245079581553433e+00 -3.290245079581553433e+00 -3.290245079581553433e+00 -3.290245079581553433e+00 -3.290245079581553433e+00 -3.290245079581553433e+00 -3.290245079581553433e+00 -3.290245079581553433e+00 -3.290245079581553433e+00 -3.290245079581553433e+00 -3.290245079581553433e+00 -3.290245079581553433e+00 -3.290245079581553433e+00 -3.290245079581553433e+00 -3.290245079581553433e+00 -3.290245079581553433e+00 -3.290245079581553433e+00 -3.290245079581553433e+00 -3.290245079581553433e+00 -3.290245079581553433e+00 -3.290245079581553433e+00 -3.290245079581553433e+00 -3.290245079581553433e+00 -3.290245079581553433e+00 -3.290245079581553433e+00 -3.290245079581553433e+00 -3.290245079581553433e+00 -3.290245079581553433e+00 -3.290245079581553433e+00 -3.290245079581553433e+00 -3.290245079581553433e+00 -3.290245079581553433e+00 -3.290245079581553433e+00 -3.290245079581553433e+00 -3.290245079581553433e+00 -3.290245079581553433e+00 -3.290245079581553433e+00 -3.290245079581553433e+00 -3.290245079581553433e+00 -3.290245079581553433e+00 -3.290245079581553433e+00 -3.290245079581553433e+00 -3.290245079581553433e+00 -3.290245079581553433e+00 -3.290245079581553433e+00 -3.290245079581553433e+00 -3.290245079581553433e+00 -3.290245079581553433e+00 -3.290245079581553433e+00 -3.290245079581553433e+00 -3.290245079581553433e+00 -3.290245079581553433e+00 -3.290245079581553433e+00 -3.290245079581553433e+00 -3.290245079581553433e+00 -3.290245079581553433e+00 -3.290245079581553433e+00 -3.290245079581553433e+00 -3.290245079581553433e+00 -3.290245079581553433e+00 -3.290245079581553433e+00 -3.290245079581553433e+00 -3.290245079581553433e+00 -3.290245079581553433e+00 -3.290245079581553433e+00 -3.290245079581553433e+00 -3.290245079581553433e+00 -3.290245079581553433e+00 -3.290245079581553433e+00 -3.290245079581553433e+00 -3.290245079581553433e+00 -3.290245079581553433e+00 -3.290245079581553433e+00 -3.290245079581553433e+00 -3.290245079581553433e+00 -3.290245079581553433e+00 -3.290245079581553433e+00 -3.290245079581553433e+00 -3.290245079581553433e+00 -3.290245079581553433e+00 -3.290245079581553433e+00 -3.290245079581553433e+00 -3.290245079581553433e+00 -3.290245079581553433e+00 -3.290245079581553433e+00 -3.290245079581553433e+00 -3.290245079581553433e+00 -3.290245079581553433e+00 -3.290245079581553433e+00 -3.290245079581553433e+00 -3.290245079581553433e+00 -3.290245079581553433e+00 -3.290245079581553433e+00 -3.290245079581553433e+00 -3.290245079581553433e+00 -3.290245079581553433e+00 -3.290245079581553433e+00 -3.290245079581553433e+00 -3.290245079581553433e+00 -3.290245079581553433e+00 -3.290245079581553433e+00 -3.290245079581553433e+00 -3.290245079581553433e+00 -3.290245079581553433e+00 -3.290245079581553433e+00 -3.290245079581553433e+00 -3.290245079581553433e+00 -3.290245079581553433e+00 -3.290245079581553433e+00 -3.290245079581553433e+00 -3.290245079581553433e+00 -3.290245079581553433e+00 -3.290245079581553433e+00 -3.290245079581553433e+00 -3.290245079581553433e+00 -3.290245079581553433e+00 -3.290245079581553433e+00 -3.290245079581553433e+00 -3.290245079581553433e+00 -3.290245079581553433e+00 -3.290245079581553433e+00 -3.290245079581553433e+00 -3.290245079581553433e+00 -3.290245079581553433e+00 -3.290245079581553433e+00 -3.290245079581553433e+00 -3.290245079581553433e+00 -3.290245079581553433e+00 -3.290245079581553433e+00 -3.290245079581553433e+00 -3.290245079581553433e+00 -3.290245079581553433e+00 -3.290245079581553433e+00 -3.290245079581553433e+00 -3.290245079581553433e+00 -3.290245079581553433e+00 -3.290245079581553433e+00 -3.290245079581553433e+00 -3.290245079581553433e+00 -3.290245079581553433e+00 -3.290245079581553433e+00 -3.290245079581553433e+00 -3.290245079581553433e+00 -3.290245079581553433e+00 -3.290245079581553433e+00 -3.290245079581553433e+00 -3.290245079581553433e+00 -3.290245079581553433e+00 -3.290245079581553433e+00 -3.290245079581553433e+00 -3.290245079581553433e+00 -3.290245079581553433e+00 -3.290245079581553433e+00 -3.290245079581553433e+00 -3.290245079581553433e+00 -3.290245079581553433e+00 -3.290245079581553433e+00 -3.290245079581553433e+00 -3.290245079581553433e+00 -3.290245079581553433e+00 -3.290245079581553433e+00 -3.290245079581553433e+00 -3.290245079581553433e+00 -3.290245079581553433e+00 -3.290245079581553433e+00 -3.290245079581553433e+00 -3.290245079581553433e+00 -3.290245079581553433e+00 -3.290245079581553433e+00 -3.290245079581553433e+00 -3.290245079581553433e+00 -3.290245079581553433e+00 -3.290245079581553433e+00 -3.290245079581553433e+00 -3.290245079581553433e+00 -3.290245079581553433e+00 -3.290245079581553433e+00 -3.290245079581553433e+00 -3.290245079581553433e+00 -3.290245079581553433e+00 -3.290245079581553433e+00 -3.290245079581553433e+00 -3.290245079581553433e+00 -3.290245079581553433e+00 -3.290245079581553433e+00 -3.290245079581553433e+00 -3.290245079581553433e+00 -3.290245079581553433e+00 -3.290245079581553433e+00 -3.290245079581553433e+00 -3.290245079581553433e+00 -3.290245079581553433e+00 -3.290245079581553433e+00 -3.290245079581553433e+00 -3.290245079581553433e+00 -3.290245079581553433e+00 -3.290245079581553433e+00 -3.290245079581553433e+00 -3.290245079581553433e+00 -3.290245079581553433e+00 -3.290245079581553433e+00 -3.290245079581553433e+00 -3.290245079581553433e+00 -3.290245079581553433e+00 -3.290245079581553433e+00
-3.270182609584104672e+00 -3.270182609584104672e+00 -3.270182609584104672e+00 -3.270182609584104672e+00 -3.270182609584104672e+00 -3.270182609584104672e+00 -3.270182609584104672e+00 -3.270182609584104672e+00 -3.270182609584104672e+00 -3.270182609584104672e+00 -3.270182609584104672e+00 -3.270182609584104672e+00 -3.270182609584104672e+00 -3.270182609584104672e+00 -3.270182609584104672e+00 -3.270182609584104672e+00 -3.270182609584104672e+00 -3.270182609584104672e+00 -3.270182609584104672e+00 -3.270182609584104672e+00 -3.270182609584104672e+00 -3.270182609584104672e+00 -3.270182609584104672e+00 -3.270182609584104672e+00 -3.270182609584104672e+00 -3.270182609584104672e+00 -3.270182609584104672e+00 -3.270182609584104672e+00 -3.270182609584104672e+00 -3.270182609584104672e+00 -3.270182609584104672e+00 -3.270182609584104672e+00 -3.270182609584104672e+00 -3.270182609584104672e+00 -3.270182609584104672e+00 -3.270182609584104672e+00 -3.270182609584104672e+00 -3.270182609584104672e+00 -3.270182609584104672e+00 -3.270182609584104672e+00 -3.270182609584104672e+00 -3.270182609584104672e+00 -3.270182609584104672e+00 -3.270182609584104672e+00 -3.270182609584104672e+00 -3.270182609584104672e+00 -3.270182609584104672e+00 -3.270182609584104672e+00 -3.270182609584104672e+00 -3.270182609584104672e+00 -3.270182609584104672e+00 -3.270182609584104672e+00 -3.270182609584104672e+00 -3.270182609584104672e+00 -3.270182609584104672e+00 -3.270182609584104672e+00 -3.270182609584104672e+00 -3.270182609584104672e+00 -3.270182609584104672e+00 -3.270182609584104672e+00 -3.270182609584104672e+00 -3.270182609584104672e+00 -3.270182609584104672e+00 -3.270182609584104672e+00 -3.270182609584104672e+00 -3.270182609584104672e+00 -3.270182609584104672e+00 -3.270182609584104672e+00 -3.270182609584104672e+00 -3.270182609584104672e+00 -3.270182609584104672e+00 -3.270182609584104672e+00 -3.270182609584104672e+00 -3.270182609584104672e+00 -3.270182609584104672e+00 -3.270182609584104672e+00 -3.270182609584104672e+00 -3.270182609584104672e+00 -3.270182609584104672e+00 -3.270182609584104672e+00 -3.270182609584104672e+00 -3.270182609584104672e+00 -3.270182609584104672e+00 -3.270182609584104672e+00 -3.270182609584104672e+00 -3.270182609584104672e+00 -3.270182609584104672e+00 -3.270182609584104672e+00 -3.270182609584104672e+00 -3.270182609584104672e+00 -3.270182609584104672e+00 -3.270182609584104672e+00 -3.270182609584104672e+00 -3.270182609584104672e+00 -3.270182609584104672e+00 -3.270182609584104672e+00 -3.270182609584104672e+00 -3.270182609584104672e+00 -3.270182609584104672e+00 -3.270182609584104672e+00 -3.270182609584104672e+00 -3.270182609584104672e+00 -3.270182609584104672e+00 -3.270182609584104672e+00 -3.270182609584104672e+00 -3.270182609584104672e+00 -3.270182609584104672e+00 -3.270182609584104672e+00 -3.270182609584104672e+00 -3.270182609584104672e+00 -3.270182609584104672e+00 -3.270182609584104672e+00 -3.270182609584104672e+00 -3.270182609584104672e+00 -3.270182609584104672e+00 -3.270182609584104672e+00 -3.270182609584104672e+00 -3.270182609584104672e+00 -3.270182609584104672e+00 -3.270182609584104672e+00 -3.270182609584104672e+00 -3.270182609584104672e+00 -3.270182609584104672e+00 -3.270182609584104672e+00 -3.270182609584104672e+00 -3.270182609584104672e+00 -3.270182609584104672e+00 -3.270182609584104672e+00 -3.270182609584104672e+00 -3.270182609584104672e+00 -3.270182609584104672e+00 -3.270182609584104672e+00 -3.270182609584104672e+00 -3.270182609584104672e+00 -3.270182609584104672e+00 -3.270182609584104672e+00 -3.270182609584104672e+00 -3.270182609584104672e+00 -3.270182609584104672e+00 -3.270182609584104672e+00 -3.270182609584104672e+00 -3.270182609584104672e+00 -3.270182609584104672e+00 -3.270182609584104672e+00 -3.270182609584104672e+00 -3.270182609584104672e+00 -3.270182609584104672e+00 -3.270182609584104672e+00 -3.270182609584104672e+00 -3.270182609584104672e+00 -3.270182609584104672e+00 -3.270182609584104672e+00 -3.270182609584104672e+00 -3.270182609584104672e+00 -3.270182609584104672e+00 -3.270182609584104672e+00 -3.270182609584104672e+00 -3.270182609584104672e+00 -3.270182609584104672e+00 -3.270182609584104672e+00 -3.270182609584104672e+00 -3.270182609584104672e+00 -3.270182609584104672e+00 -3.270182609584104672e+00 -3.270182609584104672e+00 -3.270182609584104672e+00 -3.270182609584104672e+00 -3.270182609584104672e+00 -3.270182609584104672e+00 -3.270182609584104672e+00 -3.270182609584104672e+00 -3.270182609584104672e+00 -3.270182609584104672e+00 -3.270182609584104672e+00 -3.270182609584104672e+00 -3.270182609584104672e+00 -3.270182609584104672e+00 -3.270182609584104672e+00 -3.270182609584104672e+00 -3.270182609584104672e+00 -3.270182609584104672e+00 -3.270182609584104672e+00 -3.270182609584104672e+00 -3.270182609584104672e+00 -3.270182609584104672e+00 -3.270182609584104672e+00 -3.270182609584104672e+00 -3.270182609584104672e+00 -3.270182609584104672e+00 -3.270182609584104672e+00 -3.270182609584104672e+00 -3.270182609584104672e+00 -3.270182609584104672e+00 -3.270182609584104672e+00 -3.270182609584104672e+00 -3.270182609584104672e+00 -3.270182609584104672e+00 -3.270182609584104672e+00 -3.270182609584104672e+00 -3.270182609584104672e+00 -3.270182609584104672e+00 -3.270182609584104672e+00 -3.270182609584104672e+00 -3.270182609584104672e+00 -3.270182609584104672e+00 -3.270182609584104672e+00 -3.270182609584104672e+00 -3.270182609584104672e+00 -3.270182609584104672e+00 -3.270182609584104672e+00 -3.270182609584104672e+00 -3.270182609584104672e+00 -3.270182609584104672e+00 -3.270182609584104672e+00 -3.270182609584104672e+00 -3.270182609584104672e+00 -3.270182609584104672e+00 -3.270182609584104672e+00 -3.270182609584104672e+00 -3.270182609584104672e+00 -3.270182609584104672e+00 -3.270182609584104672e+00 -3.270182609584104672e+00 -3.270182609584104672e+00 -3.270182609584104672e+00 -3.270182609584104672e+00 -3.270182609584104672e+00 -3.270182609584104672e+00 -3.270182609584104672e+00 -3.270182609584104672e+00 -3.270182609584104672e+00 -3.270182609584104672e+00 -3.270182609584104672e+00 -3.270182609584104672e+00 -3.270182609584104672e+00 -3.270182609584104672e+00 -3.270182609584104672e+00 -3.270182609584104672e+00 -3.270182609584104672e+00 -3.270182609584104672e+00 -3.270182609584104672e+00 -3.270182609584104672e+00 -3.270182609584104672e+00 -3.270182609584104672e+00 -3.270182609584104672e+00 -3.270182609584104672e+00 -3.270182609584104672e+00 -3.270182609584104672e+00 -3.270182609584104672e+00 -3.270182609584104672e+00 -3.270182609584104672e+00 -3.270182609584104672e+00 -3.270182609584104672e+00 -3.270182609584104672e+00 -3.270182609584104672e+00 -3.270182609584104672e+00 -3.270182609584104672e+00 -3.270182609584104672e+00 -3.270182609584104672e+00 -3.270182609584104672e+00 -3.270182609584104672e+00 -3.270182609584104672e+00 -3.270182609584104672e+00 -3.270182609584104672e+00 -3.270182609584104672e+00 -3.270182609584104672e+00 -3.270182609584104672e+00 -3.270182609584104672e+00 -3.270182609584104672e+00 -3.270182609584104672e+00 -3.270182609584104672e+00 -3.270182609584104672e+00 -3.270182609584104672e+00 -3.270182609584104672e+00 -3.270182609584104672e+00 -3.270182609584104672e+00 -3.270182609584104672e+00 -3.270182609584104672e+00 -3.270182609584104672e+00 -3.270182609584104672e+00 -3.270182609584104672e+00 -3.270182609584104672e+00 -3.270182609584104672e+00 -3.270182609584104672e+00 -3.270182609584104672e+00 -3.270182609584104672e+00 -3.270182609584104672e+00 -3.270182609584104672e+00 -3.270182609584104672e+00 -3.270182609584104672e+00 -3.270182609584104672e+00 -3.270182609584104672e+00 -3.270182609584104672e+00 -3.270182609584104672e+00 -3.270182609584104672e+00 -3.270182609584104672e+00 -3.270182609584104672e+00 -3.270182609584104672e+00 -3.270182609584104672e+00 -3.270182609584104672e+00 -3.270182609584104672e+00 -3.270182609584104672e+00 -3.270182609584104672e+00 -3.270182609584104672e+00 -3.270182609584104672e+00 -3.270182609584104672e+00 -3.270182609584104672e+00 -3.270182609584104672e+00 -3.270182609584104672e+00 -3.270182609584104672e+00 -3.270182609584104672e+00 -3.270182609584104672e+00 -3.270182609584104672e+00 -3.270182609584104672e+00 -3.270182609584104672e+00 -3.270182609584104672e+00 -3.270182609584104672e+00 -3.270182609584104672e+00 -3.270182609584104672e+00 -3.270182609584104672e+00 -3.270182609584104672e+00 -3.270182609584104672e+00 -3.270182609584104672e+00 -3.270182609584104672e+00 -3.270182609584104672e+00 -3.270182609584104672e+00 -3.270182609584104672e+00 -3.270182609584104672e+00 -3.270182609584104672e+00 -3.270182609584104672e+00 -3.270182609584104672e+00
-3.250120139586656354e+00 -3.250120139586656354e+00 -3.250120139586656354e+00 -3.250120139586656354e+00 -3.250120139586656354e+00 -3.250120139586656354e+00 -3.250120139586656354e+00 -3.250120139586656354e+00 -3.250120139586656354e+00 -3.250120139586656354e+00 -3.250120139586656354e+00 -3.250120139586656354e+00 -3.250120139586656354e+00 -3.250120139586656354e+00 -3.250120139586656354e+00 -3.250120139586656354e+00 -3.250120139586656354e+00 -3.250120139586656354e+00 -3.250120139586656354e+00 -3.250120139586656354e+00 -3.250120139586656354e+00 -3.250120139586656354e+00 -3.250120139586656354e+00 -3.250120139586656354e+00 -3.250120139586656354e+00 -3.250120139586656354e+00 -3.250120139586656354e+00 -3.250120139586656354e+00 -3.250120139586656354e+00 -3.250120139586656354e+00 -3.250120139586656354e+00 -3.250120139586656354e+00 -3.250120139586656354e+00 -3.250120139586656354e+00 -3.250120139586656354e+00 -3.250120139586656354e+00 -3.250120139586656354e+00 -3.250120139586656354e+00 -3.250120139586656354e+00 -3.250120139586656354e+00 -3.250120139586656354e+00 -3.250120139586656354e+00 -3.250120139586656354e+00 -3.250120139586656354e+00 -3.250120139586656354e+00 -3.250120139586656354e+00 -3.250120139586656354e+00 -3.250120139586656354e+00 -3.250120139586656354e+00 -3.250120139586656354e+00 -3.250120139586656354e+00 -3.250120139586656354e+00 -3.250120139586656354e+00 -3.250120139586656354e+00 -3.250120139586656354e+00 -3.250120139586656354e+00 -3.250120139586656354e+00 -3.250120139586656354e+00 -3.250120139586656354e+00 -3.250120139586656354e+00 -3.250120139586656354e+00 -3.250120139586656354e+00 -3.250120139586656354e+00 -3.250120139586656354e+00 -3.250120139586656354e+00 -3.250120139586656354e+00 -3.250120139586656354e+00 -3.250120139586656354e+00 -3.250120139586656354e+00 -3.250120139586656354e+00 -3.250120139586656354e+00 -3.250120139586656354e+00 -3.250120139586656354e+00 -3.250120139586656354e+00 -3.250120139586656354e+00 -3.250120139586656354e+00 -3.250120139586656354e+00 -3.250120139586656354e+00 -3.250120139586656354e+00 -3.250120139586656354e+00 -3.250120139586656354e+00 -3.250120139586656354e+00 -3.250120139586656354e+00 -3.250120139586656354e+00 -3.250120139586656354e+00 -3.250120139586656354e+00 -3.250120139586656354e+00 -3.250120139586656354e+00 -3.250120139586656354e+00 -3.250120139586656354e+00 -3.250120139586656354e+00 -3.250120139586656354e+00 -3.250120139586656354e+00 -3.250120139586656354e+00 -3.250120139586656354e+00 -3.250120139586656354e+00 -3.250120139586656354e+00 -3.250120139586656354e+00 -3.250120139586656354e+00 -3.250120139586656354e+00 -3.250120139586656354e+00 -3.250120139586656354e+00 -3.250120139586656354e+00 -3.250120139586656354e+00 -3.250120139586656354e+00 -3.250120139586656354e+00 -3.250120139586656354e+00 -3.250120139586656354e+00 -3.250120139586656354e+00 -3.250120139586656354e+00 -3.250120139586656354e+00 -3.250120139586656354e+00 -3.250120139586656354e+00 -3.250120139586656354e+00 -3.250120139586656354e+00 -3.250120139586656354e+00 -3.250120139586656354e+00 -3.250120139586656354e+00 -3.250120139586656354e+00 -3.250120139586656354e+00 -3.250120139586656354e+00 -3.250120139586656354e+00 -3.250120139586656354e+00 -3.250120139586656354e+00 -3.250120139586656354e+00 -3.250120139586656354e+00 -3.250120139586656354e+00 -3.250120139586656354e+00 -3.250120139586656354e+00 -3.250120139586656354e+00 -3.250120139586656354e+00 -3.250120139586656354e+00 -3.250120139586656354e+00 -3.250120139586656354e+00 -3.250120139586656354e+00 -3.250120139586656354e+00 -3.250120139586656354e+00 -3.250120139586656354e+00 -3.250120139586656354e+00 -3.250120139586656354e+00 -3.250120139586656354e+00 -3.250120139586656354e+00 -3.250120139586656354e+00 -3.250120139586656354e+00 -3.250120139586656354e+00 -3.250120139586656354e+00 -3.250120139586656354e+00 -3.250120139586656354e+00 -3.250120139586656354e+00 -3.250120139586656354e+00 -3.250120139586656354e+00 -3.250120139586656354e+00 -3.250120139586656354e+00 -3.250120139586656354e+00 -3.250120139586656354e+00 -3.250120139586656354e+00 -3.250120139586656354e+00 -3.250120139586656354e+00 -3.250120139586656354e+00 -3.250120139586656354e+00 -3.250120139586656354e+00 -3.250120139586656354e+00 -3.250120139586656354e+00 -3.250120139586656354e+00 -3.250120139586656354e+00 -3.250120139586656354e+00 -3.250120139586656354e+00 -3.250120139586656354e+00 -3.250120139586656354e+00 -3.250120139586656354e+00 -3.250120139586656354e+00 -3.250120139586656354e+00 -3.250120139586656354e+00 -3.250120139586656354e+00 -3.250120139586656354e+00 -3.250120139586656354e+00 -3.250120139586656354e+00 -3.250120139586656354e+00 -3.250120139586656354e+00 -3.250120139586656354e+00 -3.250120139586656354e+00 -3.250120139586656354e+00 -3.250120139586656354e+00 -3.250120139586656354e+00 -3.250120139586656354e+00 -3.250120139586656354e+00 -3.250120139586656354e+00 -3.250120139586656354e+00 -3.250120139586656354e+00 -3.250120139586656354e+00 -3.250120139586656354e+00 -3.250120139586656354e+00 -3.250120139586656354e+00 -3.250120139586656354e+00 -3.250120139586656354e+00 -3.250120139586656354e+00 -3.250120139586656354e+00 -3.250120139586656354e+00 -3.250120139586656354e+00 -3.250120139586656354e+00 -3.250120139586656354e+00 -3.250120139586656354e+00 -3.250120139586656354e+00 -3.250120139586656354e+00 -3.250120139586656354e+00 -3.250120139586656354e+00 -3.250120139586656354e+00 -3.250120139586656354e+00 -3.250120139586656354e+00 -3.250120139586656354e+00 -3.250120139586656354e+00 -3.250120139586656354e+00 -3.250120139586656354e+00 -3.250120139586656354e+00 -3.250120139586656354e+00 -3.250120139586656354e+00 -3.250120139586656354e+00 -3.250120139586656354e+00 -3.250120139586656354e+00 -3.250120139586656354e+00 -3.250120139586656354e+00 -3.250120139586656354e+00 -3.250120139586656354e+00 -3.250120139586656354e+00 -3.250120139586656354e+00 -3.250120139586656354e+00 -3.250120139586656354e+00 -3.250120139586656354e+00 -3.250120139586656354e+00 -3.250120139586656354e+00 -3.250120139586656354e+00 -3.250120139586656354e+00 -3.250120139586656354e+00 -3.250120139586656354e+00 -3.250120139586656354e+00 -3.250120139586656354e+00 -3.250120139586656354e+00 -3.250120139586656354e+00 -3.250120139586656354e+00 -3.250120139586656354e+00 -3.250120139586656354e+00 -3.250120139586656354e+00 -3.250120139586656354e+00 -3.250120139586656354e+00 -3.250120139586656354e+00 -3.250120139586656354e+00 -3.250120139586656354e+00 -3.250120139586656354e+00 -3.250120139586656354e+00 -3.250120139586656354e+00 -3.250120139586656354e+00 -3.250120139586656354e+00 -3.250120139586656354e+00 -3.250120139586656354e+00 -3.250120139586656354e+00 -3.250120139586656354e+00 -3.250120139586656354e+00 -3.250120139586656354e+00 -3.250120139586656354e+00 -3.250120139586656354e+00 -3.250120139586656354e+00 -3.250120139586656354e+00 -3.250120139586656354e+00 -3.250120139586656354e+00 -3.250120139586656354e+00 -3.250120139586656354e+00 -3.250120139586656354e+00 -3.250120139586656354e+00 -3.250120139586656354e+00 -3.250120139586656354e+00 -3.250120139586656354e+00 -3.250120139586656354e+00 -3.250120139586656354e+00 -3.250120139586656354e+00 -3.250120139586656354e+00 -3.250120139586656354e+00 -3.250120139586656354e+00 -3.250120139586656354e+00 -3.250120139586656354e+00 -3.250120139586656354e+00 -3.250120139586656354e+00 -3.250120139586656354e+00 -3.250120139586656354e+00 -3.250120139586656354e+00 -3.250120139586656354e+00 -3.250120139586656354e+00 -3.250120139586656354e+00 -3.250120139586656354e+00 -3.250120139586656354e+00 -3.250120139586656354e+00 -3.250120139586656354e+00 -3.250120139586656354e+00 -3.250120139586656354e+00 -3.250120139586656354e+00 -3.250120139586656354e+00 -3.250120139586656354e+00 -3.250120139586656354e+00 -3.250120139586656354e+00 -3.250120139586656354e+00 -3.250120139586656354e+00 -3.250120139586656354e+00 -3.250120139586656354e+00 -3.250120139586656354e+00 -3.250120139586656354e+00 -3.250120139586656354e+00 -3.250120139586656354e+00 -3.250120139586656354e+00 -3.250120139586656354e+00 -3.250120139586656354e+00 -3.250120139586656354e+00 -3.250120139586656354e+00 -3.250120139586656354e+00 -3.250120139586656354e+00 -3.250120139586656354e+00 -3.250120139586656354e+00 -3.250120139586656354e+00 -3.250120139586656354e+00 -3.250120139586656354e+00 -3.250120139586656354e+00 -3.250120139586656354e+00 -3.250120139586656354e+00 -3.250120139586656354e+00 -3.250120139586656354e+00 -3.250120139586656354e+00 -3.250120139586656354e+00 -3.250120139586656354e+00 -3.250120139586656354e+00 -3.250120139586656354e+00 -3.250120139586656354e+00 -3.250120139586656354e+00 -3.250120139586656354e+00
-3.230057669589207592e+00 -3.230057669589207592e+00 -3.230057669589207592e+00 -3.230057669589207592e+00 -3.230057669589207592e+00 -3.230057669589207592e+00 -3.230057669589207592e+00 -3.230057669589207592e+00 -3.230057669589207592e+00 -3.230057669589207592e+00 -3.230057669589207592e+00 -3.230057669589207592e+00 -3.230057669589207592e+00 -3.230057669589207592e+00 -3.230057669589207592e+00 -3.230057669589207592e+00 -3.230057669589207592e+00 -3.230057669589207592e+00 -3.230057669589207592e+00 -3.230057669589207592e+00 -3.230057669589207592e+00 -3.230057669589207592e+00 -3.230057669589207592e+00 -3.230057669589207592e+00 -3.230057669589207592e+00 -3.230057669589207592e+00 -3.230057669589207592e+00 -3.230057669589207592e+00 -3.230057669589207592e+00 -3.230057669589207592e+00 -3.230057669589207592e+00 -3.230057669589207592e+00 -3.230057669589207592e+00 -3.230057669589207592e+00 -3.230057669589207592e+00 -3.230057669589207592e+00 -3.230057669589207592e+00 -3.230057669589207592e+00 -3.230057669589207592e+00 -3.230057669589207592e+00 -3.230057669589207592e+00 -3.230057669589207592e+00 -3.230057669589207592e+00 -3.230057669589207592e+00 -3.230057669589207592e+00 -3.230057669589207592e+00 -3.230057669589207592e+00 -3.230057669589207592e+00 -3.230057669589207592e+00 -3.230057669589207592e+00 -3.230057669589207592e+00 -3.230057669589207592e+00 -3.230057669589207592e+00 -3.230057669589207592e+00 -3.230057669589207592e+00 -3.230057669589207592e+00 -3.230057669589207592e+00 -3.230057669589207592e+00 -3.230057669589207592e+00 -3.230057669589207592e+00 -3.230057669589207592e+00 -3.230057669589207592e+00 -3.230057669589207592e+00 -3.230057669589207592e+00 -3.230057669589207592e+00 -3.230057669589207592e+00 -3.230057669589207592e+00 -3.230057669589207592e+00 -3.230057669589207592e+00 -3.230057669589207592e+00 -3.230057669589207592e+00 -3.230057669589207592e+00 -3.230057669589207592e+00 -3.230057669589207592e+00 -3.230057669589207592e+00 -3.230057669589207592e+00 -3.230057669589207592e+00 -3.230057669589207592e+00 -3.230057669589207592e+00 -3.230057669589207592e+00 -3.230057669589207592e+00 -3.230057669589207592e+00 -3.230057669589207592e+00 -3.230057669589207592e+00 -3.230057669589207592e+00 -3.230057669589207592e+00 -3.230057669589207592e+00 -3.230057669589207592e+00 -3.230057669589207592e+00 -3.230057669589207592e+00 -3.230057669589207592e+00 -3.230057669589207592e+00 -3.230057669589207592e+00 -3.230057669589207592e+00 -3.230057669589207592e+00 -3.230057669589207592e+00 -3.230057669589207592e+00 -3.230057669589207592e+00 -3.230057669589207592e+00 -3.230057669589207592e+00 -3.230057669589207592e+00 -3.230057669589207592e+00 -3.230057669589207592e+00 -3.230057669589207592e+00 -3.230057669589207592e+00 -3.230057669589207592e+00 -3.230057669589207592e+00 -3.230057669589207592e+00 -3.230057669589207592e+00 -3.230057669589207592e+00 -3.230057669589207592e+00 -3.230057669589207592e+00 -3.230057669589207592e+00 -3.230057669589207592e+00 -3.230057669589207592e+00 -3.230057669589207592e+00 -3.230057669589207592e+00 -3.230057669589207592e+00 -3.230057669589207592e+00 -3.230057669589207592e+00 -3.230057669589207592e+00 -3.230057669589207592e+00 -3.230057669589207592e+00 -3.230057669589207592e+00 -3.230057669589207592e+00 -3.230057669589207592e+00 -3.230057669589207592e+00 -3.230057669589207592e+00 -3.230057669589207592e+00 -3.230057669589207592e+00 -3.230057669589207592e+00 -3.230057669589207592e+00 -3.230057669589207592e+00 -3.230057669589207592e+00 -3.230057669589207592e+00 -3.230057669589207592e+00 -3.230057669589207592e+00 -3.230057669589207592e+00 -3.230057669589207592e+00 -3.230057669589207592e+00 -3.230057669589207592e+00 -3.230057669589207592e+00 -3.230057669589207592e+00 -3.230057669589207592e+00 -3.230057669589207592e+00 -3.230057669589207592e+00 -3.230057669589207592e+00 -3.230057669589207592e+00 -3.230057669589207592e+00 -3.230057669589207592e+00 -3.230057669589207592e+00 -3.230057669589207592e+00 -3.230057669589207592e+00 -3.230057669589207592e+00 -3.230057669589207592e+00 -3.230057669589207592e+00 -3.230057669589207592e+00 -3.230057669589207592e+00 -3.230057669589207592e+00 -3.230057669589207592e+00 -3.230057669589207592e+00 -3.230057669589207592e+00 -3.230057669589207592e+00 -3.230057669589207592e+00 -3.230057669589207592e+00 -3.230057669589207592e+00 -3.230057669589207592e+00 -3.230057669589207592e+00 -3.230057669589207592e+00 -3.230057669589207592e+00 -3.230057669589207592e+00 -3.230057669589207592e+00 -3.230057669589207592e+00 -3.230057669589207592e+00 -3.230057669589207592e+00 -3.230057669589207592e+00 -3.230057669589207592e+00 -3.230057669589207592e+00 -3.230057669589207592e+00 -3.230057669589207592e+00 -3.230057669589207592e+00 -3.230057669589207592e+00 -3.230057669589207592e+00 -3.230057669589207592e+00 -3.230057669589207592e+00 -3.230057669589207592e+00 -3.230057669589207592e+00 -3.230057669589207592e+00 -3.230057669589207592e+00 -3.230057669589207592e+00 -3.230057669589207592e+00 -3.230057669589207592e+00 -3.230057669589207592e+00 -3.230057669589207592e+00 -3.230057669589207592e+00 -3.230057669589207592e+00 -3.230057669589207592e+00 -3.230057669589207592e+00 -3.230057669589207592e+00 -3.230057669589207592e+00 -3.230057669589207592e+00 -3.230057669589207592e+00 -3.230057669589207592e+00 -3.230057669589207592e+00 -3.230057669589207592e+00 -3.230057669589207592e+00 -3.230057669589207592e+00 -3.230057669589207592e+00 -3.230057669589207592e+00 -3.230057669589207592e+00 -3.230057669589207592e+00 -3.230057669589207592e+00 -3.230057669589207592e+00 -3.230057669589207592e+00 -3.230057669589207592e+00 -3.230057669589207592e+00 -3.230057669589207592e+00 -3.230057669589207592e+00 -3.230057669589207592e+00 -3.230057669589207592e+00 -3.230057669589207592e+00 -3.230057669589207592e+00 -3.230057669589207592e+00 -3.230057669589207592e+00 -3.230057669589207592e+00 -3.230057669589207592e+00 -3.230057669589207592e+00 -3.230057669589207592e+00 -3.230057669589207592e+00 -3.230057669589207592e+00 -3.230057669589207592e+00 -3.230057669589207592e+00 -3.230057669589207592e+00 -3.230057669589207592e+00 -3.230057669589207592e+00 -3.230057669589207592e+00 -3.230057669589207592e+00 -3.230057669589207592e+00 -3.230057669589207592e+00 -3.230057669589207592e+00 -3.230057669589207592e+00 -3.230057669589207592e+00 -3.230057669589207592e+00 -3.230057669589207592e+00 -3.230057669589207592e+00 -3.230057669589207592e+00 -3.230057669589207592e+00 -3.230057669589207592e+00 -3.230057669589207592e+00 -3.230057669589207592e+00 -3.230057669589207592e+00 -3.230057669589207592e+00 -3.230057669589207592e+00 -3.230057669589207592e+00 -3.230057669589207592e+00 -3.230057669589207592e+00 -3.230057669589207592e+00 -3.230057669589207592e+00 -3.230057669589207592e+00 -3.230057669589207592e+00 -3.230057669589207592e+00 -3.230057669589207592e+00 -3.230057669589207592e+00 -3.230057669589207592e+00 -3.230057669589207592e+00 -3.230057669589207592e+00 -3.230057669589207592e+00 -3.230057669589207592e+00 -3.230057669589207592e+00 -3.230057669589207592e+00 -3.230057669589207592e+00 -3.230057669589207592e+00 -3.230057669589207592e+00 -3.230057669589207592e+00 -3.230057669589207592e+00 -3.230057669589207592e+00 -3.230057669589207592e+00 -3.230057669589207592e+00 -3.230057669589207592e+00 -3.230057669589207592e+00 -3.230057669589207592e+00 -3.230057669589207592e+00 -3.230057669589207592e+00 -3.230057669589207592e+00 -3.230057669589207592e+00 -3.230057669589207592e+00 -3.230057669589207592e+00 -3.230057669589207592e+00 -3.230057669589207592e+00 -3.230057669589207592e+00 -3.230057669589207592e+00 -3.230057669589207592e+00 -3.230057669589207592e+00 -3.230057669589207592e+00 -3.230057669589207592e+00 -3.230057669589207592e+00 -3.230057669589207592e+00 -3.230057669589207592e+00 -3.230057669589207592e+00 -3.230057669589207592e+00 -3.230057669589207592e+00 -3.230057669589207592e+00 -3.230057669589207592e+00 -3.230057669589207592e+00 -3.230057669589207592e+00 -3.230057669589207592e+00 -3.230057669589207592e+00 -3.230057669589207592e+00 -3.230057669589207592e+00 -3.230057669589207592e+00 -3.230057669589207592e+00 -3.230057669589207592e+00 -3.230057669589207592e+00 -3.230057669589207592e+00 -3.230057669589207592e+00 -3.230057669589207592e+00 -3.230057669589207592e+00 -3.230057669589207592e+00 -3.230057669589207592e+00 -3.230057669589207592e+00 -3.230057669589207592e+00 -3.230057669589207592e+00 -3.230057669589207592e+00 -3.230057669589207592e+00 -3.230057669589207592e+00 -3.230057669589207592e+00 -3.230057669589207592e+00 -3.230057669589207592e+00 -3.230057669589207592e+00 -3.230057669589207592e+00 -3.230057669589207592e+00
-3.209995199591759274e+00 -3.209995199591759274e+00 -3.209995199591759274e+00 -3.209995199591759274e+00 -3.209995199591759274e+00 -3.209995199591759274e+00 -3.209995199591759274e+00 -3.209995199591759274e+00 -3.209995199591759274e+00 -3.209995199591759274e+00 -3.209995199591759274e+00 -3.209995199591759274e+00 -3.209995199591759274e+00 -3.209995199591759274e+00 -3.209995199591759274e+00 -3.209995199591759274e+00 -3.209995199591759274e+00 -3.209995199591759274e+00 -3.209995199591759274e+00 -3.209995199591759274e+00 -3.209995199591759274e+00 -3.209995199591759274e+00 -3.209995199591759274e+00 -3.209995199591759274e+00 -3.209995199591759274e+00 -3.209995199591759274e+00 -3.209995199591759274e+00 -3.209995199591759274e+00 -3.209995199591759274e+00 -3.209995199591759274e+00 -3.209995199591759274e+00 -3.209995199591759274e+00 -3.209995199591759274e+00 -3.209995199591759274e+00 -3.209995199591759274e+00 -3.209995199591759274e+00 -3.209995199591759274e+00 -3.209995199591759274e+00 -3.209995199591759274e+00 -3.209995199591759274e+00 -3.209995199591759274e+00 -3.209995199591759274e+00 -3.209995199591759274e+00 -3.209995199591759274e+00 -3.209995199591759274e+00 -3.209995199591759274e+00 -3.209995199591759274e+00 -3.209995199591759274e+00 -3.209995199591759274e+00 -3.209995199591759274e+00 -3.209995199591759274e+00 -3.209995199591759274e+00 -3.209995199591759274e+00 -3.209995199591759274e+00 -3.209995199591759274e+00 -3.209995199591759274e+00 -3.209995199591759274e+00 -3.209995199591759274e+00 -3.209995199591759274e+00 -3.209995199591759274e+00 -3.209995199591759274e+00 -3.209995199591759274e+00 -3.209995199591759274e+00 -3.209995199591759274e+00 -3.209995199591759274e+00 -3.209995199591759274e+00 -3.209995199591759274e+00 -3.209995199591759274e+00 -3.209995199591759274e+00 -3.209995199591759274e+00 -3.209995199591759274e+00 -3.209995199591759274e+00 -3.209995199591759274e+00 -3.209995199591759274e+00 -3.209995199591759274e+00 -3.209995199591759274e+00 -3.209995199591759274e+00 -3.209995199591759274e+00 -3.209995199591759274e+00 -3.209995199591759274e+00 -3.209995199591759274e+00 -3.209995199591759274e+00 -3.209995199591759274e+00 -3.209995199591759274e+00 -3.209995199591759274e+00 -3.209995199591759274e+00 -3.209995199591759274e+00 -3.209995199591759274e+00 -3.209995199591759274e+00 -3.209995199591759274e+00 -3.209995199591759274e+00 -3.209995199591759274e+00 -3.209995199591759274e+00 -3.209995199591759274e+00 -3.209995199591759274e+00 -3.209995199591759274e+00 -3.209995199591759274e+00 -3.209995199591759274e+00 -3.209995199591759274e+00 -3.209995199591759274e+00 -3.209995199591759274e+00 -3.209995199591759274e+00 -3.209995199591759274e+00 -3.209995199591759274e+00 -3.209995199591759274e+00 -3.209995199591759274e+00 -3.209995199591759274e+00 -3.209995199591759274e+00 -3.209995199591759274e+00 -3.209995199591759274e+00 -3.209995199591759274e+00 -3.209995199591759274e+00 -3.209995199591759274e+00 -3.209995199591759274e+00 -3.209995199591759274e+00 -3.209995199591759274e+00 -3.209995199591759274e+00 -3.209995199591759274e+00 -3.209995199591759274e+00 -3.209995199591759274e+00 -3.209995199591759274e+00 -3.209995199591759274e+00 -3.209995199591759274e+00 -3.209995199591759274e+00 -3.209995199591759274e+00 -3.209995199591759274e+00 -3.209995199591759274e+00 -3.209995199591759274e+00 -3.209995199591759274e+00 -3.209995199591759274e+00 -3.209995199591759274e+00 -3.209995199591759274e+00 -3.209995199591759274e+00 -3.209995199591759274e+00 -3.209995199591759274e+00 -3.209995199591759274e+00 -3.209995199591759274e+00 -3.209995199591759274e+00 -3.209995199591759274e+00 -3.209995199591759274e+00 -3.209995199591759274e+00 -3.209995199591759274e+00 -3.209995199591759274e+00 -3.209995199591759274e+00 -3.209995199591759274e+00 -3.209995199591759274e+00 -3.209995199591759274e+00 -3.209995199591759274e+00 -3.209995199591759274e+00 -3.209995199591759274e+00 -3.209995199591759274e+00 -3.209995199591759274e+00 -3.209995199591759274e+00 -3.209995199591759274e+00 -3.209995199591759274e+00 -3.209995199591759274e+00 -3.209995199591759274e+00 -3.209995199591759274e+00 -3.209995199591759274e+00 -3.209995199591759274e+00 -3.209995199591759274e+00 -3.209995199591759274e+00 -3.209995199591759274e+00 -3.209995199591759274e+00 -3.209995199591759274e+00 -3.209995199591759274e+00 -3.209995199591759274e+00 -3.209995199591759274e+00 -3.209995199591759274e+00 -3.209995199591759274e+00 -3.209995199591759274e+00 -3.209995199591759274e+00 -3.209995199591759274e+00 -3.209995199591759274e+00 -3.209995199591759274e+00 -3.209995199591759274e+00 -3.209995199591759274e+00 -3.209995199591759274e+00 -3.209995199591759274e+00 -3.209995199591759274e+00 -3.209995199591759274e+00 -3.209995199591759274e+00 -3.209995199591759274e+00 -3.209995199591759274e+00 -3.209995199591759274e+00 -3.209995199591759274e+00 -3.209995199591759274e+00 -3.209995199591759274e+00 -3.209995199591759274e+00 -3.209995199591759274e+00 -3.209995199591759274e+00 -3.209995199591759274e+00 -3.209995199591759274e+00 -3.209995199591759274e+00 -3.209995199591759274e+00 -3.209995199591759274e+00 -3.209995199591759274e+00 -3.209995199591759274e+00 -3.209995199591759274e+00 -3.209995199591759274e+00 -3.209995199591759274e+00 -3.209995199591759274e+00 -3.209995199591759274e+00 -3.209995199591759274e+00 -3.209995199591759274e+00 -3.209995199591759274e+00 -3.209995199591759274e+00 -3.209995199591759274e+00 -3.209995199591759274e+00 -3.209995199591759274e+00 -3.209995199591759274e+00 -3.209995199591759274e+00 -3.209995199591759274e+00 -3.209995199591759274e+00 -3.209995199591759274e+00 -3.209995199591759274e+00 -3.209995199591759274e+00 -3.209995199591759274e+00 -3.209995199591759274e+00 -3.209995199591759274e+00 -3.209995199591759274e+00 -3.209995199591759274e+00 -3.209995199591759274e+00 -3.209995199591759274e+00 -3.209995199591759274e+00 -3.209995199591759274e+00 -3.209995199591759274e+00 -3.209995199591759274e+00 -3.209995199591759274e+00 -3.209995199591759274e+00 -3.209995199591759274e+00 -3.209995199591759274e+00 -3.209995199591759274e+00 -3.209995199591759274e+00 -3.209995199591759274e+00 -3.209995199591759274e+00 -3.209995199591759274e+00 -3.209995199591759274e+00 -3.209995199591759274e+00 -3.209995199591759274e+00 -3.209995199591759274e+00 -3.209995199591759274e+00 -3.209995199591759274e+00 -3.209995199591759274e+00 -3.209995199591759274e+00 -3.209995199591759274e+00 -3.209995199591759274e+00 -3.209995199591759274e+00 -3.209995199591759274e+00 -3.209995199591759274e+00 -3.209995199591759274e+00 -3.209995199591759274e+00 -3.209995199591759274e+00 -3.209995199591759274e+00 -3.209995199591759274e+00 -3.209995199591759274e+00 -3.209995199591759274e+00 -3.209995199591759274e+00 -3.209995199591759274e+00 -3.209995199591759274e+00 -3.209995199591759274e+00 -3.209995199591759274e+00 -3.209995199591759274e+00 -3.209995199591759274e+00 -3.209995199591759274e+00 -3.209995199591759274e+00 -3.209995199591759274e+00 -3.209995199591759274e+00 -3.209995199591759274e+00 -3.209995199591759274e+00 -3.209995199591759274e+00 -3.209995199591759274e+00 -3.209995199591759274e+00 -3.209995199591759274e+00 -3.209995199591759274e+00 -3.209995199591759274e+00 -3.209995199591759274e+00 -3.209995199591759274e+00 -3.209995199591759274e+00 -3.209995199591759274e+00 -3.209995199591759274e+00 -3.209995199591759274e+00 -3.209995199591759274e+00 -3.209995199591759274e+00 -3.209995199591759274e+00 -3.209995199591759274e+00 -3.209995199591759274e+00 -3.209995199591759274e+00 -3.209995199591759274e+00 -3.209995199591759274e+00 -3.209995199591759274e+00 -3.209995199591759274e+00 -3.209995199591759274e+00 -3.209995199591759274e+00 -3.209995199591759274e+00 -3.209995199591759274e+00 -3.209995199591759274e+00 -3.209995199591759274e+00 -3.209995199591759274e+00 -3.209995199591759274e+00 -3.209995199591759274e+00 -3.209995199591759274e+00 -3.209995199591759274e+00 -3.209995199591759274e+00 -3.209995199591759274e+00 -3.209995199591759274e+00 -3.209995199591759274e+00 -3.209995199591759274e+00 -3.209995199591759274e+00 -3.209995199591759274e+00 -3.209995199591759274e+00 -3.209995199591759274e+00 -3.209995199591759274e+00 -3.209995199591759274e+00 -3.209995199591759274e+00 -3.209995199591759274e+00 -3.209995199591759274e+00 -3.209995199591759274e+00 -3.209995199591759274e+00 -3.209995199591759274e+00 -3.209995199591759274e+00 -3.209995199591759274e+00 -3.209995199591759274e+00 -3.209995199591759274e+00 -3.209995199591759274e+00 -3.209995199591759274e+00 -3.209995199591759274e+00 -3.209995199591759274e+00 -3.209995199591759274e+00 -3.209995199591759274e+00 -3.209995199591759274e+00
-3.189932729594310956e+00 -3.189932729594310956e+00 -3.189932729594310956e+00 -3.189932729594310956e+00 -3.189932729594310956e+00 -3.189932729594310956e+00 -3.189932729594310956e+00 -3.189932729594310956e+00 -3.189932729594310956e+00 -3.189932729594310956e+00 -3.189932729594310956e+00 -3.189932729594310956e+00 -3.189932729594310956e+00 -3.189932729594310956e+00 -3.189932729594310956e+00 -3.189932729594310956e+00 -3.189932729594310956e+00 -3.189932729594310956e+00 -3.189932729594310956e+00 -3.189932729594310956e+00 -3.189932729594310956e+00 -3.189932729594310956e+00 -3.189932729594310956e+00 -3.189932729594310956e+00 -3.189932729594310956e+00 -3.189932729594310956e+00 -3.189932729594310956e+00 -3.189932729594310956e+00 -3.189932729594310956e+00 -3.189932729594310956e+00 -3.189932729594310956e+00 -3.189932729594310956e+00 -3.189932729594310956e+00 -3.189932729594310956e+00 -3.189932729594310956e+00 -3.189932729594310956e+00 -3.189932729594310956e+00 -3.189932729594310956e+00 -3.189932729594310956e+00 -3.189932729594310956e+00 -3.189932729594310956e+00 -3.189932729594310956e+00 -3.189932729594310956e+00 -3.189932729594310956e+00 -3.189932729594310956e+00 -3.189932729594310956e+00 -3.189932729594310956e+00 -3.189932729594310956e+00 -3.189932729594310956e+00 -3.189932729594310956e+00 -3.189932729594310956e+00 -3.189932729594310956e+00 -3.189932729594310956e+00 -3.189932729594310956e+00 -3.189932729594310956e+00 -3.189932729594310956e+00 -3.189932729594310956e+00 -3.189932729594310956e+00 -3.189932729594310956e+00 -3.189932729594310956e+00 -3.189932729594310956e+00 -3.189932729594310956e+00 -3.189932729594310956e+00 -3.189932729594310956e+00 -3.189932729594310956e+00 -3.189932729594310956e+00 -3.189932729594310956e+00 -3.189932729594310956e+00 -3.189932729594310956e+00 -3.189932729594310956e+00 -3.189932729594310956e+00 -3.189932729594310956e+00 -3.189932729594310956e+00 -3.189932729594310956e+00 -3.189932729594310956e+00 -3.189932729594310956e+00 -3.189932729594310956e+00 -3.189932729594310956e+00 -3.189932729594310956e+00 -3.189932729594310956e+00 -3.189932729594310956e+00 -3.189932729594310956e+00 -3.189932729594310956e+00 -3.189932729594310956e+00 -3.189932729594310956e+00 -3.189932729594310956e+00 -3.189932729594310956e+00 -3.189932729594310956e+00 -3.189932729594310956e+00 -3.189932729594310956e+00 -3.189932729594310956e+00 -3.189932729594310956e+00 -3.189932729594310956e+00 -3.189932729594310956e+00 -3.189932729594310956e+00 -3.189932729594310956e+00 -3.189932729594310956e+00 -3.189932729594310956e+00 -3.189932729594310956e+00 -3.189932729594310956e+00 -3.189932729594310956e+00 -3.189932729594310956e+00 -3.189932729594310956e+00 -3.189932729594310956e+00 -3.189932729594310956e+00 -3.189932729594310956e+00 -3.189932729594310956e+00 -3.189932729594310956e+00 -3.189932729594310956e+00 -3.189932729594310956e+00 -3.189932729594310956e+00 -3.189932729594310956e+00 -3.189932729594310956e+00 -3.189932729594310956e+00 -3.189932729594310956e+00 -3.189932729594310956e+00 -3.189932729594310956e+00 -3.189932729594310956e+00 -3.189932729594310956e+00 -3.189932729594310956e+00 -3.189932729594310956e+00 -3.189932729594310956e+00 -3.189932729594310956e+00 -3.189932729594310956e+00 -3.189932729594310956e+00 -3.189932729594310956e+00 -3.189932729594310956e+00 -3.189932729594310956e+00 -3.189932729594310956e+00 -3.189932729594310956e+00 -3.189932729594310956e+00 -3.189932729594310956e+00 -3.189932729594310956e+00 -3.189932729594310956e+00 -3.189932729594310956e+00 -3.189932729594310956e+00 -3.189932729594310956e+00 -3.189932729594310956e+00 -3.189932729594310956e+00 -3.189932729594310956e+00 -3.189932729594310956e+00 -3.189932729594310956e+00 -3.189932729594310956e+00 -3.189932729594310956e+00 -3.189932729594310956e+00 -3.189932729594310956e+00 -3.189932729594310956e+00 -3.189932729594310956e+00 -3.189932729594310956e+00 -3.189932729594310956e+00 -3.189932729594310956e+00 -3.189932729594310956e+00 -3.189932729594310956e+00 -3.189932729594310956e+00 -3.189932729594310956e+00 -3.189932729594310956e+00 -3.189932729594310956e+00 -3.189932729594310956e+00 -3.189932729594310956e+00 -3.189932729594310956e+00 -3.189932729594310956e+00 -3.189932729594310956e+00 -3.189932729594310956e+00 -3.189932729594310956e+00 -3.189932729594310956e+00 -3.189932729594310956e+00 -3.189932729594310956e+00 -3.189932729594310956e+00 -3.189932729594310956e+00 -3.189932729594310956e+00 -3.189932729594310956e+00 -3.189932729594310956e+00 -3.189932729594310956e+00 -3.189932729594310956e+00 -3.189932729594310956e+00 -3.189932729594310956e+00 -3.189932729594310956e+00 -3.189932729594310956e+00 -3.189932729594310956e+00 -3.189932729594310956e+00 -3.189932729594310956e+00 -3.189932729594310956e+00 -3.189932729594310956e+00 -3.189932729594310956e+00 -3.189932729594310956e+00 -3.189932729594310956e+00 -3.189932729594310956e+00 -3.189932729594310956e+00 -3.189932729594310956e+00 -3.189932729594310956e+00 -3.189932729594310956e+00 -3.189932729594310956e+00 -3.189932729594310956e+00 -3.189932729594310956e+00 -3.189932729594310956e+00 -3.189932729594310956e+00 -3.189932729594310956e+00 -3.189932729594310956e+00 -3.189932729594310956e+00 -3.189932729594310956e+00 -3.189932729594310956e+00 -3.189932729594310956e+00 -3.189932729594310956e+00 -3.189932729594310956e+00 -3.189932729594310956e+00 -3.189932729594310956e+00 -3.189932729594310956e+00 -3.189932729594310956e+00 -3.189932729594310956e+00 -3.189932729594310956e+00 -3.189932729594310956e+00 -3.189932729594310956e+00 -3.189932729594310956e+00 -3.189932729594310956e+00 -3.189932729594310956e+00 -3.189932729594310956e+00 -3.189932729594310956e+00 -3.189932729594310956e+00 -3.189932729594310956e+00 -3.189932729594310956e+00 -3.189932729594310956e+00 -3.189932729594310956e+00 -3.189932729594310956e+00 -3.189932729594310956e+00 -3.189932729594310956e+00 -3.189932729594310956e+00 -3.189932729594310956e+00 -3.189932729594310956e+00 -3.189932729594310956e+00 -3.189932729594310956e+00 -3.189932729594310956e+00 -3.189932729594310956e+00 -3.189932729594310956e+00 -3.189932729594310956e+00 -3.189932729594310956e+00 -3.189932729594310956e+00 -3.189932729594310956e+00 -3.189932729594310956e+00 -3.189932729594310956e+00 -3.189932729594310956e+00 -3.189932729594310956e+00 -3.189932729594310956e+00 -3.189932729594310956e+00 -3.189932729594310956e+00 -3.189932729594310956e+00 -3.189932729594310956e+00 -3.189932729594310956e+00 -3.189932729594310956e+00 -3.189932729594310956e+00 -3.189932729594310956e+00 -3.189932729594310956e+00 -3.189932729594310956e+00 -3.189932729594310956e+00 -3.189932729594310956e+00 -3.189932729594310956e+00 -3.189932729594310956e+00 -3.189932729594310956e+00 -3.189932729594310956e+00 -3.189932729594310956e+00 -3.189932729594310956e+00 -3.189932729594310956e+00 -3.189932729594310956e+00 -3.189932729594310956e+00 -3.189932729594310956e+00 -3.189932729594310956e+00 -3.189932729594310956e+00 -3.189932729594310956e+00 -3.189932729594310956e+00 -3.189932729594310956e+00 -3.189932729594310956e+00 -3.189932729594310956e+00 -3.189932729594310956e+00 -3.189932729594310956e+00 -3.189932729594310956e+00 -3.189932729594310956e+00 -3.189932729594310956e+00 -3.189932729594310956e+00 -3.189932729594310956e+00 -3.189932729594310956e+00 -3.189932729594310956e+00 -3.189932729594310956e+00 -3.189932729594310956e+00 -3.189932729594310956e+00 -3.189932729594310956e+00 -3.189932729594310956e+00 -3.189932729594310956e+00 -3.189932729594310956e+00 -3.189932729594310956e+00 -3.189932729594310956e+00 -3.189932729594310956e+00 -3.189932729594310956e+00 -3.189932729594310956e+00 -3.189932729594310956e+00 -3.189932729594310956e+00 -3.189932729594310956e+00 -3.189932729594310956e+00 -3.189932729594310956e+00 -3.189932729594310956e+00 -3.189932729594310956e+00 -3.189932729594310956e+00 -3.189932729594310956e+00 -3.189932729594310956e+00 -3.189932729594310956e+00 -3.189932729594310956e+00 -3.189932729594310956e+00 -3.189932729594310956e+00 -3.189932729594310956e+00 -3.189932729594310956e+00 -3.189932729594310956e+00 -3.189932729594310956e+00 -3.189932729594310956e+00 -3.189932729594310956e+00 -3.189932729594310956e+00 -3.189932729594310956e+00 -3.189932729594310956e+00 -3.189932729594310956e+00 -3.189932729594310956e+00 -3.189932729594310956e+00 -3.189932729594310956e+00 -3.189932729594310956e+00 -3.189932729594310956e+00 -3.189932729594310956e+00 -3.189932729594310956e+00 -3.189932729594310956e+00 -3.189932729594310956e+00 -3.189932729594310956e+00 -3.189932729594310956e+00 -3.189932729594310956e+00 -3.189932729594310956e+00 -3.189932729594310956e+00 -3.189932729594310956e+00
-3.169870259596862194e+00 -3.169870259596862194e+00 -3.169870259596862194e+00 -3.169870259596862194e+00 -3.169870259596862194e+00 -3.169870259596862194e+00 -3.169870259596862194e+00 -3.169870259596862194e+00 -3.169870259596862194e+00 -3.169870259596862194e+00 -3.169870259596862194e+00 -3.169870259596862194e+00 -3.169870259596862194e+00 -3.169870259596862194e+00 -3.169870259596862194e+00 -3.169870259596862194e+00 -3.169870259596862194e+00 -3.169870259596862194e+00 -3.169870259596862194e+00 -3.169870259596862194e+00 -3.169870259596862194e+00 -3.169870259596862194e+00 -3.169870259596862194e+00 -3.169870259596862194e+00 -3.169870259596862194e+00 -3.169870259596862194e+00 -3.169870259596862194e+00 -3.169870259596862194e+00 -3.169870259596862194e+00 -3.169870259596862194e+00 -3.169870259596862194e+00 -3.169870259596862194e+00 -3.169870259596862194e+00 -3.169870259596862194e+00 -3.169870259596862194e+00 -3.169870259596862194e+00 -3.169870259596862194e+00 -3.169870259596862194e+00 -3.169870259596862194e+00 -3.169870259596862194e+00 -3.169870259596862194e+00 -3.169870259596862194e+00 -3.169870259596862194e+00 -3.169870259596862194e+00 -3.169870259596862194e+00 -3.169870259596862194e+00 -3.169870259596862194e+00 -3.169870259596862194e+00 -3.169870259596862194e+00 -3.169870259596862194e+00 -3.169870259596862194e+00 -3.169870259596862194e+00 -3.169870259596862194e+00 -3.169870259596862194e+00 -3.169870259596862194e+00 -3.169870259596862194e+00 -3.169870259596862194e+00 -3.169870259596862194e+00 -3.169870259596862194e+00 -3.169870259596862194e+00 -3.169870259596862194e+00 -3.169870259596862194e+00 -3.169870259596862194e+00 -3.169870259596862194e+00 -3.169870259596862194e+00 -3.169870259596862194e+00 -3.169870259596862194e+00 -3.169870259596862194e+00 -3.169870259596862194e+00 -3.169870259596862194e+00 -3.169870259596862194e+00 -3.169870259596862194e+00 -3.169870259596862194e+00 -3.169870259596862194e+00 -3.169870259596862194e+00 -3.169870259596862194e+00 -3.169870259596862194e+00 -3.169870259596862194e+00 -3.169870259596862194e+00 -3.169870259596862194e+00 -3.169870259596862194e+00 -3.169870259596862194e+00 -3.169870259596862194e+00 -3.169870259596862194e+00 -3.169870259596862194e+00 -3.169870259596862194e+00 -3.169870259596862194e+00 -3.169870259596862194e+00 -3.169870259596862194e+00 -3.169870259596862194e+00 -3.169870259596862194e+00 -3.169870259596862194e+00 -3.169870259596862194e+00 -3.169870259596862194e+00 -3.169870259596862194e+00 -3.169870259596862194e+00 -3.169870259596862194e+00 -3.169870259596862194e+00 -3.169870259596862194e+00 -3.169870259596862194e+00 -3.169870259596862194e+00 -3.169870259596862194e+00 -3.169870259596862194e+00 -3.169870259596862194e+00 -3.169870259596862194e+00 -3.169870259596862194e+00 -3.169870259596862194e+00 -3.169870259596862194e+00 -3.169870259596862194e+00 -3.169870259596862194e+00 -3.169870259596862194e+00 -3.169870259596862194e+00 -3.169870259596862194e+00 -3.169870259596862194e+00 -3.169870259596862194e+00 -3.169870259596862194e+00 -3.169870259596862194e+00 -3.169870259596862194e+00 -3.169870259596862194e+00 -3.169870259596862194e+00 -3.169870259596862194e+00 -3.169870259596862194e+00 -3.169870259596862194e+00 -3.169870259596862194e+00 -3.169870259596862194e+00 -3.169870259596862194e+00 -3.169870259596862194e+00 -3.169870259596862194e+00 -3.169870259596862194e+00 -3.169870259596862194e+00 -3.169870259596862194e+00 -3.169870259596862194e+00 -3.169870259596862194e+00 -3.169870259596862194e+00 -3.169870259596862194e+00 -3.169870259596862194e+00 -3.169870259596862194e+00 -3.169870259596862194e+00 -3.169870259596862194e+00 -3.169870259596862194e+00 -3.169870259596862194e+00 -3.169870259596862194e+00 -3.169870259596862194e+00 -3.169870259596862194e+00 -3.169870259596862194e+00 -3.169870259596862194e+00 -3.169870259596862194e+00 -3.169870259596862194e+00 -3.169870259596862194e+00 -3.169870259596862194e+00 -3.169870259596862194e+00 -3.169870259596862194e+00 -3.169870259596862194e+00 -3.169870259596862194e+00 -3.169870259596862194e+00 -3.169870259596862194e+00 -3.169870259596862194e+00 -3.169870259596862194e+00 -3.169870259596862194e+00 -3.169870259596862194e+00 -3.169870259596862194e+00 -3.169870259596862194e+00 -3.169870259596862194e+00 -3.169870259596862194e+00 -3.169870259596862194e+00 -3.169870259596862194e+00 -3.169870259596862194e+00 -3.169870259596862194e+00 -3.169870259596862194e+00 -3.169870259596862194e+00 -3.169870259596862194e+00 -3.169870259596862194e+00 -3.169870259596862194e+00 -3.169870259596862194e+00 -3.169870259596862194e+00 -3.169870259596862194e+00 -3.169870259596862194e+00 -3.169870259596862194e+00 -3.169870259596862194e+00 -3.169870259596862194e+00 -3.169870259596862194e+00 -3.169870259596862194e+00 -3.169870259596862194e+00 -3.169870259596862194e+00 -3.169870259596862194e+00 -3.169870259596862194e+00 -3.169870259596862194e+00 -3.169870259596862194e+00 -3.169870259596862194e+00 -3.169870259596862194e+00 -3.169870259596862194e+00 -3.169870259596862194e+00 -3.169870259596862194e+00 -3.169870259596862194e+00 -3.169870259596862194e+00 -3.169870259596862194e+00 -3.169870259596862194e+00 -3.169870259596862194e+00 -3.169870259596862194e+00 -3.169870259596862194e+00 -3.169870259596862194e+00 -3.169870259596862194e+00 -3.169870259596862194e+00 -3.169870259596862194e+00 -3.169870259596862194e+00 -3.169870259596862194e+00 -3.169870259596862194e+00 -3.169870259596862194e+00 -3.169870259596862194e+00 -3.169870259596862194e+00 -3.169870259596862194e+00 -3.169870259596862194e+00 -3.169870259596862194e+00 -3.169870259596862194e+00 -3.169870259596862194e+00 -3.169870259596862194e+00 -3.169870259596862194e+00 -3.169870259596862194e+00 -3.169870259596862194e+00 -3.169870259596862194e+00 -3.169870259596862194e+00 -3.169870259596862194e+00 -3.169870259596862194e+00 -3.169870259596862194e+00 -3.169870259596862194e+00 -3.169870259596862194e+00 -3.169870259596862194e+00 -3.169870259596862194e+00 -3.169870259596862194e+00 -3.169870259596862194e+00 -3.169870259596862194e+00 -3.169870259596862194e+00 -3.169870259596862194e+00 -3.169870259596862194e+00 -3.169870259596862194e+00 -3.169870259596862194e+00 -3.169870259596862194e+00 -3.169870259596862194e+00 -3.169870259596862194e+00 -3.169870259596862194e+00 -3.169870259596862194e+00 -3.169870259596862194e+00 -3.169870259596862194e+00 -3.169870259596862194e+00 -3.169870259596862194e+00 -3.169870259596862194e+00 -3.169870259596862194e+00 -3.169870259596862194e+00 -3.169870259596862194e+00 -3.169870259596862194e+00 -3.169870259596862194e+00 -3.169870259596862194e+00 -3.169870259596862194e+00 -3.169870259596862194e+00 -3.169870259596862194e+00 -3.169870259596862194e+00 -3.169870259596862194e+00 -3.169870259596862194e+00 -3.169870259596862194e+00 -3.169870259596862194e+00 -3.169870259596862194e+00 -3.169870259596862194e+00 -3.169870259596862194e+00 -3.169870259596862194e+00 -3.169870259596862194e+00 -3.169870259596862194e+00 -3.169870259596862194e+00 -3.169870259596862194e+00 -3.169870259596862194e+00 -3.169870259596862194e+00 -3.169870259596862194e+00 -3.169870259596862194e+00 -3.169870259596862194e+00 -3.169870259596862194e+00 -3.169870259596862194e+00 -3.169870259596862194e+00 -3.169870259596862194e+00 -3.169870259596862194e+00 -3.169870259596862194e+00 -3.169870259596862194e+00 -3.169870259596862194e+00 -3.169870259596862194e+00 -3.169870259596862194e+00 -3.169870259596862194e+00 -3.169870259596862194e+00 -3.169870259596862194e+00 -3.169870259596862194e+00 -3.169870259596862194e+00 -3.169870259596862194e+00 -3.169870259596862194e+00 -3.169870259596862194e+00 -3.169870259596862194e+00 -3.169870259596862194e+00 -3.169870259596862194e+00 -3.169870259596862194e+00 -3.169870259596862194e+00 -3.169870259596862194e+00 -3.169870259596862194e+00 -3.169870259596862194e+00 -3.169870259596862194e+00 -3.169870259596862194e+00 -3.169870259596862194e+00 -3.169870259596862194e+00 -3.169870259596862194e+00 -3.169870259596862194e+00 -3.169870259596862194e+00 -3.169870259596862194e+00 -3.169870259596862194e+00 -3.169870259596862194e+00 -3.169870259596862194e+00 -3.169870259596862194e+00 -3.169870259596862194e+00 -3.169870259596862194e+00 -3.169870259596862194e+00 -3.169870259596862194e+00 -3.169870259596862194e+00 -3.169870259596862194e+00 -3.169870259596862194e+00 -3.169870259596862194e+00 -3.169870259596862194e+00 -3.169870259596862194e+00 -3.169870259596862194e+00 -3.169870259596862194e+00 -3.169870259596862194e+00 -3.169870259596862194e+00 -3.169870259596862194e+00 -3.169870259596862194e+00 -3.169870259596862194e+00 -3.169870259596862194e+00 -3.169870259596862194e+00 -3.169870259596862194e+00
-3.149807789599413876e+00 -3.149807789599413876e+00 -3.149807789599413876e+00 -3.149807789599413876e+00 -3.149807789599413876e+00 -3.149807789599413876e+00 -3.149807789599413876e+00 -3.149807789599413876e+00 -3.149807789599413876e+00 -3.149807789599413876e+00 -3.149807789599413876e+00 -3.149807789599413876e+00 -3.149807789599413876e+00 -3.149807789599413876e+00 -3.149807789599413876e+00 -3.149807789599413876e+00 -3.149807789599413876e+00 -3.149807789599413876e+00 -3.149807789599413876e+00 -3.149807789599413876e+00 -3.149807789599413876e+00 -3.149807789599413876e+00 -3.149807789599413876e+00 -3.149807789599413876e+00 -3.149807789599413876e+00 -3.149807789599413876e+00 -3.149807789599413876e+00 -3.149807789599413876e+00 -3.149807789599413876e+00 -3.149807789599413876e+00 -3.149807789599413876e+00 -3.149807789599413876e+00 -3.149807789599413876e+00 -3.149807789599413876e+00 -3.149807789599413876e+00 -3.149807789599413876e+00 -3.149807789599413876e+00 -3.149807789599413876e+00 -3.149807789599413876e+00 -3.149807789599413876e+00 -3.149807789599413876e+00 -3.149807789599413876e+00 -3.149807789599413876e+00 -3.149807789599413876e+00 -3.149807789599413876e+00 -3.149807789599413876e+00 -3.149807789599413876e+00 -3.149807789599413876e+00 -3.149807789599413876e+00 -3.149807789599413876e+00 -3.149807789599413876e+00 -3.149807789599413876e+00 -3.149807789599413876e+00 -3.149807789599413876e+00 -3.149807789599413876e+00 -3.149807789599413876e+00 -3.149807789599413876e+00 -3.149807789599413876e+00 -3.149807789599413876e+00 -3.149807789599413876e+00 -3.149807789599413876e+00 -3.149807789599413876e+00 -3.149807789599413876e+00 -3.149807789599413876e+00 -3.149807789599413876e+00 -3.149807789599413876e+00 -3.149807789599413876e+00 -3.149807789599413876e+00 -3.149807789599413876e+00 -3.149807789599413876e+00 -3.149807789599413876e+00 -3.149807789599413876e+00 -3.149807789599413876e+00 -3.149807789599413876e+00 -3.149807789599413876e+00 -3.149807789599413876e+00 -3.149807789599413876e+00 -3.149807789599413876e+00 -3.149807789599413876e+00 -3.149807789599413876e+00 -3.149807789599413876e+00 -3.149807789599413876e+00 -3.149807789599413876e+00 -3.149807789599413876e+00 -3.149807789599413876e+00 -3.149807789599413876e+00 -3.149807789599413876e+00 -3.149807789599413876e+00 -3.149807789599413876e+00 -3.149807789599413876e+00 -3.149807789599413876e+00 -3.149807789599413876e+00 -3.149807789599413876e+00 -3.149807789599413876e+00 -3.149807789599413876e+00 -3.149807789599413876e+00 -3.149807789599413876e+00 -3.149807789599413876e+00 -3.149807789599413876e+00 -3.149807789599413876e+00 -3.149807789599413876e+00 -3.149807789599413876e+00 -3.149807789599413876e+00 -3.149807789599413876e+00 -3.149807789599413876e+00 -3.149807789599413876e+00 -3.149807789599413876e+00 -3.149807789599413876e+00 -3.149807789599413876e+00 -3.149807789599413876e+00 -3.149807789599413876e+00 -3.149807789599413876e+00 -3.149807789599413876e+00 -3.149807789599413876e+00 -3.149807789599413876e+00 -3.149807789599413876e+00 -3.149807789599413876e+00 -3.149807789599413876e+00 -3.149807789599413876e+00 -3.149807789599413876e+00 -3.149807789599413876e+00 -3.149807789599413876e+00 -3.149807789599413876e+00 -3.149807789599413876e+00 -3.149807789599413876e+00 -3.149807789599413876e+00 -3.149807789599413876e+00 -3.149807789599413876e+00 -3.149807789599413876e+00 -3.149807789599413876e+00 -3.149807789599413876e+00 -3.149807789599413876e+00 -3.149807789599413876e+00 -3.149807789599413876e+00 -3.149807789599413876e+00 -3.149807789599413876e+00 -3.149807789599413876e+00 -3.149807789599413876e+00 -3.149807789599413876e+00 -3.149807789599413876e+00 -3.149807789599413876e+00 -3.149807789599413876e+00 -3.149807789599413876e+00 -3.149807789599413876e+00 -3.149807789599413876e+00 -3.149807789599413876e+00 -3.149807789599413876e+00 -3.149807789599413876e+00 -3.149807789599413876e+00 -3.149807789599413876e+00 -3.149807789599413876e+00 -3.149807789599413876e+00 -3.149807789599413876e+00 -3.149807789599413876e+00 -3.149807789599413876e+00 -3.149807789599413876e+00 -3.149807789599413876e+00 -3.149807789599413876e+00 -3.149807789599413876e+00 -3.149807789599413876e+00 -3.149807789599413876e+00 -3.149807789599413876e+00 -3.149807789599413876e+00 -3.149807789599413876e+00 -3.149807789599413876e+00 -3.149807789599413876e+00 -3.149807789599413876e+00 -3.149807789599413876e+00 -3.149807789599413876e+00 -3.149807789599413876e+00 -3.149807789599413876e+00 -3.149807789599413876e+00 -3.149807789599413876e+00 -3.149807789599413876e+00 -3.149807789599413876e+00 -3.149807789599413876e+00 -3.149807789599413876e+00 -3.149807789599413876e+00 -3.149807789599413876e+00 -3.149807789599413876e+00 -3.149807789599413876e+00 -3.149807789599413876e+00 -3.149807789599413876e+00 -3.149807789599413876e+00 -3.149807789599413876e+00 -3.149807789599413876e+00 -3.149807789599413876e+00 -3.149807789599413876e+00 -3.149807789599413876e+00 -3.149807789599413876e+00 -3.149807789599413876e+00 -3.149807789599413876e+00 -3.149807789599413876e+00 -3.149807789599413876e+00 -3.149807789599413876e+00 -3.149807789599413876e+00 -3.149807789599413876e+00 -3.149807789599413876e+00 -3.149807789599413876e+00 -3.149807789599413876e+00 -3.149807789599413876e+00 -3.149807789599413876e+00 -3.149807789599413876e+00 -3.149807789599413876e+00 -3.149807789599413876e+00 -3.149807789599413876e+00 -3.149807789599413876e+00 -3.149807789599413876e+00 -3.149807789599413876e+00 -3.149807789599413876e+00 -3.149807789599413876e+00 -3.149807789599413876e+00 -3.149807789599413876e+00 -3.149807789599413876e+00 -3.149807789599413876e+00 -3.149807789599413876e+00 -3.149807789599413876e+00 -3.149807789599413876e+00 -3.149807789599413876e+00 -3.149807789599413876e+00 -3.149807789599413876e+00 -3.149807789599413876e+00 -3.149807789599413876e+00 -3.149807789599413876e+00 -3.149807789599413876e+00 -3.149807789599413876e+00 -3.149807789599413876e+00 -3.149807789599413876e+00 -3.149807789599413876e+00 -3.149807789599413876e+00 -3.149807789599413876e+00 -3.149807789599413876e+00 -3.149807789599413876e+00 -3.149807789599413876e+00 -3.149807789599413876e+00 -3.149807789599413876e+00 -3.149807789599413876e+00 -3.149807789599413876e+00 -3.149807789599413876e+00 -3.149807789599413876e+00 -3.149807789599413876e+00 -3.149807789599413876e+00 -3.149807789599413876e+00 -3.149807789599413876e+00 -3.149807789599413876e+00 -3.149807789599413876e+00 -3.149807789599413876e+00 -3.149807789599413876e+00 -3.149807789599413876e+00 -3.149807789599413876e+00 -3.149807789599413876e+00 -3.149807789599413876e+00 -3.149807789599413876e+00 -3.149807789599413876e+00 -3.149807789599413876e+00 -3.149807789599413876e+00 -3.149807789599413876e+00 -3.149807789599413876e+00 -3.149807789599413876e+00 -3.149807789599413876e+00 -3.149807789599413876e+00 -3.149807789599413876e+00 -3.149807789599413876e+00 -3.149807789599413876e+00 -3.149807789599413876e+00 -3.149807789599413876e+00 -3.149807789599413876e+00 -3.149807789599413876e+00 -3.149807789599413876e+00 -3.149807789599413876e+00 -3.149807789599413876e+00 -3.149807789599413876e+00 -3.149807789599413876e+00 -3.149807789599413876e+00 -3.149807789599413876e+00 -3.149807789599413876e+00 -3.149807789599413876e+00 -3.149807789599413876e+00 -3.149807789599413876e+00 -3.149807789599413876e+00 -3.149807789599413876e+00 -3.149807789599413876e+00 -3.149807789599413876e+00 -3.149807789599413876e+00 -3.149807789599413876e+00 -3.149807789599413876e+00 -3.149807789599413876e+00 -3.149807789599413876e+00 -3.149807789599413876e+00 -3.149807789599413876e+00 -3.149807789599413876e+00 -3.149807789599413876e+00 -3.149807789599413876e+00 -3.149807789599413876e+00 -3.149807789599413876e+00 -3.149807789599413876e+00 -3.149807789599413876e+00 -3.149807789599413876e+00 -3.149807789599413876e+00 -3.149807789599413876e+00 -3.149807789599413876e+00 -3.149807789599413876e+00 -3.149807789599413876e+00 -3.149807789599413876e+00 -3.149807789599413876e+00 -3.149807789599413876e+00 -3.149807789599413876e+00 -3.149807789599413876e+00 -3.149807789599413876e+00 -3.149807789599413876e+00 -3.149807789599413876e+00 -3.149807789599413876e+00 -3.149807789599413876e+00 -3.149807789599413876e+00 -3.149807789599413876e+00 -3.149807789599413876e+00 -3.149807789599413876e+00 -3.149807789599413876e+00 -3.149807789599413876e+00 -3.149807789599413876e+00 -3.149807789599413876e+00 -3.149807789599413876e+00 -3.149807789599413876e+00 -3.149807789599413876e+00 -3.149807789599413876e+00 -3.149807789599413876e+00 -3.149807789599413876e+00 -3.149807789599413876e+00 -3.149807789599413876e+00 -3.149807789599413876e+00 -3.149807789599413876e+00
-3.129745319601965114e+00 -3.129745319601965114e+00 -3.129745319601965114e+00 -3.129745319601965114e+00 -3.129745319601965114e+00 -3.129745319601965114e+00 -3.129745319601965114e+00 -3.129745319601965114e+00 -3.129745319601965114e+00 -3.129745319601965114e+00 -3.129745319601965114e+00 -3.129745319601965114e+00 -3.129745319601965114e+00 -3.129745319601965114e+00 -3.129745319601965114e+00 -3.129745319601965114e+00 -3.129745319601965114e+00 -3.129745319601965114e+00 -3.129745319601965114e+00 -3.129745319601965114e+00 -3.129745319601965114e+00 -3.129745319601965114e+00 -3.129745319601965114e+00 -3.129745319601965114e+00 -3.129745319601965114e+00 -3.129745319601965114e+00 -3.129745319601965114e+00 -3.129745319601965114e+00 -3.129745319601965114e+00 -3.129745319601965114e+00 -3.129745319601965114e+00 -3.129745319601965114e+00 -3.129745319601965114e+00 -3.129745319601965114e+00 -3.129745319601965114e+00 -3.129745319601965114e+00 -3.129745319601965114e+00 -3.129745319601965114e+00 -3.129745319601965114e+00 -3.129745319601965114e+00 -3.129745319601965114e+00 -3.129745319601965114e+00 -3.129745319601965114e+00 -3.129745319601965114e+00 -3.129745319601965114e+00 -3.129745319601965114e+00 -3.129745319601965114e+00 -3.129745319601965114e+00 -3.129745319601965114e+00 -3.129745319601965114e+00 -3.129745319601965114e+00 -3.129745319601965114e+00 -3.129745319601965114e+00 -3.129745319601965114e+00 -3.129745319601965114e+00 -3.129745319601965114e+00 -3.129745319601965114e+00 -3.129745319601965114e+00 -3.129745319601965114e+00 -3.129745319601965114e+00 -3.129745319601965114e+00 -3.129745319601965114e+00 -3.129745319601965114e+00 -3.129745319601965114e+00 -3.129745319601965114e+00 -3.129745319601965114e+00 -3.129745319601965114e+00 -3.129745319601965114e+00 -3.129745319601965114e+00 -3.129745319601965114e+00 -3.129745319601965114e+00 -3.129745319601965114e+00 -3.129745319601965114e+00 -3.129745319601965114e+00 -3.129745319601965114e+00 -3.129745319601965114e+00 -3.129745319601965114e+00 -3.129745319601965114e+00 -3.129745319601965114e+00 -3.129745319601965114e+00 -3.129745319601965114e+00 -3.129745319601965114e+00 -3.129745319601965114e+00 -3.129745319601965114e+00 -3.129745319601965114e+00 -3.129745319601965114e+00 -3.129745319601965114e+00 -3.129745319601965114e+00 -3.129745319601965114e+00 -3.129745319601965114e+00 -3.129745319601965114e+00 -3.129745319601965114e+00 -3.129745319601965114e+00 -3.129745319601965114e+00 -3.129745319601965114e+00 -3.129745319601965114e+00 -3.129745319601965114e+00 -3.129745319601965114e+00 -3.129745319601965114e+00 -3.129745319601965114e+00 -3.129745319601965114e+00 -3.129745319601965114e+00 -3.129745319601965114e+00 -3.129745319601965114e+00 -3.129745319601965114e+00 -3.129745319601965114e+00 -3.129745319601965114e+00 -3.129745319601965114e+00 -3.129745319601965114e+00 -3.129745319601965114e+00 -3.129745319601965114e+00 -3.129745319601965114e+00 -3.129745319601965114e+00 -3.129745319601965114e+00 -3.129745319601965114e+00 -3.129745319601965114e+00 -3.129745319601965114e+00 -3.129745319601965114e+00 -3.129745319601965114e+00 -3.129745319601965114e+00 -3.129745319601965114e+00 -3.129745319601965114e+00 -3.129745319601965114e+00 -3.129745319601965114e+00 -3.129745319601965114e+00 -3.129745319601965114e+00 -3.129745319601965114e+00 -3.129745319601965114e+00 -3.129745319601965114e+00 -3.129745319601965114e+00 -3.129745319601965114e+00 -3.129745319601965114e+00 -3.129745319601965114e+00 -3.129745319601965114e+00 -3.129745319601965114e+00 -3.129745319601965114e+00 -3.129745319601965114e+00 -3.129745319601965114e+00 -3.129745319601965114e+00 -3.129745319601965114e+00 -3.129745319601965114e+00 -3.129745319601965114e+00 -3.129745319601965114e+00 -3.129745319601965114e+00 -3.129745319601965114e+00 -3.129745319601965114e+00 -3.129745319601965114e+00 -3.129745319601965114e+00 -3.129745319601965114e+00 -3.129745319601965114e+00 -3.129745319601965114e+00 -3.129745319601965114e+00 -3.129745319601965114e+00 -3.129745319601965114e+00 -3.129745319601965114e+00 -3.129745319601965114e+00 -3.129745319601965114e+00 -3.129745319601965114e+00 -3.129745319601965114e+00 -3.129745319601965114e+00 -3.129745319601965114e+00 -3.129745319601965114e+00 -3.129745319601965114e+00 -3.129745319601965114e+00 -3.129745319601965114e+00 -3.129745319601965114e+00 -3.129745319601965114e+00 -3.129745319601965114e+00 -3.129745319601965114e+00 -3.129745319601965114e+00 -3.129745319601965114e+00 -3.129745319601965114e+00 -3.129745319601965114e+00 -3.129745319601965114e+00 -3.129745319601965114e+00 -3.129745319601965114e+00 -3.129745319601965114e+00 -3.129745319601965114e+00 -3.129745319601965114e+00 -3.129745319601965114e+00 -3.129745319601965114e+00 -3.129745319601965114e+00 -3.129745319601965114e+00 -3.129745319601965114e+00 -3.129745319601965114e+00 -3.129745319601965114e+00 -3.129745319601965114e+00 -3.129745319601965114e+00 -3.129745319601965114e+00 -3.129745319601965114e+00 -3.129745319601965114e+00 -3.129745319601965114e+00 -3.129745319601965114e+00 -3.129745319601965114e+00 -3.129745319601965114e+00 -3.129745319601965114e+00 -3.129745319601965114e+00 -3.129745319601965114e+00 -3.129745319601965114e+00 -3.129745319601965114e+00 -3.129745319601965114e+00 -3.129745319601965114e+00 -3.129745319601965114e+00 -3.129745319601965114e+00 -3.129745319601965114e+00 -3.129745319601965114e+00 -3.129745319601965114e+00 -3.129745319601965114e+00 -3.129745319601965114e+00 -3.129745319601965114e+00 -3.129745319601965114e+00 -3.129745319601965114e+00 -3.129745319601965114e+00 -3.129745319601965114e+00 -3.129745319601965114e+00 -3.129745319601965114e+00 -3.129745319601965114e+00 -3.129745319601965114e+00 -3.129745319601965114e+00 -3.129745319601965114e+00 -3.129745319601965114e+00 -3.129745319601965114e+00 -3.129745319601965114e+00 -3.129745319601965114e+00 -3.129745319601965114e+00 -3.129745319601965114e+00 -3.129745319601965114e+00 -3.129745319601965114e+00 -3.129745319601965114e+00 -3.129745319601965114e+00 -3.129745319601965114e+00 -3.129745319601965114e+00 -3.129745319601965114e+00 -3.129745319601965114e+00 -3.129745319601965114e+00 -3.129745319601965114e+00 -3.129745319601965114e+00 -3.129745319601965114e+00 -3.129745319601965114e+00 -3.129745319601965114e+00 -3.129745319601965114e+00 -3.129745319601965114e+00 -3.129745319601965114e+00 -3.129745319601965114e+00 -3.129745319601965114e+00 -3.129745319601965114e+00 -3.129745319601965114e+00 -3.129745319601965114e+00 -3.129745319601965114e+00 -3.129745319601965114e+00 -3.129745319601965114e+00 -3.129745319601965114e+00 -3.129745319601965114e+00 -3.129745319601965114e+00 -3.129745319601965114e+00 -3.129745319601965114e+00 -3.129745319601965114e+00 -3.129745319601965114e+00 -3.129745319601965114e+00 -3.129745319601965114e+00 -3.129745319601965114e+00 -3.129745319601965114e+00 -3.129745319601965114e+00 -3.129745319601965114e+00 -3.129745319601965114e+00 -3.129745319601965114e+00 -3.129745319601965114e+00 -3.129745319601965114e+00 -3.129745319601965114e+00 -3.129745319601965114e+00 -3.129745319601965114e+00 -3.129745319601965114e+00 -3.129745319601965114e+00 -3.129745319601965114e+00 -3.129745319601965114e+00 -3.129745319601965114e+00 -3.129745319601965114e+00 -3.129745319601965114e+00 -3.129745319601965114e+00 -3.129745319601965114e+00 -3.129745319601965114e+00 -3.129745319601965114e+00 -3.129745319601965114e+00 -3.129745319601965114e+00 -3.129745319601965114e+00 -3.129745319601965114e+00 -3.129745319601965114e+00 -3.129745319601965114e+00 -3.129745319601965114e+00 -3.129745319601965114e+00 -3.129745319601965114e+00 -3.129745319601965114e+00 -3.129745319601965114e+00 -3.129745319601965114e+00 -3.129745319601965114e+00 -3.129745319601965114e+00 -3.129745319601965114e+00 -3.129745319601965114e+00 -3.129745319601965114e+00 -3.129745319601965114e+00 -3.129745319601965114e+00 -3.129745319601965114e+00 -3.129745319601965114e+00 -3.129745319601965114e+00 -3.129745319601965114e+00 -3.129745319601965114e+00 -3.129745319601965114e+00 -3.129745319601965114e+00 -3.129745319601965114e+00 -3.129745319601965114e+00 -3.129745319601965114e+00 -3.129745319601965114e+00 -3.129745319601965114e+00 -3.129745319601965114e+00 -3.129745319601965114e+00 -3.129745319601965114e+00 -3.129745319601965114e+00 -3.129745319601965114e+00 -3.129745319601965114e+00 -3.129745319601965114e+00 -3.129745319601965114e+00 -3.129745319601965114e+00 -3.129745319601965114e+00 -3.129745319601965114e+00 -3.129745319601965114e+00 -3.129745319601965114e+00 -3.129745319601965114e+00 -3.129745319601965114e+00 -3.129745319601965114e+00 -3.129745319601965114e+00 -3.129745319601965114e+00
-3.109682849604516797e+00 -3.109682849604516797e+00 -3.109682849604516797e+00 -3.109682849604516797e+00 -3.109682849604516797e+00 -3.109682849604516797e+00 -3.109682849604516797e+00 -3.109682849604516797e+00 -3.109682849604516797e+00 -3.109682849604516797e+00 -3.109682849604516797e+00 -3.109682849604516797e+00 -3.109682849604516797e+00 -3.109682849604516797e+00 -3.109682849604516797e+00 -3.109682849604516797e+00 -3.109682849604516797e+00 -3.109682849604516797e+00 -3.109682849604516797e+00 -3.109682849604516797e+00 -3.109682849604516797e+00 -3.109682849604516797e+00 -3.109682849604516797e+00 -3.109682849604516797e+00 -3.109682849604516797e+00 -3.109682849604516797e+00 -3.109682849604516797e+00 -3.109682849604516797e+00 -3.109682849604516797e+00 -3.109682849604516797e+00 -3.109682849604516797e+00 -3.109682849604516797e+00 -3.109682849604516797e+00 -3.109682849604516797e+00 -3.109682849604516797e+00 -3.109682849604516797e+00 -3.109682849604516797e+00 -3.109682849604516797e+00 -3.109682849604516797e+00 -3.109682849604516797e+00 -3.109682849604516797e+00 -3.109682849604516797e+00 -3.109682849604516797e+00 -3.109682849604516797e+00 -3.109682849604516797e+00 -3.109682849604516797e+00 -3.109682849604516797e+00 -3.109682849604516797e+00 -3.109682849604516797e+00 -3.109682849604516797e+00 -3.109682849604516797e+00 -3.109682849604516797e+00 -3.109682849604516797e+00 -3.109682849604516797e+00 -3.109682849604516797e+00 -3.109682849604516797e+00 -3.109682849604516797e+00 -3.109682849604516797e+00 -3.109682849604516797e+00 -3.109682849604516797e+00 -3.109682849604516797e+00 -3.109682849604516797e+00 -3.109682849604516797e+00 -3.109682849604516797e+00 -3.109682849604516797e+00 -3.109682849604516797e+00 -3.109682849604516797e+00 -3.109682849604516797e+00 -3.109682849604516797e+00 -3.109682849604516797e+00 -3.109682849604516797e+00 -3.109682849604516797e+00 -3.109682849604516797e+00 -3.109682849604516797e+00 -3.109682849604516797e+00 -3.109682849604516797e+00 -3.109682849604516797e+00 -3.109682849604516797e+00 -3.109682849604516797e+00 -3.109682849604516797e+00 -3.109682849604516797e+00 -3.109682849604516797e+00 -3.109682849604516797e+00 -3.109682849604516797e+00 -3.109682849604516797e+00 -3.109682849604516797e+00 -3.109682849604516797e+00 -3.109682849604516797e+00 -3.109682849604516797e+00 -3.109682849604516797e+00 -3.109682849604516797e+00 -3.109682849604516797e+00 -3.109682849604516797e+00 -3.109682849604516797e+00 -3.109682849604516797e+00 -3.109682849604516797e+00 -3.109682849604516797e+00 -3.109682849604516797e+00 -3.109682849604516797e+00 -3.109682849604516797e+00 -3.109682849604516797e+00 -3.109682849604516797e+00 -3.109682849604516797e+00 -3.109682849604516797e+00 -3.109682849604516797e+00 -3.109682849604516797e+00 -3.109682849604516797e+00 -3.109682849604516797e+00 -3.109682849604516797e+00 -3.109682849604516797e+00 -3.109682849604516797e+00 -3.109682849604516797e+00 -3.109682849604516797e+00 -3.109682849604516797e+00 -3.109682849604516797e+00 -3.109682849604516797e+00 -3.109682849604516797e+00 -3.109682849604516797e+00 -3.109682849604516797e+00 -3.109682849604516797e+00 -3.109682849604516797e+00 -3.109682849604516797e+00 -3.109682849604516797e+00 -3.109682849604516797e+00 -3.109682849604516797e+00 -3.109682849604516797e+00 -3.109682849604516797e+00 -3.109682849604516797e+00 -3.109682849604516797e+00 -3.109682849604516797e+00 -3.109682849604516797e+00 -3.109682849604516797e+00 -3.109682849604516797e+00 -3.109682849604516797e+00 -3.109682849604516797e+00 -3.109682849604516797e+00 -3.109682849604516797e+00 -3.109682849604516797e+00 -3.109682849604516797e+00 -3.109682849604516797e+00 -3.109682849604516797e+00 -3.109682849604516797e+00 -3.109682849604516797e+00 -3.109682849604516797e+00 -3.109682849604516797e+00 -3.109682849604516797e+00 -3.109682849604516797e+00 -3.109682849604516797e+00 -3.109682849604516797e+00 -3.109682849604516797e+00 -3.109682849604516797e+00 -3.109682849604516797e+00 -3.109682849604516797e+00 -3.109682849604516797e+00 -3.109682849604516797e+00 -3.109682849604516797e+00 -3.109682849604516797e+00 -3.109682849604516797e+00 -3.109682849604516797e+00 -3.109682849604516797e+00 -3.109682849604516797e+00 -3.109682849604516797e+00 -3.109682849604516797e+00 -3.109682849604516797e+00 -3.109682849604516797e+00 -3.109682849604516797e+00 -3.109682849604516797e+00 -3.109682849604516797e+00 -3.109682849604516797e+00 -3.109682849604516797e+00 -3.109682849604516797e+00 -3.109682849604516797e+00 -3.109682849604516797e+00 -3.109682849604516797e+00 -3.109682849604516797e+00 -3.109682849604516797e+00 -3.109682849604516797e+00 -3.109682849604516797e+00 -3.109682849604516797e+00 -3.109682849604516797e+00 -3.109682849604516797e+00 -3.109682849604516797e+00 -3.109682849604516797e+00 -3.109682849604516797e+00 -3.109682849604516797e+00 -3.109682849604516797e+00 -3.109682849604516797e+00 -3.109682849604516797e+00 -3.109682849604516797e+00 -3.109682849604516797e+00 -3.109682849604516797e+00 -3.109682849604516797e+00 -3.109682849604516797e+00 -3.109682849604516797e+00 -3.109682849604516797e+00 -3.109682849604516797e+00 -3.109682849604516797e+00 -3.109682849604516797e+00 -3.109682849604516797e+00 -3.109682849604516797e+00 -3.109682849604516797e+00 -3.109682849604516797e+00 -3.109682849604516797e+00 -3.109682849604516797e+00 -3.109682849604516797e+00 -3.109682849604516797e+00 -3.109682849604516797e+00 -3.109682849604516797e+00 -3.109682849604516797e+00 -3.109682849604516797e+00 -3.109682849604516797e+00 -3.109682849604516797e+00 -3.109682849604516797e+00 -3.109682849604516797e+00 -3.109682849604516797e+00 -3.109682849604516797e+00 -3.109682849604516797e+00 -3.109682849604516797e+00 -3.109682849604516797e+00 -3.109682849604516797e+00 -3.109682849604516797e+00 -3.109682849604516797e+00 -3.109682849604516797e+00 -3.109682849604516797e+00 -3.109682849604516797e+00 -3.109682849604516797e+00 -3.109682849604516797e+00 -3.109682849604516797e+00 -3.109682849604516797e+00 -3.109682849604516797e+00 -3.109682849604516797e+00 -3.109682849604516797e+00 -3.109682849604516797e+00 -3.109682849604516797e+00 -3.109682849604516797e+00 -3.109682849604516797e+00 -3.109682849604516797e+00 -3.109682849604516797e+00 -3.109682849604516797e+00 -3.109682849604516797e+00 -3.109682849604516797e+00 -3.109682849604516797e+00 -3.109682849604516797e+00 -3.109682849604516797e+00 -3.109682849604516797e+00 -3.109682849604516797e+00 -3.109682849604516797e+00 -3.109682849604516797e+00 -3.109682849604516797e+00 -3.109682849604516797e+00 -3.109682849604516797e+00 -3.109682849604516797e+00 -3.109682849604516797e+00 -3.109682849604516797e+00 -3.109682849604516797e+00 -3.109682849604516797e+00 -3.109682849604516797e+00 -3.109682849604516797e+00 -3.109682849604516797e+00 -3.109682849604516797e+00 -3.109682849604516797e+00 -3.109682849604516797e+00 -3.109682849604516797e+00 -3.109682849604516797e+00 -3.109682849604516797e+00 -3.109682849604516797e+00 -3.109682849604516797e+00 -3.109682849604516797e+00 -3.109682849604516797e+00 -3.109682849604516797e+00 -3.109682849604516797e+00 -3.109682849604516797e+00 -3.109682849604516797e+00 -3.109682849604516797e+00 -3.109682849604516797e+00 -3.109682849604516797e+00 -3.109682849604516797e+00 -3.109682849604516797e+00 -3.109682849604516797e+00 -3.109682849604516797e+00 -3.109682849604516797e+00 -3.109682849604516797e+00 -3.109682849604516797e+00 -3.109682849604516797e+00 -3.109682849604516797e+00 -3.109682849604516797e+00 -3.109682849604516797e+00 -3.109682849604516797e+00 -3.109682849604516797e+00 -3.109682849604516797e+00 -3.109682849604516797e+00 -3.109682849604516797e+00 -3.109682849604516797e+00 -3.109682849604516797e+00 -3.109682849604516797e+00 -3.109682849604516797e+00 -3.109682849604516797e+00 -3.109682849604516797e+00 -3.109682849604516797e+00 -3.109682849604516797e+00 -3.109682849604516797e+00 -3.109682849604516797e+00 -3.109682849604516797e+00 -3.109682849604516797e+00 -3.109682849604516797e+00 -3.109682849604516797e+00 -3.109682849604516797e+00 -3.109682849604516797e+00 -3.109682849604516797e+00 -3.109682849604516797e+00 -3.109682849604516797e+00 -3.109682849604516797e+00 -3.109682849604516797e+00 -3.109682849604516797e+00 -3.109682849604516797e+00 -3.109682849604516797e+00 -3.109682849604516797e+00 -3.109682849604516797e+00 -3.109682849604516797e+00 -3.109682849604516797e+00 -3.109682849604516797e+00 -3.109682849604516797e+00 -3.109682849604516797e+00 -3.109682849604516797e+00 -3.109682849604516797e+00 -3.109682849604516797e+00 -3.109682849604516797e+00 -3.109682849604516797e+00 -3.109682849604516797e+00 -3.109682849604516797e+00 -3.109682849604516797e+00
-3.089620379607068479e+00 -3.089620379607068479e+00 -3.089620379607068479e+00 -3.089620379607068479e+00 -3.089620379607068479e+00 -3.089620379607068479e+00 -3.089620379607068479e+00 -3.089620379607068479e+00 -3.089620379607068479e+00 -3.089620379607068479e+00 -3.089620379607068479e+00 -3.089620379607068479e+00 -3.089620379607068479e+00 -3.089620379607068479e+00 -3.089620379607068479e+00 -3.089620379607068479e+00 -3.089620379607068479e+00 -3.089620379607068479e+00 -3.089620379607068479e+00 -3.089620379607068479e+00 -3.089620379607068479e+00 -3.089620379607068479e+00 -3.089620379607068479e+00 -3.089620379607068479e+00 -3.089620379607068479e+00 -3.089620379607068479e+00 -3.089620379607068479e+00 -3.089620379607068479e+00 -3.089620379607068479e+00 -3.089620379607068479e+00 -3.089620379607068479e+00 -3.089620379607068479e+00 -3.089620379607068479e+00 -3.089620379607068479e+00 -3.089620379607068479e+00 -3.089620379607068479e+00 -3.089620379607068479e+00 -3.089620379607068479e+00 -3.089620379607068479e+00 -3.089620379607068479e+00 -3.089620379607068479e+00 -3.089620379607068479e+00 -3.089620379607068479e+00 -3.089620379607068479e+00 -3.089620379607068479e+00 -3.089620379607068479e+00 -3.089620379607068479e+00 -3.089620379607068479e+00 -3.089620379607068479e+00 -3.089620379607068479e+00 -3.089620379607068479e+00 -3.089620379607068479e+00 -3.089620379607068479e+00 -3.089620379607068479e+00 -3.089620379607068479e+00 -3.089620379607068479e+00 -3.089620379607068479e+00 -3.089620379607068479e+00 -3.089620379607068479e+00 -3.089620379607068479e+00 -3.089620379607068479e+00 -3.089620379607068479e+00 -3.089620379607068479e+00 -3.089620379607068479e+00 -3.089620379607068479e+00 -3.089620379607068479e+00 -3.089620379607068479e+00 -3.089620379607068479e+00 -3.089620379607068479e+00 -3.089620379607068479e+00 -3.089620379607068479e+00 -3.089620379607068479e+00 -3.089620379607068479e+00 -3.089620379607068479e+00 -3.089620379607068479e+00 -3.089620379607068479e+00 -3.089620379607068479e+00 -3.089620379607068479e+00 -3.089620379607068479e+00 -3.089620379607068479e+00 -3.089620379607068479e+00 -3.089620379607068479e+00 -3.089620379607068479e+00 -3.089620379607068479e+00 -3.089620379607068479e+00 -3.089620379607068479e+00 -3.089620379607068479e+00 -3.089620379607068479e+00 -3.089620379607068479e+00 -3.089620379607068479e+00 -3.089620379607068479e+00 -3.089620379607068479e+00 -3.089620379607068479e+00 -3.089620379607068479e+00 -3.089620379607068479e+00 -3.089620379607068479e+00 -3.089620379607068479e+00 -3.089620379607068479e+00 -3.089620379607068479e+00 -3.089620379607068479e+00 -3.089620379607068479e+00 -3.089620379607068479e+00 -3.089620379607068479e+00 -3.089620379607068479e+00 -3.089620379607068479e+00 -3.089620379607068479e+00 -3.089620379607068479e+00 -3.089620379607068479e+00 -3.089620379607068479e+00 -3.089620379607068479e+00 -3.089620379607068479e+00 -3.089620379607068479e+00 -3.089620379607068479e+00 -3.089620379607068479e+00 -3.089620379607068479e+00 -3.089620379607068479e+00 -3.089620379607068479e+00 -3.089620379607068479e+00 -3.089620379607068479e+00 -3.089620379607068479e+00 -3.089620379607068479e+00 -3.089620379607068479e+00 -3.089620379607068479e+00 -3.089620379607068479e+00 -3.089620379607068479e+00 -3.089620379607068479e+00 -3.089620379607068479e+00 -3.089620379607068479e+00 -3.089620379607068479e+00 -3.089620379607068479e+00 -3.089620379607068479e+00 -3.089620379607068479e+00 -3.089620379607068479e+00 -3.089620379607068479e+00 -3.089620379607068479e+00 -3.089620379607068479e+00 -3.089620379607068479e+00 -3.089620379607068479e+00 -3.089620379607068479e+00 -3.089620379607068479e+00 -3.089620379607068479e+00 -3.089620379607068479e+00 -3.089620379607068479e+00 -3.089620379607068479e+00 -3.089620379607068479e+00 -3.089620379607068479e+00 -3.089620379607068479e+00 -3.089620379607068479e+00 -3.089620379607068479e+00 -3.089620379607068479e+00 -3.089620379607068479e+00 -3.089620379607068479e+00 -3.089620379607068479e+00 -3.089620379607068479e+00 -3.089620379607068479e+00 -3.089620379607068479e+00 -3.089620379607068479e+00 -3.089620379607068479e+00 -3.089620379607068479e+00 -3.089620379607068479e+00 -3.089620379607068479e+00 -3.089620379607068479e+00 -3.089620379607068479e+00 -3.089620379607068479e+00 -3.089620379607068479e+00 -3.089620379607068479e+00 -3.089620379607068479e+00 -3.089620379607068479e+00 -3.089620379607068479e+00 -3.089620379607068479e+00 -3.089620379607068479e+00 -3.089620379607068479e+00 -3.089620379607068479e+00 -3.089620379607068479e+00 -3.089620379607068479e+00 -3.089620379607068479e+00 -3.089620379607068479e+00 -3.089620379607068479e+00 -3.089620379607068479e+00 -3.089620379607068479e+00 -3.089620379607068479e+00 -3.089620379607068479e+00 -3.089620379607068479e+00 -3.089620379607068479e+00 -3.089620379607068479e+00 -3.089620379607068479e+00 -3.089620379607068479e+00 -3.089620379607068479e+00 -3.089620379607068479e+00 -3.089620379607068479e+00 -3.089620379607068479e+00 -3.089620379607068479e+00 -3.089620379607068479e+00 -3.089620379607068479e+00 -3.089620379607068479e+00 -3.089620379607068479e+00 -3.089620379607068479e+00 -3.089620379607068479e+00 -3.089620379607068479e+00 -3.089620379607068479e+00 -3.089620379607068479e+00 -3.089620379607068479e+00 -3.089620379607068479e+00 -3.089620379607068479e+00 -3.089620379607068479e+00 -3.089620379607068479e+00 -3.089620379607068479e+00 -3.089620379607068479e+00 -3.089620379607068479e+00 -3.089620379607068479e+00 -3.089620379607068479e+00 -3.089620379607068479e+00 -3.089620379607068479e+00 -3.089620379607068479e+00 -3.089620379607068479e+00 -3.089620379607068479e+00 -3.089620379607068479e+00 -3.089620379607068479e+00 -3.089620379607068479e+00 -3.089620379607068479e+00 -3.089620379607068479e+00 -3.089620379607068479e+00 -3.089620379607068479e+00 -3.089620379607068479e+00 -3.089620379607068479e+00 -3.089620379607068479e+00 -3.089620379607068479e+00 -3.089620379607068479e+00 -3.089620379607068479e+00 -3.089620379607068479e+00 -3.089620379607068479e+00 -3.089620379607068479e+00 -3.089620379607068479e+00 -3.089620379607068479e+00 -3.089620379607068479e+00 -3.089620379607068479e+00 -3.089620379607068479e+00 -3.089620379607068479e+00 -3.089620379607068479e+00 -3.089620379607068479e+00 -3.089620379607068479e+00 -3.089620379607068479e+00 -3.089620379607068479e+00 -3.089620379607068479e+00 -3.089620379607068479e+00 -3.089620379607068479e+00 -3.089620379607068479e+00 -3.089620379607068479e+00 -3.089620379607068479e+00 -3.089620379607068479e+00 -3.089620379607068479e+00 -3.089620379607068479e+00 -3.089620379607068479e+00 -3.089620379607068479e+00 -3.089620379607068479e+00 -3.089620379607068479e+00 -3.089620379607068479e+00 -3.089620379607068479e+00 -3.089620379607068479e+00 -3.089620379607068479e+00 -3.089620379607068479e+00 -3.089620379607068479e+00 -3.089620379607068479e+00 -3.089620379607068479e+00 -3.089620379607068479e+00 -3.089620379607068479e+00 -3.089620379607068479e+00 -3.089620379607068479e+00 -3.089620379607068479e+00 -3.089620379607068479e+00 -3.089620379607068479e+00 -3.089620379607068479e+00 -3.089620379607068479e+00 -3.089620379607068479e+00 -3.089620379607068479e+00 -3.089620379607068479e+00 -3.089620379607068479e+00 -3.089620379607068479e+00 -3.089620379607068479e+00 -3.089620379607068479e+00 -3.089620379607068479e+00 -3.089620379607068479e+00 -3.089620379607068479e+00 -3.089620379607068479e+00 -3.089620379607068479e+00 -3.089620379607068479e+00 -3.089620379607068479e+00 -3.089620379607068479e+00 -3.089620379607068479e+00 -3.089620379607068479e+00 -3.089620379607068479e+00 -3.089620379607068479e+00 -3.089620379607068479e+00 -3.089620379607068479e+00 -3.089620379607068479e+00 -3.089620379607068479e+00 -3.089620379607068479e+00 -3.089620379607068479e+00 -3.089620379607068479e+00 -3.089620379607068479e+00 -3.089620379607068479e+00 -3.089620379607068479e+00 -3.089620379607068479e+00 -3.089620379607068479e+00 -3.089620379607068479e+00 -3.089620379607068479e+00 -3.089620379607068479e+00 -3.089620379607068479e+00 -3.089620379607068479e+00 -3.089620379607068479e+00 -3.089620379607068479e+00 -3.089620379607068479e+00 -3.089620379607068479e+00 -3.089620379607068479e+00 -3.089620379607068479e+00 -3.089620379607068479e+00 -3.089620379607068479e+00 -3.089620379607068479e+00 -3.089620379607068479e+00 -3.089620379607068479e+00 -3.089620379607068479e+00 -3.089620379607068479e+00 -3.089620379607068479e+00 -3.089620379607068479e+00 -3.089620379607068479e+00 -3.089620379607068479e+00 -3.089620379607068479e+00 -3.089620379607068479e+00 -3.089620379607068479e+00 -3.089620379607068479e+00 -3.089620379607068479e+00
-3.069557909609619717e+00 -3.069557909609619717e+00 -3.069557909609619717e+00 -3.069557909609619717e+00 -3.069557909609619717e+00 -3.069557909609619717e+00 -3.069557909609619717e+00 -3.069557909609619717e+00 -3.069557909609619717e+00 -3.069557909609619717e+00 -3.069557909609619717e+00 -3.069557909609619717e+00 -3.069557909609619717e+00 -3.069557909609619717e+00 -3.069557909609619717e+00 -3.069557909609619717e+00 -3.069557909609619717e+00 -3.069557909609619717e+00 -3.069557909609619717e+00 -3.069557909609619717e+00 -3.069557909609619717e+00 -3.069557909609619717e+00 -3.069557909609619717e+00 -3.069557909609619717e+00 -3.069557909609619717e+00 -3.069557909609619717e+00 -3.069557909609619717e+00 -3.069557909609619717e+00 -3.069557909609619717e+00 -3.069557909609619717e+00 -3.069557909609619717e+00 -3.069557909609619717e+00 -3.069557909609619717e+00 -3.069557909609619717e+00 -3.069557909609619717e+00 -3.069557909609619717e+00 -3.069557909609619717e+00 -3.069557909609619717e+00 -3.069557909609619717e+00 -3.069557909609619717e+00 -3.069557909609619717e+00 -3.069557909609619717e+00 -3.069557909609619717e+00 -3.069557909609619717e+00 -3.069557909609619717e+00 -3.069557909609619717e+00 -3.069557909609619717e+00 -3.069557909609619717e+00 -3.069557909609619717e+00 -3.069557909609619717e+00 -3.069557909609619717e+00 -3.069557909609619717e+00 -3.069557909609619717e+00 -3.069557909609619717e+00 -3.069557909609619717e+00 -3.069557909609619717e+00 -3.069557909609619717e+00 -3.069557909609619717e+00 -3.069557909609619717e+00 -3.069557909609619717e+00 -3.069557909609619717e+00 -3.069557909609619717e+00 -3.069557909609619717e+00 -3.069557909609619717e+00 -3.069557909609619717e+00 -3.069557909609619717e+00 -3.069557909609619717e+00 -3.069557909609619717e+00 -3.069557909609619717e+00 -3.069557909609619717e+00 -3.069557909609619717e+00 -3.069557909609619717e+00 -3.069557909609619717e+00 -3.069557909609619717e+00 -3.069557909609619717e+00 -3.069557909609619717e+00 -3.069557909609619717e+00 -3.069557909609619717e+00 -3.069557909609619717e+00 -3.069557909609619717e+00 -3.069557909609619717e+00 -3.069557909609619717e+00 -3.069557909609619717e+00 -3.069557909609619717e+00 -3.069557909609619717e+00 -3.069557909609619717e+00 -3.069557909609619717e+00 -3.069557909609619717e+00 -3.069557909609619717e+00 -3.069557909609619717e+00 -3.069557909609619717e+00 -3.069557909609619717e+00 -3.069557909609619717e+00 -3.069557909609619717e+00 -3.069557909609619717e+00 -3.069557909609619717e+00 -3.069557909609619717e+00 -3.069557909609619717e+00 -3.069557909609619717e+00 -3.069557909609619717e+00 -3.069557909609619717e+00 -3.069557909609619717e+00 -3.069557909609619717e+00 -3.069557909609619717e+00 -3.069557909609619717e+00 -3.069557909609619717e+00 -3.069557909609619717e+00 -3.069557909609619717e+00 -3.069557909609619717e+00 -3.069557909609619717e+00 -3.069557909609619717e+00 -3.069557909609619717e+00 -3.069557909609619717e+00 -3.069557909609619717e+00 -3.069557909609619717e+00 -3.069557909609619717e+00 -3.069557909609619717e+00 -3.069557909609619717e+00 -3.069557909609619717e+00 -3.069557909609619717e+00 -3.069557909609619717e+00 -3.069557909609619717e+00 -3.069557909609619717e+00 -3.069557909609619717e+00 -3.069557909609619717e+00 -3.069557909609619717e+00 -3.069557909609619717e+00 -3.069557909609619717e+00 -3.069557909609619717e+00 -3.069557909609619717e+00 -3.069557909609619717e+00 -3.069557909609619717e+00 -3.069557909609619717e+00 -3.069557909609619717e+00 -3.069557909609619717e+00 -3.069557909609619717e+00 -3.069557909609619717e+00 -3.069557909609619717e+00 -3.069557909609619717e+00 -3.069557909609619717e+00 -3.069557909609619717e+00 -3.069557909609619717e+00 -3.069557909609619717e+00 -3.069557909609619717e+00 -3.069557909609619717e+00 -3.069557909609619717e+00 -3.069557909609619717e+00 -3.069557909609619717e+00 -3.069557909609619717e+00 -3.069557909609619717e+00 -3.069557909609619717e+00 -3.069557909609619717e+00 -3.069557909609619717e+00 -3.069557909609619717e+00 -3.069557909609619717e+00 -3.069557909609619717e+00 -3.069557909609619717e+00 -3.069557909609619717e+00 -3.069557909609619717e+00 -3.069557909609619717e+00 -3.069557909609619717e+00 -3.069557909609619717e+00 -3.069557909609619717e+00 -3.069557909609619717e+00 -3.069557909609619717e+00 -3.069557909609619717e+00 -3.069557909609619717e+00 -3.069557909609619717e+00 -3.069557909609619717e+00 -3.069557909609619717e+00 -3.069557909609619717e+00 -3.069557909609619717e+00 -3.069557909609619717e+00 -3.069557909609619717e+00 -3.069557909609619717e+00 -3.069557909609619717e+00 -3.069557909609619717e+00 -3.069557909609619717e+00 -3.069557909609619717e+00 -3.069557909609619717e+00 -3.069557909609619717e+00 -3.069557909609619717e+00 -3.069557909609619717e+00 -3.069557909609619717e+00 -3.069557909609619717e+00 -3.069557909609619717e+00 -3.069557909609619717e+00 -3.069557909609619717e+00 -3.069557909609619717e+00 -3.069557909609619717e+00 -3.069557909609619717e+00 -3.069557909609619717e+00 -3.069557909609619717e+00 -3.069557909609619717e+00 -3.069557909609619717e+00 -3.069557909609619717e+00 -3.069557909609619717e+00 -3.069557909609619717e+00 -3.069557909609619717e+00 -3.069557909609619717e+00 -3.069557909609619717e+00 -3.069557909609619717e+00 -3.069557909609619717e+00 -3.069557909609619717e+00 -3.069557909609619717e+00 -3.069557909609619717e+00 -3.069557909609619717e+00 -3.069557909609619717e+00 -3.069557909609619717e+00 -3.069557909609619717e+00 -3.069557909609619717e+00 -3.069557909609619717e+00 -3.069557909609619717e+00 -3.069557909609619717e+00 -3.069557909609619717e+00 -3.069557909609619717e+00 -3.069557909609619717e+00 -3.069557909609619717e+00 -3.069557909609619717e+00 -3.069557909609619717e+00 -3.069557909609619717e+00 -3.069557909609619717e+00 -3.069557909609619717e+00 -3.069557909609619717e+00 -3.069557909609619717e+00 -3.069557909609619717e+00 -3.069557909609619717e+00 -3.069557909609619717e+00 -3.069557909609619717e+00 -3.069557909609619717e+00 -3.069557909609619717e+00 -3.069557909609619717e+00 -3.069557909609619717e+00 -3.069557909609619717e+00 -3.069557909609619717e+00 -3.069557909609619717e+00 -3.069557909609619717e+00 -3.069557909609619717e+00 -3.069557909609619717e+00 -3.069557909609619717e+00 -3.069557909609619717e+00 -3.069557909609619717e+00 -3.069557909609619717e+00 -3.069557909609619717e+00 -3.069557909609619717e+00 -3.069557909609619717e+00 -3.069557909609619717e+00 -3.069557909609619717e+00 -3.069557909609619717e+00 -3.069557909609619717e+00 -3.069557909609619717e+00 -3.069557909609619717e+00 -3.069557909609619717e+00 -3.069557909609619717e+00 -3.069557909609619717e+00 -3.069557909609619717e+00 -3.069557909609619717e+00 -3.069557909609619717e+00 -3.069557909609619717e+00 -3.069557909609619717e+00 -3.069557909609619717e+00 -3.069557909609619717e+00 -3.069557909609619717e+00 -3.069557909609619717e+00 -3.069557909609619717e+00 -3.069557909609619717e+00 -3.069557909609619717e+00 -3.069557909609619717e+00 -3.069557909609619717e+00 -3.069557909609619717e+00 -3.069557909609619717e+00 -3.069557909609619717e+00 -3.069557909609619717e+00 -3.069557909609619717e+00 -3.069557909609619717e+00 -3.069557909609619717e+00 -3.069557909609619717e+00 -3.069557909609619717e+00 -3.069557909609619717e+00 -3.069557909609619717e+00 -3.069557909609619717e+00 -3.069557909609619717e+00 -3.069557909609619717e+00 -3.069557909609619717e+00 -3.069557909609619717e+00 -3.069557909609619717e+00 -3.069557909609619717e+00 -3.069557909609619717e+00 -3.069557909609619717e+00 -3.069557909609619717e+00 -3.069557909609619717e+00 -3.069557909609619717e+00 -3.069557909609619717e+00 -3.069557909609619717e+00 -3.069557909609619717e+00 -3.069557909609619717e+00 -3.069557909609619717e+00 -3.069557909609619717e+00 -3.069557909609619717e+00 -3.069557909609619717e+00 -3.069557909609619717e+00 -3.069557909609619717e+00 -3.069557909609619717e+00 -3.069557909609619717e+00 -3.069557909609619717e+00 -3.069557909609619717e+00 -3.069557909609619717e+00 -3.069557909609619717e+00 -3.069557909609619717e+00 -3.069557909609619717e+00 -3.069557909609619717e+00 -3.069557909609619717e+00 -3.069557909609619717e+00 -3.069557909609619717e+00 -3.069557909609619717e+00 -3.069557909609619717e+00 -3.069557909609619717e+00 -3.069557909609619717e+00 -3.069557909609619717e+00 -3.069557909609619717e+00 -3.069557909609619717e+00 -3.069557909609619717e+00 -3.069557909609619717e+00 -3.069557909609619717e+00 -3.069557909609619717e+00 -3.069557909609619717e+00 -3.069557909609619717e+00 -3.069557909609619717e+00 -3.069557909609619717e+00 -3.069557909609619717e+00 -3.069557909609619717e+00
-3.049495439612171399e+00 -3.049495439612171399e+00 -3.049495439612171399e+00 -3.049495439612171399e+00 -3.049495439612171399e+00 -3.049495439612171399e+00 -3.049495439612171399e+00 -3.049495439612171399e+00 -3.049495439612171399e+00 -3.049495439612171399e+00 -3.049495439612171399e+00 -3.049495439612171399e+00 -3.049495439612171399e+00 -3.049495439612171399e+00 -3.049495439612171399e+00 -3.049495439612171399e+00 -3.049495439612171399e+00 -3.049495439612171399e+00 -3.049495439612171399e+00 -3.049495439612171399e+00 -3.049495439612171399e+00 -3.049495439612171399e+00 -3.049495439612171399e+00 -3.049495439612171399e+00 -3.049495439612171399e+00 -3.049495439612171399e+00 -3.049495439612171399e+00 -3.049495439612171399e+00 -3.049495439612171399e+00 -3.049495439612171399e+00 -3.049495439612171399e+00 -3.049495439612171399e+00 -3.049495439612171399e+00 -3.049495439612171399e+00 -3.049495439612171399e+00 -3.049495439612171399e+00 -3.049495439612171399e+00 -3.049495439612171399e+00 -3.049495439612171399e+00 -3.049495439612171399e+00 -3.049495439612171399e+00 -3.049495439612171399e+00 -3.049495439612171399e+00 -3.049495439612171399e+00 -3.049495439612171399e+00 -3.049495439612171399e+00 -3.049495439612171399e+00 -3.049495439612171399e+00 -3.049495439612171399e+00 -3.049495439612171399e+00 -3.049495439612171399e+00 -3.049495439612171399e+00 -3.049495439612171399e+00 -3.049495439612171399e+00 -3.049495439612171399e+00 -3.049495439612171399e+00 -3.049495439612171399e+00 -3.049495439612171399e+00 -3.049495439612171399e+00 -3.049495439612171399e+00 -3.049495439612171399e+00 -3.049495439612171399e+00 -3.049495439612171399e+00 -3.049495439612171399e+00 -3.049495439612171399e+00 -3.049495439612171399e+00 -3.049495439612171399e+00 -3.049495439612171399e+00 -3.049495439612171399e+00 -3.049495439612171399e+00 -3.049495439612171399e+00 -3.049495439612171399e+00 -3.049495439612171399e+00 -3.049495439612171399e+00 -3.049495439612171399e+00 -3.049495439612171399e+00 -3.049495439612171399e+00 -3.049495439612171399e+00 -3.049495439612171399e+00 -3.049495439612171399e+00 -3.049495439612171399e+00 -3.049495439612171399e+00 -3.049495439612171399e+00 -3.049495439612171399e+00 -3.049495439612171399e+00 -3.049495439612171399e+00 -3.049495439612171399e+00 -3.049495439612171399e+00 -3.049495439612171399e+00 -3.049495439612171399e+00 -3.049495439612171399e+00 -3.049495439612171399e+00 -3.049495439612171399e+00 -3.049495439612171399e+00 -3.049495439612171399e+00 -3.049495439612171399e+00 -3.049495439612171399e+00 -3.049495439612171399e+00 -3.049495439612171399e+00 -3.049495439612171399e+00 -3.049495439612171399e+00 -3.049495439612171399e+00 -3.049495439612171399e+00 -3.049495439612171399e+00 -3.049495439612171399e+00 -3.049495439612171399e+00 -3.049495439612171399e+00 -3.049495439612171399e+00 -3.049495439612171399e+00 -3.049495439612171399e+00 -3.049495439612171399e+00 -3.049495439612171399e+00 -3.049495439612171399e+00 -3.049495439612171399e+00 -3.049495439612171399e+00 -3.049495439612171399e+00 -3.049495439612171399e+00 -3.049495439612171399e+00 -3.049495439612171399e+00 -3.049495439612171399e+00 -3.049495439612171399e+00 -3.049495439612171399e+00 -3.049495439612171399e+00 -3.049495439612171399e+00 -3.049495439612171399e+00 -3.049495439612171399e+00 -3.049495439612171399e+00 -3.049495439612171399e+00 -3.049495439612171399e+00 -3.049495439612171399e+00 -3.049495439612171399e+00 -3.049495439612171399e+00 -3.049495439612171399e+00 -3.049495439612171399e+00 -3.049495439612171399e+00 -3.049495439612171399e+00 -3.049495439612171399e+00 -3.049495439612171399e+00 -3.049495439612171399e+00 -3.049495439612171399e+00 -3.049495439612171399e+00 -3.049495439612171399e+00 -3.049495439612171399e+00 -3.049495439612171399e+00 -3.049495439612171399e+00 -3.049495439612171399e+00 -3.049495439612171399e+00 -3.049495439612171399e+00 -3.049495439612171399e+00 -3.049495439612171399e+00 -3.049495439612171399e+00 -3.049495439612171399e+00 -3.049495439612171399e+00 -3.049495439612171399e+00 -3.049495439612171399e+00 -3.049495439612171399e+00 -3.049495439612171399e+00 -3.049495439612171399e+00 -3.049495439612171399e+00 -3.049495439612171399e+00 -3.049495439612171399e+00 -3.049495439612171399e+00 -3.049495439612171399e+00 -3.049495439612171399e+00 -3.049495439612171399e+00 -3.049495439612171399e+00 -3.049495439612171399e+00 -3.049495439612171399e+00 -3.049495439612171399e+00 -3.049495439612171399e+00 -3.049495439612171399e+00 -3.049495439612171399e+00 -3.049495439612171399e+00 -3.049495439612171399e+00 -3.049495439612171399e+00 -3.049495439612171399e+00 -3.049495439612171399e+00 -3.049495439612171399e+00 -3.049495439612171399e+00 -3.049495439612171399e+00 -3.049495439612171399e+00 -3.049495439612171399e+00 -3.049495439612171399e+00 -3.049495439612171399e+00 -3.049495439612171399e+00 -3.049495439612171399e+00 -3.049495439612171399e+00 -3.049495439612171399e+00 -3.049495439612171399e+00 -3.049495439612171399e+00 -3.049495439612171399e+00 -3.049495439612171399e+00 -3.049495439612171399e+00 -3.049495439612171399e+00 -3.049495439612171399e+00 -3.049495439612171399e+00 -3.049495439612171399e+00 -3.049495439612171399e+00 -3.049495439612171399e+00 -3.049495439612171399e+00 -3.049495439612171399e+00 -3.049495439612171399e+00 -3.049495439612171399e+00 -3.049495439612171399e+00 -3.049495439612171399e+00 -3.049495439612171399e+00 -3.049495439612171399e+00 -3.049495439612171399e+00 -3.049495439612171399e+00 -3.049495439612171399e+00 -3.049495439612171399e+00 -3.049495439612171399e+00 -3.049495439612171399e+00 -3.049495439612171399e+00 -3.049495439612171399e+00 -3.049495439612171399e+00 -3.049495439612171399e+00 -3.049495439612171399e+00 -3.049495439612171399e+00 -3.049495439612171399e+00 -3.049495439612171399e+00 -3.049495439612171399e+00 -3.049495439612171399e+00 -3.049495439612171399e+00 -3.049495439612171399e+00 -3.049495439612171399e+00 -3.049495439612171399e+00 -3.049495439612171399e+00 -3.049495439612171399e+00 -3.049495439612171399e+00 -3.049495439612171399e+00 -3.049495439612171399e+00 -3.049495439612171399e+00 -3.049495439612171399e+00 -3.049495439612171399e+00 -3.049495439612171399e+00 -3.049495439612171399e+00 -3.049495439612171399e+00 -3.049495439612171399e+00 -3.049495439612171399e+00 -3.049495439612171399e+00 -3.049495439612171399e+00 -3.049495439612171399e+00 -3.049495439612171399e+00 -3.049495439612171399e+00 -3.049495439612171399e+00 -3.049495439612171399e+00 -3.049495439612171399e+00 -3.049495439612171399e+00 -3.049495439612171399e+00 -3.049495439612171399e+00 -3.049495439612171399e+00 -3.049495439612171399e+00 -3.049495439612171399e+00 -3.049495439612171399e+00 -3.049495439612171399e+00 -3.049495439612171399e+00 -3.049495439612171399e+00 -3.049495439612171399e+00 -3.049495439612171399e+00 -3.049495439612171399e+00 -3.049495439612171399e+00 -3.049495439612171399e+00 -3.049495439612171399e+00 -3.049495439612171399e+00 -3.049495439612171399e+00 -3.049495439612171399e+00 -3.049495439612171399e+00 -3.049495439612171399e+00 -3.049495439612171399e+00 -3.049495439612171399e+00 -3.049495439612171399e+00 -3.049495439612171399e+00 -3.049495439612171399e+00 -3.049495439612171399e+00 -3.049495439612171399e+00 -3.049495439612171399e+00 -3.049495439612171399e+00 -3.049495439612171399e+00 -3.049495439612171399e+00 -3.049495439612171399e+00 -3.049495439612171399e+00 -3.049495439612171399e+00 -3.049495439612171399e+00 -3.049495439612171399e+00 -3.049495439612171399e+00 -3.049495439612171399e+00 -3.049495439612171399e+00 -3.049495439612171399e+00 -3.049495439612171399e+00 -3.049495439612171399e+00 -3.049495439612171399e+00 -3.049495439612171399e+00 -3.049495439612171399e+00 -3.049495439612171399e+00 -3.049495439612171399e+00 -3.049495439612171399e+00 -3.049495439612171399e+00 -3.049495439612171399e+00 -3.049495439612171399e+00 -3.049495439612171399e+00 -3.049495439612171399e+00 -3.049495439612171399e+00 -3.049495439612171399e+00 -3.049495439612171399e+00 -3.049495439612171399e+00 -3.049495439612171399e+00 -3.049495439612171399e+00 -3.049495439612171399e+00 -3.049495439612171399e+00 -3.049495439612171399e+00 -3.049495439612171399e+00 -3.049495439612171399e+00 -3.049495439612171399e+00 -3.049495439612171399e+00 -3.049495439612171399e+00 -3.049495439612171399e+00 -3.049495439612171399e+00 -3.049495439612171399e+00 -3.049495439612171399e+00 -3.049495439612171399e+00 -3.049495439612171399e+00 -3.049495439612171399e+00 -3.049495439612171399e+00 -3.049495439612171399e+00 -3.049495439612171399e+00 -3.049495439612171399e+00 -3.049495439612171399e+00 -3.049495439612171399e+00 -3.049495439612171399e+00 -3.049495439612171399e+00
-3.029432969614722637e+00 -3.029432969614722637e+00 -3.029432969614722637e+00 -3.029432969614722637e+00 -3.029432969614722637e+00 -3.029432969614722637e+00 -3.029432969614722637e+00 -3.029432969614722637e+00 -3.029432969614722637e+00 -3.029432969614722637e+00 -3.029432969614722637e+00 -3.029432969614722637e+00 -3.029432969614722637e+00 -3.029432969614722637e+00 -3.029432969614722637e+00 -3.029432969614722637e+00 -3.029432969614722637e+00 -3.029432969614722637e+00 -3.029432969614722637e+00 -3.029432969614722637e+00 -3.029432969614722637e+00 -3.029432969614722637e+00 -3.029432969614722637e+00 -3.029432969614722637e+00 -3.029432969614722637e+00 -3.029432969614722637e+00 -3.029432969614722637e+00 -3.029432969614722637e+00 -3.029432969614722637e+00 -3.029432969614722637e+00 -3.029432969614722637e+00 -3.029432969614722637e+00 -3.029432969614722637e+00 -3.029432969614722637e+00 -3.029432969614722637e+00 -3.029432969614722637e+00 -3.029432969614722637e+00 -3.029432969614722637e+00 -3.029432969614722637e+00 -3.029432969614722637e+00 -3.029432969614722637e+00 -3.029432969614722637e+00 -3.029432969614722637e+00 -3.029432969614722637e+00 -3.029432969614722637e+00 -3.029432969614722637e+00 -3.029432969614722637e+00 -3.029432969614722637e+00 -3.029432969614722637e+00 -3.029432969614722637e+00 -3.029432969614722637e+00 -3.029432969614722637e+00 -3.029432969614722637e+00 -3.029432969614722637e+00 -3.029432969614722637e+00 -3.029432969614722637e+00 -3.029432969614722637e+00 -3.029432969614722637e+00 -3.029432969614722637e+00 -3.029432969614722637e+00 -3.029432969614722637e+00 -3.029432969614722637e+00 -3.029432969614722637e+00 -3.029432969614722637e+00 -3.029432969614722637e+00 -3.029432969614722637e+00 -3.029432969614722637e+00 -3.029432969614722637e+00 -3.029432969614722637e+00 -3.029432969614722637e+00 -3.029432969614722637e+00 -3.029432969614722637e+00 -3.029432969614722637e+00 -3.029432969614722637e+00 -3.029432969614722637e+00 -3.029432969614722637e+00 -3.029432969614722637e+00 -3.029432969614722637e+00 -3.029432969614722637e+00 -3.029432969614722637e+00 -3.029432969614722637e+00 -3.029432969614722637e+00 -3.029432969614722637e+00 -3.029432969614722637e+00 -3.029432969614722637e+00 -3.029432969614722637e+00 -3.029432969614722637e+00 -3.029432969614722637e+00 -3.029432969614722637e+00 -3.029432969614722637e+00 -3.029432969614722637e+00 -3.029432969614722637e+00 -3.029432969614722637e+00 -3.029432969614722637e+00 -3.029432969614722637e+00 -3.029432969614722637e+00 -3.029432969614722637e+00 -3.029432969614722637e+00 -3.029432969614722637e+00 -3.029432969614722637e+00 -3.029432969614722637e+00 -3.029432969614722637e+00 -3.029432969614722637e+00 -3.029432969614722637e+00 -3.029432969614722637e+00 -3.029432969614722637e+00 -3.029432969614722637e+00 -3.029432969614722637e+00 -3.029432969614722637e+00 -3.029432969614722637e+00 -3.029432969614722637e+00 -3.029432969614722637e+00 -3.029432969614722637e+00 -3.029432969614722637e+00 -3.029432969614722637e+00 -3.029432969614722637e+00 -3.029432969614722637e+00 -3.029432969614722637e+00 -3.029432969614722637e+00 -3.029432969614722637e+00 -3.029432969614722637e+00 -3.029432969614722637e+00 -3.029432969614722637e+00 -3.029432969614722637e+00 -3.029432969614722637e+00 -3.029432969614722637e+00 -3.029432969614722637e+00 -3.029432969614722637e+00 -3.029432969614722637e+00 -3.029432969614722637e+00 -3.029432969614722637e+00 -3.029432969614722637e+00 -3.029432969614722637e+00 -3.029432969614722637e+00 -3.029432969614722637e+00 -3.029432969614722637e+00 -3.029432969614722637e+00 -3.029432969614722637e+00 -3.029432969614722637e+00 -3.029432969614722637e+00 -3.029432969614722637e+00 -3.029432969614722637e+00 -3.029432969614722637e+00 -3.029432969614722637e+00 -3.029432969614722637e+00 -3.029432969614722637e+00 -3.029432969614722637e+00 -3.029432969614722637e+00 -3.029432969614722637e+00 -3.029432969614722637e+00 -3.029432969614722637e+00 -3.029432969614722637e+00 -3.029432969614722637e+00 -3.029432969614722637e+00 -3.029432969614722637e+00 -3.029432969614722637e+00 -3.029432969614722637e+00 -3.029432969614722637e+00 -3.029432969614722637e+00 -3.029432969614722637e+00 -3.029432969614722637e+00 -3.029432969614722637e+00 -3.029432969614722637e+00 -3.029432969614722637e+00 -3.029432969614722637e+00 -3.029432969614722637e+00 -3.029432969614722637e+00 -3.029432969614722637e+00 -3.029432969614722637e+00 -3.029432969614722637e+00 -3.029432969614722637e+00 -3.029432969614722637e+00 -3.029432969614722637e+00 -3.029432969614722637e+00 -3.029432969614722637e+00 -3.029432969614722637e+00 -3.029432969614722637e+00 -3.029432969614722637e+00 -3.029432969614722637e+00 -3.029432969614722637e+00 -3.029432969614722637e+00 -3.029432969614722637e+00 -3.029432969614722637e+00 -3.029432969614722637e+00 -3.029432969614722637e+00 -3.029432969614722637e+00 -3.029432969614722637e+00 -3.029432969614722637e+00 -3.029432969614722637e+00 -3.029432969614722637e+00 -3.029432969614722637e+00 -3.029432969614722637e+00 -3.029432969614722637e+00 -3.029432969614722637e+00 -3.029432969614722637e+00 -3.029432969614722637e+00 -3.029432969614722637e+00 -3.029432969614722637e+00 -3.029432969614722637e+00 -3.029432969614722637e+00 -3.029432969614722637e+00 -3.029432969614722637e+00 -3.029432969614722637e+00 -3.029432969614722637e+00 -3.029432969614722637e+00 -3.029432969614722637e+00 -3.029432969614722637e+00 -3.029432969614722637e+00 -3.029432969614722637e+00 -3.029432969614722637e+00 -3.029432969614722637e+00 -3.029432969614722637e+00 -3.029432969614722637e+00 -3.029432969614722637e+00 -3.029432969614722637e+00 -3.029432969614722637e+00 -3.029432969614722637e+00 -3.029432969614722637e+00 -3.029432969614722637e+00 -3.029432969614722637e+00 -3.029432969614722637e+00 -3.029432969614722637e+00 -3.029432969614722637e+00 -3.029432969614722637e+00 -3.029432969614722637e+00 -3.029432969614722637e+00 -3.029432969614722637e+00 -3.029432969614722637e+00 -3.029432969614722637e+00 -3.029432969614722637e+00 -3.029432969614722637e+00 -3.029432969614722637e+00 -3.029432969614722637e+00 -3.029432969614722637e+00 -3.029432969614722637e+00 -3.029432969614722637e+00 -3.029432969614722637e+00 -3.029432969614722637e+00 -3.029432969614722637e+00 -3.029432969614722637e+00 -3.029432969614722637e+00 -3.029432969614722637e+00 -3.029432969614722637e+00 -3.029432969614722637e+00 -3.029432969614722637e+00 -3.029432969614722637e+00 -3.029432969614722637e+00 -3.029432969614722637e+00 -3.029432969614722637e+00 -3.029432969614722637e+00 -3.029432969614722637e+00 -3.029432969614722637e+00 -3.029432969614722637e+00 -3.029432969614722637e+00 -3.029432969614722637e+00 -3.029432969614722637e+00 -3.029432969614722637e+00 -3.029432969614722637e+00 -3.029432969614722637e+00 -3.029432969614722637e+00 -3.029432969614722637e+00 -3.029432969614722637e+00 -3.029432969614722637e+00 -3.029432969614722637e+00 -3.029432969614722637e+00 -3.029432969614722637e+00 -3.029432969614722637e+00 -3.029432969614722637e+00 -3.029432969614722637e+00 -3.029432969614722637e+00 -3.029432969614722637e+00 -3.029432969614722637e+00 -3.029432969614722637e+00 -3.029432969614722637e+00 -3.029432969614722637e+00 -3.029432969614722637e+00 -3.029432969614722637e+00 -3.029432969614722637e+00 -3.029432969614722637e+00 -3.029432969614722637e+00 -3.029432969614722637e+00 -3.029432969614722637e+00 -3.029432969614722637e+00 -3.029432969614722637e+00 -3.029432969614722637e+00 -3.029432969614722637e+00 -3.029432969614722637e+00 -3.029432969614722637e+00 -3.029432969614722637e+00 -3.029432969614722637e+00 -3.029432969614722637e+00 -3.029432969614722637e+00 -3.029432969614722637e+00 -3.029432969614722637e+00 -3.029432969614722637e+00 -3.029432969614722637e+00 -3.029432969614722637e+00 -3.029432969614722637e+00 -3.029432969614722637e+00 -3.029432969614722637e+00 -3.029432969614722637e+00 -3.029432969614722637e+00 -3.029432969614722637e+00 -3.029432969614722637e+00 -3.029432969614722637e+00 -3.029432969614722637e+00 -3.029432969614722637e+00 -3.029432969614722637e+00 -3.029432969614722637e+00 -3.029432969614722637e+00 -3.029432969614722637e+00 -3.029432969614722637e+00 -3.029432969614722637e+00 -3.029432969614722637e+00 -3.029432969614722637e+00 -3.029432969614722637e+00 -3.029432969614722637e+00 -3.029432969614722637e+00 -3.029432969614722637e+00 -3.029432969614722637e+00 -3.029432969614722637e+00 -3.029432969614722637e+00 -3.029432969614722637e+00 -3.029432969614722637e+00 -3.029432969614722637e+00 -3.029432969614722637e+00 -3.029432969614722637e+00 -3.029432969614722637e+00 -3.029432969614722637e+00 -3.029432969614722637e+00 -3.029432969614722637e+00
-3.009370499617274319e+00 -3.009370499617274319e+00 -3.009370499617274319e+00 -3.009370499617274319e+00 -3.009370499617274319e+00 -3.009370499617274319e+00 -3.009370499617274319e+00 -3.009370499617274319e+00 -3.009370499617274319e+00 -3.009370499617274319e+00 -3.009370499617274319e+00 -3.009370499617274319e+00 -3.009370499617274319e+00 -3.009370499617274319e+00 -3.009370499617274319e+00 -3.009370499617274319e+00 -3.009370499617274319e+00 -3.009370499617274319e+00 -3.009370499617274319e+00 -3.009370499617274319e+00 -3.009370499617274319e+00 -3.009370499617274319e+00 -3.009370499617274319e+00 -3.009370499617274319e+00 -3.009370499617274319e+00 -3.009370499617274319e+00 -3.009370499617274319e+00 -3.009370499617274319e+00 -3.009370499617274319e+00 -3.009370499617274319e+00 -3.009370499617274319e+00 -3.009370499617274319e+00 -3.009370499617274319e+00 -3.009370499617274319e+00 -3.009370499617274319e+00 -3.009370499617274319e+00 -3.009370499617274319e+00 -3.009370499617274319e+00 -3.009370499617274319e+00 -3.009370499617274319e+00 -3.009370499617274319e+00 -3.009370499617274319e+00 -3.009370499617274319e+00 -3.009370499617274319e+00 -3.009370499617274319e+00 -3.009370499617274319e+00 -3.009370499617274319e+00 -3.009370499617274319e+00 -3.009370499617274319e+00 -3.009370499617274319e+00 -3.009370499617274319e+00 -3.009370499617274319e+00 -3.009370499617274319e+00 -3.009370499617274319e+00 -3.009370499617274319e+00 -3.009370499617274319e+00 -3.009370499617274319e+00 -3.009370499617274319e+00 -3.009370499617274319e+00 -3.009370499617274319e+00 -3.009370499617274319e+00 -3.009370499617274319e+00 -3.009370499617274319e+00 -3.009370499617274319e+00 -3.009370499617274319e+00 -3.009370499617274319e+00 -3.009370499617274319e+00 -3.009370499617274319e+00 -3.009370499617274319e+00 -3.009370499617274319e+00 -3.009370499617274319e+00 -3.009370499617274319e+00 -3.009370499617274319e+00 -3.009370499617274319e+00 -3.009370499617274319e+00 -3.009370499617274319e+00 -3.009370499617274319e+00 -3.009370499617274319e+00 -3.009370499617274319e+00 -3.009370499617274319e+00 -3.009370499617274319e+00 -3.009370499617274319e+00 -3.009370499617274319e+00 -3.009370499617274319e+00 -3.009370499617274319e+00 -3.009370499617274319e+00 -3.009370499617274319e+00 -3.009370499617274319e+00 -3.009370499617274319e+00 -3.009370499617274319e+00 -3.009370499617274319e+00 -3.009370499617274319e+00 -3.009370499617274319e+00 -3.009370499617274319e+00 -3.009370499617274319e+00 -3.009370499617274319e+00 -3.009370499617274319e+00 -3.009370499617274319e+00 -3.009370499617274319e+00 -3.009370499617274319e+00 -3.009370499617274319e+00 -3.009370499617274319e+00 -3.009370499617274319e+00 -3.009370499617274319e+00 -3.009370499617274319e+00 -3.009370499617274319e+00 -3.009370499617274319e+00 -3.009370499617274319e+00 -3.009370499617274319e+00 -3.009370499617274319e+00 -3.009370499617274319e+00 -3.009370499617274319e+00 -3.009370499617274319e+00 -3.009370499617274319e+00 -3.009370499617274319e+00 -3.009370499617274319e+00 -3.009370499617274319e+00 -3.009370499617274319e+00 -3.009370499617274319e+00 -3.009370499617274319e+00 -3.009370499617274319e+00 -3.009370499617274319e+00 -3.009370499617274319e+00 -3.009370499617274319e+00 -3.009370499617274319e+00 -3.009370499617274319e+00 -3.009370499617274319e+00 -3.009370499617274319e+00 -3.009370499617274319e+00 -3.009370499617274319e+00 -3.009370499617274319e+00 -3.009370499617274319e+00 -3.009370499617274319e+00 -3.009370499617274319e+00 -3.009370499617274319e+00 -3.009370499617274319e+00 -3.009370499617274319e+00 -3.009370499617274319e+00 -3.009370499617274319e+00 -3.009370499617274319e+00 -3.009370499617274319e+00 -3.009370499617274319e+00 -3.009370499617274319e+00 -3.009370499617274319e+00 -3.009370499617274319e+00 -3.009370499617274319e+00 -3.009370499617274319e+00 -3.009370499617274319e+00 -3.009370499617274319e+00 -3.009370499617274319e+00 -3.009370499617274319e+00 -3.009370499617274319e+00 -3.009370499617274319e+00 -3.009370499617274319e+00 -3.009370499617274319e+00 -3.009370499617274319e+00 -3.009370499617274319e+00 -3.009370499617274319e+00 -3.009370499617274319e+00 -3.009370499617274319e+00 -3.009370499617274319e+00 -3.009370499617274319e+00 -3.009370499617274319e+00 -3.009370499617274319e+00 -3.009370499617274319e+00 -3.009370499617274319e+00 -3.009370499617274319e+00 -3.009370499617274319e+00 -3.009370499617274319e+00 -3.009370499617274319e+00 -3.009370499617274319e+00 -3.009370499617274319e+00 -3.009370499617274319e+00 -3.009370499617274319e+00 -3.009370499617274319e+00 -3.009370499617274319e+00 -3.009370499617274319e+00 -3.009370499617274319e+00 -3.009370499617274319e+00 -3.009370499617274319e+00 -3.009370499617274319e+00 -3.009370499617274319e+00 -3.009370499617274319e+00 -3.009370499617274319e+00 -3.009370499617274319e+00 -3.009370499617274319e+00 -3.009370499617274319e+00 -3.009370499617274319e+00 -3.009370499617274319e+00 -3.009370499617274319e+00 -3.009370499617274319e+00 -3.009370499617274319e+00 -3.009370499617274319e+00 -3.009370499617274319e+00 -3.009370499617274319e+00 -3.009370499617274319e+00 -3.009370499617274319e+00 -3.009370499617274319e+00 -3.009370499617274319e+00 -3.009370499617274319e+00 -3.009370499617274319e+00 -3.009370499617274319e+00 -3.009370499617274319e+00 -3.009370499617274319e+00 -3.009370499617274319e+00 -3.009370499617274319e+00 -3.009370499617274319e+00 -3.009370499617274319e+00 -3.009370499617274319e+00 -3.009370499617274319e+00 -3.009370499617274319e+00 -3.009370499617274319e+00 -3.009370499617274319e+00 -3.009370499617274319e+00 -3.009370499617274319e+00 -3.009370499617274319e+00 -3.009370499617274319e+00 -3.009370499617274319e+00 -3.009370499617274319e+00 -3.009370499617274319e+00 -3.009370499617274319e+00 -3.009370499617274319e+00 -3.009370499617274319e+00 -3.009370499617274319e+00 -3.009370499617274319e+00 -3.009370499617274319e+00 -3.009370499617274319e+00 -3.009370499617274319e+00 -3.009370499617274319e+00 -3.009370499617274319e+00 -3.009370499617274319e+00 -3.009370499617274319e+00 -3.009370499617274319e+00 -3.009370499617274319e+00 -3.009370499617274319e+00 -3.009370499617274319e+00 -3.009370499617274319e+00 -3.009370499617274319e+00 -3.009370499617274319e+00 -3.009370499617274319e+00 -3.009370499617274319e+00 -3.009370499617274319e+00 -3.009370499617274319e+00 -3.009370499617274319e+00 -3.009370499617274319e+00 -3.009370499617274319e+00 -3.009370499617274319e+00 -3.009370499617274319e+00 -3.009370499617274319e+00 -3.009370499617274319e+00 -3.009370499617274319e+00 -3.009370499617274319e+00 -3.009370499617274319e+00 -3.009370499617274319e+00 -3.009370499617274319e+00 -3.009370499617274319e+00 -3.009370499617274319e+00 -3.009370499617274319e+00 -3.009370499617274319e+00 -3.009370499617274319e+00 -3.009370499617274319e+00 -3.009370499617274319e+00 -3.009370499617274319e+00 -3.009370499617274319e+00 -3.009370499617274319e+00 -3.009370499617274319e+00 -3.009370499617274319e+00 -3.009370499617274319e+00 -3.009370499617274319e+00 -3.009370499617274319e+00 -3.009370499617274319e+00 -3.009370499617274319e+00 -3.009370499617274319e+00 -3.009370499617274319e+00 -3.009370499617274319e+00 -3.009370499617274319e+00 -3.009370499617274319e+00 -3.009370499617274319e+00 -3.009370499617274319e+00 -3.009370499617274319e+00 -3.009370499617274319e+00 -3.009370499617274319e+00 -3.009370499617274319e+00 -3.009370499617274319e+00 -3.009370499617274319e+00 -3.009370499617274319e+00 -3.009370499617274319e+00 -3.009370499617274319e+00 -3.009370499617274319e+00 -3.009370499617274319e+00 -3.009370499617274319e+00 -3.009370499617274319e+00 -3.009370499617274319e+00 -3.009370499617274319e+00 -3.009370499617274319e+00 -3.009370499617274319e+00 -3.009370499617274319e+00 -3.009370499617274319e+00 -3.009370499617274319e+00 -3.009370499617274319e+00 -3.009370499617274319e+00 -3.009370499617274319e+00 -3.009370499617274319e+00 -3.009370499617274319e+00 -3.009370499617274319e+00 -3.009370499617274319e+00 -3.009370499617274319e+00 -3.009370499617274319e+00 -3.009370499617274319e+00 -3.009370499617274319e+00 -3.009370499617274319e+00 -3.009370499617274319e+00 -3.009370499617274319e+00 -3.009370499617274319e+00 -3.009370499617274319e+00 -3.009370499617274319e+00 -3.009370499617274319e+00 -3.009370499617274319e+00 -3.009370499617274319e+00 -3.009370499617274319e+00 -3.009370499617274319e+00 -3.009370499617274319e+00 -3.009370499617274319e+00 -3.009370499617274319e+00 -3.009370499617274319e+00 -3.009370499617274319e+00 -3.009370499617274319e+00 -3.009370499617274319e+00 -3.009370499617274319e+00 -3.009370499617274319e+00 -3.009370499617274319e+00
-2.989308029619826002e+00 -2.989308029619826002e+00 -2.989308029619826002e+00 -2.989308029619826002e+00 -2.989308029619826002e+00 -2.989308029619826002e+00 -2.989308029619826002e+00 -2.989308029619826002e+00 -2.989308029619826002e+00 -2.989308029619826002e+00 -2.989308029619826002e+00 -2.989308029619826002e+00 -2.989308029619826002e+00 -2.989308029619826002e+00 -2.989308029619826002e+00 -2.989308029619826002e+00 -2.989308029619826002e+00 -2.989308029619826002e+00 -2.989308029619826002e+00 -2.989308029619826002e+00 -2.989308029619826002e+00 -2.989308029619826002e+00 -2.989308029619826002e+00 -2.989308029619826002e+00 -2.989308029619826002e+00 -2.989308029619826002e+00 -2.989308029619826002e+00 -2.989308029619826002e+00 -2.989308029619826002e+00 -2.989308029619826002e+00 -2.989308029619826002e+00 -2.989308029619826002e+00 -2.989308029619826002e+00 -2.989308029619826002e+00 -2.989308029619826002e+00 -2.989308029619826002e+00 -2.989308029619826002e+00 -2.989308029619826002e+00 -2.989308029619826002e+00 -2.989308029619826002e+00 -2.989308029619826002e+00 -2.989308029619826002e+00 -2.989308029619826002e+00 -2.989308029619826002e+00 -2.989308029619826002e+00 -2.989308029619826002e+00 -2.989308029619826002e+00 -2.989308029619826002e+00 -2.989308029619826002e+00 -2.989308029619826002e+00 -2.989308029619826002e+00 -2.989308029619826002e+00 -2.989308029619826002e+00 -2.989308029619826002e+00 -2.989308029619826002e+00 -2.989308029619826002e+00 -2.989308029619826002e+00 -2.989308029619826002e+00 -2.989308029619826002e+00 -2.989308029619826002e+00 -2.989308029619826002e+00 -2.989308029619826002e+00 -2.989308029619826002e+00 -2.989308029619826002e+00 -2.989308029619826002e+00 -2.989308029619826002e+00 -2.989308029619826002e+00 -2.989308029619826002e+00 -2.989308029619826002e+00 -2.989308029619826002e+00 -2.989308029619826002e+00 -2.989308029619826002e+00 -2.989308029619826002e+00 -2.989308029619826002e+00 -2.989308029619826002e+00 -2.989308029619826002e+00 -2.989308029619826002e+00 -2.989308029619826002e+00 -2.989308029619826002e+00 -2.989308029619826002e+00 -2.989308029619826002e+00 -2.989308029619826002e+00 -2.989308029619826002e+00 -2.989308029619826002e+00 -2.989308029619826002e+00 -2.989308029619826002e+00 -2.989308029619826002e+00 -2.989308029619826002e+00 -2.989308029619826002e+00 -2.989308029619826002e+00 -2.989308029619826002e+00 -2.989308029619826002e+00 -2.989308029619826002e+00 -2.989308029619826002e+00 -2.989308029619826002e+00 -2.989308029619826002e+00 -2.989308029619826002e+00 -2.989308029619826002e+00 -2.989308029619826002e+00 -2.989308029619826002e+00 -2.989308029619826002e+00 -2.989308029619826002e+00 -2.989308029619826002e+00 -2.989308029619826002e+00 -2.989308029619826002e+00 -2.989308029619826002e+00 -2.989308029619826002e+00 -2.989308029619826002e+00 -2.989308029619826002e+00 -2.989308029619826002e+00 -2.989308029619826002e+00 -2.989308029619826002e+00 -2.989308029619826002e+00 -2.989308029619826002e+00 -2.989308029619826002e+00 -2.989308029619826002e+00 -2.989308029619826002e+00 -2.989308029619826002e+00 -2.989308029619826002e+00 -2.989308029619826002e+00 -2.989308029619826002e+00 -2.989308029619826002e+00 -2.989308029619826002e+00 -2.989308029619826002e+00 -2.989308029619826002e+00 -2.989308029619826002e+00 -2.989308029619826002e+00 -2.989308029619826002e+00 -2.989308029619826002e+00 -2.989308029619826002e+00 -2.989308029619826002e+00 -2.989308029619826002e+00 -2.989308029619826002e+00 -2.989308029619826002e+00 -2.989308029619826002e+00 -2.989308029619826002e+00 -2.989308029619826002e+00 -2.989308029619826002e+00 -2.989308029619826002e+00 -2.989308029619826002e+00 -2.989308029619826002e+00 -2.989308029619826002e+00 -2.989308029619826002e+00 -2.989308029619826002e+00 -2.989308029619826002e+00 -2.989308029619826002e+00 -2.989308029619826002e+00 -2.989308029619826002e+00 -2.989308029619826002e+00 -2.989308029619826002e+00 -2.989308029619826002e+00 -2.989308029619826002e+00 -2.989308029619826002e+00 -2.989308029619826002e+00 -2.989308029619826002e+00 -2.989308029619826002e+00 -2.989308029619826002e+00 -2.989308029619826002e+00 -2.989308029619826002e+00 -2.989308029619826002e+00 -2.989308029619826002e+00 -2.989308029619826002e+00 -2.989308029619826002e+00 -2.989308029619826002e+00 -2.989308029619826002e+00 -2.989308029619826002e+00 -2.989308029619826002e+00 -2.989308029619826002e+00 -2.989308029619826002e+00 -2.989308029619826002e+00 -2.989308029619826002e+00 -2.989308029619826002e+00 -2.989308029619826002e+00 -2.989308029619826002e+00 -2.989308029619826002e+00 -2.989308029619826002e+00 -2.989308029619826002e+00 -2.989308029619826002e+00 -2.989308029619826002e+00 -2.989308029619826002e+00 -2.989308029619826002e+00 -2.989308029619826002e+00 -2.989308029619826002e+00 -2.989308029619826002e+00 -2.989308029619826002e+00 -2.989308029619826002e+00 -2.989308029619826002e+00 -2.989308029619826002e+00 -2.989308029619826002e+00 -2.989308029619826002e+00 -2.989308029619826002e+00 -2.989308029619826002e+00 -2.989308029619826002e+00 -2.989308029619826002e+00 -2.989308029619826002e+00 -2.989308029619826002e+00 -2.989308029619826002e+00 -2.989308029619826002e+00 -2.989308029619826002e+00 -2.989308029619826002e+00 -2.989308029619826002e+00 -2.989308029619826002e+00 -2.989308029619826002e+00 -2.989308029619826002e+00 -2.989308029619826002e+00 -2.989308029619826002e+00 -2.989308029619826002e+00 -2.989308029619826002e+00 -2.989308029619826002e+00 -2.989308029619826002e+00 -2.989308029619826002e+00 -2.989308029619826002e+00 -2.989308029619826002e+00 -2.989308029619826002e+00 -2.989308029619826002e+00 -2.989308029619826002e+00 -2.989308029619826002e+00 -2.989308029619826002e+00 -2.989308029619826002e+00 -2.989308029619826002e+00 -2.989308029619826002e+00 -2.989308029619826002e+00 -2.989308029619826002e+00 -2.989308029619826002e+00 -2.989308029619826002e+00 -2.989308029619826002e+00 -2.989308029619826002e+00 -2.989308029619826002e+00 -2.989308029619826002e+00 -2.989308029619826002e+00 -2.989308029619826002e+00 -2.989308029619826002e+00 -2.989308029619826002e+00 -2.989308029619826002e+00 -2.989308029619826002e+00 -2.989308029619826002e+00 -2.989308029619826002e+00 -2.989308029619826002e+00 -2.989308029619826002e+00 -2.989308029619826002e+00 -2.989308029619826002e+00 -2.989308029619826002e+00 -2.989308029619826002e+00 -2.989308029619826002e+00 -2.989308029619826002e+00 -2.989308029619826002e+00 -2.989308029619826002e+00 -2.989308029619826002e+00 -2.989308029619826002e+00 -2.989308029619826002e+00 -2.989308029619826002e+00 -2.989308029619826002e+00 -2.989308029619826002e+00 -2.989308029619826002e+00 -2.989308029619826002e+00 -2.989308029619826002e+00 -2.989308029619826002e+00 -2.989308029619826002e+00 -2.989308029619826002e+00 -2.989308029619826002e+00 -2.989308029619826002e+00 -2.989308029619826002e+00 -2.989308029619826002e+00 -2.989308029619826002e+00 -2.989308029619826002e+00 -2.989308029619826002e+00 -2.989308029619826002e+00 -2.989308029619826002e+00 -2.989308029619826002e+00 -2.989308029619826002e+00 -2.989308029619826002e+00 -2.989308029619826002e+00 -2.989308029619826002e+00 -2.989308029619826002e+00 -2.989308029619826002e+00 -2.989308029619826002e+00 -2.989308029619826002e+00 -2.989308029619826002e+00 -2.989308029619826002e+00 -2.989308029619826002e+00 -2.989308029619826002e+00 -2.989308029619826002e+00 -2.989308029619826002e+00 -2.989308029619826002e+00 -2.989308029619826002e+00 -2.989308029619826002e+00 -2.989308029619826002e+00 -2.989308029619826002e+00 -2.989308029619826002e+00 -2.989308029619826002e+00 -2.989308029619826002e+00 -2.989308029619826002e+00 -2.989308029619826002e+00 -2.989308029619826002e+00 -2.989308029619826002e+00 -2.989308029619826002e+00 -2.989308029619826002e+00 -2.989308029619826002e+00 -2.989308029619826002e+00 -2.989308029619826002e+00 -2.989308029619826002e+00 -2.989308029619826002e+00 -2.989308029619826002e+00 -2.989308029619826002e+00 -2.989308029619826002e+00 -2.989308029619826002e+00 -2.989308029619826002e+00 -2.989308029619826002e+00 -2.989308029619826002e+00 -2.989308029619826002e+00 -2.989308029619826002e+00 -2.989308029619826002e+00 -2.989308029619826002e+00 -2.989308029619826002e+00 -2.989308029619826002e+00 -2.989308029619826002e+00 -2.989308029619826002e+00 -2.989308029619826002e+00 -2.989308029619826002e+00 -2.989308029619826002e+00 -2.989308029619826002e+00 -2.989308029619826002e+00 -2.989308029619826002e+00 -2.989308029619826002e+00 -2.989308029619826002e+00 -2.989308029619826002e+00 -2.989308029619826002e+00 -2.989308029619826002e+00 -2.989308029619826002e+00 -2.989308029619826002e+00 -2.989308029619826002e+00
-2.969245559622377240e+00 -2.969245559622377240e+00 -2.969245559622377240e+00 -2.969245559622377240e+00 -2.969245559622377240e+00 -2.969245559622377240e+00 -2.969245559622377240e+00 -2.969245559622377240e+00 -2.969245559622377240e+00 -2.969245559622377240e+00 -2.969245559622377240e+00 -2.969245559622377240e+00 -2.969245559622377240e+00 -2.969245559622377240e+00 -2.969245559622377240e+00 -2.969245559622377240e+00 -2.969245559622377240e+00 -2.969245559622377240e+00 -2.969245559622377240e+00 -2.969245559622377240e+00 -2.969245559622377240e+00 -2.969245559622377240e+00 -2.969245559622377240e+00 -2.969245559622377240e+00 -2.969245559622377240e+00 -2.969245559622377240e+00 -2.969245559622377240e+00 -2.969245559622377240e+00 -2.969245559622377240e+00 -2.969245559622377240e+00 -2.969245559622377240e+00 -2.969245559622377240e+00 -2.969245559622377240e+00 -2.969245559622377240e+00 -2.969245559622377240e+00 -2.969245559622377240e+00 -2.969245559622377240e+00 -2.969245559622377240e+00 -2.969245559622377240e+00 -2.969245559622377240e+00 -2.969245559622377240e+00 -2.969245559622377240e+00 -2.969245559622377240e+00 -2.969245559622377240e+00 -2.969245559622377240e+00 -2.969245559622377240e+00 -2.969245559622377240e+00 -2.969245559622377240e+00 -2.969245559622377240e+00 -2.969245559622377240e+00 -2.969245559622377240e+00 -2.969245559622377240e+00 -2.969245559622377240e+00 -2.969245559622377240e+00 -2.969245559622377240e+00 -2.969245559622377240e+00 -2.969245559622377240e+00 -2.969245559622377240e+00 -2.969245559622377240e+00 -2.969245559622377240e+00 -2.969245559622377240e+00 -2.969245559622377240e+00 -2.969245559622377240e+00 -2.969245559622377240e+00 -2.969245559622377240e+00 -2.969245559622377240e+00 -2.969245559622377240e+00 -2.969245559622377240e+00 -2.969245559622377240e+00 -2.969245559622377240e+00 -2.969245559622377240e+00 -2.969245559622377240e+00 -2.969245559622377240e+00 -2.969245559622377240e+00 -2.969245559622377240e+00 -2.969245559622377240e+00 -2.969245559622377240e+00 -2.969245559622377240e+00 -2.969245559622377240e+00 -2.969245559622377240e+00 -2.969245559622377240e+00 -2.969245559622377240e+00 -2.969245559622377240e+00 -2.969245559622377240e+00 -2.969245559622377240e+00 -2.969245559622377240e+00 -2.969245559622377240e+00 -2.969245559622377240e+00 -2.969245559622377240e+00 -2.969245559622377240e+00 -2.969245559622377240e+00 -2.969245559622377240e+00 -2.969245559622377240e+00 -2.969245559622377240e+00 -2.969245559622377240e+00 -2.969245559622377240e+00 -2.969245559622377240e+00 -2.969245559622377240e+00 -2.969245559622377240e+00 -2.969245559622377240e+00 -2.969245559622377240e+00 -2.969245559622377240e+00 -2.969245559622377240e+00 -2.969245559622377240e+00 -2.969245559622377240e+00 -2.969245559622377240e+00 -2.969245559622377240e+00 -2.969245559622377240e+00 -2.969245559622377240e+00 -2.969245559622377240e+00 -2.969245559622377240e+00 -2.969245559622377240e+00 -2.969245559622377240e+00 -2.969245559622377240e+00 -2.969245559622377240e+00 -2.969245559622377240e+00 -2.969245559622377240e+00 -2.969245559622377240e+00 -2.969245559622377240e+00 -2.969245559622377240e+00 -2.969245559622377240e+00 -2.969245559622377240e+00 -2.969245559622377240e+00 -2.969245559622377240e+00 -2.969245559622377240e+00 -2.969245559622377240e+00 -2.969245559622377240e+00 -2.969245559622377240e+00 -2.969245559622377240e+00 -2.969245559622377240e+00 -2.969245559622377240e+00 -2.969245559622377240e+00 -2.969245559622377240e+00 -2.969245559622377240e+00 -2.969245559622377240e+00 -2.969245559622377240e+00 -2.969245559622377240e+00 -2.969245559622377240e+00 -2.969245559622377240e+00 -2.969245559622377240e+00 -2.969245559622377240e+00 -2.969245559622377240e+00 -2.969245559622377240e+00 -2.969245559622377240e+00 -2.969245559622377240e+00 -2.969245559622377240e+00 -2.969245559622377240e+00 -2.969245559622377240e+00 -2.969245559622377240e+00 -2.969245559622377240e+00 -2.969245559622377240e+00 -2.969245559622377240e+00 -2.969245559622377240e+00 -2.969245559622377240e+00 -2.969245559622377240e+00 -2.969245559622377240e+00 -2.969245559622377240e+00 -2.969245559622377240e+00 -2.969245559622377240e+00 -2.969245559622377240e+00 -2.969245559622377240e+00 -2.969245559622377240e+00 -2.969245559622377240e+00 -2.969245559622377240e+00 -2.969245559622377240e+00 -2.969245559622377240e+00 -2.969245559622377240e+00 -2.969245559622377240e+00 -2.969245559622377240e+00 -2.969245559622377240e+00 -2.969245559622377240e+00 -2.969245559622377240e+00 -2.969245559622377240e+00 -2.969245559622377240e+00 -2.969245559622377240e+00 -2.969245559622377240e+00 -2.969245559622377240e+00 -2.969245559622377240e+00 -2.969245559622377240e+00 -2.969245559622377240e+00 -2.969245559622377240e+00 -2.969245559622377240e+00 -2.969245559622377240e+00 -2.969245559622377240e+00 -2.969245559622377240e+00 -2.969245559622377240e+00 -2.969245559622377240e+00 -2.969245559622377240e+00 -2.969245559622377240e+00 -2.969245559622377240e+00 -2.969245559622377240e+00 -2.969245559622377240e+00 -2.969245559622377240e+00 -2.969245559622377240e+00 -2.969245559622377240e+00 -2.969245559622377240e+00 -2.969245559622377240e+00 -2.969245559622377240e+00 -2.969245559622377240e+00 -2.969245559622377240e+00 -2.969245559622377240e+00 -2.969245559622377240e+00 -2.969245559622377240e+00 -2.969245559622377240e+00 -2.969245559622377240e+00 -2.969245559622377240e+00 -2.969245559622377240e+00 -2.969245559622377240e+00 -2.969245559622377240e+00 -2.969245559622377240e+00 -2.969245559622377240e+00 -2.969245559622377240e+00 -2.969245559622377240e+00 -2.969245559622377240e+00 -2.969245559622377240e+00 -2.969245559622377240e+00 -2.969245559622377240e+00 -2.969245559622377240e+00 -2.969245559622377240e+00 -2.969245559622377240e+00 -2.969245559622377240e+00 -2.969245559622377240e+00 -2.969245559622377240e+00 -2.969245559622377240e+00 -2.969245559622377240e+00 -2.969245559622377240e+00 -2.969245559622377240e+00 -2.969245559622377240e+00 -2.969245559622377240e+00 -2.969245559622377240e+00 -2.969245559622377240e+00 -2.969245559622377240e+00 -2.969245559622377240e+00 -2.969245559622377240e+00 -2.969245559622377240e+00 -2.969245559622377240e+00 -2.969245559622377240e+00 -2.969245559622377240e+00 -2.969245559622377240e+00 -2.969245559622377240e+00 -2.969245559622377240e+00 -2.969245559622377240e+00 -2.969245559622377240e+00 -2.969245559622377240e+00 -2.969245559622377240e+00 -2.969245559622377240e+00 -2.969245559622377240e+00 -2.969245559622377240e+00 -2.969245559622377240e+00 -2.969245559622377240e+00 -2.969245559622377240e+00 -2.969245559622377240e+00 -2.969245559622377240e+00 -2.969245559622377240e+00 -2.969245559622377240e+00 -2.969245559622377240e+00 -2.969245559622377240e+00 -2.969245559622377240e+00 -2.969245559622377240e+00 -2.969245559622377240e+00 -2.969245559622377240e+00 -2.969245559622377240e+00 -2.969245559622377240e+00 -2.969245559622377240e+00 -2.969245559622377240e+00 -2.969245559622377240e+00 -2.969245559622377240e+00 -2.969245559622377240e+00 -2.969245559622377240e+00 -2.969245559622377240e+00 -2.969245559622377240e+00 -2.969245559622377240e+00 -2.969245559622377240e+00 -2.969245559622377240e+00 -2.969245559622377240e+00 -2.969245559622377240e+00 -2.969245559622377240e+00 -2.969245559622377240e+00 -2.969245559622377240e+00 -2.969245559622377240e+00 -2.969245559622377240e+00 -2.969245559622377240e+00 -2.969245559622377240e+00 -2.969245559622377240e+00 -2.969245559622377240e+00 -2.969245559622377240e+00 -2.969245559622377240e+00 -2.969245559622377240e+00 -2.969245559622377240e+00 -2.969245559622377240e+00 -2.969245559622377240e+00 -2.969245559622377240e+00 -2.969245559622377240e+00 -2.969245559622377240e+00 -2.969245559622377240e+00 -2.969245559622377240e+00 -2.969245559622377240e+00 -2.969245559622377240e+00 -2.969245559622377240e+00 -2.969245559622377240e+00 -2.969245559622377240e+00 -2.969245559622377240e+00 -2.969245559622377240e+00 -2.969245559622377240e+00 -2.969245559622377240e+00 -2.969245559622377240e+00 -2.969245559622377240e+00 -2.969245559622377240e+00 -2.969245559622377240e+00 -2.969245559622377240e+00 -2.969245559622377240e+00 -2.969245559622377240e+00 -2.969245559622377240e+00 -2.969245559622377240e+00 -2.969245559622377240e+00 -2.969245559622377240e+00 -2.969245559622377240e+00 -2.969245559622377240e+00 -2.969245559622377240e+00 -2.969245559622377240e+00 -2.969245559622377240e+00 -2.969245559622377240e+00 -2.969245559622377240e+00 -2.969245559622377240e+00 -2.969245559622377240e+00 -2.969245559622377240e+00 -2.969245559622377240e+00 -2.969245559622377240e+00 -2.969245559622377240e+00 -2.969245559622377240e+00 -2.969245559622377240e+00
-2.949183089624928922e+00 -2.949183089624928922e+00 -2.949183089624928922e+00 -2.949183089624928922e+00 -2.949183089624928922e+00 -2.949183089624928922e+00 -2.949183089624928922e+00 -2.949183089624928922e+00 -2.949183089624928922e+00 -2.949183089624928922e+00 -2.949183089624928922e+00 -2.949183089624928922e+00 -2.949183089624928922e+00 -2.949183089624928922e+00 -2.949183089624928922e+00 -2.949183089624928922e+00 -2.949183089624928922e+00 -2.949183089624928922e+00 -2.949183089624928922e+00 -2.949183089624928922e+00 -2.949183089624928922e+00 -2.949183089624928922e+00 -2.949183089624928922e+00 -2.949183089624928922e+00 -2.949183089624928922e+00 -2.949183089624928922e+00 -2.949183089624928922e+00 -2.949183089624928922e+00 -2.949183089624928922e+00 -2.949183089624928922e+00 -2.949183089624928922e+00 -2.949183089624928922e+00 -2.949183089624928922e+00 -2.949183089624928922e+00 -2.949183089624928922e+00 -2.949183089624928922e+00 -2.949183089624928922e+00 -2.949183089624928922e+00 -2.949183089624928922e+00 -2.949183089624928922e+00 -2.949183089624928922e+00 -2.949183089624928922e+00 -2.949183089624928922e+00 -2.949183089624928922e+00 -2.949183089624928922e+00 -2.949183089624928922e+00 -2.949183089624928922e+00 -2.949183089624928922e+00 -2.949183089624928922e+00 -2.949183089624928922e+00 -2.949183089624928922e+00 -2.949183089624928922e+00 -2.949183089624928922e+00 -2.949183089624928922e+00 -2.949183089624928922e+00 -2.949183089624928922e+00 -2.949183089624928922e+00 -2.949183089624928922e+00 -2.949183089624928922e+00 -2.949183089624928922e+00 -2.949183089624928922e+00 -2.949183089624928922e+00 -2.949183089624928922e+00 -2.949183089624928922e+00 -2.949183089624928922e+00 -2.949183089624928922e+00 -2.949183089624928922e+00 -2.949183089624928922e+00 -2.949183089624928922e+00 -2.949183089624928922e+00 -2.949183089624928922e+00 -2.949183089624928922e+00 -2.949183089624928922e+00 -2.949183089624928922e+00 -2.949183089624928922e+00 -2.949183089624928922e+00 -2.949183089624928922e+00 -2.949183089624928922e+00 -2.949183089624928922e+00 -2.949183089624928922e+00 -2.949183089624928922e+00 -2.949183089624928922e+00 -2.949183089624928922e+00 -2.949183089624928922e+00 -2.949183089624928922e+00 -2.949183089624928922e+00 -2.949183089624928922e+00 -2.949183089624928922e+00 -2.949183089624928922e+00 -2.949183089624928922e+00 -2.949183089624928922e+00 -2.949183089624928922e+00 -2.949183089624928922e+00 -2.949183089624928922e+00 -2.949183089624928922e+00 -2.949183089624928922e+00 -2.949183089624928922e+00 -2.949183089624928922e+00 -2.949183089624928922e+00 -2.949183089624928922e+00 -2.949183089624928922e+00 -2.949183089624928922e+00 -2.949183089624928922e+00 -2.949183089624928922e+00 -2.949183089624928922e+00 -2.949183089624928922e+00 -2.949183089624928922e+00 -2.949183089624928922e+00 -2.949183089624928922e+00 -2.949183089624928922e+00 -2.949183089624928922e+00 -2.949183089624928922e+00 -2.949183089624928922e+00 -2.949183089624928922e+00 -2.949183089624928922e+00 -2.949183089624928922e+00 -2.949183089624928922e+00 -2.949183089624928922e+00 -2.949183089624928922e+00 -2.949183089624928922e+00 -2.949183089624928922e+00 -2.949183089624928922e+00 -2.949183089624928922e+00 -2.949183089624928922e+00 -2.949183089624928922e+00 -2.949183089624928922e+00 -2.949183089624928922e+00 -2.949183089624928922e+00 -2.949183089624928922e+00 -2.949183089624928922e+00 -2.949183089624928922e+00 -2.949183089624928922e+00 -2.949183089624928922e+00 -2.949183089624928922e+00 -2.949183089624928922e+00 -2.949183089624928922e+00 -2.949183089624928922e+00 -2.949183089624928922e+00 -2.949183089624928922e+00 -2.949183089624928922e+00 -2.949183089624928922e+00 -2.949183089624928922e+00 -2.949183089624928922e+00 -2.949183089624928922e+00 -2.949183089624928922e+00 -2.949183089624928922e+00 -2.949183089624928922e+00 -2.949183089624928922e+00 -2.949183089624928922e+00 -2.949183089624928922e+00 -2.949183089624928922e+00 -2.949183089624928922e+00 -2.949183089624928922e+00 -2.949183089624928922e+00 -2.949183089624928922e+00 -2.949183089624928922e+00 -2.949183089624928922e+00 -2.949183089624928922e+00 -2.949183089624928922e+00 -2.949183089624928922e+00 -2.949183089624928922e+00 -2.949183089624928922e+00 -2.949183089624928922e+00 -2.949183089624928922e+00 -2.949183089624928922e+00 -2.949183089624928922e+00 -2.949183089624928922e+00 -2.949183089624928922e+00 -2.949183089624928922e+00 -2.949183089624928922e+00 -2.949183089624928922e+00 -2.949183089624928922e+00 -2.949183089624928922e+00 -2.949183089624928922e+00 -2.949183089624928922e+00 -2.949183089624928922e+00 -2.949183089624928922e+00 -2.949183089624928922e+00 -2.949183089624928922e+00 -2.949183089624928922e+00 -2.949183089624928922e+00 -2.949183089624928922e+00 -2.949183089624928922e+00 -2.949183089624928922e+00 -2.949183089624928922e+00 -2.949183089624928922e+00 -2.949183089624928922e+00 -2.949183089624928922e+00 -2.949183089624928922e+00 -2.949183089624928922e+00 -2.949183089624928922e+00 -2.949183089624928922e+00 -2.949183089624928922e+00 -2.949183089624928922e+00 -2.949183089624928922e+00 -2.949183089624928922e+00 -2.949183089624928922e+00 -2.949183089624928922e+00 -2.949183089624928922e+00 -2.949183089624928922e+00 -2.949183089624928922e+00 -2.949183089624928922e+00 -2.949183089624928922e+00 -2.949183089624928922e+00 -2.949183089624928922e+00 -2.949183089624928922e+00 -2.949183089624928922e+00 -2.949183089624928922e+00 -2.949183089624928922e+00 -2.949183089624928922e+00 -2.949183089624928922e+00 -2.949183089624928922e+00 -2.949183089624928922e+00 -2.949183089624928922e+00 -2.949183089624928922e+00 -2.949183089624928922e+00 -2.949183089624928922e+00 -2.949183089624928922e+00 -2.949183089624928922e+00 -2.949183089624928922e+00 -2.949183089624928922e+00 -2.949183089624928922e+00 -2.949183089624928922e+00 -2.949183089624928922e+00 -2.949183089624928922e+00 -2.949183089624928922e+00 -2.949183089624928922e+00 -2.949183089624928922e+00 -2.949183089624928922e+00 -2.949183089624928922e+00 -2.949183089624928922e+00 -2.949183089624928922e+00 -2.949183089624928922e+00 -2.949183089624928922e+00 -2.949183089624928922e+00 -2.949183089624928922e+00 -2.949183089624928922e+00 -2.949183089624928922e+00 -2.949183089624928922e+00 -2.949183089624928922e+00 -2.949183089624928922e+00 -2.949183089624928922e+00 -2.949183089624928922e+00 -2.949183089624928922e+00 -2.949183089624928922e+00 -2.949183089624928922e+00 -2.949183089624928922e+00 -2.949183089624928922e+00 -2.949183089624928922e+00 -2.949183089624928922e+00 -2.949183089624928922e+00 -2.949183089624928922e+00 -2.949183089624928922e+00 -2.949183089624928922e+00 -2.949183089624928922e+00 -2.949183089624928922e+00 -2.949183089624928922e+00 -2.949183089624928922e+00 -2.949183089624928922e+00 -2.949183089624928922e+00 -2.949183089624928922e+00 -2.949183089624928922e+00 -2.949183089624928922e+00 -2.949183089624928922e+00 -2.949183089624928922e+00 -2.949183089624928922e+00 -2.949183089624928922e+00 -2.949183089624928922e+00 -2.949183089624928922e+00 -2.949183089624928922e+00 -2.949183089624928922e+00 -2.949183089624928922e+00 -2.949183089624928922e+00 -2.949183089624928922e+00 -2.949183089624928922e+00 -2.949183089624928922e+00 -2.949183089624928922e+00 -2.949183089624928922e+00 -2.949183089624928922e+00 -2.949183089624928922e+00 -2.949183089624928922e+00 -2.949183089624928922e+00 -2.949183089624928922e+00 -2.949183089624928922e+00 -2.949183089624928922e+00 -2.949183089624928922e+00 -2.949183089624928922e+00 -2.949183089624928922e+00 -2.949183089624928922e+00 -2.949183089624928922e+00 -2.949183089624928922e+00 -2.949183089624928922e+00 -2.949183089624928922e+00 -2.949183089624928922e+00 -2.949183089624928922e+00 -2.949183089624928922e+00 -2.949183089624928922e+00 -2.949183089624928922e+00 -2.949183089624928922e+00 -2.949183089624928922e+00 -2.949183089624928922e+00 -2.949183089624928922e+00 -2.949183089624928922e+00 -2.949183089624928922e+00 -2.949183089624928922e+00 -2.949183089624928922e+00 -2.949183089624928922e+00 -2.949183089624928922e+00 -2.949183089624928922e+00 -2.949183089624928922e+00 -2.949183089624928922e+00 -2.949183089624928922e+00 -2.949183089624928922e+00 -2.949183089624928922e+00 -2.949183089624928922e+00 -2.949183089624928922e+00 -2.949183089624928922e+00 -2.949183089624928922e+00 -2.949183089624928922e+00 -2.949183089624928922e+00 -2.949183089624928922e+00 -2.949183089624928922e+00 -2.949183089624928922e+00 -2.949183089624928922e+00 -2.949183089624928922e+00 -2.949183089624928922e+00 -2.949183089624928922e+00 -2.949183089624928922e+00 -2.949183089624928922e+00 -2.949183089624928922e+00 -2.949183089624928922e+00
-2.929120619627480160e+00 -2.929120619627480160e+00 -2.929120619627480160e+00 -2.929120619627480160e+00 -2.929120619627480160e+00 -2.929120619627480160e+00 -2.929120619627480160e+00 -2.929120619627480160e+00 -2.929120619627480160e+00 -2.929120619627480160e+00 -2.929120619627480160e+00 -2.929120619627480160e+00 -2.929120619627480160e+00 -2.929120619627480160e+00 -2.929120619627480160e+00 -2.929120619627480160e+00 -2.929120619627480160e+00 -2.929120619627480160e+00 -2.929120619627480160e+00 -2.929120619627480160e+00 -2.929120619627480160e+00 -2.929120619627480160e+00 -2.929120619627480160e+00 -2.929120619627480160e+00 -2.929120619627480160e+00 -2.929120619627480160e+00 -2.929120619627480160e+00 -2.929120619627480160e+00 -2.929120619627480160e+00 -2.929120619627480160e+00 -2.929120619627480160e+00 -2.929120619627480160e+00 -2.929120619627480160e+00 -2.929120619627480160e+00 -2.929120619627480160e+00 -2.929120619627480160e+00 -2.929120619627480160e+00 -2.929120619627480160e+00 -2.929120619627480160e+00 -2.929120619627480160e+00 -2.929120619627480160e+00 -2.929120619627480160e+00 -2.929120619627480160e+00 -2.929120619627480160e+00 -2.929120619627480160e+00 -2.929120619627480160e+00 -2.929120619627480160e+00 -2.929120619627480160e+00 -2.929120619627480160e+00 -2.929120619627480160e+00 -2.929120619627480160e+00 -2.929120619627480160e+00 -2.929120619627480160e+00 -2.929120619627480160e+00 -2.929120619627480160e+00 -2.929120619627480160e+00 -2.929120619627480160e+00 -2.929120619627480160e+00 -2.929120619627480160e+00 -2.929120619627480160e+00 -2.929120619627480160e+00 -2.929120619627480160e+00 -2.929120619627480160e+00 -2.929120619627480160e+00 -2.929120619627480160e+00 -2.929120619627480160e+00 -2.929120619627480160e+00 -2.929120619627480160e+00 -2.929120619627480160e+00 -2.929120619627480160e+00 -2.929120619627480160e+00 -2.929120619627480160e+00 -2.929120619627480160e+00 -2.929120619627480160e+00 -2.929120619627480160e+00 -2.929120619627480160e+00 -2.929120619627480160e+00 -2.929120619627480160e+00 -2.929120619627480160e+00 -2.929120619627480160e+00 -2.929120619627480160e+00 -2.929120619627480160e+00 -2.929120619627480160e+00 -2.929120619627480160e+00 -2.929120619627480160e+00 -2.929120619627480160e+00 -2.929120619627480160e+00 -2.929120619627480160e+00 -2.929120619627480160e+00 -2.929120619627480160e+00 -2.929120619627480160e+00 -2.929120619627480160e+00 -2.929120619627480160e+00 -2.929120619627480160e+00 -2.929120619627480160e+00 -2.929120619627480160e+00 -2.929120619627480160e+00 -2.929120619627480160e+00 -2.929120619627480160e+00 -2.929120619627480160e+00 -2.929120619627480160e+00 -2.929120619627480160e+00 -2.929120619627480160e+00 -2.929120619627480160e+00 -2.929120619627480160e+00 -2.929120619627480160e+00 -2.929120619627480160e+00 -2.929120619627480160e+00 -2.929120619627480160e+00 -2.929120619627480160e+00 -2.929120619627480160e+00 -2.929120619627480160e+00 -2.929120619627480160e+00 -2.929120619627480160e+00 -2.929120619627480160e+00 -2.929120619627480160e+00 -2.929120619627480160e+00 -2.929120619627480160e+00 -2.929120619627480160e+00 -2.929120619627480160e+00 -2.929120619627480160e+00 -2.929120619627480160e+00 -2.929120619627480160e+00 -2.929120619627480160e+00 -2.929120619627480160e+00 -2.929120619627480160e+00 -2.929120619627480160e+00 -2.929120619627480160e+00 -2.929120619627480160e+00 -2.929120619627480160e+00 -2.929120619627480160e+00 -2.929120619627480160e+00 -2.929120619627480160e+00 -2.929120619627480160e+00 -2.929120619627480160e+00 -2.929120619627480160e+00 -2.929120619627480160e+00 -2.929120619627480160e+00 -2.929120619627480160e+00 -2.929120619627480160e+00 -2.929120619627480160e+00 -2.929120619627480160e+00 -2.929120619627480160e+00 -2.929120619627480160e+00 -2.929120619627480160e+00 -2.929120619627480160e+00 -2.929120619627480160e+00 -2.929120619627480160e+00 -2.929120619627480160e+00 -2.929120619627480160e+00 -2.929120619627480160e+00 -2.929120619627480160e+00 -2.929120619627480160e+00 -2.929120619627480160e+00 -2.929120619627480160e+00 -2.929120619627480160e+00 -2.929120619627480160e+00 -2.929120619627480160e+00 -2.929120619627480160e+00 -2.929120619627480160e+00 -2.929120619627480160e+00 -2.929120619627480160e+00 -2.929120619627480160e+00 -2.929120619627480160e+00 -2.929120619627480160e+00 -2.929120619627480160e+00 -2.929120619627480160e+00 -2.929120619627480160e+00 -2.929120619627480160e+00 -2.929120619627480160e+00 -2.929120619627480160e+00 -2.929120619627480160e+00 -2.929120619627480160e+00 -2.929120619627480160e+00 -2.929120619627480160e+00 -2.929120619627480160e+00 -2.929120619627480160e+00 -2.929120619627480160e+00 -2.929120619627480160e+00 -2.929120619627480160e+00 -2.929120619627480160e+00 -2.929120619627480160e+00 -2.929120619627480160e+00 -2.929120619627480160e+00 -2.929120619627480160e+00 -2.929120619627480160e+00 -2.929120619627480160e+00 -2.929120619627480160e+00 -2.929120619627480160e+00 -2.929120619627480160e+00 -2.929120619627480160e+00 -2.929120619627480160e+00 -2.929120619627480160e+00 -2.929120619627480160e+00 -2.929120619627480160e+00 -2.929120619627480160e+00 -2.929120619627480160e+00 -2.929120619627480160e+00 -2.929120619627480160e+00 -2.929120619627480160e+00 -2.929120619627480160e+00 -2.929120619627480160e+00 -2.929120619627480160e+00 -2.929120619627480160e+00 -2.929120619627480160e+00 -2.929120619627480160e+00 -2.929120619627480160e+00 -2.929120619627480160e+00 -2.929120619627480160e+00 -2.929120619627480160e+00 -2.929120619627480160e+00 -2.929120619627480160e+00 -2.929120619627480160e+00 -2.929120619627480160e+00 -2.929120619627480160e+00 -2.929120619627480160e+00 -2.929120619627480160e+00 -2.929120619627480160e+00 -2.929120619627480160e+00 -2.929120619627480160e+00 -2.929120619627480160e+00 -2.929120619627480160e+00 -2.929120619627480160e+00 -2.929120619627480160e+00 -2.929120619627480160e+00 -2.929120619627480160e+00 -2.929120619627480160e+00 -2.929120619627480160e+00 -2.929120619627480160e+00 -2.929120619627480160e+00 -2.929120619627480160e+00 -2.929120619627480160e+00 -2.929120619627480160e+00 -2.929120619627480160e+00 -2.929120619627480160e+00 -2.929120619627480160e+00 -2.929120619627480160e+00 -2.929120619627480160e+00 -2.929120619627480160e+00 -2.929120619627480160e+00 -2.929120619627480160e+00 -2.929120619627480160e+00 -2.929120619627480160e+00 -2.929120619627480160e+00 -2.929120619627480160e+00 -2.929120619627480160e+00 -2.929120619627480160e+00 -2.929120619627480160e+00 -2.929120619627480160e+00 -2.929120619627480160e+00 -2.929120619627480160e+00 -2.929120619627480160e+00 -2.929120619627480160e+00 -2.929120619627480160e+00 -2.929120619627480160e+00 -2.929120619627480160e+00 -2.929120619627480160e+00 -2.929120619627480160e+00 -2.929120619627480160e+00 -2.929120619627480160e+00 -2.929120619627480160e+00 -2.929120619627480160e+00 -2.929120619627480160e+00 -2.929120619627480160e+00 -2.929120619627480160e+00 -2.929120619627480160e+00 -2.929120619627480160e+00 -2.929120619627480160e+00 -2.929120619627480160e+00 -2.929120619627480160e+00 -2.929120619627480160e+00 -2.929120619627480160e+00 -2.929120619627480160e+00 -2.929120619627480160e+00 -2.929120619627480160e+00 -2.929120619627480160e+00 -2.929120619627480160e+00 -2.929120619627480160e+00 -2.929120619627480160e+00 -2.929120619627480160e+00 -2.929120619627480160e+00 -2.929120619627480160e+00 -2.929120619627480160e+00 -2.929120619627480160e+00 -2.929120619627480160e+00 -2.929120619627480160e+00 -2.929120619627480160e+00 -2.929120619627480160e+00 -2.929120619627480160e+00 -2.929120619627480160e+00 -2.929120619627480160e+00 -2.929120619627480160e+00 -2.929120619627480160e+00 -2.929120619627480160e+00 -2.929120619627480160e+00 -2.929120619627480160e+00 -2.929120619627480160e+00 -2.929120619627480160e+00 -2.929120619627480160e+00 -2.929120619627480160e+00 -2.929120619627480160e+00 -2.929120619627480160e+00 -2.929120619627480160e+00 -2.929120619627480160e+00 -2.929120619627480160e+00 -2.929120619627480160e+00 -2.929120619627480160e+00 -2.929120619627480160e+00 -2.929120619627480160e+00 -2.929120619627480160e+00 -2.929120619627480160e+00 -2.929120619627480160e+00 -2.929120619627480160e+00 -2.929120619627480160e+00 -2.929120619627480160e+00 -2.929120619627480160e+00 -2.929120619627480160e+00 -2.929120619627480160e+00 -2.929120619627480160e+00 -2.929120619627480160e+00 -2.929120619627480160e+00 -2.929120619627480160e+00 -2.929120619627480160e+00 -2.929120619627480160e+00 -2.929120619627480160e+00 -2.929120619627480160e+00 -2.929120619627480160e+00 -2.929120619627480160e+00 -2.929120619627480160e+00 -2.929120619627480160e+00 -2.929120619627480160e+00
-2.909058149630031842e+00 -2.909058149630031842e+00 -2.909058149630031842e+00 -2.909058149630031842e+00 -2.909058149630031842e+00 -2.909058149630031842e+00 -2.909058149630031842e+00 -2.909058149630031842e+00 -2.909058149630031842e+00 -2.909058149630031842e+00 -2.909058149630031842e+00 -2.909058149630031842e+00 -2.909058149630031842e+00 -2.909058149630031842e+00 -2.909058149630031842e+00 -2.909058149630031842e+00 -2.909058149630031842e+00 -2.909058149630031842e+00 -2.909058149630031842e+00 -2.909058149630031842e+00 -2.909058149630031842e+00 -2.909058149630031842e+00 -2.909058149630031842e+00 -2.909058149630031842e+00 -2.909058149630031842e+00 -2.909058149630031842e+00 -2.909058149630031842e+00 -2.909058149630031842e+00 -2.909058149630031842e+00 -2.909058149630031842e+00 -2.909058149630031842e+00 -2.909058149630031842e+00 -2.909058149630031842e+00 -2.909058149630031842e+00 -2.909058149630031842e+00 -2.909058149630031842e+00 -2.909058149630031842e+00 -2.909058149630031842e+00 -2.909058149630031842e+00 -2.909058149630031842e+00 -2.909058149630031842e+00 -2.909058149630031842e+00 -2.909058149630031842e+00 -2.909058149630031842e+00 -2.909058149630031842e+00 -2.909058149630031842e+00 -2.909058149630031842e+00 -2.909058149630031842e+00 -2.909058149630031842e+00 -2.909058149630031842e+00 -2.909058149630031842e+00 -2.909058149630031842e+00 -2.909058149630031842e+00 -2.909058149630031842e+00 -2.909058149630031842e+00 -2.909058149630031842e+00 -2.909058149630031842e+00 -2.909058149630031842e+00 -2.909058149630031842e+00 -2.909058149630031842e+00 -2.909058149630031842e+00 -2.909058149630031842e+00 -2.909058149630031842e+00 -2.909058149630031842e+00 -2.909058149630031842e+00 -2.909058149630031842e+00 -2.909058149630031842e+00 -2.909058149630031842e+00 -2.909058149630031842e+00 -2.909058149630031842e+00 -2.909058149630031842e+00 -2.909058149630031842e+00 -2.909058149630031842e+00 -2.909058149630031842e+00 -2.909058149630031842e+00 -2.909058149630031842e+00 -2.909058149630031842e+00 -2.909058149630031842e+00 -2.909058149630031842e+00 -2.909058149630031842e+00 -2.909058149630031842e+00 -2.909058149630031842e+00 -2.909058149630031842e+00 -2.909058149630031842e+00 -2.909058149630031842e+00 -2.909058149630031842e+00 -2.909058149630031842e+00 -2.909058149630031842e+00 -2.909058149630031842e+00 -2.909058149630031842e+00 -2.909058149630031842e+00 -2.909058149630031842e+00 -2.909058149630031842e+00 -2.909058149630031842e+00 -2.909058149630031842e+00 -2.909058149630031842e+00 -2.909058149630031842e+00 -2.909058149630031842e+00 -2.909058149630031842e+00 -2.909058149630031842e+00 -2.909058149630031842e+00 -2.909058149630031842e+00 -2.909058149630031842e+00 -2.909058149630031842e+00 -2.909058149630031842e+00 -2.909058149630031842e+00 -2.909058149630031842e+00 -2.909058149630031842e+00 -2.909058149630031842e+00 -2.909058149630031842e+00 -2.909058149630031842e+00 -2.909058149630031842e+00 -2.909058149630031842e+00 -2.909058149630031842e+00 -2.909058149630031842e+00 -2.909058149630031842e+00 -2.909058149630031842e+00 -2.909058149630031842e+00 -2.909058149630031842e+00 -2.909058149630031842e+00 -2.909058149630031842e+00 -2.909058149630031842e+00 -2.909058149630031842e+00 -2.909058149630031842e+00 -2.909058149630031842e+00 -2.909058149630031842e+00 -2.909058149630031842e+00 -2.909058149630031842e+00 -2.909058149630031842e+00 -2.909058149630031842e+00 -2.909058149630031842e+00 -2.909058149630031842e+00 -2.909058149630031842e+00 -2.909058149630031842e+00 -2.909058149630031842e+00 -2.909058149630031842e+00 -2.909058149630031842e+00 -2.909058149630031842e+00 -2.909058149630031842e+00 -2.909058149630031842e+00 -2.909058149630031842e+00 -2.909058149630031842e+00 -2.909058149630031842e+00 -2.909058149630031842e+00 -2.909058149630031842e+00 -2.909058149630031842e+00 -2.909058149630031842e+00 -2.909058149630031842e+00 -2.909058149630031842e+00 -2.909058149630031842e+00 -2.909058149630031842e+00 -2.909058149630031842e+00 -2.909058149630031842e+00 -2.909058149630031842e+00 -2.909058149630031842e+00 -2.909058149630031842e+00 -2.909058149630031842e+00 -2.909058149630031842e+00 -2.909058149630031842e+00 -2.909058149630031842e+00 -2.909058149630031842e+00 -2.909058149630031842e+00 -2.909058149630031842e+00 -2.909058149630031842e+00 -2.909058149630031842e+00 -2.909058149630031842e+00 -2.909058149630031842e+00 -2.909058149630031842e+00 -2.909058149630031842e+00 -2.909058149630031842e+00 -2.909058149630031842e+00 -2.909058149630031842e+00 -2.909058149630031842e+00 -2.909058149630031842e+00 -2.909058149630031842e+00 -2.909058149630031842e+00 -2.909058149630031842e+00 -2.909058149630031842e+00 -2.909058149630031842e+00 -2.909058149630031842e+00 -2.909058149630031842e+00 -2.909058149630031842e+00 -2.909058149630031842e+00 -2.909058149630031842e+00 -2.909058149630031842e+00 -2.909058149630031842e+00 -2.909058149630031842e+00 -2.909058149630031842e+00 -2.909058149630031842e+00 -2.909058149630031842e+00 -2.909058149630031842e+00 -2.909058149630031842e+00 -2.909058149630031842e+00 -2.909058149630031842e+00 -2.909058149630031842e+00 -2.909058149630031842e+00 -2.909058149630031842e+00 -2.909058149630031842e+00 -2.909058149630031842e+00 -2.909058149630031842e+00 -2.909058149630031842e+00 -2.909058149630031842e+00 -2.909058149630031842e+00 -2.909058149630031842e+00 -2.909058149630031842e+00 -2.909058149630031842e+00 -2.909058149630031842e+00 -2.909058149630031842e+00 -2.909058149630031842e+00 -2.909058149630031842e+00 -2.909058149630031842e+00 -2.909058149630031842e+00 -2.909058149630031842e+00 -2.909058149630031842e+00 -2.909058149630031842e+00 -2.909058149630031842e+00 -2.909058149630031842e+00 -2.909058149630031842e+00 -2.909058149630031842e+00 -2.909058149630031842e+00 -2.909058149630031842e+00 -2.909058149630031842e+00 -2.909058149630031842e+00 -2.909058149630031842e+00 -2.909058149630031842e+00 -2.909058149630031842e+00 -2.909058149630031842e+00 -2.909058149630031842e+00 -2.909058149630031842e+00 -2.909058149630031842e+00 -2.909058149630031842e+00 -2.909058149630031842e+00 -2.909058149630031842e+00 -2.909058149630031842e+00 -2.909058149630031842e+00 -2.909058149630031842e+00 -2.909058149630031842e+00 -2.909058149630031842e+00 -2.909058149630031842e+00 -2.909058149630031842e+00 -2.909058149630031842e+00 -2.909058149630031842e+00 -2.909058149630031842e+00 -2.909058149630031842e+00 -2.909058149630031842e+00 -2.909058149630031842e+00 -2.909058149630031842e+00 -2.909058149630031842e+00 -2.909058149630031842e+00 -2.909058149630031842e+00 -2.909058149630031842e+00 -2.909058149630031842e+00 -2.909058149630031842e+00 -2.909058149630031842e+00 -2.909058149630031842e+00 -2.909058149630031842e+00 -2.909058149630031842e+00 -2.909058149630031842e+00 -2.909058149630031842e+00 -2.909058149630031842e+00 -2.909058149630031842e+00 -2.909058149630031842e+00 -2.909058149630031842e+00 -2.909058149630031842e+00 -2.909058149630031842e+00 -2.909058149630031842e+00 -2.909058149630031842e+00 -2.909058149630031842e+00 -2.909058149630031842e+00 -2.909058149630031842e+00 -2.909058149630031842e+00 -2.909058149630031842e+00 -2.909058149630031842e+00 -2.909058149630031842e+00 -2.909058149630031842e+00 -2.909058149630031842e+00 -2.909058149630031842e+00 -2.909058149630031842e+00 -2.909058149630031842e+00 -2.909058149630031842e+00 -2.909058149630031842e+00 -2.909058149630031842e+00 -2.909058149630031842e+00 -2.909058149630031842e+00 -2.909058149630031842e+00 -2.909058149630031842e+00 -2.909058149630031842e+00 -2.909058149630031842e+00 -2.909058149630031842e+00 -2.909058149630031842e+00 -2.909058149630031842e+00 -2.909058149630031842e+00 -2.909058149630031842e+00 -2.909058149630031842e+00 -2.909058149630031842e+00 -2.909058149630031842e+00 -2.909058149630031842e+00 -2.909058149630031842e+00 -2.909058149630031842e+00 -2.909058149630031842e+00 -2.909058149630031842e+00 -2.909058149630031842e+00 -2.909058149630031842e+00 -2.909058149630031842e+00 -2.909058149630031842e+00 -2.909058149630031842e+00 -2.909058149630031842e+00 -2.909058149630031842e+00 -2.909058149630031842e+00 -2.909058149630031842e+00 -2.909058149630031842e+00 -2.909058149630031842e+00 -2.909058149630031842e+00 -2.909058149630031842e+00 -2.909058149630031842e+00 -2.909058149630031842e+00 -2.909058149630031842e+00 -2.909058149630031842e+00 -2.909058149630031842e+00 -2.909058149630031842e+00 -2.909058149630031842e+00 -2.909058149630031842e+00 -2.909058149630031842e+00 -2.909058149630031842e+00 -2.909058149630031842e+00 -2.909058149630031842e+00 -2.909058149630031842e+00 -2.909058149630031842e+00 -2.909058149630031842e+00 -2.909058149630031842e+00 -2.909058149630031842e+00
-2.888995679632583524e+00 -2.888995679632583524e+00 -2.888995679632583524e+00 -2.888995679632583524e+00 -2.888995679632583524e+00 -2.888995679632583524e+00 -2.888995679632583524e+00 -2.888995679632583524e+00 -2.888995679632583524e+00 -2.888995679632583524e+00 -2.888995679632583524e+00 -2.888995679632583524e+00 -2.888995679632583524e+00 -2.888995679632583524e+00 -2.888995679632583524e+00 -2.888995679632583524e+00 -2.888995679632583524e+00 -2.888995679632583524e+00 -2.888995679632583524e+00 -2.888995679632583524e+00 -2.888995679632583524e+00 -2.888995679632583524e+00 -2.888995679632583524e+00 -2.888995679632583524e+00 -2.888995679632583524e+00 -2.888995679632583524e+00 -2.888995679632583524e+00 -2.888995679632583524e+00 -2.888995679632583524e+00 -2.888995679632583524e+00 -2.888995679632583524e+00 -2.888995679632583524e+00 -2.888995679632583524e+00 -2.888995679632583524e+00 -2.888995679632583524e+00 -2.888995679632583524e+00 -2.888995679632583524e+00 -2.888995679632583524e+00 -2.888995679632583524e+00 -2.888995679632583524e+00 -2.888995679632583524e+00 -2.888995679632583524e+00 -2.888995679632583524e+00 -2.888995679632583524e+00 -2.888995679632583524e+00 -2.888995679632583524e+00 -2.888995679632583524e+00 -2.888995679632583524e+00 -2.888995679632583524e+00 -2.888995679632583524e+00 -2.888995679632583524e+00 -2.888995679632583524e+00 -2.888995679632583524e+00 -2.888995679632583524e+00 -2.888995679632583524e+00 -2.888995679632583524e+00 -2.888995679632583524e+00 -2.888995679632583524e+00 -2.888995679632583524e+00 -2.888995679632583524e+00 -2.888995679632583524e+00 -2.888995679632583524e+00 -2.888995679632583524e+00 -2.888995679632583524e+00 -2.888995679632583524e+00 -2.888995679632583524e+00 -2.888995679632583524e+00 -2.888995679632583524e+00 -2.888995679632583524e+00 -2.888995679632583524e+00 -2.888995679632583524e+00 -2.888995679632583524e+00 -2.888995679632583524e+00 -2.888995679632583524e+00 -2.888995679632583524e+00 -2.888995679632583524e+00 -2.888995679632583524e+00 -2.888995679632583524e+00 -2.888995679632583524e+00 -2.888995679632583524e+00 -2.888995679632583524e+00 -2.888995679632583524e+00 -2.888995679632583524e+00 -2.888995679632583524e+00 -2.888995679632583524e+00 -2.888995679632583524e+00 -2.888995679632583524e+00 -2.888995679632583524e+00 -2.888995679632583524e+00 -2.888995679632583524e+00 -2.888995679632583524e+00 -2.888995679632583524e+00 -2.888995679632583524e+00 -2.888995679632583524e+00 -2.888995679632583524e+00 -2.888995679632583524e+00 -2.888995679632583524e+00 -2.888995679632583524e+00 -2.888995679632583524e+00 -2.888995679632583524e+00 -2.888995679632583524e+00 -2.888995679632583524e+00 -2.888995679632583524e+00 -2.888995679632583524e+00 -2.888995679632583524e+00 -2.888995679632583524e+00 -2.888995679632583524e+00 -2.888995679632583524e+00 -2.888995679632583524e+00 -2.888995679632583524e+00 -2.888995679632583524e+00 -2.888995679632583524e+00 -2.888995679632583524e+00 -2.888995679632583524e+00 -2.888995679632583524e+00 -2.888995679632583524e+00 -2.888995679632583524e+00 -2.888995679632583524e+00 -2.888995679632583524e+00 -2.888995679632583524e+00 -2.888995679632583524e+00 -2.888995679632583524e+00 -2.888995679632583524e+00 -2.888995679632583524e+00 -2.888995679632583524e+00 -2.888995679632583524e+00 -2.888995679632583524e+00 -2.888995679632583524e+00 -2.888995679632583524e+00 -2.888995679632583524e+00 -2.888995679632583524e+00 -2.888995679632583524e+00 -2.888995679632583524e+00 -2.888995679632583524e+00 -2.888995679632583524e+00 -2.888995679632583524e+00 -2.888995679632583524e+00 -2.888995679632583524e+00 -2.888995679632583524e+00 -2.888995679632583524e+00 -2.888995679632583524e+00 -2.888995679632583524e+00 -2.888995679632583524e+00 -2.888995679632583524e+00 -2.888995679632583524e+00 -2.888995679632583524e+00 -2.888995679632583524e+00 -2.888995679632583524e+00 -2.888995679632583524e+00 -2.888995679632583524e+00 -2.888995679632583524e+00 -2.888995679632583524e+00 -2.888995679632583524e+00 -2.888995679632583524e+00 -2.888995679632583524e+00 -2.888995679632583524e+00 -2.888995679632583524e+00 -2.888995679632583524e+00 -2.888995679632583524e+00 -2.888995679632583524e+00 -2.888995679632583524e+00 -2.888995679632583524e+00 -2.888995679632583524e+00 -2.888995679632583524e+00 -2.888995679632583524e+00 -2.888995679632583524e+00 -2.888995679632583524e+00 -2.888995679632583524e+00 -2.888995679632583524e+00 -2.888995679632583524e+00 -2.888995679632583524e+00 -2.888995679632583524e+00 -2.888995679632583524e+00 -2.888995679632583524e+00 -2.888995679632583524e+00 -2.888995679632583524e+00 -2.888995679632583524e+00 -2.888995679632583524e+00 -2.888995679632583524e+00 -2.888995679632583524e+00 -2.888995679632583524e+00 -2.888995679632583524e+00 -2.888995679632583524e+00 -2.888995679632583524e+00 -2.888995679632583524e+00 -2.888995679632583524e+00 -2.888995679632583524e+00 -2.888995679632583524e+00 -2.888995679632583524e+00 -2.888995679632583524e+00 -2.888995679632583524e+00 -2.888995679632583524e+00 -2.888995679632583524e+00 -2.888995679632583524e+00 -2.888995679632583524e+00 -2.888995679632583524e+00 -2.888995679632583524e+00 -2.888995679632583524e+00 -2.888995679632583524e+00 -2.888995679632583524e+00 -2.888995679632583524e+00 -2.888995679632583524e+00 -2.888995679632583524e+00 -2.888995679632583524e+00 -2.888995679632583524e+00 -2.888995679632583524e+00 -2.888995679632583524e+00 -2.888995679632583524e+00 -2.888995679632583524e+00 -2.888995679632583524e+00 -2.888995679632583524e+00 -2.888995679632583524e+00 -2.888995679632583524e+00 -2.888995679632583524e+00 -2.888995679632583524e+00 -2.888995679632583524e+00 -2.888995679632583524e+00 -2.888995679632583524e+00 -2.888995679632583524e+00 -2.888995679632583524e+00 -2.888995679632583524e+00 -2.888995679632583524e+00 -2.888995679632583524e+00 -2.888995679632583524e+00 -2.888995679632583524e+00 -2.888995679632583524e+00 -2.888995679632583524e+00 -2.888995679632583524e+00 -2.888995679632583524e+00 -2.888995679632583524e+00 -2.888995679632583524e+00 -2.888995679632583524e+00 -2.888995679632583524e+00 -2.888995679632583524e+00 -2.888995679632583524e+00 -2.888995679632583524e+00 -2.888995679632583524e+00 -2.888995679632583524e+00 -2.888995679632583524e+00 -2.888995679632583524e+00 -2.888995679632583524e+00 -2.888995679632583524e+00 -2.888995679632583524e+00 -2.888995679632583524e+00 -2.888995679632583524e+00 -2.888995679632583524e+00 -2.888995679632583524e+00 -2.888995679632583524e+00 -2.888995679632583524e+00 -2.888995679632583524e+00 -2.888995679632583524e+00 -2.888995679632583524e+00 -2.888995679632583524e+00 -2.888995679632583524e+00 -2.888995679632583524e+00 -2.888995679632583524e+00 -2.888995679632583524e+00 -2.888995679632583524e+00 -2.888995679632583524e+00 -2.888995679632583524e+00 -2.888995679632583524e+00 -2.888995679632583524e+00 -2.888995679632583524e+00 -2.888995679632583524e+00 -2.888995679632583524e+00 -2.888995679632583524e+00 -2.888995679632583524e+00 -2.888995679632583524e+00 -2.888995679632583524e+00 -2.888995679632583524e+00 -2.888995679632583524e+00 -2.888995679632583524e+00 -2.888995679632583524e+00 -2.888995679632583524e+00 -2.888995679632583524e+00 -2.888995679632583524e+00 -2.888995679632583524e+00 -2.888995679632583524e+00 -2.888995679632583524e+00 -2.888995679632583524e+00 -2.888995679632583524e+00 -2.888995679632583524e+00 -2.888995679632583524e+00 -2.888995679632583524e+00 -2.888995679632583524e+00 -2.888995679632583524e+00 -2.888995679632583524e+00 -2.888995679632583524e+00 -2.888995679632583524e+00 -2.888995679632583524e+00 -2.888995679632583524e+00 -2.888995679632583524e+00 -2.888995679632583524e+00 -2.888995679632583524e+00 -2.888995679632583524e+00 -2.888995679632583524e+00 -2.888995679632583524e+00 -2.888995679632583524e+00 -2.888995679632583524e+00 -2.888995679632583524e+00 -2.888995679632583524e+00 -2.888995679632583524e+00 -2.888995679632583524e+00 -2.888995679632583524e+00 -2.888995679632583524e+00 -2.888995679632583524e+00 -2.888995679632583524e+00 -2.888995679632583524e+00 -2.888995679632583524e+00 -2.888995679632583524e+00 -2.888995679632583524e+00 -2.888995679632583524e+00 -2.888995679632583524e+00 -2.888995679632583524e+00 -2.888995679632583524e+00 -2.888995679632583524e+00 -2.888995679632583524e+00 -2.888995679632583524e+00 -2.888995679632583524e+00 -2.888995679632583524e+00 -2.888995679632583524e+00 -2.888995679632583524e+00 -2.888995679632583524e+00 -2.888995679632583524e+00 -2.888995679632583524e+00 -2.888995679632583524e+00 -2.888995679632583524e+00 -2.888995679632583524e+00 -2.888995679632583524e+00 -2.888995679632583524e+00 -2.888995679632583524e+00
-2.868933209635134762e+00 -2.868933209635134762e+00 -2.868933209635134762e+00 -2.868933209635134762e+00 -2.868933209635134762e+00 -2.868933209635134762e+00 -2.868933209635134762e+00 -2.868933209635134762e+00 -2.868933209635134762e+00 -2.868933209635134762e+00 -2.868933209635134762e+00 -2.868933209635134762e+00 -2.868933209635134762e+00 -2.868933209635134762e+00 -2.868933209635134762e+00 -2.868933209635134762e+00 -2.868933209635134762e+00 -2.868933209635134762e+00 -2.868933209635134762e+00 -2.868933209635134762e+00 -2.868933209635134762e+00 -2.868933209635134762e+00 -2.868933209635134762e+00 -2.868933209635134762e+00 -2.868933209635134762e+00 -2.868933209635134762e+00 -2.868933209635134762e+00 -2.868933209635134762e+00 -2.868933209635134762e+00 -2.868933209635134762e+00 -2.868933209635134762e+00 -2.868933209635134762e+00 -2.868933209635134762e+00 -2.868933209635134762e+00 -2.868933209635134762e+00 -2.868933209635134762e+00 -2.868933209635134762e+00 -2.868933209635134762e+00 -2.868933209635134762e+00 -2.868933209635134762e+00 -2.868933209635134762e+00 -2.868933209635134762e+00 -2.868933209635134762e+00 -2.868933209635134762e+00 -2.868933209635134762e+00 -2.868933209635134762e+00 -2.868933209635134762e+00 -2.868933209635134762e+00 -2.868933209635134762e+00 -2.868933209635134762e+00 -2.868933209635134762e+00 -2.868933209635134762e+00 -2.868933209635134762e+00 -2.868933209635134762e+00 -2.868933209635134762e+00 -2.868933209635134762e+00 -2.868933209635134762e+00 -2.868933209635134762e+00 -2.868933209635134762e+00 -2.868933209635134762e+00 -2.868933209635134762e+00 -2.868933209635134762e+00 -2.868933209635134762e+00 -2.868933209635134762e+00 -2.868933209635134762e+00 -2.868933209635134762e+00 -2.868933209635134762e+00 -2.868933209635134762e+00 -2.868933209635134762e+00 -2.868933209635134762e+00 -2.868933209635134762e+00 -2.868933209635134762e+00 -2.868933209635134762e+00 -2.868933209635134762e+00 -2.868933209635134762e+00 -2.868933209635134762e+00 -2.868933209635134762e+00 -2.868933209635134762e+00 -2.868933209635134762e+00 -2.868933209635134762e+00 -2.868933209635134762e+00 -2.868933209635134762e+00 -2.868933209635134762e+00 -2.868933209635134762e+00 -2.868933209635134762e+00 -2.868933209635134762e+00 -2.868933209635134762e+00 -2.868933209635134762e+00 -2.868933209635134762e+00 -2.868933209635134762e+00 -2.868933209635134762e+00 -2.868933209635134762e+00 -2.868933209635134762e+00 -2.868933209635134762e+00 -2.868933209635134762e+00 -2.868933209635134762e+00 -2.868933209635134762e+00 -2.868933209635134762e+00 -2.868933209635134762e+00 -2.868933209635134762e+00 -2.868933209635134762e+00 -2.868933209635134762e+00 -2.868933209635134762e+00 -2.868933209635134762e+00 -2.868933209635134762e+00 -2.868933209635134762e+00 -2.868933209635134762e+00 -2.868933209635134762e+00 -2.868933209635134762e+00 -2.868933209635134762e+00 -2.868933209635134762e+00 -2.868933209635134762e+00 -2.868933209635134762e+00 -2.868933209635134762e+00 -2.868933209635134762e+00 -2.868933209635134762e+00 -2.868933209635134762e+00 -2.868933209635134762e+00 -2.868933209635134762e+00 -2.868933209635134762e+00 -2.868933209635134762e+00 -2.868933209635134762e+00 -2.868933209635134762e+00 -2.868933209635134762e+00 -2.868933209635134762e+00 -2.868933209635134762e+00 -2.868933209635134762e+00 -2.868933209635134762e+00 -2.868933209635134762e+00 -2.868933209635134762e+00 -2.868933209635134762e+00 -2.868933209635134762e+00 -2.868933209635134762e+00 -2.868933209635134762e+00 -2.868933209635134762e+00 -2.868933209635134762e+00 -2.868933209635134762e+00 -2.868933209635134762e+00 -2.868933209635134762e+00 -2.868933209635134762e+00 -2.868933209635134762e+00 -2.868933209635134762e+00 -2.868933209635134762e+00 -2.868933209635134762e+00 -2.868933209635134762e+00 -2.868933209635134762e+00 -2.868933209635134762e+00 -2.868933209635134762e+00 -2.868933209635134762e+00 -2.868933209635134762e+00 -2.868933209635134762e+00 -2.868933209635134762e+00 -2.868933209635134762e+00 -2.868933209635134762e+00 -2.868933209635134762e+00 -2.868933209635134762e+00 -2.868933209635134762e+00 -2.868933209635134762e+00 -2.868933209635134762e+00 -2.868933209635134762e+00 -2.868933209635134762e+00 -2.868933209635134762e+00 -2.868933209635134762e+00 -2.868933209635134762e+00 -2.868933209635134762e+00 -2.868933209635134762e+00 -2.868933209635134762e+00 -2.868933209635134762e+00 -2.868933209635134762e+00 -2.868933209635134762e+00 -2.868933209635134762e+00 -2.868933209635134762e+00 -2.868933209635134762e+00 -2.868933209635134762e+00 -2.868933209635134762e+00 -2.868933209635134762e+00 -2.868933209635134762e+00 -2.868933209635134762e+00 -2.868933209635134762e+00 -2.868933209635134762e+00 -2.868933209635134762e+00 -2.868933209635134762e+00 -2.868933209635134762e+00 -2.868933209635134762e+00 -2.868933209635134762e+00 -2.868933209635134762e+00 -2.868933209635134762e+00 -2.868933209635134762e+00 -2.868933209635134762e+00 -2.868933209635134762e+00 -2.868933209635134762e+00 -2.868933209635134762e+00 -2.868933209635134762e+00 -2.868933209635134762e+00 -2.868933209635134762e+00 -2.868933209635134762e+00 -2.868933209635134762e+00 -2.868933209635134762e+00 -2.868933209635134762e+00 -2.868933209635134762e+00 -2.868933209635134762e+00 -2.868933209635134762e+00 -2.868933209635134762e+00 -2.868933209635134762e+00 -2.868933209635134762e+00 -2.868933209635134762e+00 -2.868933209635134762e+00 -2.868933209635134762e+00 -2.868933209635134762e+00 -2.868933209635134762e+00 -2.868933209635134762e+00 -2.868933209635134762e+00 -2.868933209635134762e+00 -2.868933209635134762e+00 -2.868933209635134762e+00 -2.868933209635134762e+00 -2.868933209635134762e+00 -2.868933209635134762e+00 -2.868933209635134762e+00 -2.868933209635134762e+00 -2.868933209635134762e+00 -2.868933209635134762e+00 -2.868933209635134762e+00 -2.868933209635134762e+00 -2.868933209635134762e+00 -2.868933209635134762e+00 -2.868933209635134762e+00 -2.868933209635134762e+00 -2.868933209635134762e+00 -2.868933209635134762e+00 -2.868933209635134762e+00 -2.868933209635134762e+00 -2.868933209635134762e+00 -2.868933209635134762e+00 -2.868933209635134762e+00 -2.868933209635134762e+00 -2.868933209635134762e+00 -2.868933209635134762e+00 -2.868933209635134762e+00 -2.868933209635134762e+00 -2.868933209635134762e+00 -2.868933209635134762e+00 -2.868933209635134762e+00 -2.868933209635134762e+00 -2.868933209635134762e+00 -2.868933209635134762e+00 -2.868933209635134762e+00 -2.868933209635134762e+00 -2.868933209635134762e+00 -2.868933209635134762e+00 -2.868933209635134762e+00 -2.868933209635134762e+00 -2.868933209635134762e+00 -2.868933209635134762e+00 -2.868933209635134762e+00 -2.868933209635134762e+00 -2.868933209635134762e+00 -2.868933209635134762e+00 -2.868933209635134762e+00 -2.868933209635134762e+00 -2.868933209635134762e+00 -2.868933209635134762e+00 -2.868933209635134762e+00 -2.868933209635134762e+00 -2.868933209635134762e+00 -2.868933209635134762e+00 -2.868933209635134762e+00 -2.868933209635134762e+00 -2.868933209635134762e+00 -2.868933209635134762e+00 -2.868933209635134762e+00 -2.868933209635134762e+00 -2.868933209635134762e+00 -2.868933209635134762e+00 -2.868933209635134762e+00 -2.868933209635134762e+00 -2.868933209635134762e+00 -2.868933209635134762e+00 -2.868933209635134762e+00 -2.868933209635134762e+00 -2.868933209635134762e+00 -2.868933209635134762e+00 -2.868933209635134762e+00 -2.868933209635134762e+00 -2.868933209635134762e+00 -2.868933209635134762e+00 -2.868933209635134762e+00 -2.868933209635134762e+00 -2.868933209635134762e+00 -2.868933209635134762e+00 -2.868933209635134762e+00 -2.868933209635134762e+00 -2.868933209635134762e+00 -2.868933209635134762e+00 -2.868933209635134762e+00 -2.868933209635134762e+00 -2.868933209635134762e+00 -2.868933209635134762e+00 -2.868933209635134762e+00 -2.868933209635134762e+00 -2.868933209635134762e+00 -2.868933209635134762e+00 -2.868933209635134762e+00 -2.868933209635134762e+00 -2.868933209635134762e+00 -2.868933209635134762e+00 -2.868933209635134762e+00 -2.868933209635134762e+00 -2.868933209635134762e+00 -2.868933209635134762e+00 -2.868933209635134762e+00 -2.868933209635134762e+00 -2.868933209635134762e+00 -2.868933209635134762e+00 -2.868933209635134762e+00 -2.868933209635134762e+00 -2.868933209635134762e+00 -2.868933209635134762e+00 -2.868933209635134762e+00 -2.868933209635134762e+00 -2.868933209635134762e+00 -2.868933209635134762e+00 -2.868933209635134762e+00 -2.868933209635134762e+00 -2.868933209635134762e+00 -2.868933209635134762e+00 -2.868933209635134762e+00 -2.868933209635134762e+00 -2.868933209635134762e+00 -2.868933209635134762e+00 -2.868933209635134762e+00
-2.848870739637686444e+00 -2.848870739637686444e+00 -2.848870739637686444e+00 -2.848870739637686444e+00 -2.848870739637686444e+00 -2.848870739637686444e+00 -2.848870739637686444e+00 -2.848870739637686444e+00 -2.848870739637686444e+00 -2.848870739637686444e+00 -2.848870739637686444e+00 -2.848870739637686444e+00 -2.848870739637686444e+00 -2.848870739637686444e+00 -2.848870739637686444e+00 -2.848870739637686444e+00 -2.848870739637686444e+00 -2.848870739637686444e+00 -2.848870739637686444e+00 -2.848870739637686444e+00 -2.848870739637686444e+00 -2.848870739637686444e+00 -2.848870739637686444e+00 -2.848870739637686444e+00 -2.848870739637686444e+00 -2.848870739637686444e+00 -2.848870739637686444e+00 -2.848870739637686444e+00 -2.848870739637686444e+00 -2.848870739637686444e+00 -2.848870739637686444e+00 -2.848870739637686444e+00 -2.848870739637686444e+00 -2.848870739637686444e+00 -2.848870739637686444e+00 -2.848870739637686444e+00 -2.848870739637686444e+00 -2.848870739637686444e+00 -2.848870739637686444e+00 -2.848870739637686444e+00 -2.848870739637686444e+00 -2.848870739637686444e+00 -2.848870739637686444e+00 -2.848870739637686444e+00 -2.848870739637686444e+00 -2.848870739637686444e+00 -2.848870739637686444e+00 -2.848870739637686444e+00 -2.848870739637686444e+00 -2.848870739637686444e+00 -2.848870739637686444e+00 -2.848870739637686444e+00 -2.848870739637686444e+00 -2.848870739637686444e+00 -2.848870739637686444e+00 -2.848870739637686444e+00 -2.848870739637686444e+00 -2.848870739637686444e+00 -2.848870739637686444e+00 -2.848870739637686444e+00 -2.848870739637686444e+00 -2.848870739637686444e+00 -2.848870739637686444e+00 -2.848870739637686444e+00 -2.848870739637686444e+00 -2.848870739637686444e+00 -2.848870739637686444e+00 -2.848870739637686444e+00 -2.848870739637686444e+00 -2.848870739637686444e+00 -2.848870739637686444e+00 -2.848870739637686444e+00 -2.848870739637686444e+00 -2.848870739637686444e+00 -2.848870739637686444e+00 -2.848870739637686444e+00 -2.848870739637686444e+00 -2.848870739637686444e+00 -2.848870739637686444e+00 -2.848870739637686444e+00 -2.848870739637686444e+00 -2.848870739637686444e+00 -2.848870739637686444e+00 -2.848870739637686444e+00 -2.848870739637686444e+00 -2.848870739637686444e+00 -2.848870739637686444e+00 -2.848870739637686444e+00 -2.848870739637686444e+00 -2.848870739637686444e+00 -2.848870739637686444e+00 -2.848870739637686444e+00 -2.848870739637686444e+00 -2.848870739637686444e+00 -2.848870739637686444e+00 -2.848870739637686444e+00 -2.848870739637686444e+00 -2.848870739637686444e+00 -2.848870739637686444e+00 -2.848870739637686444e+00 -2.848870739637686444e+00 -2.848870739637686444e+00 -2.848870739637686444e+00 -2.848870739637686444e+00 -2.848870739637686444e+00 -2.848870739637686444e+00 -2.848870739637686444e+00 -2.848870739637686444e+00 -2.848870739637686444e+00 -2.848870739637686444e+00 -2.848870739637686444e+00 -2.848870739637686444e+00 -2.848870739637686444e+00 -2.848870739637686444e+00 -2.848870739637686444e+00 -2.848870739637686444e+00 -2.848870739637686444e+00 -2.848870739637686444e+00 -2.848870739637686444e+00 -2.848870739637686444e+00 -2.848870739637686444e+00 -2.848870739637686444e+00 -2.848870739637686444e+00 -2.848870739637686444e+00 -2.848870739637686444e+00 -2.848870739637686444e+00 -2.848870739637686444e+00 -2.848870739637686444e+00 -2.848870739637686444e+00 -2.848870739637686444e+00 -2.848870739637686444e+00 -2.848870739637686444e+00 -2.848870739637686444e+00 -2.848870739637686444e+00 -2.848870739637686444e+00 -2.848870739637686444e+00 -2.848870739637686444e+00 -2.848870739637686444e+00 -2.848870739637686444e+00 -2.848870739637686444e+00 -2.848870739637686444e+00 -2.848870739637686444e+00 -2.848870739637686444e+00 -2.848870739637686444e+00 -2.848870739637686444e+00 -2.848870739637686444e+00 -2.848870739637686444e+00 -2.848870739637686444e+00 -2.848870739637686444e+00 -2.848870739637686444e+00 -2.848870739637686444e+00 -2.848870739637686444e+00 -2.848870739637686444e+00 -2.848870739637686444e+00 -2.848870739637686444e+00 -2.848870739637686444e+00 -2.848870739637686444e+00 -2.848870739637686444e+00 -2.848870739637686444e+00 -2.848870739637686444e+00 -2.848870739637686444e+00 -2.848870739637686444e+00 -2.848870739637686444e+00 -2.848870739637686444e+00 -2.848870739637686444e+00 -2.848870739637686444e+00 -2.848870739637686444e+00 -2.848870739637686444e+00 -2.848870739637686444e+00 -2.848870739637686444e+00 -2.848870739637686444e+00 -2.848870739637686444e+00 -2.848870739637686444e+00 -2.848870739637686444e+00 -2.848870739637686444e+00 -2.848870739637686444e+00 -2.848870739637686444e+00 -2.848870739637686444e+00 -2.848870739637686444e+00 -2.848870739637686444e+00 -2.848870739637686444e+00 -2.848870739637686444e+00 -2.848870739637686444e+00 -2.848870739637686444e+00 -2.848870739637686444e+00 -2.848870739637686444e+00 -2.848870739637686444e+00 -2.848870739637686444e+00 -2.848870739637686444e+00 -2.848870739637686444e+00 -2.848870739637686444e+00 -2.848870739637686444e+00 -2.848870739637686444e+00 -2.848870739637686444e+00 -2.848870739637686444e+00 -2.848870739637686444e+00 -2.848870739637686444e+00 -2.848870739637686444e+00 -2.848870739637686444e+00 -2.848870739637686444e+00 -2.848870739637686444e+00 -2.848870739637686444e+00 -2.848870739637686444e+00 -2.848870739637686444e+00 -2.848870739637686444e+00 -2.848870739637686444e+00 -2.848870739637686444e+00 -2.848870739637686444e+00 -2.848870739637686444e+00 -2.848870739637686444e+00 -2.848870739637686444e+00 -2.848870739637686444e+00 -2.848870739637686444e+00 -2.848870739637686444e+00 -2.848870739637686444e+00 -2.848870739637686444e+00 -2.848870739637686444e+00 -2.848870739637686444e+00 -2.848870739637686444e+00 -2.848870739637686444e+00 -2.848870739637686444e+00 -2.848870739637686444e+00 -2.848870739637686444e+00 -2.848870739637686444e+00 -2.848870739637686444e+00 -2.848870739637686444e+00 -2.848870739637686444e+00 -2.848870739637686444e+00 -2.848870739637686444e+00 -2.848870739637686444e+00 -2.848870739637686444e+00 -2.848870739637686444e+00 -2.848870739637686444e+00 -2.848870739637686444e+00 -2.848870739637686444e+00 -2.848870739637686444e+00 -2.848870739637686444e+00 -2.848870739637686444e+00 -2.848870739637686444e+00 -2.848870739637686444e+00 -2.848870739637686444e+00 -2.848870739637686444e+00 -2.848870739637686444e+00 -2.848870739637686444e+00 -2.848870739637686444e+00 -2.848870739637686444e+00 -2.848870739637686444e+00 -2.848870739637686444e+00 -2.848870739637686444e+00 -2.848870739637686444e+00 -2.848870739637686444e+00 -2.848870739637686444e+00 -2.848870739637686444e+00 -2.848870739637686444e+00 -2.848870739637686444e+00 -2.848870739637686444e+00 -2.848870739637686444e+00 -2.848870739637686444e+00 -2.848870739637686444e+00 -2.848870739637686444e+00 -2.848870739637686444e+00 -2.848870739637686444e+00 -2.848870739637686444e+00 -2.848870739637686444e+00 -2.848870739637686444e+00 -2.848870739637686444e+00 -2.848870739637686444e+00 -2.848870739637686444e+00 -2.848870739637686444e+00 -2.848870739637686444e+00 -2.848870739637686444e+00 -2.848870739637686444e+00 -2.848870739637686444e+00 -2.848870739637686444e+00 -2.848870739637686444e+00 -2.848870739637686444e+00 -2.848870739637686444e+00 -2.848870739637686444e+00 -2.848870739637686444e+00 -2.848870739637686444e+00 -2.848870739637686444e+00 -2.848870739637686444e+00 -2.848870739637686444e+00 -2.848870739637686444e+00 -2.848870739637686444e+00 -2.848870739637686444e+00 -2.848870739637686444e+00 -2.848870739637686444e+00 -2.848870739637686444e+00 -2.848870739637686444e+00 -2.848870739637686444e+00 -2.848870739637686444e+00 -2.848870739637686444e+00 -2.848870739637686444e+00 -2.848870739637686444e+00 -2.848870739637686444e+00 -2.848870739637686444e+00 -2.848870739637686444e+00 -2.848870739637686444e+00 -2.848870739637686444e+00 -2.848870739637686444e+00 -2.848870739637686444e+00 -2.848870739637686444e+00 -2.848870739637686444e+00 -2.848870739637686444e+00 -2.848870739637686444e+00 -2.848870739637686444e+00 -2.848870739637686444e+00 -2.848870739637686444e+00 -2.848870739637686444e+00 -2.848870739637686444e+00 -2.848870739637686444e+00 -2.848870739637686444e+00 -2.848870739637686444e+00 -2.848870739637686444e+00 -2.848870739637686444e+00 -2.848870739637686444e+00 -2.848870739637686444e+00 -2.848870739637686444e+00 -2.848870739637686444e+00 -2.848870739637686444e+00 -2.848870739637686444e+00 -2.848870739637686444e+00 -2.848870739637686444e+00 -2.848870739637686444e+00 -2.848870739637686444e+00 -2.848870739637686444e+00 -2.848870739637686444e+00 -2.848870739637686444e+00 -2.848870739637686444e+00 -2.848870739637686444e+00
-2.828808269640237683e+00 -2.828808269640237683e+00 -2.828808269640237683e+00 -2.828808269640237683e+00 -2.828808269640237683e+00 -2.828808269640237683e+00 -2.828808269640237683e+00 -2.828808269640237683e+00 -2.828808269640237683e+00 -2.828808269640237683e+00 -2.828808269640237683e+00 -2.828808269640237683e+00 -2.828808269640237683e+00 -2.828808269640237683e+00 -2.828808269640237683e+00 -2.828808269640237683e+00 -2.828808269640237683e+00 -2.828808269640237683e+00 -2.828808269640237683e+00 -2.828808269640237683e+00 -2.828808269640237683e+00 -2.828808269640237683e+00 -2.828808269640237683e+00 -2.828808269640237683e+00 -2.828808269640237683e+00 -2.828808269640237683e+00 -2.828808269640237683e+00 -2.828808269640237683e+00 -2.828808269640237683e+00 -2.828808269640237683e+00 -2.828808269640237683e+00 -2.828808269640237683e+00 -2.828808269640237683e+00 -2.828808269640237683e+00 -2.828808269640237683e+00 -2.828808269640237683e+00 -2.828808269640237683e+00 -2.828808269640237683e+00 -2.828808269640237683e+00 -2.828808269640237683e+00 -2.828808269640237683e+00 -2.828808269640237683e+00 -2.828808269640237683e+00 -2.828808269640237683e+00 -2.828808269640237683e+00 -2.828808269640237683e+00 -2.828808269640237683e+00 -2.828808269640237683e+00 -2.828808269640237683e+00 -2.828808269640237683e+00 -2.828808269640237683e+00 -2.828808269640237683e+00 -2.828808269640237683e+00 -2.828808269640237683e+00 -2.828808269640237683e+00 -2.828808269640237683e+00 -2.828808269640237683e+00 -2.828808269640237683e+00 -2.828808269640237683e+00 -2.828808269640237683e+00 -2.828808269640237683e+00 -2.828808269640237683e+00 -2.828808269640237683e+00 -2.828808269640237683e+00 -2.828808269640237683e+00 -2.828808269640237683e+00 -2.828808269640237683e+00 -2.828808269640237683e+00 -2.828808269640237683e+00 -2.828808269640237683e+00 -2.828808269640237683e+00 -2.828808269640237683e+00 -2.828808269640237683e+00 -2.828808269640237683e+00 -2.828808269640237683e+00 -2.828808269640237683e+00 -2.828808269640237683e+00 -2.828808269640237683e+00 -2.828808269640237683e+00 -2.828808269640237683e+00 -2.828808269640237683e+00 -2.828808269640237683e+00 -2.828808269640237683e+00 -2.828808269640237683e+00 -2.828808269640237683e+00 -2.828808269640237683e+00 -2.828808269640237683e+00 -2.828808269640237683e+00 -2.828808269640237683e+00 -2.828808269640237683e+00 -2.828808269640237683e+00 -2.828808269640237683e+00 -2.828808269640237683e+00 -2.828808269640237683e+00 -2.828808269640237683e+00 -2.828808269640237683e+00 -2.828808269640237683e+00 -2.828808269640237683e+00 -2.828808269640237683e+00 -2.828808269640237683e+00 -2.828808269640237683e+00 -2.828808269640237683e+00 -2.828808269640237683e+00 -2.828808269640237683e+00 -2.828808269640237683e+00 -2.828808269640237683e+00 -2.828808269640237683e+00 -2.828808269640237683e+00 -2.828808269640237683e+00 -2.828808269640237683e+00 -2.828808269640237683e+00 -2.828808269640237683e+00 -2.828808269640237683e+00 -2.828808269640237683e+00 -2.828808269640237683e+00 -2.828808269640237683e+00 -2.828808269640237683e+00 -2.828808269640237683e+00 -2.828808269640237683e+00 -2.828808269640237683e+00 -2.828808269640237683e+00 -2.828808269640237683e+00 -2.828808269640237683e+00 -2.828808269640237683e+00 -2.828808269640237683e+00 -2.828808269640237683e+00 -2.828808269640237683e+00 -2.828808269640237683e+00 -2.828808269640237683e+00 -2.828808269640237683e+00 -2.828808269640237683e+00 -2.828808269640237683e+00 -2.828808269640237683e+00 -2.828808269640237683e+00 -2.828808269640237683e+00 -2.828808269640237683e+00 -2.828808269640237683e+00 -2.828808269640237683e+00 -2.828808269640237683e+00 -2.828808269640237683e+00 -2.828808269640237683e+00 -2.828808269640237683e+00 -2.828808269640237683e+00 -2.828808269640237683e+00 -2.828808269640237683e+00 -2.828808269640237683e+00 -2.828808269640237683e+00 -2.828808269640237683e+00 -2.828808269640237683e+00 -2.828808269640237683e+00 -2.828808269640237683e+00 -2.828808269640237683e+00 -2.828808269640237683e+00 -2.828808269640237683e+00 -2.828808269640237683e+00 -2.828808269640237683e+00 -2.828808269640237683e+00 -2.828808269640237683e+00 -2.828808269640237683e+00 -2.828808269640237683e+00 -2.828808269640237683e+00 -2.828808269640237683e+00 -2.828808269640237683e+00 -2.828808269640237683e+00 -2.828808269640237683e+00 -2.828808269640237683e+00 -2.828808269640237683e+00 -2.828808269640237683e+00 -2.828808269640237683e+00 -2.828808269640237683e+00 -2.828808269640237683e+00 -2.828808269640237683e+00 -2.828808269640237683e+00 -2.828808269640237683e+00 -2.828808269640237683e+00 -2.828808269640237683e+00 -2.828808269640237683e+00 -2.828808269640237683e+00 -2.828808269640237683e+00 -2.828808269640237683e+00 -2.828808269640237683e+00 -2.828808269640237683e+00 -2.828808269640237683e+00 -2.828808269640237683e+00 -2.828808269640237683e+00 -2.828808269640237683e+00 -2.828808269640237683e+00 -2.828808269640237683e+00 -2.828808269640237683e+00 -2.828808269640237683e+00 -2.828808269640237683e+00 -2.828808269640237683e+00 -2.828808269640237683e+00 -2.828808269640237683e+00 -2.828808269640237683e+00 -2.828808269640237683e+00 -2.828808269640237683e+00 -2.828808269640237683e+00 -2.828808269640237683e+00 -2.828808269640237683e+00 -2.828808269640237683e+00 -2.828808269640237683e+00 -2.828808269640237683e+00 -2.828808269640237683e+00 -2.828808269640237683e+00 -2.828808269640237683e+00 -2.828808269640237683e+00 -2.828808269640237683e+00 -2.828808269640237683e+00 -2.828808269640237683e+00 -2.828808269640237683e+00 -2.828808269640237683e+00 -2.828808269640237683e+00 -2.828808269640237683e+00 -2.828808269640237683e+00 -2.828808269640237683e+00 -2.828808269640237683e+00 -2.828808269640237683e+00 -2.828808269640237683e+00 -2.828808269640237683e+00 -2.828808269640237683e+00 -2.828808269640237683e+00 -2.828808269640237683e+00 -2.828808269640237683e+00 -2.828808269640237683e+00 -2.828808269640237683e+00 -2.828808269640237683e+00 -2.828808269640237683e+00 -2.828808269640237683e+00 -2.828808269640237683e+00 -2.828808269640237683e+00 -2.828808269640237683e+00 -2.828808269640237683e+00 -2.828808269640237683e+00 -2.828808269640237683e+00 -2.828808269640237683e+00 -2.828808269640237683e+00 -2.828808269640237683e+00 -2.828808269640237683e+00 -2.828808269640237683e+00 -2.828808269640237683e+00 -2.828808269640237683e+00 -2.828808269640237683e+00 -2.828808269640237683e+00 -2.828808269640237683e+00 -2.828808269640237683e+00 -2.828808269640237683e+00 -2.828808269640237683e+00 -2.828808269640237683e+00 -2.828808269640237683e+00 -2.828808269640237683e+00 -2.828808269640237683e+00 -2.828808269640237683e+00 -2.828808269640237683e+00 -2.828808269640237683e+00 -2.828808269640237683e+00 -2.828808269640237683e+00 -2.828808269640237683e+00 -2.828808269640237683e+00 -2.828808269640237683e+00 -2.828808269640237683e+00 -2.828808269640237683e+00 -2.828808269640237683e+00 -2.828808269640237683e+00 -2.828808269640237683e+00 -2.828808269640237683e+00 -2.828808269640237683e+00 -2.828808269640237683e+00 -2.828808269640237683e+00 -2.828808269640237683e+00 -2.828808269640237683e+00 -2.828808269640237683e+00 -2.828808269640237683e+00 -2.828808269640237683e+00 -2.828808269640237683e+00 -2.828808269640237683e+00 -2.828808269640237683e+00 -2.828808269640237683e+00 -2.828808269640237683e+00 -2.828808269640237683e+00 -2.828808269640237683e+00 -2.828808269640237683e+00 -2.828808269640237683e+00 -2.828808269640237683e+00 -2.828808269640237683e+00 -2.828808269640237683e+00 -2.828808269640237683e+00 -2.828808269640237683e+00 -2.828808269640237683e+00 -2.828808269640237683e+00 -2.828808269640237683e+00 -2.828808269640237683e+00 -2.828808269640237683e+00 -2.828808269640237683e+00 -2.828808269640237683e+00 -2.828808269640237683e+00 -2.828808269640237683e+00 -2.828808269640237683e+00 -2.828808269640237683e+00 -2.828808269640237683e+00 -2.828808269640237683e+00 -2.828808269640237683e+00 -2.828808269640237683e+00 -2.828808269640237683e+00 -2.828808269640237683e+00 -2.828808269640237683e+00 -2.828808269640237683e+00 -2.828808269640237683e+00 -2.828808269640237683e+00 -2.828808269640237683e+00 -2.828808269640237683e+00 -2.828808269640237683e+00 -2.828808269640237683e+00 -2.828808269640237683e+00 -2.828808269640237683e+00 -2.828808269640237683e+00 -2.828808269640237683e+00 -2.828808269640237683e+00 -2.828808269640237683e+00 -2.828808269640237683e+00 -2.828808269640237683e+00 -2.828808269640237683e+00 -2.828808269640237683e+00 -2.828808269640237683e+00 -2.828808269640237683e+00 -2.828808269640237683e+00 -2.828808269640237683e+00 -2.828808269640237683e+00 -2.828808269640237683e+00 -2.828808269640237683e+00 -2.828808269640237683e+00
-2.808745799642789365e+00 -2.808745799642789365e+00 -2.808745799642789365e+00 -2.808745799642789365e+00 -2.808745799642789365e+00 -2.808745799642789365e+00 -2.808745799642789365e+00 -2.808745799642789365e+00 -2.808745799642789365e+00 -2.808745799642789365e+00 -2.808745799642789365e+00 -2.808745799642789365e+00 -2.808745799642789365e+00 -2.808745799642789365e+00 -2.808745799642789365e+00 -2.808745799642789365e+00 -2.808745799642789365e+00 -2.808745799642789365e+00 -2.808745799642789365e+00 -2.808745799642789365e+00 -2.808745799642789365e+00 -2.808745799642789365e+00 -2.808745799642789365e+00 -2.808745799642789365e+00 -2.808745799642789365e+00 -2.808745799642789365e+00 -2.808745799642789365e+00 -2.808745799642789365e+00 -2.808745799642789365e+00 -2.808745799642789365e+00 -2.808745799642789365e+00 -2.808745799642789365e+00 -2.808745799642789365e+00 -2.808745799642789365e+00 -2.808745799642789365e+00 -2.808745799642789365e+00 -2.808745799642789365e+00 -2.808745799642789365e+00 -2.808745799642789365e+00 -2.808745799642789365e+00 -2.808745799642789365e+00 -2.808745799642789365e+00 -2.808745799642789365e+00 -2.808745799642789365e+00 -2.808745799642789365e+00 -2.808745799642789365e+00 -2.808745799642789365e+00 -2.808745799642789365e+00 -2.808745799642789365e+00 -2.808745799642789365e+00 -2.808745799642789365e+00 -2.808745799642789365e+00 -2.808745799642789365e+00 -2.808745799642789365e+00 -2.808745799642789365e+00 -2.808745799642789365e+00 -2.808745799642789365e+00 -2.808745799642789365e+00 -2.808745799642789365e+00 -2.808745799642789365e+00 -2.808745799642789365e+00 -2.808745799642789365e+00 -2.808745799642789365e+00 -2.808745799642789365e+00 -2.808745799642789365e+00 -2.808745799642789365e+00 -2.808745799642789365e+00 -2.808745799642789365e+00 -2.808745799642789365e+00 -2.808745799642789365e+00 -2.808745799642789365e+00 -2.808745799642789365e+00 -2.808745799642789365e+00 -2.808745799642789365e+00 -2.808745799642789365e+00 -2.808745799642789365e+00 -2.808745799642789365e+00 -2.808745799642789365e+00 -2.808745799642789365e+00 -2.808745799642789365e+00 -2.808745799642789365e+00 -2.808745799642789365e+00 -2.808745799642789365e+00 -2.808745799642789365e+00 -2.808745799642789365e+00 -2.808745799642789365e+00 -2.808745799642789365e+00 -2.808745799642789365e+00 -2.808745799642789365e+00 -2.808745799642789365e+00 -2.808745799642789365e+00 -2.808745799642789365e+00 -2.808745799642789365e+00 -2.808745799642789365e+00 -2.808745799642789365e+00 -2.808745799642789365e+00 -2.808745799642789365e+00 -2.808745799642789365e+00 -2.808745799642789365e+00 -2.808745799642789365e+00 -2.808745799642789365e+00 -2.808745799642789365e+00 -2.808745799642789365e+00 -2.808745799642789365e+00 -2.808745799642789365e+00 -2.808745799642789365e+00 -2.808745799642789365e+00 -2.808745799642789365e+00 -2.808745799642789365e+00 -2.808745799642789365e+00 -2.808745799642789365e+00 -2.808745799642789365e+00 -2.808745799642789365e+00 -2.808745799642789365e+00 -2.808745799642789365e+00 -2.808745799642789365e+00 -2.808745799642789365e+00 -2.808745799642789365e+00 -2.808745799642789365e+00 -2.808745799642789365e+00 -2.808745799642789365e+00 -2.808745799642789365e+00 -2.808745799642789365e+00 -2.808745799642789365e+00 -2.808745799642789365e+00 -2.808745799642789365e+00 -2.808745799642789365e+00 -2.808745799642789365e+00 -2.808745799642789365e+00 -2.808745799642789365e+00 -2.808745799642789365e+00 -2.808745799642789365e+00 -2.808745799642789365e+00 -2.808745799642789365e+00 -2.808745799642789365e+00 -2.808745799642789365e+00 -2.808745799642789365e+00 -2.808745799642789365e+00 -2.808745799642789365e+00 -2.808745799642789365e+00 -2.808745799642789365e+00 -2.808745799642789365e+00 -2.808745799642789365e+00 -2.808745799642789365e+00 -2.808745799642789365e+00 -2.808745799642789365e+00 -2.808745799642789365e+00 -2.808745799642789365e+00 -2.808745799642789365e+00 -2.808745799642789365e+00 -2.808745799642789365e+00 -2.808745799642789365e+00 -2.808745799642789365e+00 -2.808745799642789365e+00 -2.808745799642789365e+00 -2.808745799642789365e+00 -2.808745799642789365e+00 -2.808745799642789365e+00 -2.808745799642789365e+00 -2.808745799642789365e+00 -2.808745799642789365e+00 -2.808745799642789365e+00 -2.808745799642789365e+00 -2.808745799642789365e+00 -2.808745799642789365e+00 -2.808745799642789365e+00 -2.808745799642789365e+00 -2.808745799642789365e+00 -2.808745799642789365e+00 -2.808745799642789365e+00 -2.808745799642789365e+00 -2.808745799642789365e+00 -2.808745799642789365e+00 -2.808745799642789365e+00 -2.808745799642789365e+00 -2.808745799642789365e+00 -2.808745799642789365e+00 -2.808745799642789365e+00 -2.808745799642789365e+00 -2.808745799642789365e+00 -2.808745799642789365e+00 -2.808745799642789365e+00 -2.808745799642789365e+00 -2.808745799642789365e+00 -2.808745799642789365e+00 -2.808745799642789365e+00 -2.808745799642789365e+00 -2.808745799642789365e+00 -2.808745799642789365e+00 -2.808745799642789365e+00 -2.808745799642789365e+00 -2.808745799642789365e+00 -2.808745799642789365e+00 -2.808745799642789365e+00 -2.808745799642789365e+00 -2.808745799642789365e+00 -2.808745799642789365e+00 -2.808745799642789365e+00 -2.808745799642789365e+00 -2.808745799642789365e+00 -2.808745799642789365e+00 -2.808745799642789365e+00 -2.808745799642789365e+00 -2.808745799642789365e+00 -2.808745799642789365e+00 -2.808745799642789365e+00 -2.808745799642789365e+00 -2.808745799642789365e+00 -2.808745799642789365e+00 -2.808745799642789365e+00 -2.808745799642789365e+00 -2.808745799642789365e+00 -2.808745799642789365e+00 -2.808745799642789365e+00 -2.808745799642789365e+00 -2.808745799642789365e+00 -2.808745799642789365e+00 -2.808745799642789365e+00 -2.808745799642789365e+00 -2.808745799642789365e+00 -2.808745799642789365e+00 -2.808745799642789365e+00 -2.808745799642789365e+00 -2.808745799642789365e+00 -2.808745799642789365e+00 -2.808745799642789365e+00 -2.808745799642789365e+00 -2.808745799642789365e+00 -2.808745799642789365e+00 -2.808745799642789365e+00 -2.808745799642789365e+00 -2.808745799642789365e+00 -2.808745799642789365e+00 -2.808745799642789365e+00 -2.808745799642789365e+00 -2.808745799642789365e+00 -2.808745799642789365e+00 -2.808745799642789365e+00 -2.808745799642789365e+00 -2.808745799642789365e+00 -2.808745799642789365e+00 -2.808745799642789365e+00 -2.808745799642789365e+00 -2.808745799642789365e+00 -2.808745799642789365e+00 -2.808745799642789365e+00 -2.808745799642789365e+00 -2.808745799642789365e+00 -2.808745799642789365e+00 -2.808745799642789365e+00 -2.808745799642789365e+00 -2.808745799642789365e+00 -2.808745799642789365e+00 -2.808745799642789365e+00 -2.808745799642789365e+00 -2.808745799642789365e+00 -2.808745799642789365e+00 -2.808745799642789365e+00 -2.808745799642789365e+00 -2.808745799642789365e+00 -2.808745799642789365e+00 -2.808745799642789365e+00 -2.808745799642789365e+00 -2.808745799642789365e+00 -2.808745799642789365e+00 -2.808745799642789365e+00 -2.808745799642789365e+00 -2.808745799642789365e+00 -2.808745799642789365e+00 -2.808745799642789365e+00 -2.808745799642789365e+00 -2.808745799642789365e+00 -2.808745799642789365e+00 -2.808745799642789365e+00 -2.808745799642789365e+00 -2.808745799642789365e+00 -2.808745799642789365e+00 -2.808745799642789365e+00 -2.808745799642789365e+00 -2.808745799642789365e+00 -2.808745799642789365e+00 -2.808745799642789365e+00 -2.808745799642789365e+00 -2.808745799642789365e+00 -2.808745799642789365e+00 -2.808745799642789365e+00 -2.808745799642789365e+00 -2.808745799642789365e+00 -2.808745799642789365e+00 -2.808745799642789365e+00 -2.808745799642789365e+00 -2.808745799642789365e+00 -2.808745799642789365e+00 -2.808745799642789365e+00 -2.808745799642789365e+00 -2.808745799642789365e+00 -2.808745799642789365e+00 -2.808745799642789365e+00 -2.808745799642789365e+00 -2.808745799642789365e+00 -2.808745799642789365e+00 -2.808745799642789365e+00 -2.808745799642789365e+00 -2.808745799642789365e+00 -2.808745799642789365e+00 -2.808745799642789365e+00 -2.808745799642789365e+00 -2.808745799642789365e+00 -2.808745799642789365e+00 -2.808745799642789365e+00 -2.808745799642789365e+00 -2.808745799642789365e+00 -2.808745799642789365e+00 -2.808745799642789365e+00 -2.808745799642789365e+00 -2.808745799642789365e+00 -2.808745799642789365e+00 -2.808745799642789365e+00 -2.808745799642789365e+00 -2.808745799642789365e+00 -2.808745799642789365e+00 -2.808745799642789365e+00 -2.808745799642789365e+00 -2.808745799642789365e+00 -2.808745799642789365e+00 -2.808745799642789365e+00 -2.808745799642789365e+00 -2.808745799642789365e+00 -2.808745799642789365e+00 -2.808745799642789365e+00 -2.808745799642789365e+00
-2.788683329645341047e+00 -2.788683329645341047e+00 -2.788683329645341047e+00 -2.788683329645341047e+00 -2.788683329645341047e+00 -2.788683329645341047e+00 -2.788683329645341047e+00 -2.788683329645341047e+00 -2.788683329645341047e+00 -2.788683329645341047e+00 -2.788683329645341047e+00 -2.788683329645341047e+00 -2.788683329645341047e+00 -2.788683329645341047e+00 -2.788683329645341047e+00 -2.788683329645341047e+00 -2.788683329645341047e+00 -2.788683329645341047e+00 -2.788683329645341047e+00 -2.788683329645341047e+00 -2.788683329645341047e+00 -2.788683329645341047e+00 -2.788683329645341047e+00 -2.788683329645341047e+00 -2.788683329645341047e+00 -2.788683329645341047e+00 -2.788683329645341047e+00 -2.788683329645341047e+00 -2.788683329645341047e+00 -2.788683329645341047e+00 -2.788683329645341047e+00 -2.788683329645341047e+00 -2.788683329645341047e+00 -2.788683329645341047e+00 -2.788683329645341047e+00 -2.788683329645341047e+00 -2.788683329645341047e+00 -2.788683329645341047e+00 -2.788683329645341047e+00 -2.788683329645341047e+00 -2.788683329645341047e+00 -2.788683329645341047e+00 -2.788683329645341047e+00 -2.788683329645341047e+00 -2.788683329645341047e+00 -2.788683329645341047e+00 -2.788683329645341047e+00 -2.788683329645341047e+00 -2.788683329645341047e+00 -2.788683329645341047e+00 -2.788683329645341047e+00 -2.788683329645341047e+00 -2.788683329645341047e+00 -2.788683329645341047e+00 -2.788683329645341047e+00 -2.788683329645341047e+00 -2.788683329645341047e+00 -2.788683329645341047e+00 -2.788683329645341047e+00 -2.788683329645341047e+00 -2.788683329645341047e+00 -2.788683329645341047e+00 -2.788683329645341047e+00 -2.788683329645341047e+00 -2.788683329645341047e+00 -2.788683329645341047e+00 -2.788683329645341047e+00 -2.788683329645341047e+00 -2.788683329645341047e+00 -2.788683329645341047e+00 -2.788683329645341047e+00 -2.788683329645341047e+00 -2.788683329645341047e+00 -2.788683329645341047e+00 -2.788683329645341047e+00 -2.788683329645341047e+00 -2.788683329645341047e+00 -2.788683329645341047e+00 -2.788683329645341047e+00 -2.788683329645341047e+00 -2.788683329645341047e+00 -2.788683329645341047e+00 -2.788683329645341047e+00 -2.788683329645341047e+00 -2.788683329645341047e+00 -2.788683329645341047e+00 -2.788683329645341047e+00 -2.788683329645341047e+00 -2.788683329645341047e+00 -2.788683329645341047e+00 -2.788683329645341047e+00 -2.788683329645341047e+00 -2.788683329645341047e+00 -2.788683329645341047e+00 -2.788683329645341047e+00 -2.788683329645341047e+00 -2.788683329645341047e+00 -2.788683329645341047e+00 -2.788683329645341047e+00 -2.788683329645341047e+00 -2.788683329645341047e+00 -2.788683329645341047e+00 -2.788683329645341047e+00 -2.788683329645341047e+00 -2.788683329645341047e+00 -2.788683329645341047e+00 -2.788683329645341047e+00 -2.788683329645341047e+00 -2.788683329645341047e+00 -2.788683329645341047e+00 -2.788683329645341047e+00 -2.788683329645341047e+00 -2.788683329645341047e+00 -2.788683329645341047e+00 -2.788683329645341047e+00 -2.788683329645341047e+00 -2.788683329645341047e+00 -2.788683329645341047e+00 -2.788683329645341047e+00 -2.788683329645341047e+00 -2.788683329645341047e+00 -2.788683329645341047e+00 -2.788683329645341047e+00 -2.788683329645341047e+00 -2.788683329645341047e+00 -2.788683329645341047e+00 -2.788683329645341047e+00 -2.788683329645341047e+00 -2.788683329645341047e+00 -2.788683329645341047e+00 -2.788683329645341047e+00 -2.788683329645341047e+00 -2.788683329645341047e+00 -2.788683329645341047e+00 -2.788683329645341047e+00 -2.788683329645341047e+00 -2.788683329645341047e+00 -2.788683329645341047e+00 -2.788683329645341047e+00 -2.788683329645341047e+00 -2.788683329645341047e+00 -2.788683329645341047e+00 -2.788683329645341047e+00 -2.788683329645341047e+00 -2.788683329645341047e+00 -2.788683329645341047e+00 -2.788683329645341047e+00 -2.788683329645341047e+00 -2.788683329645341047e+00 -2.788683329645341047e+00 -2.788683329645341047e+00 -2.788683329645341047e+00 -2.788683329645341047e+00 -2.788683329645341047e+00 -2.788683329645341047e+00 -2.788683329645341047e+00 -2.788683329645341047e+00 -2.788683329645341047e+00 -2.788683329645341047e+00 -2.788683329645341047e+00 -2.788683329645341047e+00 -2.788683329645341047e+00 -2.788683329645341047e+00 -2.788683329645341047e+00 -2.788683329645341047e+00 -2.788683329645341047e+00 -2.788683329645341047e+00 -2.788683329645341047e+00 -2.788683329645341047e+00 -2.788683329645341047e+00 -2.788683329645341047e+00 -2.788683329645341047e+00 -2.788683329645341047e+00 -2.788683329645341047e+00 -2.788683329645341047e+00 -2.788683329645341047e+00 -2.788683329645341047e+00 -2.788683329645341047e+00 -2.788683329645341047e+00 -2.788683329645341047e+00 -2.788683329645341047e+00 -2.788683329645341047e+00 -2.788683329645341047e+00 -2.788683329645341047e+00 -2.788683329645341047e+00 -2.788683329645341047e+00 -2.788683329645341047e+00 -2.788683329645341047e+00 -2.788683329645341047e+00 -2.788683329645341047e+00 -2.788683329645341047e+00 -2.788683329645341047e+00 -2.788683329645341047e+00 -2.788683329645341047e+00 -2.788683329645341047e+00 -2.788683329645341047e+00 -2.788683329645341047e+00 -2.788683329645341047e+00 -2.788683329645341047e+00 -2.788683329645341047e+00 -2.788683329645341047e+00 -2.788683329645341047e+00 -2.788683329645341047e+00 -2.788683329645341047e+00 -2.788683329645341047e+00 -2.788683329645341047e+00 -2.788683329645341047e+00 -2.788683329645341047e+00 -2.788683329645341047e+00 -2.788683329645341047e+00 -2.788683329645341047e+00 -2.788683329645341047e+00 -2.788683329645341047e+00 -2.788683329645341047e+00 -2.788683329645341047e+00 -2.788683329645341047e+00 -2.788683329645341047e+00 -2.788683329645341047e+00 -2.788683329645341047e+00 -2.788683329645341047e+00 -2.788683329645341047e+00 -2.788683329645341047e+00 -2.788683329645341047e+00 -2.788683329645341047e+00 -2.788683329645341047e+00 -2.788683329645341047e+00 -2.788683329645341047e+00 -2.788683329645341047e+00 -2.788683329645341047e+00 -2.788683329645341047e+00 -2.788683329645341047e+00 -2.788683329645341047e+00 -2.788683329645341047e+00 -2.788683329645341047e+00 -2.788683329645341047e+00 -2.788683329645341047e+00 -2.788683329645341047e+00 -2.788683329645341047e+00 -2.788683329645341047e+00 -2.788683329645341047e+00 -2.788683329645341047e+00 -2.788683329645341047e+00 -2.788683329645341047e+00 -2.788683329645341047e+00 -2.788683329645341047e+00 -2.788683329645341047e+00 -2.788683329645341047e+00 -2.788683329645341047e+00 -2.788683329645341047e+00 -2.788683329645341047e+00 -2.788683329645341047e+00 -2.788683329645341047e+00 -2.788683329645341047e+00 -2.788683329645341047e+00 -2.788683329645341047e+00 -2.788683329645341047e+00 -2.788683329645341047e+00 -2.788683329645341047e+00 -2.788683329645341047e+00 -2.788683329645341047e+00 -2.788683329645341047e+00 -2.788683329645341047e+00 -2.788683329645341047e+00 -2.788683329645341047e+00 -2.788683329645341047e+00 -2.788683329645341047e+00 -2.788683329645341047e+00 -2.788683329645341047e+00 -2.788683329645341047e+00 -2.788683329645341047e+00 -2.788683329645341047e+00 -2.788683329645341047e+00 -2.788683329645341047e+00 -2.788683329645341047e+00 -2.788683329645341047e+00 -2.788683329645341047e+00 -2.788683329645341047e+00 -2.788683329645341047e+00 -2.788683329645341047e+00 -2.788683329645341047e+00 -2.788683329645341047e+00 -2.788683329645341047e+00 -2.788683329645341047e+00 -2.788683329645341047e+00 -2.788683329645341047e+00 -2.788683329645341047e+00 -2.788683329645341047e+00 -2.788683329645341047e+00 -2.788683329645341047e+00 -2.788683329645341047e+00 -2.788683329645341047e+00 -2.788683329645341047e+00 -2.788683329645341047e+00 -2.788683329645341047e+00 -2.788683329645341047e+00 -2.788683329645341047e+00 -2.788683329645341047e+00 -2.788683329645341047e+00 -2.788683329645341047e+00 -2.788683329645341047e+00 -2.788683329645341047e+00 -2.788683329645341047e+00 -2.788683329645341047e+00 -2.788683329645341047e+00 -2.788683329645341047e+00 -2.788683329645341047e+00 -2.788683329645341047e+00 -2.788683329645341047e+00 -2.788683329645341047e+00 -2.788683329645341047e+00 -2.788683329645341047e+00 -2.788683329645341047e+00 -2.788683329645341047e+00 -2.788683329645341047e+00 -2.788683329645341047e+00 -2.788683329645341047e+00 -2.788683329645341047e+00 -2.788683329645341047e+00 -2.788683329645341047e+00 -2.788683329645341047e+00 -2.788683329645341047e+00 -2.788683329645341047e+00 -2.788683329645341047e+00 -2.788683329645341047e+00 -2.788683329645341047e+00 -2.788683329645341047e+00 -2.788683329645341047e+00 -2.788683329645341047e+00 -2.788683329645341047e+00 -2.788683329645341047e+00 -2.788683329645341047e+00
-2.768620859647892285e+00 -2.768620859647892285e+00 -2.768620859647892285e+00 -2.768620859647892285e+00 -2.768620859647892285e+00 -2.768620859647892285e+00 -2.768620859647892285e+00 -2.768620859647892285e+00 -2.768620859647892285e+00 -2.768620859647892285e+00 -2.768620859647892285e+00 -2.768620859647892285e+00 -2.768620859647892285e+00 -2.768620859647892285e+00 -2.768620859647892285e+00 -2.768620859647892285e+00 -2.768620859647892285e+00 -2.768620859647892285e+00 -2.768620859647892285e+00 -2.768620859647892285e+00 -2.768620859647892285e+00 -2.768620859647892285e+00 -2.768620859647892285e+00 -2.768620859647892285e+00 -2.768620859647892285e+00 -2.768620859647892285e+00 -2.768620859647892285e+00 -2.768620859647892285e+00 -2.768620859647892285e+00 -2.768620859647892285e+00 -2.768620859647892285e+00 -2.768620859647892285e+00 -2.768620859647892285e+00 -2.768620859647892285e+00 -2.768620859647892285e+00 -2.768620859647892285e+00 -2.768620859647892285e+00 -2.768620859647892285e+00 -2.768620859647892285e+00 -2.768620859647892285e+00 -2.768620859647892285e+00 -2.768620859647892285e+00 -2.768620859647892285e+00 -2.768620859647892285e+00 -2.768620859647892285e+00 -2.768620859647892285e+00 -2.768620859647892285e+00 -2.768620859647892285e+00 -2.768620859647892285e+00 -2.768620859647892285e+00 -2.768620859647892285e+00 -2.768620859647892285e+00 -2.768620859647892285e+00 -2.768620859647892285e+00 -2.768620859647892285e+00 -2.768620859647892285e+00 -2.768620859647892285e+00 -2.768620859647892285e+00 -2.768620859647892285e+00 -2.768620859647892285e+00 -2.768620859647892285e+00 -2.768620859647892285e+00 -2.768620859647892285e+00 -2.768620859647892285e+00 -2.768620859647892285e+00 -2.768620859647892285e+00 -2.768620859647892285e+00 -2.768620859647892285e+00 -2.768620859647892285e+00 -2.768620859647892285e+00 -2.768620859647892285e+00 -2.768620859647892285e+00 -2.768620859647892285e+00 -2.768620859647892285e+00 -2.768620859647892285e+00 -2.768620859647892285e+00 -2.768620859647892285e+00 -2.768620859647892285e+00 -2.768620859647892285e+00 -2.768620859647892285e+00 -2.768620859647892285e+00 -2.768620859647892285e+00 -2.768620859647892285e+00 -2.768620859647892285e+00 -2.768620859647892285e+00 -2.768620859647892285e+00 -2.768620859647892285e+00 -2.768620859647892285e+00 -2.768620859647892285e+00 -2.768620859647892285e+00 -2.768620859647892285e+00 -2.768620859647892285e+00 -2.768620859647892285e+00 -2.768620859647892285e+00 -2.768620859647892285e+00 -2.768620859647892285e+00 -2.768620859647892285e+00 -2.768620859647892285e+00 -2.768620859647892285e+00 -2.768620859647892285e+00 -2.768620859647892285e+00 -2.768620859647892285e+00 -2.768620859647892285e+00 -2.768620859647892285e+00 -2.768620859647892285e+00 -2.768620859647892285e+00 -2.768620859647892285e+00 -2.768620859647892285e+00 -2.768620859647892285e+00 -2.768620859647892285e+00 -2.768620859647892285e+00 -2.768620859647892285e+00 -2.768620859647892285e+00 -2.768620859647892285e+00 -2.768620859647892285e+00 -2.768620859647892285e+00 -2.768620859647892285e+00 -2.768620859647892285e+00 -2.768620859647892285e+00 -2.768620859647892285e+00 -2.768620859647892285e+00 -2.768620859647892285e+00 -2.768620859647892285e+00 -2.768620859647892285e+00 -2.768620859647892285e+00 -2.768620859647892285e+00 -2.768620859647892285e+00 -2.768620859647892285e+00 -2.768620859647892285e+00 -2.768620859647892285e+00 -2.768620859647892285e+00 -2.768620859647892285e+00 -2.768620859647892285e+00 -2.768620859647892285e+00 -2.768620859647892285e+00 -2.768620859647892285e+00 -2.768620859647892285e+00 -2.768620859647892285e+00 -2.768620859647892285e+00 -2.768620859647892285e+00 -2.768620859647892285e+00 -2.768620859647892285e+00 -2.768620859647892285e+00 -2.768620859647892285e+00 -2.768620859647892285e+00 -2.768620859647892285e+00 -2.768620859647892285e+00 -2.768620859647892285e+00 -2.768620859647892285e+00 -2.768620859647892285e+00 -2.768620859647892285e+00 -2.768620859647892285e+00 -2.768620859647892285e+00 -2.768620859647892285e+00 -2.768620859647892285e+00 -2.768620859647892285e+00 -2.768620859647892285e+00 -2.768620859647892285e+00 -2.768620859647892285e+00 -2.768620859647892285e+00 -2.768620859647892285e+00 -2.768620859647892285e+00 -2.768620859647892285e+00 -2.768620859647892285e+00 -2.768620859647892285e+00 -2.768620859647892285e+00 -2.768620859647892285e+00 -2.768620859647892285e+00 -2.768620859647892285e+00 -2.768620859647892285e+00 -2.768620859647892285e+00 -2.768620859647892285e+00 -2.768620859647892285e+00 -2.768620859647892285e+00 -2.768620859647892285e+00 -2.768620859647892285e+00 -2.768620859647892285e+00 -2.768620859647892285e+00 -2.768620859647892285e+00 -2.768620859647892285e+00 -2.768620859647892285e+00 -2.768620859647892285e+00 -2.768620859647892285e+00 -2.768620859647892285e+00 -2.768620859647892285e+00 -2.768620859647892285e+00 -2.768620859647892285e+00 -2.768620859647892285e+00 -2.768620859647892285e+00 -2.768620859647892285e+00 -2.768620859647892285e+00 -2.768620859647892285e+00 -2.768620859647892285e+00 -2.768620859647892285e+00 -2.768620859647892285e+00 -2.768620859647892285e+00 -2.768620859647892285e+00 -2.768620859647892285e+00 -2.768620859647892285e+00 -2.768620859647892285e+00 -2.768620859647892285e+00 -2.768620859647892285e+00 -2.768620859647892285e+00 -2.768620859647892285e+00 -2.768620859647892285e+00 -2.768620859647892285e+00 -2.768620859647892285e+00 -2.768620859647892285e+00 -2.768620859647892285e+00 -2.768620859647892285e+00 -2.768620859647892285e+00 -2.768620859647892285e+00 -2.768620859647892285e+00 -2.768620859647892285e+00 -2.768620859647892285e+00 -2.768620859647892285e+00 -2.768620859647892285e+00 -2.768620859647892285e+00 -2.768620859647892285e+00 -2.768620859647892285e+00 -2.768620859647892285e+00 -2.768620859647892285e+00 -2.768620859647892285e+00 -2.768620859647892285e+00 -2.768620859647892285e+00 -2.768620859647892285e+00 -2.768620859647892285e+00 -2.768620859647892285e+00 -2.768620859647892285e+00 -2.768620859647892285e+00 -2.768620859647892285e+00 -2.768620859647892285e+00 -2.768620859647892285e+00 -2.768620859647892285e+00 -2.768620859647892285e+00 -2.768620859647892285e+00 -2.768620859647892285e+00 -2.768620859647892285e+00 -2.768620859647892285e+00 -2.768620859647892285e+00 -2.768620859647892285e+00 -2.768620859647892285e+00 -2.768620859647892285e+00 -2.768620859647892285e+00 -2.768620859647892285e+00 -2.768620859647892285e+00 -2.768620859647892285e+00 -2.768620859647892285e+00 -2.768620859647892285e+00 -2.768620859647892285e+00 -2.768620859647892285e+00 -2.768620859647892285e+00 -2.768620859647892285e+00 -2.768620859647892285e+00 -2.768620859647892285e+00 -2.768620859647892285e+00 -2.768620859647892285e+00 -2.768620859647892285e+00 -2.768620859647892285e+00 -2.768620859647892285e+00 -2.768620859647892285e+00 -2.768620859647892285e+00 -2.768620859647892285e+00 -2.768620859647892285e+00 -2.768620859647892285e+00 -2.768620859647892285e+00 -2.768620859647892285e+00 -2.768620859647892285e+00 -2.768620859647892285e+00 -2.768620859647892285e+00 -2.768620859647892285e+00 -2.768620859647892285e+00 -2.768620859647892285e+00 -2.768620859647892285e+00 -2.768620859647892285e+00 -2.768620859647892285e+00 -2.768620859647892285e+00 -2.768620859647892285e+00 -2.768620859647892285e+00 -2.768620859647892285e+00 -2.768620859647892285e+00 -2.768620859647892285e+00 -2.768620859647892285e+00 -2.768620859647892285e+00 -2.768620859647892285e+00 -2.768620859647892285e+00 -2.768620859647892285e+00 -2.768620859647892285e+00 -2.768620859647892285e+00 -2.768620859647892285e+00 -2.768620859647892285e+00 -2.768620859647892285e+00 -2.768620859647892285e+00 -2.768620859647892285e+00 -2.768620859647892285e+00 -2.768620859647892285e+00 -2.768620859647892285e+00 -2.768620859647892285e+00 -2.768620859647892285e+00 -2.768620859647892285e+00 -2.768620859647892285e+00 -2.768620859647892285e+00 -2.768620859647892285e+00 -2.768620859647892285e+00 -2.768620859647892285e+00 -2.768620859647892285e+00 -2.768620859647892285e+00 -2.768620859647892285e+00 -2.768620859647892285e+00 -2.768620859647892285e+00 -2.768620859647892285e+00 -2.768620859647892285e+00 -2.768620859647892285e+00 -2.768620859647892285e+00 -2.768620859647892285e+00 -2.768620859647892285e+00 -2.768620859647892285e+00 -2.768620859647892285e+00 -2.768620859647892285e+00 -2.768620859647892285e+00 -2.768620859647892285e+00 -2.768620859647892285e+00 -2.768620859647892285e+00 -2.768620859647892285e+00 -2.768620859647892285e+00 -2.768620859647892285e+00 -2.768620859647892285e+00 -2.768620859647892285e+00 -2.768620859647892285e+00 -2.768620859647892285e+00 -2.768620859647892285e+00
-2.748558389650443967e+00 -2.748558389650443967e+00 -2.748558389650443967e+00 -2.748558389650443967e+00 -2.748558389650443967e+00 -2.748558389650443967e+00 -2.748558389650443967e+00 -2.748558389650443967e+00 -2.748558389650443967e+00 -2.748558389650443967e+00 -2.748558389650443967e+00 -2.748558389650443967e+00 -2.748558389650443967e+00 -2.748558389650443967e+00 -2.748558389650443967e+00 -2.748558389650443967e+00 -2.748558389650443967e+00 -2.748558389650443967e+00 -2.748558389650443967e+00 -2.748558389650443967e+00 -2.748558389650443967e+00 -2.748558389650443967e+00 -2.748558389650443967e+00 -2.748558389650443967e+00 -2.748558389650443967e+00 -2.748558389650443967e+00 -2.748558389650443967e+00 -2.748558389650443967e+00 -2.748558389650443967e+00 -2.748558389650443967e+00 -2.748558389650443967e+00 -2.748558389650443967e+00 -2.748558389650443967e+00 -2.748558389650443967e+00 -2.748558389650443967e+00 -2.748558389650443967e+00 -2.748558389650443967e+00 -2.748558389650443967e+00 -2.748558389650443967e+00 -2.748558389650443967e+00 -2.748558389650443967e+00 -2.748558389650443967e+00 -2.748558389650443967e+00 -2.748558389650443967e+00 -2.748558389650443967e+00 -2.748558389650443967e+00 -2.748558389650443967e+00 -2.748558389650443967e+00 -2.748558389650443967e+00 -2.748558389650443967e+00 -2.748558389650443967e+00 -2.748558389650443967e+00 -2.748558389650443967e+00 -2.748558389650443967e+00 -2.748558389650443967e+00 -2.748558389650443967e+00 -2.748558389650443967e+00 -2.748558389650443967e+00 -2.748558389650443967e+00 -2.748558389650443967e+00 -2.748558389650443967e+00 -2.748558389650443967e+00 -2.748558389650443967e+00 -2.748558389650443967e+00 -2.748558389650443967e+00 -2.748558389650443967e+00 -2.748558389650443967e+00 -2.748558389650443967e+00 -2.748558389650443967e+00 -2.748558389650443967e+00 -2.748558389650443967e+00 -2.748558389650443967e+00 -2.748558389650443967e+00 -2.748558389650443967e+00 -2.748558389650443967e+00 -2.748558389650443967e+00 -2.748558389650443967e+00 -2.748558389650443967e+00 -2.748558389650443967e+00 -2.748558389650443967e+00 -2.748558389650443967e+00 -2.748558389650443967e+00 -2.748558389650443967e+00 -2.748558389650443967e+00 -2.748558389650443967e+00 -2.748558389650443967e+00 -2.748558389650443967e+00 -2.748558389650443967e+00 -2.748558389650443967e+00 -2.748558389650443967e+00 -2.748558389650443967e+00 -2.748558389650443967e+00 -2.748558389650443967e+00 -2.748558389650443967e+00 -2.748558389650443967e+00 -2.748558389650443967e+00 -2.748558389650443967e+00 -2.748558389650443967e+00 -2.748558389650443967e+00 -2.748558389650443967e+00 -2.748558389650443967e+00 -2.748558389650443967e+00 -2.748558389650443967e+00 -2.748558389650443967e+00 -2.748558389650443967e+00 -2.748558389650443967e+00 -2.748558389650443967e+00 -2.748558389650443967e+00 -2.748558389650443967e+00 -2.748558389650443967e+00 -2.748558389650443967e+00 -2.748558389650443967e+00 -2.748558389650443967e+00 -2.748558389650443967e+00 -2.748558389650443967e+00 -2.748558389650443967e+00 -2.748558389650443967e+00 -2.748558389650443967e+00 -2.748558389650443967e+00 -2.748558389650443967e+00 -2.748558389650443967e+00 -2.748558389650443967e+00 -2.748558389650443967e+00 -2.748558389650443967e+00 -2.748558389650443967e+00 -2.748558389650443967e+00 -2.748558389650443967e+00 -2.748558389650443967e+00 -2.748558389650443967e+00 -2.748558389650443967e+00 -2.748558389650443967e+00 -2.748558389650443967e+00 -2.748558389650443967e+00 -2.748558389650443967e+00 -2.748558389650443967e+00 -2.748558389650443967e+00 -2.748558389650443967e+00 -2.748558389650443967e+00 -2.748558389650443967e+00 -2.748558389650443967e+00 -2.748558389650443967e+00 -2.748558389650443967e+00 -2.748558389650443967e+00 -2.748558389650443967e+00 -2.748558389650443967e+00 -2.748558389650443967e+00 -2.748558389650443967e+00 -2.748558389650443967e+00 -2.748558389650443967e+00 -2.748558389650443967e+00 -2.748558389650443967e+00 -2.748558389650443967e+00 -2.748558389650443967e+00 -2.748558389650443967e+00 -2.748558389650443967e+00 -2.748558389650443967e+00 -2.748558389650443967e+00 -2.748558389650443967e+00 -2.748558389650443967e+00 -2.748558389650443967e+00 -2.748558389650443967e+00 -2.748558389650443967e+00 -2.748558389650443967e+00 -2.748558389650443967e+00 -2.748558389650443967e+00 -2.748558389650443967e+00 -2.748558389650443967e+00 -2.748558389650443967e+00 -2.748558389650443967e+00 -2.748558389650443967e+00 -2.748558389650443967e+00 -2.748558389650443967e+00 -2.748558389650443967e+00 -2.748558389650443967e+00 -2.748558389650443967e+00 -2.748558389650443967e+00 -2.748558389650443967e+00 -2.748558389650443967e+00 -2.748558389650443967e+00 -2.748558389650443967e+00 -2.748558389650443967e+00 -2.748558389650443967e+00 -2.748558389650443967e+00 -2.748558389650443967e+00 -2.748558389650443967e+00 -2.748558389650443967e+00 -2.748558389650443967e+00 -2.748558389650443967e+00 -2.748558389650443967e+00 -2.748558389650443967e+00 -2.748558389650443967e+00 -2.748558389650443967e+00 -2.748558389650443967e+00 -2.748558389650443967e+00 -2.748558389650443967e+00 -2.748558389650443967e+00 -2.748558389650443967e+00 -2.748558389650443967e+00 -2.748558389650443967e+00 -2.748558389650443967e+00 -2.748558389650443967e+00 -2.748558389650443967e+00 -2.748558389650443967e+00 -2.748558389650443967e+00 -2.748558389650443967e+00 -2.748558389650443967e+00 -2.748558389650443967e+00 -2.748558389650443967e+00 -2.748558389650443967e+00 -2.748558389650443967e+00 -2.748558389650443967e+00 -2.748558389650443967e+00 -2.748558389650443967e+00 -2.748558389650443967e+00 -2.748558389650443967e+00 -2.748558389650443967e+00 -2.748558389650443967e+00 -2.748558389650443967e+00 -2.748558389650443967e+00 -2.748558389650443967e+00 -2.748558389650443967e+00 -2.748558389650443967e+00 -2.748558389650443967e+00 -2.748558389650443967e+00 -2.748558389650443967e+00 -2.748558389650443967e+00 -2.748558389650443967e+00 -2.748558389650443967e+00 -2.748558389650443967e+00 -2.748558389650443967e+00 -2.748558389650443967e+00 -2.748558389650443967e+00 -2.748558389650443967e+00 -2.748558389650443967e+00 -2.748558389650443967e+00 -2.748558389650443967e+00 -2.748558389650443967e+00 -2.748558389650443967e+00 -2.748558389650443967e+00 -2.748558389650443967e+00 -2.748558389650443967e+00 -2.748558389650443967e+00 -2.748558389650443967e+00 -2.748558389650443967e+00 -2.748558389650443967e+00 -2.748558389650443967e+00 -2.748558389650443967e+00 -2.748558389650443967e+00 -2.748558389650443967e+00 -2.748558389650443967e+00 -2.748558389650443967e+00 -2.748558389650443967e+00 -2.748558389650443967e+00 -2.748558389650443967e+00 -2.748558389650443967e+00 -2.748558389650443967e+00 -2.748558389650443967e+00 -2.748558389650443967e+00 -2.748558389650443967e+00 -2.748558389650443967e+00 -2.748558389650443967e+00 -2.748558389650443967e+00 -2.748558389650443967e+00 -2.748558389650443967e+00 -2.748558389650443967e+00 -2.748558389650443967e+00 -2.748558389650443967e+00 -2.748558389650443967e+00 -2.748558389650443967e+00 -2.748558389650443967e+00 -2.748558389650443967e+00 -2.748558389650443967e+00 -2.748558389650443967e+00 -2.748558389650443967e+00 -2.748558389650443967e+00 -2.748558389650443967e+00 -2.748558389650443967e+00 -2.748558389650443967e+00 -2.748558389650443967e+00 -2.748558389650443967e+00 -2.748558389650443967e+00 -2.748558389650443967e+00 -2.748558389650443967e+00 -2.748558389650443967e+00 -2.748558389650443967e+00 -2.748558389650443967e+00 -2.748558389650443967e+00 -2.748558389650443967e+00 -2.748558389650443967e+00 -2.748558389650443967e+00 -2.748558389650443967e+00 -2.748558389650443967e+00 -2.748558389650443967e+00 -2.748558389650443967e+00 -2.748558389650443967e+00 -2.748558389650443967e+00 -2.748558389650443967e+00 -2.748558389650443967e+00 -2.748558389650443967e+00 -2.748558389650443967e+00 -2.748558389650443967e+00 -2.748558389650443967e+00 -2.748558389650443967e+00 -2.748558389650443967e+00 -2.748558389650443967e+00 -2.748558389650443967e+00 -2.748558389650443967e+00 -2.748558389650443967e+00 -2.748558389650443967e+00 -2.748558389650443967e+00 -2.748558389650443967e+00 -2.748558389650443967e+00 -2.748558389650443967e+00 -2.748558389650443967e+00 -2.748558389650443967e+00 -2.748558389650443967e+00 -2.748558389650443967e+00 -2.748558389650443967e+00 -2.748558389650443967e+00 -2.748558389650443967e+00 -2.748558389650443967e+00 -2.748558389650443967e+00 -2.748558389650443967e+00 -2.748558389650443967e+00 -2.748558389650443967e+00 -2.748558389650443967e+00 -2.748558389650443967e+00 -2.748558389650443967e+00 -2.748558389650443967e+00 -2.748558389650443967e+00 -2.748558389650443967e+00
-2.728495919652995205e+00 -2.728495919652995205e+00 -2.728495919652995205e+00 -2.728495919652995205e+00 -2.728495919652995205e+00 -2.728495919652995205e+00 -2.728495919652995205e+00 -2.728495919652995205e+00 -2.728495919652995205e+00 -2.728495919652995205e+00 -2.728495919652995205e+00 -2.728495919652995205e+00 -2.728495919652995205e+00 -2.728495919652995205e+00 -2.728495919652995205e+00 -2.728495919652995205e+00 -2.728495919652995205e+00 -2.728495919652995205e+00 -2.728495919652995205e+00 -2.728495919652995205e+00 -2.728495919652995205e+00 -2.728495919652995205e+00 -2.728495919652995205e+00 -2.728495919652995205e+00 -2.728495919652995205e+00 -2.728495919652995205e+00 -2.728495919652995205e+00 -2.728495919652995205e+00 -2.728495919652995205e+00 -2.728495919652995205e+00 -2.728495919652995205e+00 -2.728495919652995205e+00 -2.728495919652995205e+00 -2.728495919652995205e+00 -2.728495919652995205e+00 -2.728495919652995205e+00 -2.728495919652995205e+00 -2.728495919652995205e+00 -2.728495919652995205e+00 -2.728495919652995205e+00 -2.728495919652995205e+00 -2.728495919652995205e+00 -2.728495919652995205e+00 -2.728495919652995205e+00 -2.728495919652995205e+00 -2.728495919652995205e+00 -2.728495919652995205e+00 -2.728495919652995205e+00 -2.728495919652995205e+00 -2.728495919652995205e+00 -2.728495919652995205e+00 -2.728495919652995205e+00 -2.728495919652995205e+00 -2.728495919652995205e+00 -2.728495919652995205e+00 -2.728495919652995205e+00 -2.728495919652995205e+00 -2.728495919652995205e+00 -2.728495919652995205e+00 -2.728495919652995205e+00 -2.728495919652995205e+00 -2.728495919652995205e+00 -2.728495919652995205e+00 -2.728495919652995205e+00 -2.728495919652995205e+00 -2.728495919652995205e+00 -2.728495919652995205e+00 -2.728495919652995205e+00 -2.728495919652995205e+00 -2.728495919652995205e+00 -2.728495919652995205e+00 -2.728495919652995205e+00 -2.728495919652995205e+00 -2.728495919652995205e+00 -2.728495919652995205e+00 -2.728495919652995205e+00 -2.728495919652995205e+00 -2.728495919652995205e+00 -2.728495919652995205e+00 -2.728495919652995205e+00 -2.728495919652995205e+00 -2.728495919652995205e+00 -2.728495919652995205e+00 -2.728495919652995205e+00 -2.728495919652995205e+00 -2.728495919652995205e+00 -2.728495919652995205e+00 -2.728495919652995205e+00 -2.728495919652995205e+00 -2.728495919652995205e+00 -2.728495919652995205e+00 -2.728495919652995205e+00 -2.728495919652995205e+00 -2.728495919652995205e+00 -2.728495919652995205e+00 -2.728495919652995205e+00 -2.728495919652995205e+00 -2.728495919652995205e+00 -2.728495919652995205e+00 -2.728495919652995205e+00 -2.728495919652995205e+00 -2.728495919652995205e+00 -2.728495919652995205e+00 -2.728495919652995205e+00 -2.728495919652995205e+00 -2.728495919652995205e+00 -2.728495919652995205e+00 -2.728495919652995205e+00 -2.728495919652995205e+00 -2.728495919652995205e+00 -2.728495919652995205e+00 -2.728495919652995205e+00 -2.728495919652995205e+00 -2.728495919652995205e+00 -2.728495919652995205e+00 -2.728495919652995205e+00 -2.728495919652995205e+00 -2.728495919652995205e+00 -2.728495919652995205e+00 -2.728495919652995205e+00 -2.728495919652995205e+00 -2.728495919652995205e+00 -2.728495919652995205e+00 -2.728495919652995205e+00 -2.728495919652995205e+00 -2.728495919652995205e+00 -2.728495919652995205e+00 -2.728495919652995205e+00 -2.728495919652995205e+00 -2.728495919652995205e+00 -2.728495919652995205e+00 -2.728495919652995205e+00 -2.728495919652995205e+00 -2.728495919652995205e+00 -2.728495919652995205e+00 -2.728495919652995205e+00 -2.728495919652995205e+00 -2.728495919652995205e+00 -2.728495919652995205e+00 -2.728495919652995205e+00 -2.728495919652995205e+00 -2.728495919652995205e+00 -2.728495919652995205e+00 -2.728495919652995205e+00 -2.728495919652995205e+00 -2.728495919652995205e+00 -2.728495919652995205e+00 -2.728495919652995205e+00 -2.728495919652995205e+00 -2.728495919652995205e+00 -2.728495919652995205e+00 -2.728495919652995205e+00 -2.728495919652995205e+00 -2.728495919652995205e+00 -2.728495919652995205e+00 -2.728495919652995205e+00 -2.728495919652995205e+00 -2.728495919652995205e+00 -2.728495919652995205e+00 -2.728495919652995205e+00 -2.728495919652995205e+00 -2.728495919652995205e+00 -2.728495919652995205e+00 -2.728495919652995205e+00 -2.728495919652995205e+00 -2.728495919652995205e+00 -2.728495919652995205e+00 -2.728495919652995205e+00 -2.728495919652995205e+00 -2.728495919652995205e+00 -2.728495919652995205e+00 -2.728495919652995205e+00 -2.728495919652995205e+00 -2.728495919652995205e+00 -2.728495919652995205e+00 -2.728495919652995205e+00 -2.728495919652995205e+00 -2.728495919652995205e+00 -2.728495919652995205e+00 -2.728495919652995205e+00 -2.728495919652995205e+00 -2.728495919652995205e+00 -2.728495919652995205e+00 -2.728495919652995205e+00 -2.728495919652995205e+00 -2.728495919652995205e+00 -2.728495919652995205e+00 -2.728495919652995205e+00 -2.728495919652995205e+00 -2.728495919652995205e+00 -2.728495919652995205e+00 -2.728495919652995205e+00 -2.728495919652995205e+00 -2.728495919652995205e+00 -2.728495919652995205e+00 -2.728495919652995205e+00 -2.728495919652995205e+00 -2.728495919652995205e+00 -2.728495919652995205e+00 -2.728495919652995205e+00 -2.728495919652995205e+00 -2.728495919652995205e+00 -2.728495919652995205e+00 -2.728495919652995205e+00 -2.728495919652995205e+00 -2.728495919652995205e+00 -2.728495919652995205e+00 -2.728495919652995205e+00 -2.728495919652995205e+00 -2.728495919652995205e+00 -2.728495919652995205e+00 -2.728495919652995205e+00 -2.728495919652995205e+00 -2.728495919652995205e+00 -2.728495919652995205e+00 -2.728495919652995205e+00 -2.728495919652995205e+00 -2.728495919652995205e+00 -2.728495919652995205e+00 -2.728495919652995205e+00 -2.728495919652995205e+00 -2.728495919652995205e+00 -2.728495919652995205e+00 -2.728495919652995205e+00 -2.728495919652995205e+00 -2.728495919652995205e+00 -2.728495919652995205e+00 -2.728495919652995205e+00 -2.728495919652995205e+00 -2.728495919652995205e+00 -2.728495919652995205e+00 -2.728495919652995205e+00 -2.728495919652995205e+00 -2.728495919652995205e+00 -2.728495919652995205e+00 -2.728495919652995205e+00 -2.728495919652995205e+00 -2.728495919652995205e+00 -2.728495919652995205e+00 -2.728495919652995205e+00 -2.728495919652995205e+00 -2.728495919652995205e+00 -2.728495919652995205e+00 -2.728495919652995205e+00 -2.728495919652995205e+00 -2.728495919652995205e+00 -2.728495919652995205e+00 -2.728495919652995205e+00 -2.728495919652995205e+00 -2.728495919652995205e+00 -2.728495919652995205e+00 -2.728495919652995205e+00 -2.728495919652995205e+00 -2.728495919652995205e+00 -2.728495919652995205e+00 -2.728495919652995205e+00 -2.728495919652995205e+00 -2.728495919652995205e+00 -2.728495919652995205e+00 -2.728495919652995205e+00 -2.728495919652995205e+00 -2.728495919652995205e+00 -2.728495919652995205e+00 -2.728495919652995205e+00 -2.728495919652995205e+00 -2.728495919652995205e+00 -2.728495919652995205e+00 -2.728495919652995205e+00 -2.728495919652995205e+00 -2.728495919652995205e+00 -2.728495919652995205e+00 -2.728495919652995205e+00 -2.728495919652995205e+00 -2.728495919652995205e+00 -2.728495919652995205e+00 -2.728495919652995205e+00 -2.728495919652995205e+00 -2.728495919652995205e+00 -2.728495919652995205e+00 -2.728495919652995205e+00 -2.728495919652995205e+00 -2.728495919652995205e+00 -2.728495919652995205e+00 -2.728495919652995205e+00 -2.728495919652995205e+00 -2.728495919652995205e+00 -2.728495919652995205e+00 -2.728495919652995205e+00 -2.728495919652995205e+00 -2.728495919652995205e+00 -2.728495919652995205e+00 -2.728495919652995205e+00 -2.728495919652995205e+00 -2.728495919652995205e+00 -2.728495919652995205e+00 -2.728495919652995205e+00 -2.728495919652995205e+00 -2.728495919652995205e+00 -2.728495919652995205e+00 -2.728495919652995205e+00 -2.728495919652995205e+00 -2.728495919652995205e+00 -2.728495919652995205e+00 -2.728495919652995205e+00 -2.728495919652995205e+00 -2.728495919652995205e+00 -2.728495919652995205e+00 -2.728495919652995205e+00 -2.728495919652995205e+00 -2.728495919652995205e+00 -2.728495919652995205e+00 -2.728495919652995205e+00 -2.728495919652995205e+00 -2.728495919652995205e+00 -2.728495919652995205e+00 -2.728495919652995205e+00 -2.728495919652995205e+00 -2.728495919652995205e+00 -2.728495919652995205e+00 -2.728495919652995205e+00 -2.728495919652995205e+00 -2.728495919652995205e+00 -2.728495919652995205e+00 -2.728495919652995205e+00 -2.728495919652995205e+00 -2.728495919652995205e+00 -2.728495919652995205e+00 -2.728495919652995205e+00 -2.728495919652995205e+00 -2.728495919652995205e+00 -2.728495919652995205e+00
-2.708433449655546887e+00 -2.708433449655546887e+00 -2.708433449655546887e+00 -2.708433449655546887e+00 -2.708433449655546887e+00 -2.708433449655546887e+00 -2.708433449655546887e+00 -2.708433449655546887e+00 -2.708433449655546887e+00 -2.708433449655546887e+00 -2.708433449655546887e+00 -2.708433449655546887e+00 -2.708433449655546887e+00 -2.708433449655546887e+00 -2.708433449655546887e+00 -2.708433449655546887e+00 -2.708433449655546887e+00 -2.708433449655546887e+00 -2.708433449655546887e+00 -2.708433449655546887e+00 -2.708433449655546887e+00 -2.708433449655546887e+00 -2.708433449655546887e+00 -2.708433449655546887e+00 -2.708433449655546887e+00 -2.708433449655546887e+00 -2.708433449655546887e+00 -2.708433449655546887e+00 -2.708433449655546887e+00 -2.708433449655546887e+00 -2.708433449655546887e+00 -2.708433449655546887e+00 -2.708433449655546887e+00 -2.708433449655546887e+00 -2.708433449655546887e+00 -2.708433449655546887e+00 -2.708433449655546887e+00 -2.708433449655546887e+00 -2.708433449655546887e+00 -2.708433449655546887e+00 -2.708433449655546887e+00 -2.708433449655546887e+00 -2.708433449655546887e+00 -2.708433449655546887e+00 -2.708433449655546887e+00 -2.708433449655546887e+00 -2.708433449655546887e+00 -2.708433449655546887e+00 -2.708433449655546887e+00 -2.708433449655546887e+00 -2.708433449655546887e+00 -2.708433449655546887e+00 -2.708433449655546887e+00 -2.708433449655546887e+00 -2.708433449655546887e+00 -2.708433449655546887e+00 -2.708433449655546887e+00 -2.708433449655546887e+00 -2.708433449655546887e+00 -2.708433449655546887e+00 -2.708433449655546887e+00 -2.708433449655546887e+00 -2.708433449655546887e+00 -2.708433449655546887e+00 -2.708433449655546887e+00 -2.708433449655546887e+00 -2.708433449655546887e+00 -2.708433449655546887e+00 -2.708433449655546887e+00 -2.708433449655546887e+00 -2.708433449655546887e+00 -2.708433449655546887e+00 -2.708433449655546887e+00 -2.708433449655546887e+00 -2.708433449655546887e+00 -2.708433449655546887e+00 -2.708433449655546887e+00 -2.708433449655546887e+00 -2.708433449655546887e+00 -2.708433449655546887e+00 -2.708433449655546887e+00 -2.708433449655546887e+00 -2.708433449655546887e+00 -2.708433449655546887e+00 -2.708433449655546887e+00 -2.708433449655546887e+00 -2.708433449655546887e+00 -2.708433449655546887e+00 -2.708433449655546887e+00 -2.708433449655546887e+00 -2.708433449655546887e+00 -2.708433449655546887e+00 -2.708433449655546887e+00 -2.708433449655546887e+00 -2.708433449655546887e+00 -2.708433449655546887e+00 -2.708433449655546887e+00 -2.708433449655546887e+00 -2.708433449655546887e+00 -2.708433449655546887e+00 -2.708433449655546887e+00 -2.708433449655546887e+00 -2.708433449655546887e+00 -2.708433449655546887e+00 -2.708433449655546887e+00 -2.708433449655546887e+00 -2.708433449655546887e+00 -2.708433449655546887e+00 -2.708433449655546887e+00 -2.708433449655546887e+00 -2.708433449655546887e+00 -2.708433449655546887e+00 -2.708433449655546887e+00 -2.708433449655546887e+00 -2.708433449655546887e+00 -2.708433449655546887e+00 -2.708433449655546887e+00 -2.708433449655546887e+00 -2.708433449655546887e+00 -2.708433449655546887e+00 -2.708433449655546887e+00 -2.708433449655546887e+00 -2.708433449655546887e+00 -2.708433449655546887e+00 -2.708433449655546887e+00 -2.708433449655546887e+00 -2.708433449655546887e+00 -2.708433449655546887e+00 -2.708433449655546887e+00 -2.708433449655546887e+00 -2.708433449655546887e+00 -2.708433449655546887e+00 -2.708433449655546887e+00 -2.708433449655546887e+00 -2.708433449655546887e+00 -2.708433449655546887e+00 -2.708433449655546887e+00 -2.708433449655546887e+00 -2.708433449655546887e+00 -2.708433449655546887e+00 -2.708433449655546887e+00 -2.708433449655546887e+00 -2.708433449655546887e+00 -2.708433449655546887e+00 -2.708433449655546887e+00 -2.708433449655546887e+00 -2.708433449655546887e+00 -2.708433449655546887e+00 -2.708433449655546887e+00 -2.708433449655546887e+00 -2.708433449655546887e+00 -2.708433449655546887e+00 -2.708433449655546887e+00 -2.708433449655546887e+00 -2.708433449655546887e+00 -2.708433449655546887e+00 -2.708433449655546887e+00 -2.708433449655546887e+00 -2.708433449655546887e+00 -2.708433449655546887e+00 -2.708433449655546887e+00 -2.708433449655546887e+00 -2.708433449655546887e+00 -2.708433449655546887e+00 -2.708433449655546887e+00 -2.708433449655546887e+00 -2.708433449655546887e+00 -2.708433449655546887e+00 -2.708433449655546887e+00 -2.708433449655546887e+00 -2.708433449655546887e+00 -2.708433449655546887e+00 -2.708433449655546887e+00 -2.708433449655546887e+00 -2.708433449655546887e+00 -2.708433449655546887e+00 -2.708433449655546887e+00 -2.708433449655546887e+00 -2.708433449655546887e+00 -2.708433449655546887e+00 -2.708433449655546887e+00 -2.708433449655546887e+00 -2.708433449655546887e+00 -2.708433449655546887e+00 -2.708433449655546887e+00 -2.708433449655546887e+00 -2.708433449655546887e+00 -2.708433449655546887e+00 -2.708433449655546887e+00 -2.708433449655546887e+00 -2.708433449655546887e+00 -2.708433449655546887e+00 -2.708433449655546887e+00 -2.708433449655546887e+00 -2.708433449655546887e+00 -2.708433449655546887e+00 -2.708433449655546887e+00 -2.708433449655546887e+00 -2.708433449655546887e+00 -2.708433449655546887e+00 -2.708433449655546887e+00 -2.708433449655546887e+00 -2.708433449655546887e+00 -2.708433449655546887e+00 -2.708433449655546887e+00 -2.708433449655546887e+00 -2.708433449655546887e+00 -2.708433449655546887e+00 -2.708433449655546887e+00 -2.708433449655546887e+00 -2.708433449655546887e+00 -2.708433449655546887e+00 -2.708433449655546887e+00 -2.708433449655546887e+00 -2.708433449655546887e+00 -2.708433449655546887e+00 -2.708433449655546887e+00 -2.708433449655546887e+00 -2.708433449655546887e+00 -2.708433449655546887e+00 -2.708433449655546887e+00 -2.708433449655546887e+00 -2.708433449655546887e+00 -2.708433449655546887e+00 -2.708433449655546887e+00 -2.708433449655546887e+00 -2.708433449655546887e+00 -2.708433449655546887e+00 -2.708433449655546887e+00 -2.708433449655546887e+00 -2.708433449655546887e+00 -2.708433449655546887e+00 -2.708433449655546887e+00 -2.708433449655546887e+00 -2.708433449655546887e+00 -2.708433449655546887e+00 -2.708433449655546887e+00 -2.708433449655546887e+00 -2.708433449655546887e+00 -2.708433449655546887e+00 -2.708433449655546887e+00 -2.708433449655546887e+00 -2.708433449655546887e+00 -2.708433449655546887e+00 -2.708433449655546887e+00 -2.708433449655546887e+00 -2.708433449655546887e+00 -2.708433449655546887e+00 -2.708433449655546887e+00 -2.708433449655546887e+00 -2.708433449655546887e+00 -2.708433449655546887e+00 -2.708433449655546887e+00 -2.708433449655546887e+00 -2.708433449655546887e+00 -2.708433449655546887e+00 -2.708433449655546887e+00 -2.708433449655546887e+00 -2.708433449655546887e+00 -2.708433449655546887e+00 -2.708433449655546887e+00 -2.708433449655546887e+00 -2.708433449655546887e+00 -2.708433449655546887e+00 -2.708433449655546887e+00 -2.708433449655546887e+00 -2.708433449655546887e+00 -2.708433449655546887e+00 -2.708433449655546887e+00 -2.708433449655546887e+00 -2.708433449655546887e+00 -2.708433449655546887e+00 -2.708433449655546887e+00 -2.708433449655546887e+00 -2.708433449655546887e+00 -2.708433449655546887e+00 -2.708433449655546887e+00 -2.708433449655546887e+00 -2.708433449655546887e+00 -2.708433449655546887e+00 -2.708433449655546887e+00 -2.708433449655546887e+00 -2.708433449655546887e+00 -2.708433449655546887e+00 -2.708433449655546887e+00 -2.708433449655546887e+00 -2.708433449655546887e+00 -2.708433449655546887e+00 -2.708433449655546887e+00 -2.708433449655546887e+00 -2.708433449655546887e+00 -2.708433449655546887e+00 -2.708433449655546887e+00 -2.708433449655546887e+00 -2.708433449655546887e+00 -2.708433449655546887e+00 -2.708433449655546887e+00 -2.708433449655546887e+00 -2.708433449655546887e+00 -2.708433449655546887e+00 -2.708433449655546887e+00 -2.708433449655546887e+00 -2.708433449655546887e+00 -2.708433449655546887e+00 -2.708433449655546887e+00 -2.708433449655546887e+00 -2.708433449655546887e+00 -2.708433449655546887e+00 -2.708433449655546887e+00 -2.708433449655546887e+00 -2.708433449655546887e+00 -2.708433449655546887e+00 -2.708433449655546887e+00 -2.708433449655546887e+00 -2.708433449655546887e+00 -2.708433449655546887e+00 -2.708433449655546887e+00 -2.708433449655546887e+00 -2.708433449655546887e+00 -2.708433449655546887e+00 -2.708433449655546887e+00 -2.708433449655546887e+00 -2.708433449655546887e+00 -2.708433449655546887e+00 -2.708433449655546887e+00 -2.708433449655546887e+00 -2.708433449655546887e+00 -2.708433449655546887e+00 -2.708433449655546887e+00 -2.708433449655546887e+00 -2.708433449655546887e+00
-2.688370979658098570e+00 -2.688370979658098570e+00 -2.688370979658098570e+00 -2.688370979658098570e+00 -2.688370979658098570e+00 -2.688370979658098570e+00 -2.688370979658098570e+00 -2.688370979658098570e+00 -2.688370979658098570e+00 -2.688370979658098570e+00 -2.688370979658098570e+00 -2.688370979658098570e+00 -2.688370979658098570e+00 -2.688370979658098570e+00 -2.688370979658098570e+00 -2.688370979658098570e+00 -2.688370979658098570e+00 -2.688370979658098570e+00 -2.688370979658098570e+00 -2.688370979658098570e+00 -2.688370979658098570e+00 -2.688370979658098570e+00 -2.688370979658098570e+00 -2.688370979658098570e+00 -2.688370979658098570e+00 -2.688370979658098570e+00 -2.688370979658098570e+00 -2.688370979658098570e+00 -2.688370979658098570e+00 -2.688370979658098570e+00 -2.688370979658098570e+00 -2.688370979658098570e+00 -2.688370979658098570e+00 -2.688370979658098570e+00 -2.688370979658098570e+00 -2.688370979658098570e+00 -2.688370979658098570e+00 -2.688370979658098570e+00 -2.688370979658098570e+00 -2.688370979658098570e+00 -2.688370979658098570e+00 -2.688370979658098570e+00 -2.688370979658098570e+00 -2.688370979658098570e+00 -2.688370979658098570e+00 -2.688370979658098570e+00 -2.688370979658098570e+00 -2.688370979658098570e+00 -2.688370979658098570e+00 -2.688370979658098570e+00 -2.688370979658098570e+00 -2.688370979658098570e+00 -2.688370979658098570e+00 -2.688370979658098570e+00 -2.688370979658098570e+00 -2.688370979658098570e+00 -2.688370979658098570e+00 -2.688370979658098570e+00 -2.688370979658098570e+00 -2.688370979658098570e+00 -2.688370979658098570e+00 -2.688370979658098570e+00 -2.688370979658098570e+00 -2.688370979658098570e+00 -2.688370979658098570e+00 -2.688370979658098570e+00 -2.688370979658098570e+00 -2.688370979658098570e+00 -2.688370979658098570e+00 -2.688370979658098570e+00 -2.688370979658098570e+00 -2.688370979658098570e+00 -2.688370979658098570e+00 -2.688370979658098570e+00 -2.688370979658098570e+00 -2.688370979658098570e+00 -2.688370979658098570e+00 -2.688370979658098570e+00 -2.688370979658098570e+00 -2.688370979658098570e+00 -2.688370979658098570e+00 -2.688370979658098570e+00 -2.688370979658098570e+00 -2.688370979658098570e+00 -2.688370979658098570e+00 -2.688370979658098570e+00 -2.688370979658098570e+00 -2.688370979658098570e+00 -2.688370979658098570e+00 -2.688370979658098570e+00 -2.688370979658098570e+00 -2.688370979658098570e+00 -2.688370979658098570e+00 -2.688370979658098570e+00 -2.688370979658098570e+00 -2.688370979658098570e+00 -2.688370979658098570e+00 -2.688370979658098570e+00 -2.688370979658098570e+00 -2.688370979658098570e+00 -2.688370979658098570e+00 -2.688370979658098570e+00 -2.688370979658098570e+00 -2.688370979658098570e+00 -2.688370979658098570e+00 -2.688370979658098570e+00 -2.688370979658098570e+00 -2.688370979658098570e+00 -2.688370979658098570e+00 -2.688370979658098570e+00 -2.688370979658098570e+00 -2.688370979658098570e+00 -2.688370979658098570e+00 -2.688370979658098570e+00 -2.688370979658098570e+00 -2.688370979658098570e+00 -2.688370979658098570e+00 -2.688370979658098570e+00 -2.688370979658098570e+00 -2.688370979658098570e+00 -2.688370979658098570e+00 -2.688370979658098570e+00 -2.688370979658098570e+00 -2.688370979658098570e+00 -2.688370979658098570e+00 -2.688370979658098570e+00 -2.688370979658098570e+00 -2.688370979658098570e+00 -2.688370979658098570e+00 -2.688370979658098570e+00 -2.688370979658098570e+00 -2.688370979658098570e+00 -2.688370979658098570e+00 -2.688370979658098570e+00 -2.688370979658098570e+00 -2.688370979658098570e+00 -2.688370979658098570e+00 -2.688370979658098570e+00 -2.688370979658098570e+00 -2.688370979658098570e+00 -2.688370979658098570e+00 -2.688370979658098570e+00 -2.688370979658098570e+00 -2.688370979658098570e+00 -2.688370979658098570e+00 -2.688370979658098570e+00 -2.688370979658098570e+00 -2.688370979658098570e+00 -2.688370979658098570e+00 -2.688370979658098570e+00 -2.688370979658098570e+00 -2.688370979658098570e+00 -2.688370979658098570e+00 -2.688370979658098570e+00 -2.688370979658098570e+00 -2.688370979658098570e+00 -2.688370979658098570e+00 -2.688370979658098570e+00 -2.688370979658098570e+00 -2.688370979658098570e+00 -2.688370979658098570e+00 -2.688370979658098570e+00 -2.688370979658098570e+00 -2.688370979658098570e+00 -2.688370979658098570e+00 -2.688370979658098570e+00 -2.688370979658098570e+00 -2.688370979658098570e+00 -2.688370979658098570e+00 -2.688370979658098570e+00 -2.688370979658098570e+00 -2.688370979658098570e+00 -2.688370979658098570e+00 -2.688370979658098570e+00 -2.688370979658098570e+00 -2.688370979658098570e+00 -2.688370979658098570e+00 -2.688370979658098570e+00 -2.688370979658098570e+00 -2.688370979658098570e+00 -2.688370979658098570e+00 -2.688370979658098570e+00 -2.688370979658098570e+00 -2.688370979658098570e+00 -2.688370979658098570e+00 -2.688370979658098570e+00 -2.688370979658098570e+00 -2.688370979658098570e+00 -2.688370979658098570e+00 -2.688370979658098570e+00 -2.688370979658098570e+00 -2.688370979658098570e+00 -2.688370979658098570e+00 -2.688370979658098570e+00 -2.688370979658098570e+00 -2.688370979658098570e+00 -2.688370979658098570e+00 -2.688370979658098570e+00 -2.688370979658098570e+00 -2.688370979658098570e+00 -2.688370979658098570e+00 -2.688370979658098570e+00 -2.688370979658098570e+00 -2.688370979658098570e+00 -2.688370979658098570e+00 -2.688370979658098570e+00 -2.688370979658098570e+00 -2.688370979658098570e+00 -2.688370979658098570e+00 -2.688370979658098570e+00 -2.688370979658098570e+00 -2.688370979658098570e+00 -2.688370979658098570e+00 -2.688370979658098570e+00 -2.688370979658098570e+00 -2.688370979658098570e+00 -2.688370979658098570e+00 -2.688370979658098570e+00 -2.688370979658098570e+00 -2.688370979658098570e+00 -2.688370979658098570e+00 -2.688370979658098570e+00 -2.688370979658098570e+00 -2.688370979658098570e+00 -2.688370979658098570e+00 -2.688370979658098570e+00 -2.688370979658098570e+00 -2.688370979658098570e+00 -2.688370979658098570e+00 -2.688370979658098570e+00 -2.688370979658098570e+00 -2.688370979658098570e+00 -2.688370979658098570e+00 -2.688370979658098570e+00 -2.688370979658098570e+00 -2.688370979658098570e+00 -2.688370979658098570e+00 -2.688370979658098570e+00 -2.688370979658098570e+00 -2.688370979658098570e+00 -2.688370979658098570e+00 -2.688370979658098570e+00 -2.688370979658098570e+00 -2.688370979658098570e+00 -2.688370979658098570e+00 -2.688370979658098570e+00 -2.688370979658098570e+00 -2.688370979658098570e+00 -2.688370979658098570e+00 -2.688370979658098570e+00 -2.688370979658098570e+00 -2.688370979658098570e+00 -2.688370979658098570e+00 -2.688370979658098570e+00 -2.688370979658098570e+00 -2.688370979658098570e+00 -2.688370979658098570e+00 -2.688370979658098570e+00 -2.688370979658098570e+00 -2.688370979658098570e+00 -2.688370979658098570e+00 -2.688370979658098570e+00 -2.688370979658098570e+00 -2.688370979658098570e+00 -2.688370979658098570e+00 -2.688370979658098570e+00 -2.688370979658098570e+00 -2.688370979658098570e+00 -2.688370979658098570e+00 -2.688370979658098570e+00 -2.688370979658098570e+00 -2.688370979658098570e+00 -2.688370979658098570e+00 -2.688370979658098570e+00 -2.688370979658098570e+00 -2.688370979658098570e+00 -2.688370979658098570e+00 -2.688370979658098570e+00 -2.688370979658098570e+00 -2.688370979658098570e+00 -2.688370979658098570e+00 -2.688370979658098570e+00 -2.688370979658098570e+00 -2.688370979658098570e+00 -2.688370979658098570e+00 -2.688370979658098570e+00 -2.688370979658098570e+00 -2.688370979658098570e+00 -2.688370979658098570e+00 -2.688370979658098570e+00 -2.688370979658098570e+00 -2.688370979658098570e+00 -2.688370979658098570e+00 -2.688370979658098570e+00 -2.688370979658098570e+00 -2.688370979658098570e+00 -2.688370979658098570e+00 -2.688370979658098570e+00 -2.688370979658098570e+00 -2.688370979658098570e+00 -2.688370979658098570e+00 -2.688370979658098570e+00 -2.688370979658098570e+00 -2.688370979658098570e+00 -2.688370979658098570e+00 -2.688370979658098570e+00 -2.688370979658098570e+00 -2.688370979658098570e+00 -2.688370979658098570e+00 -2.688370979658098570e+00 -2.688370979658098570e+00 -2.688370979658098570e+00 -2.688370979658098570e+00 -2.688370979658098570e+00 -2.688370979658098570e+00 -2.688370979658098570e+00 -2.688370979658098570e+00 -2.688370979658098570e+00 -2.688370979658098570e+00 -2.688370979658098570e+00 -2.688370979658098570e+00 -2.688370979658098570e+00 -2.688370979658098570e+00 -2.688370979658098570e+00 -2.688370979658098570e+00 -2.688370979658098570e+00 -2.688370979658098570e+00 -2.688370979658098570e+00 -2.688370979658098570e+00 -2.688370979658098570e+00 -2.688370979658098570e+00
-2.668308509660649808e+00 -2.668308509660649808e+00 -2.668308509660649808e+00 -2.668308509660649808e+00 -2.668308509660649808e+00 -2.668308509660649808e+00 -2.668308509660649808e+00 -2.668308509660649808e+00 -2.668308509660649808e+00 -2.668308509660649808e+00 -2.668308509660649808e+00 -2.668308509660649808e+00 -2.668308509660649808e+00 -2.668308509660649808e+00 -2.668308509660649808e+00 -2.668308509660649808e+00 -2.668308509660649808e+00 -2.668308509660649808e+00 -2.668308509660649808e+00 -2.668308509660649808e+00 -2.668308509660649808e+00 -2.668308509660649808e+00 -2.668308509660649808e+00 -2.668308509660649808e+00 -2.668308509660649808e+00 -2.668308509660649808e+00 -2.668308509660649808e+00 -2.668308509660649808e+00 -2.668308509660649808e+00 -2.668308509660649808e+00 -2.668308509660649808e+00 -2.668308509660649808e+00 -2.668308509660649808e+00 -2.668308509660649808e+00 -2.668308509660649808e+00 -2.668308509660649808e+00 -2.668308509660649808e+00 -2.668308509660649808e+00 -2.668308509660649808e+00 -2.668308509660649808e+00 -2.668308509660649808e+00 -2.668308509660649808e+00 -2.668308509660649808e+00 -2.668308509660649808e+00 -2.668308509660649808e+00 -2.668308509660649808e+00 -2.668308509660649808e+00 -2.668308509660649808e+00 -2.668308509660649808e+00 -2.668308509660649808e+00 -2.668308509660649808e+00 -2.668308509660649808e+00 -2.668308509660649808e+00 -2.668308509660649808e+00 -2.668308509660649808e+00 -2.668308509660649808e+00 -2.668308509660649808e+00 -2.668308509660649808e+00 -2.668308509660649808e+00 -2.668308509660649808e+00 -2.668308509660649808e+00 -2.668308509660649808e+00 -2.668308509660649808e+00 -2.668308509660649808e+00 -2.668308509660649808e+00 -2.668308509660649808e+00 -2.668308509660649808e+00 -2.668308509660649808e+00 -2.668308509660649808e+00 -2.668308509660649808e+00 -2.668308509660649808e+00 -2.668308509660649808e+00 -2.668308509660649808e+00 -2.668308509660649808e+00 -2.668308509660649808e+00 -2.668308509660649808e+00 -2.668308509660649808e+00 -2.668308509660649808e+00 -2.668308509660649808e+00 -2.668308509660649808e+00 -2.668308509660649808e+00 -2.668308509660649808e+00 -2.668308509660649808e+00 -2.668308509660649808e+00 -2.668308509660649808e+00 -2.668308509660649808e+00 -2.668308509660649808e+00 -2.668308509660649808e+00 -2.668308509660649808e+00 -2.668308509660649808e+00 -2.668308509660649808e+00 -2.668308509660649808e+00 -2.668308509660649808e+00 -2.668308509660649808e+00 -2.668308509660649808e+00 -2.668308509660649808e+00 -2.668308509660649808e+00 -2.668308509660649808e+00 -2.668308509660649808e+00 -2.668308509660649808e+00 -2.668308509660649808e+00 -2.668308509660649808e+00 -2.668308509660649808e+00 -2.668308509660649808e+00 -2.668308509660649808e+00 -2.668308509660649808e+00 -2.668308509660649808e+00 -2.668308509660649808e+00 -2.668308509660649808e+00 -2.668308509660649808e+00 -2.668308509660649808e+00 -2.668308509660649808e+00 -2.668308509660649808e+00 -2.668308509660649808e+00 -2.668308509660649808e+00 -2.668308509660649808e+00 -2.668308509660649808e+00 -2.668308509660649808e+00 -2.668308509660649808e+00 -2.668308509660649808e+00 -2.668308509660649808e+00 -2.668308509660649808e+00 -2.668308509660649808e+00 -2.668308509660649808e+00 -2.668308509660649808e+00 -2.668308509660649808e+00 -2.668308509660649808e+00 -2.668308509660649808e+00 -2.668308509660649808e+00 -2.668308509660649808e+00 -2.668308509660649808e+00 -2.668308509660649808e+00 -2.668308509660649808e+00 -2.668308509660649808e+00 -2.668308509660649808e+00 -2.668308509660649808e+00 -2.668308509660649808e+00 -2.668308509660649808e+00 -2.668308509660649808e+00 -2.668308509660649808e+00 -2.668308509660649808e+00 -2.668308509660649808e+00 -2.668308509660649808e+00 -2.668308509660649808e+00 -2.668308509660649808e+00 -2.668308509660649808e+00 -2.668308509660649808e+00 -2.668308509660649808e+00 -2.668308509660649808e+00 -2.668308509660649808e+00 -2.668308509660649808e+00 -2.668308509660649808e+00 -2.668308509660649808e+00 -2.668308509660649808e+00 -2.668308509660649808e+00 -2.668308509660649808e+00 -2.668308509660649808e+00 -2.668308509660649808e+00 -2.668308509660649808e+00 -2.668308509660649808e+00 -2.668308509660649808e+00 -2.668308509660649808e+00 -2.668308509660649808e+00 -2.668308509660649808e+00 -2.668308509660649808e+00 -2.668308509660649808e+00 -2.668308509660649808e+00 -2.668308509660649808e+00 -2.668308509660649808e+00 -2.668308509660649808e+00 -2.668308509660649808e+00 -2.668308509660649808e+00 -2.668308509660649808e+00 -2.668308509660649808e+00 -2.668308509660649808e+00 -2.668308509660649808e+00 -2.668308509660649808e+00 -2.668308509660649808e+00 -2.668308509660649808e+00 -2.668308509660649808e+00 -2.668308509660649808e+00 -2.668308509660649808e+00 -2.668308509660649808e+00 -2.668308509660649808e+00 -2.668308509660649808e+00 -2.668308509660649808e+00 -2.668308509660649808e+00 -2.668308509660649808e+00 -2.668308509660649808e+00 -2.668308509660649808e+00 -2.668308509660649808e+00 -2.668308509660649808e+00 -2.668308509660649808e+00 -2.668308509660649808e+00 -2.668308509660649808e+00 -2.668308509660649808e+00 -2.668308509660649808e+00 -2.668308509660649808e+00 -2.668308509660649808e+00 -2.668308509660649808e+00 -2.668308509660649808e+00 -2.668308509660649808e+00 -2.668308509660649808e+00 -2.668308509660649808e+00 -2.668308509660649808e+00 -2.668308509660649808e+00 -2.668308509660649808e+00 -2.668308509660649808e+00 -2.668308509660649808e+00 -2.668308509660649808e+00 -2.668308509660649808e+00 -2.668308509660649808e+00 -2.668308509660649808e+00 -2.668308509660649808e+00 -2.668308509660649808e+00 -2.668308509660649808e+00 -2.668308509660649808e+00 -2.668308509660649808e+00 -2.668308509660649808e+00 -2.668308509660649808e+00 -2.668308509660649808e+00 -2.668308509660649808e+00 -2.668308509660649808e+00 -2.668308509660649808e+00 -2.668308509660649808e+00 -2.668308509660649808e+00 -2.668308509660649808e+00 -2.668308509660649808e+00 -2.668308509660649808e+00 -2.668308509660649808e+00 -2.668308509660649808e+00 -2.668308509660649808e+00 -2.668308509660649808e+00 -2.668308509660649808e+00 -2.668308509660649808e+00 -2.668308509660649808e+00 -2.668308509660649808e+00 -2.668308509660649808e+00 -2.668308509660649808e+00 -2.668308509660649808e+00 -2.668308509660649808e+00 -2.668308509660649808e+00 -2.668308509660649808e+00 -2.668308509660649808e+00 -2.668308509660649808e+00 -2.668308509660649808e+00 -2.668308509660649808e+00 -2.668308509660649808e+00 -2.668308509660649808e+00 -2.668308509660649808e+00 -2.668308509660649808e+00 -2.668308509660649808e+00 -2.668308509660649808e+00 -2.668308509660649808e+00 -2.668308509660649808e+00 -2.668308509660649808e+00 -2.668308509660649808e+00 -2.668308509660649808e+00 -2.668308509660649808e+00 -2.668308509660649808e+00 -2.668308509660649808e+00 -2.668308509660649808e+00 -2.668308509660649808e+00 -2.668308509660649808e+00 -2.668308509660649808e+00 -2.668308509660649808e+00 -2.668308509660649808e+00 -2.668308509660649808e+00 -2.668308509660649808e+00 -2.668308509660649808e+00 -2.668308509660649808e+00 -2.668308509660649808e+00 -2.668308509660649808e+00 -2.668308509660649808e+00 -2.668308509660649808e+00 -2.668308509660649808e+00 -2.668308509660649808e+00 -2.668308509660649808e+00 -2.668308509660649808e+00 -2.668308509660649808e+00 -2.668308509660649808e+00 -2.668308509660649808e+00 -2.668308509660649808e+00 -2.668308509660649808e+00 -2.668308509660649808e+00 -2.668308509660649808e+00 -2.668308509660649808e+00 -2.668308509660649808e+00 -2.668308509660649808e+00 -2.668308509660649808e+00 -2.668308509660649808e+00 -2.668308509660649808e+00 -2.668308509660649808e+00 -2.668308509660649808e+00 -2.668308509660649808e+00 -2.668308509660649808e+00 -2.668308509660649808e+00 -2.668308509660649808e+00 -2.668308509660649808e+00 -2.668308509660649808e+00 -2.668308509660649808e+00 -2.668308509660649808e+00 -2.668308509660649808e+00 -2.668308509660649808e+00 -2.668308509660649808e+00 -2.668308509660649808e+00 -2.668308509660649808e+00 -2.668308509660649808e+00 -2.668308509660649808e+00 -2.668308509660649808e+00 -2.668308509660649808e+00 -2.668308509660649808e+00 -2.668308509660649808e+00 -2.668308509660649808e+00 -2.668308509660649808e+00 -2.668308509660649808e+00 -2.668308509660649808e+00 -2.668308509660649808e+00 -2.668308509660649808e+00 -2.668308509660649808e+00 -2.668308509660649808e+00 -2.668308509660649808e+00 -2.668308509660649808e+00 -2.668308509660649808e+00 -2.668308509660649808e+00 -2.668308509660649808e+00 -2.668308509660649808e+00 -2.668308509660649808e+00 -2.668308509660649808e+00 -2.668308509660649808e+00 -2.668308509660649808e+00
-2.648246039663201490e+00 -2.648246039663201490e+00 -2.648246039663201490e+00 -2.648246039663201490e+00 -2.648246039663201490e+00 -2.648246039663201490e+00 -2.648246039663201490e+00 -2.648246039663201490e+00 -2.648246039663201490e+00 -2.648246039663201490e+00 -2.648246039663201490e+00 -2.648246039663201490e+00 -2.648246039663201490e+00 -2.648246039663201490e+00 -2.648246039663201490e+00 -2.648246039663201490e+00 -2.648246039663201490e+00 -2.648246039663201490e+00 -2.648246039663201490e+00 -2.648246039663201490e+00 -2.648246039663201490e+00 -2.648246039663201490e+00 -2.648246039663201490e+00 -2.648246039663201490e+00 -2.648246039663201490e+00 -2.648246039663201490e+00 -2.648246039663201490e+00 -2.648246039663201490e+00 -2.648246039663201490e+00 -2.648246039663201490e+00 -2.648246039663201490e+00 -2.648246039663201490e+00 -2.648246039663201490e+00 -2.648246039663201490e+00 -2.648246039663201490e+00 -2.648246039663201490e+00 -2.648246039663201490e+00 -2.648246039663201490e+00 -2.648246039663201490e+00 -2.648246039663201490e+00 -2.648246039663201490e+00 -2.648246039663201490e+00 -2.648246039663201490e+00 -2.648246039663201490e+00 -2.648246039663201490e+00 -2.648246039663201490e+00 -2.648246039663201490e+00 -2.648246039663201490e+00 -2.648246039663201490e+00 -2.648246039663201490e+00 -2.648246039663201490e+00 -2.648246039663201490e+00 -2.648246039663201490e+00 -2.648246039663201490e+00 -2.648246039663201490e+00 -2.648246039663201490e+00 -2.648246039663201490e+00 -2.648246039663201490e+00 -2.648246039663201490e+00 -2.648246039663201490e+00 -2.648246039663201490e+00 -2.648246039663201490e+00 -2.648246039663201490e+00 -2.648246039663201490e+00 -2.648246039663201490e+00 -2.648246039663201490e+00 -2.648246039663201490e+00 -2.648246039663201490e+00 -2.648246039663201490e+00 -2.648246039663201490e+00 -2.648246039663201490e+00 -2.648246039663201490e+00 -2.648246039663201490e+00 -2.648246039663201490e+00 -2.648246039663201490e+00 -2.648246039663201490e+00 -2.648246039663201490e+00 -2.648246039663201490e+00 -2.648246039663201490e+00 -2.648246039663201490e+00 -2.648246039663201490e+00 -2.648246039663201490e+00 -2.648246039663201490e+00 -2.648246039663201490e+00 -2.648246039663201490e+00 -2.648246039663201490e+00 -2.648246039663201490e+00 -2.648246039663201490e+00 -2.648246039663201490e+00 -2.648246039663201490e+00 -2.648246039663201490e+00 -2.648246039663201490e+00 -2.648246039663201490e+00 -2.648246039663201490e+00 -2.648246039663201490e+00 -2.648246039663201490e+00 -2.648246039663201490e+00 -2.648246039663201490e+00 -2.648246039663201490e+00 -2.648246039663201490e+00 -2.648246039663201490e+00 -2.648246039663201490e+00 -2.648246039663201490e+00 -2.648246039663201490e+00 -2.648246039663201490e+00 -2.648246039663201490e+00 -2.648246039663201490e+00 -2.648246039663201490e+00 -2.648246039663201490e+00 -2.648246039663201490e+00 -2.648246039663201490e+00 -2.648246039663201490e+00 -2.648246039663201490e+00 -2.648246039663201490e+00 -2.648246039663201490e+00 -2.648246039663201490e+00 -2.648246039663201490e+00 -2.648246039663201490e+00 -2.648246039663201490e+00 -2.648246039663201490e+00 -2.648246039663201490e+00 -2.648246039663201490e+00 -2.648246039663201490e+00 -2.648246039663201490e+00 -2.648246039663201490e+00 -2.648246039663201490e+00 -2.648246039663201490e+00 -2.648246039663201490e+00 -2.648246039663201490e+00 -2.648246039663201490e+00 -2.648246039663201490e+00 -2.648246039663201490e+00 -2.648246039663201490e+00 -2.648246039663201490e+00 -2.648246039663201490e+00 -2.648246039663201490e+00 -2.648246039663201490e+00 -2.648246039663201490e+00 -2.648246039663201490e+00 -2.648246039663201490e+00 -2.648246039663201490e+00 -2.648246039663201490e+00 -2.648246039663201490e+00 -2.648246039663201490e+00 -2.648246039663201490e+00 -2.648246039663201490e+00 -2.648246039663201490e+00 -2.648246039663201490e+00 -2.648246039663201490e+00 -2.648246039663201490e+00 -2.648246039663201490e+00 -2.648246039663201490e+00 -2.648246039663201490e+00 -2.648246039663201490e+00 -2.648246039663201490e+00 -2.648246039663201490e+00 -2.648246039663201490e+00 -2.648246039663201490e+00 -2.648246039663201490e+00 -2.648246039663201490e+00 -2.648246039663201490e+00 -2.648246039663201490e+00 -2.648246039663201490e+00 -2.648246039663201490e+00 -2.648246039663201490e+00 -2.648246039663201490e+00 -2.648246039663201490e+00 -2.648246039663201490e+00 -2.648246039663201490e+00 -2.648246039663201490e+00 -2.648246039663201490e+00 -2.648246039663201490e+00 -2.648246039663201490e+00 -2.648246039663201490e+00 -2.648246039663201490e+00 -2.648246039663201490e+00 -2.648246039663201490e+00 -2.648246039663201490e+00 -2.648246039663201490e+00 -2.648246039663201490e+00 -2.648246039663201490e+00 -2.648246039663201490e+00 -2.648246039663201490e+00 -2.648246039663201490e+00 -2.648246039663201490e+00 -2.648246039663201490e+00 -2.648246039663201490e+00 -2.648246039663201490e+00 -2.648246039663201490e+00 -2.648246039663201490e+00 -2.648246039663201490e+00 -2.648246039663201490e+00 -2.648246039663201490e+00 -2.648246039663201490e+00 -2.648246039663201490e+00 -2.648246039663201490e+00 -2.648246039663201490e+00 -2.648246039663201490e+00 -2.648246039663201490e+00 -2.648246039663201490e+00 -2.648246039663201490e+00 -2.648246039663201490e+00 -2.648246039663201490e+00 -2.648246039663201490e+00 -2.648246039663201490e+00 -2.648246039663201490e+00 -2.648246039663201490e+00 -2.648246039663201490e+00 -2.648246039663201490e+00 -2.648246039663201490e+00 -2.648246039663201490e+00 -2.648246039663201490e+00 -2.648246039663201490e+00 -2.648246039663201490e+00 -2.648246039663201490e+00 -2.648246039663201490e+00 -2.648246039663201490e+00 -2.648246039663201490e+00 -2.648246039663201490e+00 -2.648246039663201490e+00 -2.648246039663201490e+00 -2.648246039663201490e+00 -2.648246039663201490e+00 -2.648246039663201490e+00 -2.648246039663201490e+00 -2.648246039663201490e+00 -2.648246039663201490e+00 -2.648246039663201490e+00 -2.648246039663201490e+00 -2.648246039663201490e+00 -2.648246039663201490e+00 -2.648246039663201490e+00 -2.648246039663201490e+00 -2.648246039663201490e+00 -2.648246039663201490e+00 -2.648246039663201490e+00 -2.648246039663201490e+00 -2.648246039663201490e+00 -2.648246039663201490e+00 -2.648246039663201490e+00 -2.648246039663201490e+00 -2.648246039663201490e+00 -2.648246039663201490e+00 -2.648246039663201490e+00 -2.648246039663201490e+00 -2.648246039663201490e+00 -2.648246039663201490e+00 -2.648246039663201490e+00 -2.648246039663201490e+00 -2.648246039663201490e+00 -2.648246039663201490e+00 -2.648246039663201490e+00 -2.648246039663201490e+00 -2.648246039663201490e+00 -2.648246039663201490e+00 -2.648246039663201490e+00 -2.648246039663201490e+00 -2.648246039663201490e+00 -2.648246039663201490e+00 -2.648246039663201490e+00 -2.648246039663201490e+00 -2.648246039663201490e+00 -2.648246039663201490e+00 -2.648246039663201490e+00 -2.648246039663201490e+00 -2.648246039663201490e+00 -2.648246039663201490e+00 -2.648246039663201490e+00 -2.648246039663201490e+00 -2.648246039663201490e+00 -2.648246039663201490e+00 -2.648246039663201490e+00 -2.648246039663201490e+00 -2.648246039663201490e+00 -2.648246039663201490e+00 -2.648246039663201490e+00 -2.648246039663201490e+00 -2.648246039663201490e+00 -2.648246039663201490e+00 -2.648246039663201490e+00 -2.648246039663201490e+00 -2.648246039663201490e+00 -2.648246039663201490e+00 -2.648246039663201490e+00 -2.648246039663201490e+00 -2.648246039663201490e+00 -2.648246039663201490e+00 -2.648246039663201490e+00 -2.648246039663201490e+00 -2.648246039663201490e+00 -2.648246039663201490e+00 -2.648246039663201490e+00 -2.648246039663201490e+00 -2.648246039663201490e+00 -2.648246039663201490e+00 -2.648246039663201490e+00 -2.648246039663201490e+00 -2.648246039663201490e+00 -2.648246039663201490e+00 -2.648246039663201490e+00 -2.648246039663201490e+00 -2.648246039663201490e+00 -2.648246039663201490e+00 -2.648246039663201490e+00 -2.648246039663201490e+00 -2.648246039663201490e+00 -2.648246039663201490e+00 -2.648246039663201490e+00 -2.648246039663201490e+00 -2.648246039663201490e+00 -2.648246039663201490e+00 -2.648246039663201490e+00 -2.648246039663201490e+00 -2.648246039663201490e+00 -2.648246039663201490e+00 -2.648246039663201490e+00 -2.648246039663201490e+00 -2.648246039663201490e+00 -2.648246039663201490e+00 -2.648246039663201490e+00 -2.648246039663201490e+00 -2.648246039663201490e+00 -2.648246039663201490e+00 -2.648246039663201490e+00 -2.648246039663201490e+00 -2.648246039663201490e+00 -2.648246039663201490e+00 -2.648246039663201490e+00 -2.648246039663201490e+00 -2.648246039663201490e+00 -2.648246039663201490e+00
-2.628183569665752728e+00 -2.628183569665752728e+00 -2.628183569665752728e+00 -2.628183569665752728e+00 -2.628183569665752728e+00 -2.628183569665752728e+00 -2.628183569665752728e+00 -2.628183569665752728e+00 -2.628183569665752728e+00 -2.628183569665752728e+00 -2.628183569665752728e+00 -2.628183569665752728e+00 -2.628183569665752728e+00 -2.628183569665752728e+00 -2.628183569665752728e+00 -2.628183569665752728e+00 -2.628183569665752728e+00 -2.628183569665752728e+00 -2.628183569665752728e+00 -2.628183569665752728e+00 -2.628183569665752728e+00 -2.628183569665752728e+00 -2.628183569665752728e+00 -2.628183569665752728e+00 -2.628183569665752728e+00 -2.628183569665752728e+00 -2.628183569665752728e+00 -2.628183569665752728e+00 -2.628183569665752728e+00 -2.628183569665752728e+00 -2.628183569665752728e+00 -2.628183569665752728e+00 -2.628183569665752728e+00 -2.628183569665752728e+00 -2.628183569665752728e+00 -2.628183569665752728e+00 -2.628183569665752728e+00 -2.628183569665752728e+00 -2.628183569665752728e+00 -2.628183569665752728e+00 -2.628183569665752728e+00 -2.628183569665752728e+00 -2.628183569665752728e+00 -2.628183569665752728e+00 -2.628183569665752728e+00 -2.628183569665752728e+00 -2.628183569665752728e+00 -2.628183569665752728e+00 -2.628183569665752728e+00 -2.628183569665752728e+00 -2.628183569665752728e+00 -2.628183569665752728e+00 -2.628183569665752728e+00 -2.628183569665752728e+00 -2.628183569665752728e+00 -2.628183569665752728e+00 -2.628183569665752728e+00 -2.628183569665752728e+00 -2.628183569665752728e+00 -2.628183569665752728e+00 -2.628183569665752728e+00 -2.628183569665752728e+00 -2.628183569665752728e+00 -2.628183569665752728e+00 -2.628183569665752728e+00 -2.628183569665752728e+00 -2.628183569665752728e+00 -2.628183569665752728e+00 -2.628183569665752728e+00 -2.628183569665752728e+00 -2.628183569665752728e+00 -2.628183569665752728e+00 -2.628183569665752728e+00 -2.628183569665752728e+00 -2.628183569665752728e+00 -2.628183569665752728e+00 -2.628183569665752728e+00 -2.628183569665752728e+00 -2.628183569665752728e+00 -2.628183569665752728e+00 -2.628183569665752728e+00 -2.628183569665752728e+00 -2.628183569665752728e+00 -2.628183569665752728e+00 -2.628183569665752728e+00 -2.628183569665752728e+00 -2.628183569665752728e+00 -2.628183569665752728e+00 -2.628183569665752728e+00 -2.628183569665752728e+00 -2.628183569665752728e+00 -2.628183569665752728e+00 -2.628183569665752728e+00 -2.628183569665752728e+00 -2.628183569665752728e+00 -2.628183569665752728e+00 -2.628183569665752728e+00 -2.628183569665752728e+00 -2.628183569665752728e+00 -2.628183569665752728e+00 -2.628183569665752728e+00 -2.628183569665752728e+00 -2.628183569665752728e+00 -2.628183569665752728e+00 -2.628183569665752728e+00 -2.628183569665752728e+00 -2.628183569665752728e+00 -2.628183569665752728e+00 -2.628183569665752728e+00 -2.628183569665752728e+00 -2.628183569665752728e+00 -2.628183569665752728e+00 -2.628183569665752728e+00 -2.628183569665752728e+00 -2.628183569665752728e+00 -2.628183569665752728e+00 -2.628183569665752728e+00 -2.628183569665752728e+00 -2.628183569665752728e+00 -2.628183569665752728e+00 -2.628183569665752728e+00 -2.628183569665752728e+00 -2.628183569665752728e+00 -2.628183569665752728e+00 -2.628183569665752728e+00 -2.628183569665752728e+00 -2.628183569665752728e+00 -2.628183569665752728e+00 -2.628183569665752728e+00 -2.628183569665752728e+00 -2.628183569665752728e+00 -2.628183569665752728e+00 -2.628183569665752728e+00 -2.628183569665752728e+00 -2.628183569665752728e+00 -2.628183569665752728e+00 -2.628183569665752728e+00 -2.628183569665752728e+00 -2.628183569665752728e+00 -2.628183569665752728e+00 -2.628183569665752728e+00 -2.628183569665752728e+00 -2.628183569665752728e+00 -2.628183569665752728e+00 -2.628183569665752728e+00 -2.628183569665752728e+00 -2.628183569665752728e+00 -2.628183569665752728e+00 -2.628183569665752728e+00 -2.628183569665752728e+00 -2.628183569665752728e+00 -2.628183569665752728e+00 -2.628183569665752728e+00 -2.628183569665752728e+00 -2.628183569665752728e+00 -2.628183569665752728e+00 -2.628183569665752728e+00 -2.628183569665752728e+00 -2.628183569665752728e+00 -2.628183569665752728e+00 -2.628183569665752728e+00 -2.628183569665752728e+00 -2.628183569665752728e+00 -2.628183569665752728e+00 -2.628183569665752728e+00 -2.628183569665752728e+00 -2.628183569665752728e+00 -2.628183569665752728e+00 -2.628183569665752728e+00 -2.628183569665752728e+00 -2.628183569665752728e+00 -2.628183569665752728e+00 -2.628183569665752728e+00 -2.628183569665752728e+00 -2.628183569665752728e+00 -2.628183569665752728e+00 -2.628183569665752728e+00 -2.628183569665752728e+00 -2.628183569665752728e+00 -2.628183569665752728e+00 -2.628183569665752728e+00 -2.628183569665752728e+00 -2.628183569665752728e+00 -2.628183569665752728e+00 -2.628183569665752728e+00 -2.628183569665752728e+00 -2.628183569665752728e+00 -2.628183569665752728e+00 -2.628183569665752728e+00 -2.628183569665752728e+00 -2.628183569665752728e+00 -2.628183569665752728e+00 -2.628183569665752728e+00 -2.628183569665752728e+00 -2.628183569665752728e+00 -2.628183569665752728e+00 -2.628183569665752728e+00 -2.628183569665752728e+00 -2.628183569665752728e+00 -2.628183569665752728e+00 -2.628183569665752728e+00 -2.628183569665752728e+00 -2.628183569665752728e+00 -2.628183569665752728e+00 -2.628183569665752728e+00 -2.628183569665752728e+00 -2.628183569665752728e+00 -2.628183569665752728e+00 -2.628183569665752728e+00 -2.628183569665752728e+00 -2.628183569665752728e+00 -2.628183569665752728e+00 -2.628183569665752728e+00 -2.628183569665752728e+00 -2.628183569665752728e+00 -2.628183569665752728e+00 -2.628183569665752728e+00 -2.628183569665752728e+00 -2.628183569665752728e+00 -2.628183569665752728e+00 -2.628183569665752728e+00 -2.628183569665752728e+00 -2.628183569665752728e+00 -2.628183569665752728e+00 -2.628183569665752728e+00 -2.628183569665752728e+00 -2.628183569665752728e+00 -2.628183569665752728e+00 -2.628183569665752728e+00 -2.628183569665752728e+00 -2.628183569665752728e+00 -2.628183569665752728e+00 -2.628183569665752728e+00 -2.628183569665752728e+00 -2.628183569665752728e+00 -2.628183569665752728e+00 -2.628183569665752728e+00 -2.628183569665752728e+00 -2.628183569665752728e+00 -2.628183569665752728e+00 -2.628183569665752728e+00 -2.628183569665752728e+00 -2.628183569665752728e+00 -2.628183569665752728e+00 -2.628183569665752728e+00 -2.628183569665752728e+00 -2.628183569665752728e+00 -2.628183569665752728e+00 -2.628183569665752728e+00 -2.628183569665752728e+00 -2.628183569665752728e+00 -2.628183569665752728e+00 -2.628183569665752728e+00 -2.628183569665752728e+00 -2.628183569665752728e+00 -2.628183569665752728e+00 -2.628183569665752728e+00 -2.628183569665752728e+00 -2.628183569665752728e+00 -2.628183569665752728e+00 -2.628183569665752728e+00 -2.628183569665752728e+00 -2.628183569665752728e+00 -2.628183569665752728e+00 -2.628183569665752728e+00 -2.628183569665752728e+00 -2.628183569665752728e+00 -2.628183569665752728e+00 -2.628183569665752728e+00 -2.628183569665752728e+00 -2.628183569665752728e+00 -2.628183569665752728e+00 -2.628183569665752728e+00 -2.628183569665752728e+00 -2.628183569665752728e+00 -2.628183569665752728e+00 -2.628183569665752728e+00 -2.628183569665752728e+00 -2.628183569665752728e+00 -2.628183569665752728e+00 -2.628183569665752728e+00 -2.628183569665752728e+00 -2.628183569665752728e+00 -2.628183569665752728e+00 -2.628183569665752728e+00 -2.628183569665752728e+00 -2.628183569665752728e+00 -2.628183569665752728e+00 -2.628183569665752728e+00 -2.628183569665752728e+00 -2.628183569665752728e+00 -2.628183569665752728e+00 -2.628183569665752728e+00 -2.628183569665752728e+00 -2.628183569665752728e+00 -2.628183569665752728e+00 -2.628183569665752728e+00 -2.628183569665752728e+00 -2.628183569665752728e+00 -2.628183569665752728e+00 -2.628183569665752728e+00 -2.628183569665752728e+00 -2.628183569665752728e+00 -2.628183569665752728e+00 -2.628183569665752728e+00 -2.628183569665752728e+00 -2.628183569665752728e+00 -2.628183569665752728e+00 -2.628183569665752728e+00 -2.628183569665752728e+00 -2.628183569665752728e+00 -2.628183569665752728e+00 -2.628183569665752728e+00 -2.628183569665752728e+00 -2.628183569665752728e+00 -2.628183569665752728e+00 -2.628183569665752728e+00 -2.628183569665752728e+00 -2.628183569665752728e+00 -2.628183569665752728e+00 -2.628183569665752728e+00 -2.628183569665752728e+00 -2.628183569665752728e+00 -2.628183569665752728e+00 -2.628183569665752728e+00 -2.628183569665752728e+00 -2.628183569665752728e+00 -2.628183569665752728e+00 -2.628183569665752728e+00 -2.628183569665752728e+00 -2.628183569665752728e+00
-2.608121099668304410e+00 -2.608121099668304410e+00 -2.608121099668304410e+00 -2.608121099668304410e+00 -2.608121099668304410e+00 -2.608121099668304410e+00 -2.608121099668304410e+00 -2.608121099668304410e+00 -2.608121099668304410e+00 -2.608121099668304410e+00 -2.608121099668304410e+00 -2.608121099668304410e+00 -2.608121099668304410e+00 -2.608121099668304410e+00 -2.608121099668304410e+00 -2.608121099668304410e+00 -2.608121099668304410e+00 -2.608121099668304410e+00 -2.608121099668304410e+00 -2.608121099668304410e+00 -2.608121099668304410e+00 -2.608121099668304410e+00 -2.608121099668304410e+00 -2.608121099668304410e+00 -2.608121099668304410e+00 -2.608121099668304410e+00 -2.608121099668304410e+00 -2.608121099668304410e+00 -2.608121099668304410e+00 -2.608121099668304410e+00 -2.608121099668304410e+00 -2.608121099668304410e+00 -2.608121099668304410e+00 -2.608121099668304410e+00 -2.608121099668304410e+00 -2.608121099668304410e+00 -2.608121099668304410e+00 -2.608121099668304410e+00 -2.608121099668304410e+00 -2.608121099668304410e+00 -2.608121099668304410e+00 -2.608121099668304410e+00 -2.608121099668304410e+00 -2.608121099668304410e+00 -2.608121099668304410e+00 -2.608121099668304410e+00 -2.608121099668304410e+00 -2.608121099668304410e+00 -2.608121099668304410e+00 -2.608121099668304410e+00 -2.608121099668304410e+00 -2.608121099668304410e+00 -2.608121099668304410e+00 -2.608121099668304410e+00 -2.608121099668304410e+00 -2.608121099668304410e+00 -2.608121099668304410e+00 -2.608121099668304410e+00 -2.608121099668304410e+00 -2.608121099668304410e+00 -2.608121099668304410e+00 -2.608121099668304410e+00 -2.608121099668304410e+00 -2.608121099668304410e+00 -2.608121099668304410e+00 -2.608121099668304410e+00 -2.608121099668304410e+00 -2.608121099668304410e+00 -2.608121099668304410e+00 -2.608121099668304410e+00 -2.608121099668304410e+00 -2.608121099668304410e+00 -2.608121099668304410e+00 -2.608121099668304410e+00 -2.608121099668304410e+00 -2.608121099668304410e+00 -2.608121099668304410e+00 -2.608121099668304410e+00 -2.608121099668304410e+00 -2.608121099668304410e+00 -2.608121099668304410e+00 -2.608121099668304410e+00 -2.608121099668304410e+00 -2.608121099668304410e+00 -2.608121099668304410e+00 -2.608121099668304410e+00 -2.608121099668304410e+00 -2.608121099668304410e+00 -2.608121099668304410e+00 -2.608121099668304410e+00 -2.608121099668304410e+00 -2.608121099668304410e+00 -2.608121099668304410e+00 -2.608121099668304410e+00 -2.608121099668304410e+00 -2.608121099668304410e+00 -2.608121099668304410e+00 -2.608121099668304410e+00 -2.608121099668304410e+00 -2.608121099668304410e+00 -2.608121099668304410e+00 -2.608121099668304410e+00 -2.608121099668304410e+00 -2.608121099668304410e+00 -2.608121099668304410e+00 -2.608121099668304410e+00 -2.608121099668304410e+00 -2.608121099668304410e+00 -2.608121099668304410e+00 -2.608121099668304410e+00 -2.608121099668304410e+00 -2.608121099668304410e+00 -2.608121099668304410e+00 -2.608121099668304410e+00 -2.608121099668304410e+00 -2.608121099668304410e+00 -2.608121099668304410e+00 -2.608121099668304410e+00 -2.608121099668304410e+00 -2.608121099668304410e+00 -2.608121099668304410e+00 -2.608121099668304410e+00 -2.608121099668304410e+00 -2.608121099668304410e+00 -2.608121099668304410e+00 -2.608121099668304410e+00 -2.608121099668304410e+00 -2.608121099668304410e+00 -2.608121099668304410e+00 -2.608121099668304410e+00 -2.608121099668304410e+00 -2.608121099668304410e+00 -2.608121099668304410e+00 -2.608121099668304410e+00 -2.608121099668304410e+00 -2.608121099668304410e+00 -2.608121099668304410e+00 -2.608121099668304410e+00 -2.608121099668304410e+00 -2.608121099668304410e+00 -2.608121099668304410e+00 -2.608121099668304410e+00 -2.608121099668304410e+00 -2.608121099668304410e+00 -2.608121099668304410e+00 -2.608121099668304410e+00 -2.608121099668304410e+00 -2.608121099668304410e+00 -2.608121099668304410e+00 -2.608121099668304410e+00 -2.608121099668304410e+00 -2.608121099668304410e+00 -2.608121099668304410e+00 -2.608121099668304410e+00 -2.608121099668304410e+00 -2.608121099668304410e+00 -2.608121099668304410e+00 -2.608121099668304410e+00 -2.608121099668304410e+00 -2.608121099668304410e+00 -2.608121099668304410e+00 -2.608121099668304410e+00 -2.608121099668304410e+00 -2.608121099668304410e+00 -2.608121099668304410e+00 -2.608121099668304410e+00 -2.608121099668304410e+00 -2.608121099668304410e+00 -2.608121099668304410e+00 -2.608121099668304410e+00 -2.608121099668304410e+00 -2.608121099668304410e+00 -2.608121099668304410e+00 -2.608121099668304410e+00 -2.608121099668304410e+00 -2.608121099668304410e+00 -2.608121099668304410e+00 -2.608121099668304410e+00 -2.608121099668304410e+00 -2.608121099668304410e+00 -2.608121099668304410e+00 -2.608121099668304410e+00 -2.608121099668304410e+00 -2.608121099668304410e+00 -2.608121099668304410e+00 -2.608121099668304410e+00 -2.608121099668304410e+00 -2.608121099668304410e+00 -2.608121099668304410e+00 -2.608121099668304410e+00 -2.608121099668304410e+00 -2.608121099668304410e+00 -2.608121099668304410e+00 -2.608121099668304410e+00 -2.608121099668304410e+00 -2.608121099668304410e+00 -2.608121099668304410e+00 -2.608121099668304410e+00 -2.608121099668304410e+00 -2.608121099668304410e+00 -2.608121099668304410e+00 -2.608121099668304410e+00 -2.608121099668304410e+00 -2.608121099668304410e+00 -2.608121099668304410e+00 -2.608121099668304410e+00 -2.608121099668304410e+00 -2.608121099668304410e+00 -2.608121099668304410e+00 -2.608121099668304410e+00 -2.608121099668304410e+00 -2.608121099668304410e+00 -2.608121099668304410e+00 -2.608121099668304410e+00 -2.608121099668304410e+00 -2.608121099668304410e+00 -2.608121099668304410e+00 -2.608121099668304410e+00 -2.608121099668304410e+00 -2.608121099668304410e+00 -2.608121099668304410e+00 -2.608121099668304410e+00 -2.608121099668304410e+00 -2.608121099668304410e+00 -2.608121099668304410e+00 -2.608121099668304410e+00 -2.608121099668304410e+00 -2.608121099668304410e+00 -2.608121099668304410e+00 -2.608121099668304410e+00 -2.608121099668304410e+00 -2.608121099668304410e+00 -2.608121099668304410e+00 -2.608121099668304410e+00 -2.608121099668304410e+00 -2.608121099668304410e+00 -2.608121099668304410e+00 -2.608121099668304410e+00 -2.608121099668304410e+00 -2.608121099668304410e+00 -2.608121099668304410e+00 -2.608121099668304410e+00 -2.608121099668304410e+00 -2.608121099668304410e+00 -2.608121099668304410e+00 -2.608121099668304410e+00 -2.608121099668304410e+00 -2.608121099668304410e+00 -2.608121099668304410e+00 -2.608121099668304410e+00 -2.608121099668304410e+00 -2.608121099668304410e+00 -2.608121099668304410e+00 -2.608121099668304410e+00 -2.608121099668304410e+00 -2.608121099668304410e+00 -2.608121099668304410e+00 -2.608121099668304410e+00 -2.608121099668304410e+00 -2.608121099668304410e+00 -2.608121099668304410e+00 -2.608121099668304410e+00 -2.608121099668304410e+00 -2.608121099668304410e+00 -2.608121099668304410e+00 -2.608121099668304410e+00 -2.608121099668304410e+00 -2.608121099668304410e+00 -2.608121099668304410e+00 -2.608121099668304410e+00 -2.608121099668304410e+00 -2.608121099668304410e+00 -2.608121099668304410e+00 -2.608121099668304410e+00 -2.608121099668304410e+00 -2.608121099668304410e+00 -2.608121099668304410e+00 -2.608121099668304410e+00 -2.608121099668304410e+00 -2.608121099668304410e+00 -2.608121099668304410e+00 -2.608121099668304410e+00 -2.608121099668304410e+00 -2.608121099668304410e+00 -2.608121099668304410e+00 -2.608121099668304410e+00 -2.608121099668304410e+00 -2.608121099668304410e+00 -2.608121099668304410e+00 -2.608121099668304410e+00 -2.608121099668304410e+00 -2.608121099668304410e+00 -2.608121099668304410e+00 -2.608121099668304410e+00 -2.608121099668304410e+00 -2.608121099668304410e+00 -2.608121099668304410e+00 -2.608121099668304410e+00 -2.608121099668304410e+00 -2.608121099668304410e+00 -2.608121099668304410e+00 -2.608121099668304410e+00 -2.608121099668304410e+00 -2.608121099668304410e+00 -2.608121099668304410e+00 -2.608121099668304410e+00 -2.608121099668304410e+00 -2.608121099668304410e+00 -2.608121099668304410e+00 -2.608121099668304410e+00 -2.608121099668304410e+00 -2.608121099668304410e+00 -2.608121099668304410e+00 -2.608121099668304410e+00 -2.608121099668304410e+00 -2.608121099668304410e+00 -2.608121099668304410e+00 -2.608121099668304410e+00 -2.608121099668304410e+00 -2.608121099668304410e+00 -2.608121099668304410e+00 -2.608121099668304410e+00 -2.608121099668304410e+00 -2.608121099668304410e+00 -2.608121099668304410e+00 -2.608121099668304410e+00 -2.608121099668304410e+00 -2.608121099668304410e+00 -2.608121099668304410e+00 -2.608121099668304410e+00 -2.608121099668304410e+00
-2.588058629670856092e+00 -2.588058629670856092e+00 -2.588058629670856092e+00 -2.588058629670856092e+00 -2.588058629670856092e+00 -2.588058629670856092e+00 -2.588058629670856092e+00 -2.588058629670856092e+00 -2.588058629670856092e+00 -2.588058629670856092e+00 -2.588058629670856092e+00 -2.588058629670856092e+00 -2.588058629670856092e+00 -2.588058629670856092e+00 -2.588058629670856092e+00 -2.588058629670856092e+00 -2.588058629670856092e+00 -2.588058629670856092e+00 -2.588058629670856092e+00 -2.588058629670856092e+00 -2.588058629670856092e+00 -2.588058629670856092e+00 -2.588058629670856092e+00 -2.588058629670856092e+00 -2.588058629670856092e+00 -2.588058629670856092e+00 -2.588058629670856092e+00 -2.588058629670856092e+00 -2.588058629670856092e+00 -2.588058629670856092e+00 -2.588058629670856092e+00 -2.588058629670856092e+00 -2.588058629670856092e+00 -2.588058629670856092e+00 -2.588058629670856092e+00 -2.588058629670856092e+00 -2.588058629670856092e+00 -2.588058629670856092e+00 -2.588058629670856092e+00 -2.588058629670856092e+00 -2.588058629670856092e+00 -2.588058629670856092e+00 -2.588058629670856092e+00 -2.588058629670856092e+00 -2.588058629670856092e+00 -2.588058629670856092e+00 -2.588058629670856092e+00 -2.588058629670856092e+00 -2.588058629670856092e+00 -2.588058629670856092e+00 -2.588058629670856092e+00 -2.588058629670856092e+00 -2.588058629670856092e+00 -2.588058629670856092e+00 -2.588058629670856092e+00 -2.588058629670856092e+00 -2.588058629670856092e+00 -2.588058629670856092e+00 -2.588058629670856092e+00 -2.588058629670856092e+00 -2.588058629670856092e+00 -2.588058629670856092e+00 -2.588058629670856092e+00 -2.588058629670856092e+00 -2.588058629670856092e+00 -2.588058629670856092e+00 -2.588058629670856092e+00 -2.588058629670856092e+00 -2.588058629670856092e+00 -2.588058629670856092e+00 -2.588058629670856092e+00 -2.588058629670856092e+00 -2.588058629670856092e+00 -2.588058629670856092e+00 -2.588058629670856092e+00 -2.588058629670856092e+00 -2.588058629670856092e+00 -2.588058629670856092e+00 -2.588058629670856092e+00 -2.588058629670856092e+00 -2.588058629670856092e+00 -2.588058629670856092e+00 -2.588058629670856092e+00 -2.588058629670856092e+00 -2.588058629670856092e+00 -2.588058629670856092e+00 -2.588058629670856092e+00 -2.588058629670856092e+00 -2.588058629670856092e+00 -2.588058629670856092e+00 -2.588058629670856092e+00 -2.588058629670856092e+00 -2.588058629670856092e+00 -2.588058629670856092e+00 -2.588058629670856092e+00 -2.588058629670856092e+00 -2.588058629670856092e+00 -2.588058629670856092e+00 -2.588058629670856092e+00 -2.588058629670856092e+00 -2.588058629670856092e+00 -2.588058629670856092e+00 -2.588058629670856092e+00 -2.588058629670856092e+00 -2.588058629670856092e+00 -2.588058629670856092e+00 -2.588058629670856092e+00 -2.588058629670856092e+00 -2.588058629670856092e+00 -2.588058629670856092e+00 -2.588058629670856092e+00 -2.588058629670856092e+00 -2.588058629670856092e+00 -2.588058629670856092e+00 -2.588058629670856092e+00 -2.588058629670856092e+00 -2.588058629670856092e+00 -2.588058629670856092e+00 -2.588058629670856092e+00 -2.588058629670856092e+00 -2.588058629670856092e+00 -2.588058629670856092e+00 -2.588058629670856092e+00 -2.588058629670856092e+00 -2.588058629670856092e+00 -2.588058629670856092e+00 -2.588058629670856092e+00 -2.588058629670856092e+00 -2.588058629670856092e+00 -2.588058629670856092e+00 -2.588058629670856092e+00 -2.588058629670856092e+00 -2.588058629670856092e+00 -2.588058629670856092e+00 -2.588058629670856092e+00 -2.588058629670856092e+00 -2.588058629670856092e+00 -2.588058629670856092e+00 -2.588058629670856092e+00 -2.588058629670856092e+00 -2.588058629670856092e+00 -2.588058629670856092e+00 -2.588058629670856092e+00 -2.588058629670856092e+00 -2.588058629670856092e+00 -2.588058629670856092e+00 -2.588058629670856092e+00 -2.588058629670856092e+00 -2.588058629670856092e+00 -2.588058629670856092e+00 -2.588058629670856092e+00 -2.588058629670856092e+00 -2.588058629670856092e+00 -2.588058629670856092e+00 -2.588058629670856092e+00 -2.588058629670856092e+00 -2.588058629670856092e+00 -2.588058629670856092e+00 -2.588058629670856092e+00 -2.588058629670856092e+00 -2.588058629670856092e+00 -2.588058629670856092e+00 -2.588058629670856092e+00 -2.588058629670856092e+00 -2.588058629670856092e+00 -2.588058629670856092e+00 -2.588058629670856092e+00 -2.588058629670856092e+00 -2.588058629670856092e+00 -2.588058629670856092e+00 -2.588058629670856092e+00 -2.588058629670856092e+00 -2.588058629670856092e+00 -2.588058629670856092e+00 -2.588058629670856092e+00 -2.588058629670856092e+00 -2.588058629670856092e+00 -2.588058629670856092e+00 -2.588058629670856092e+00 -2.588058629670856092e+00 -2.588058629670856092e+00 -2.588058629670856092e+00 -2.588058629670856092e+00 -2.588058629670856092e+00 -2.588058629670856092e+00 -2.588058629670856092e+00 -2.588058629670856092e+00 -2.588058629670856092e+00 -2.588058629670856092e+00 -2.588058629670856092e+00 -2.588058629670856092e+00 -2.588058629670856092e+00 -2.588058629670856092e+00 -2.588058629670856092e+00 -2.588058629670856092e+00 -2.588058629670856092e+00 -2.588058629670856092e+00 -2.588058629670856092e+00 -2.588058629670856092e+00 -2.588058629670856092e+00 -2.588058629670856092e+00 -2.588058629670856092e+00 -2.588058629670856092e+00 -2.588058629670856092e+00 -2.588058629670856092e+00 -2.588058629670856092e+00 -2.588058629670856092e+00 -2.588058629670856092e+00 -2.588058629670856092e+00 -2.588058629670856092e+00 -2.588058629670856092e+00 -2.588058629670856092e+00 -2.588058629670856092e+00 -2.588058629670856092e+00 -2.588058629670856092e+00 -2.588058629670856092e+00 -2.588058629670856092e+00 -2.588058629670856092e+00 -2.588058629670856092e+00 -2.588058629670856092e+00 -2.588058629670856092e+00 -2.588058629670856092e+00 -2.588058629670856092e+00 -2.588058629670856092e+00 -2.588058629670856092e+00 -2.588058629670856092e+00 -2.588058629670856092e+00 -2.588058629670856092e+00 -2.588058629670856092e+00 -2.588058629670856092e+00 -2.588058629670856092e+00 -2.588058629670856092e+00 -2.588058629670856092e+00 -2.588058629670856092e+00 -2.588058629670856092e+00 -2.588058629670856092e+00 -2.588058629670856092e+00 -2.588058629670856092e+00 -2.588058629670856092e+00 -2.588058629670856092e+00 -2.588058629670856092e+00 -2.588058629670856092e+00 -2.588058629670856092e+00 -2.588058629670856092e+00 -2.588058629670856092e+00 -2.588058629670856092e+00 -2.588058629670856092e+00 -2.588058629670856092e+00 -2.588058629670856092e+00 -2.588058629670856092e+00 -2.588058629670856092e+00 -2.588058629670856092e+00 -2.588058629670856092e+00 -2.588058629670856092e+00 -2.588058629670856092e+00 -2.588058629670856092e+00 -2.588058629670856092e+00 -2.588058629670856092e+00 -2.588058629670856092e+00 -2.588058629670856092e+00 -2.588058629670856092e+00 -2.588058629670856092e+00 -2.588058629670856092e+00 -2.588058629670856092e+00 -2.588058629670856092e+00 -2.588058629670856092e+00 -2.588058629670856092e+00 -2.588058629670856092e+00 -2.588058629670856092e+00 -2.588058629670856092e+00 -2.588058629670856092e+00 -2.588058629670856092e+00 -2.588058629670856092e+00 -2.588058629670856092e+00 -2.588058629670856092e+00 -2.588058629670856092e+00 -2.588058629670856092e+00 -2.588058629670856092e+00 -2.588058629670856092e+00 -2.588058629670856092e+00 -2.588058629670856092e+00 -2.588058629670856092e+00 -2.588058629670856092e+00 -2.588058629670856092e+00 -2.588058629670856092e+00 -2.588058629670856092e+00 -2.588058629670856092e+00 -2.588058629670856092e+00 -2.588058629670856092e+00 -2.588058629670856092e+00 -2.588058629670856092e+00 -2.588058629670856092e+00 -2.588058629670856092e+00 -2.588058629670856092e+00 -2.588058629670856092e+00 -2.588058629670856092e+00 -2.588058629670856092e+00 -2.588058629670856092e+00 -2.588058629670856092e+00 -2.588058629670856092e+00 -2.588058629670856092e+00 -2.588058629670856092e+00 -2.588058629670856092e+00 -2.588058629670856092e+00 -2.588058629670856092e+00 -2.588058629670856092e+00 -2.588058629670856092e+00 -2.588058629670856092e+00 -2.588058629670856092e+00 -2.588058629670856092e+00 -2.588058629670856092e+00 -2.588058629670856092e+00 -2.588058629670856092e+00 -2.588058629670856092e+00 -2.588058629670856092e+00 -2.588058629670856092e+00 -2.588058629670856092e+00 -2.588058629670856092e+00 -2.588058629670856092e+00 -2.588058629670856092e+00 -2.588058629670856092e+00 -2.588058629670856092e+00 -2.588058629670856092e+00 -2.588058629670856092e+00 -2.588058629670856092e+00 -2.588058629670856092e+00 -2.588058629670856092e+00 -2.588058629670856092e+00 -2.588058629670856092e+00 -2.588058629670856092e+00 -2.588058629670856092e+00
-2.567996159673407330e+00 -2.567996159673407330e+00 -2.567996159673407330e+00 -2.567996159673407330e+00 -2.567996159673407330e+00 -2.567996159673407330e+00 -2.567996159673407330e+00 -2.567996159673407330e+00 -2.567996159673407330e+00 -2.567996159673407330e+00 -2.567996159673407330e+00 -2.567996159673407330e+00 -2.567996159673407330e+00 -2.567996159673407330e+00 -2.567996159673407330e+00 -2.567996159673407330e+00 -2.567996159673407330e+00 -2.567996159673407330e+00 -2.567996159673407330e+00 -2.567996159673407330e+00 -2.567996159673407330e+00 -2.567996159673407330e+00 -2.567996159673407330e+00 -2.567996159673407330e+00 -2.567996159673407330e+00 -2.567996159673407330e+00 -2.567996159673407330e+00 -2.567996159673407330e+00 -2.567996159673407330e+00 -2.567996159673407330e+00 -2.567996159673407330e+00 -2.567996159673407330e+00 -2.567996159673407330e+00 -2.567996159673407330e+00 -2.567996159673407330e+00 -2.567996159673407330e+00 -2.567996159673407330e+00 -2.567996159673407330e+00 -2.567996159673407330e+00 -2.567996159673407330e+00 -2.567996159673407330e+00 -2.567996159673407330e+00 -2.567996159673407330e+00 -2.567996159673407330e+00 -2.567996159673407330e+00 -2.567996159673407330e+00 -2.567996159673407330e+00 -2.567996159673407330e+00 -2.567996159673407330e+00 -2.567996159673407330e+00 -2.567996159673407330e+00 -2.567996159673407330e+00 -2.567996159673407330e+00 -2.567996159673407330e+00 -2.567996159673407330e+00 -2.567996159673407330e+00 -2.567996159673407330e+00 -2.567996159673407330e+00 -2.567996159673407330e+00 -2.567996159673407330e+00 -2.567996159673407330e+00 -2.567996159673407330e+00 -2.567996159673407330e+00 -2.567996159673407330e+00 -2.567996159673407330e+00 -2.567996159673407330e+00 -2.567996159673407330e+00 -2.567996159673407330e+00 -2.567996159673407330e+00 -2.567996159673407330e+00 -2.567996159673407330e+00 -2.567996159673407330e+00 -2.567996159673407330e+00 -2.567996159673407330e+00 -2.567996159673407330e+00 -2.567996159673407330e+00 -2.567996159673407330e+00 -2.567996159673407330e+00 -2.567996159673407330e+00 -2.567996159673407330e+00 -2.567996159673407330e+00 -2.567996159673407330e+00 -2.567996159673407330e+00 -2.567996159673407330e+00 -2.567996159673407330e+00 -2.567996159673407330e+00 -2.567996159673407330e+00 -2.567996159673407330e+00 -2.567996159673407330e+00 -2.567996159673407330e+00 -2.567996159673407330e+00 -2.567996159673407330e+00 -2.567996159673407330e+00 -2.567996159673407330e+00 -2.567996159673407330e+00 -2.567996159673407330e+00 -2.567996159673407330e+00 -2.567996159673407330e+00 -2.567996159673407330e+00 -2.567996159673407330e+00 -2.567996159673407330e+00 -2.567996159673407330e+00 -2.567996159673407330e+00 -2.567996159673407330e+00 -2.567996159673407330e+00 -2.567996159673407330e+00 -2.567996159673407330e+00 -2.567996159673407330e+00 -2.567996159673407330e+00 -2.567996159673407330e+00 -2.567996159673407330e+00 -2.567996159673407330e+00 -2.567996159673407330e+00 -2.567996159673407330e+00 -2.567996159673407330e+00 -2.567996159673407330e+00 -2.567996159673407330e+00 -2.567996159673407330e+00 -2.567996159673407330e+00 -2.567996159673407330e+00 -2.567996159673407330e+00 -2.567996159673407330e+00 -2.567996159673407330e+00 -2.567996159673407330e+00 -2.567996159673407330e+00 -2.567996159673407330e+00 -2.567996159673407330e+00 -2.567996159673407330e+00 -2.567996159673407330e+00 -2.567996159673407330e+00 -2.567996159673407330e+00 -2.567996159673407330e+00 -2.567996159673407330e+00 -2.567996159673407330e+00 -2.567996159673407330e+00 -2.567996159673407330e+00 -2.567996159673407330e+00 -2.567996159673407330e+00 -2.567996159673407330e+00 -2.567996159673407330e+00 -2.567996159673407330e+00 -2.567996159673407330e+00 -2.567996159673407330e+00 -2.567996159673407330e+00 -2.567996159673407330e+00 -2.567996159673407330e+00 -2.567996159673407330e+00 -2.567996159673407330e+00 -2.567996159673407330e+00 -2.567996159673407330e+00 -2.567996159673407330e+00 -2.567996159673407330e+00 -2.567996159673407330e+00 -2.567996159673407330e+00 -2.567996159673407330e+00 -2.567996159673407330e+00 -2.567996159673407330e+00 -2.567996159673407330e+00 -2.567996159673407330e+00 -2.567996159673407330e+00 -2.567996159673407330e+00 -2.567996159673407330e+00 -2.567996159673407330e+00 -2.567996159673407330e+00 -2.567996159673407330e+00 -2.567996159673407330e+00 -2.567996159673407330e+00 -2.567996159673407330e+00 -2.567996159673407330e+00 -2.567996159673407330e+00 -2.567996159673407330e+00 -2.567996159673407330e+00 -2.567996159673407330e+00 -2.567996159673407330e+00 -2.567996159673407330e+00 -2.567996159673407330e+00 -2.567996159673407330e+00 -2.567996159673407330e+00 -2.567996159673407330e+00 -2.567996159673407330e+00 -2.567996159673407330e+00 -2.567996159673407330e+00 -2.567996159673407330e+00 -2.567996159673407330e+00 -2.567996159673407330e+00 -2.567996159673407330e+00 -2.567996159673407330e+00 -2.567996159673407330e+00 -2.567996159673407330e+00 -2.567996159673407330e+00 -2.567996159673407330e+00 -2.567996159673407330e+00 -2.567996159673407330e+00 -2.567996159673407330e+00 -2.567996159673407330e+00 -2.567996159673407330e+00 -2.567996159673407330e+00 -2.567996159673407330e+00 -2.567996159673407330e+00 -2.567996159673407330e+00 -2.567996159673407330e+00 -2.567996159673407330e+00 -2.567996159673407330e+00 -2.567996159673407330e+00 -2.567996159673407330e+00 -2.567996159673407330e+00 -2.567996159673407330e+00 -2.567996159673407330e+00 -2.567996159673407330e+00 -2.567996159673407330e+00 -2.567996159673407330e+00 -2.567996159673407330e+00 -2.567996159673407330e+00 -2.567996159673407330e+00 -2.567996159673407330e+00 -2.567996159673407330e+00 -2.567996159673407330e+00 -2.567996159673407330e+00 -2.567996159673407330e+00 -2.567996159673407330e+00 -2.567996159673407330e+00 -2.567996159673407330e+00 -2.567996159673407330e+00 -2.567996159673407330e+00 -2.567996159673407330e+00 -2.567996159673407330e+00 -2.567996159673407330e+00 -2.567996159673407330e+00 -2.567996159673407330e+00 -2.567996159673407330e+00 -2.567996159673407330e+00 -2.567996159673407330e+00 -2.567996159673407330e+00 -2.567996159673407330e+00 -2.567996159673407330e+00 -2.567996159673407330e+00 -2.567996159673407330e+00 -2.567996159673407330e+00 -2.567996159673407330e+00 -2.567996159673407330e+00 -2.567996159673407330e+00 -2.567996159673407330e+00 -2.567996159673407330e+00 -2.567996159673407330e+00 -2.567996159673407330e+00 -2.567996159673407330e+00 -2.567996159673407330e+00 -2.567996159673407330e+00 -2.567996159673407330e+00 -2.567996159673407330e+00 -2.567996159673407330e+00 -2.567996159673407330e+00 -2.567996159673407330e+00 -2.567996159673407330e+00 -2.567996159673407330e+00 -2.567996159673407330e+00 -2.567996159673407330e+00 -2.567996159673407330e+00 -2.567996159673407330e+00 -2.567996159673407330e+00 -2.567996159673407330e+00 -2.567996159673407330e+00 -2.567996159673407330e+00 -2.567996159673407330e+00 -2.567996159673407330e+00 -2.567996159673407330e+00 -2.567996159673407330e+00 -2.567996159673407330e+00 -2.567996159673407330e+00 -2.567996159673407330e+00 -2.567996159673407330e+00 -2.567996159673407330e+00 -2.567996159673407330e+00 -2.567996159673407330e+00 -2.567996159673407330e+00 -2.567996159673407330e+00 -2.567996159673407330e+00 -2.567996159673407330e+00 -2.567996159673407330e+00 -2.567996159673407330e+00 -2.567996159673407330e+00 -2.567996159673407330e+00 -2.567996159673407330e+00 -2.567996159673407330e+00 -2.567996159673407330e+00 -2.567996159673407330e+00 -2.567996159673407330e+00 -2.567996159673407330e+00 -2.567996159673407330e+00 -2.567996159673407330e+00 -2.567996159673407330e+00 -2.567996159673407330e+00 -2.567996159673407330e+00 -2.567996159673407330e+00 -2.567996159673407330e+00 -2.567996159673407330e+00 -2.567996159673407330e+00 -2.567996159673407330e+00 -2.567996159673407330e+00 -2.567996159673407330e+00 -2.567996159673407330e+00 -2.567996159673407330e+00 -2.567996159673407330e+00 -2.567996159673407330e+00 -2.567996159673407330e+00 -2.567996159673407330e+00 -2.567996159673407330e+00 -2.567996159673407330e+00 -2.567996159673407330e+00 -2.567996159673407330e+00 -2.567996159673407330e+00 -2.567996159673407330e+00 -2.567996159673407330e+00 -2.567996159673407330e+00 -2.567996159673407330e+00 -2.567996159673407330e+00 -2.567996159673407330e+00 -2.567996159673407330e+00 -2.567996159673407330e+00 -2.567996159673407330e+00 -2.567996159673407330e+00 -2.567996159673407330e+00 -2.567996159673407330e+00 -2.567996159673407330e+00 -2.567996159673407330e+00 -2.567996159673407330e+00 -2.567996159673407330e+00 -2.567996159673407330e+00 -2.567996159673407330e+00 -2.567996159673407330e+00 -2.567996159673407330e+00
-2.547933689675959013e+00 -2.547933689675959013e+00 -2.547933689675959013e+00 -2.547933689675959013e+00 -2.547933689675959013e+00 -2.547933689675959013e+00 -2.547933689675959013e+00 -2.547933689675959013e+00 -2.547933689675959013e+00 -2.547933689675959013e+00 -2.547933689675959013e+00 -2.547933689675959013e+00 -2.547933689675959013e+00 -2.547933689675959013e+00 -2.547933689675959013e+00 -2.547933689675959013e+00 -2.547933689675959013e+00 -2.547933689675959013e+00 -2.547933689675959013e+00 -2.547933689675959013e+00 -2.547933689675959013e+00 -2.547933689675959013e+00 -2.547933689675959013e+00 -2.547933689675959013e+00 -2.547933689675959013e+00 -2.547933689675959013e+00 -2.547933689675959013e+00 -2.547933689675959013e+00 -2.547933689675959013e+00 -2.547933689675959013e+00 -2.547933689675959013e+00 -2.547933689675959013e+00 -2.547933689675959013e+00 -2.547933689675959013e+00 -2.547933689675959013e+00 -2.547933689675959013e+00 -2.547933689675959013e+00 -2.547933689675959013e+00 -2.547933689675959013e+00 -2.547933689675959013e+00 -2.547933689675959013e+00 -2.547933689675959013e+00 -2.547933689675959013e+00 -2.547933689675959013e+00 -2.547933689675959013e+00 -2.547933689675959013e+00 -2.547933689675959013e+00 -2.547933689675959013e+00 -2.547933689675959013e+00 -2.547933689675959013e+00 -2.547933689675959013e+00 -2.547933689675959013e+00 -2.547933689675959013e+00 -2.547933689675959013e+00 -2.547933689675959013e+00 -2.547933689675959013e+00 -2.547933689675959013e+00 -2.547933689675959013e+00 -2.547933689675959013e+00 -2.547933689675959013e+00 -2.547933689675959013e+00 -2.547933689675959013e+00 -2.547933689675959013e+00 -2.547933689675959013e+00 -2.547933689675959013e+00 -2.547933689675959013e+00 -2.547933689675959013e+00 -2.547933689675959013e+00 -2.547933689675959013e+00 -2.547933689675959013e+00 -2.547933689675959013e+00 -2.547933689675959013e+00 -2.547933689675959013e+00 -2.547933689675959013e+00 -2.547933689675959013e+00 -2.547933689675959013e+00 -2.547933689675959013e+00 -2.547933689675959013e+00 -2.547933689675959013e+00 -2.547933689675959013e+00 -2.547933689675959013e+00 -2.547933689675959013e+00 -2.547933689675959013e+00 -2.547933689675959013e+00 -2.547933689675959013e+00 -2.547933689675959013e+00 -2.547933689675959013e+00 -2.547933689675959013e+00 -2.547933689675959013e+00 -2.547933689675959013e+00 -2.547933689675959013e+00 -2.547933689675959013e+00 -2.547933689675959013e+00 -2.547933689675959013e+00 -2.547933689675959013e+00 -2.547933689675959013e+00 -2.547933689675959013e+00 -2.547933689675959013e+00 -2.547933689675959013e+00 -2.547933689675959013e+00 -2.547933689675959013e+00 -2.547933689675959013e+00 -2.547933689675959013e+00 -2.547933689675959013e+00 -2.547933689675959013e+00 -2.547933689675959013e+00 -2.547933689675959013e+00 -2.547933689675959013e+00 -2.547933689675959013e+00 -2.547933689675959013e+00 -2.547933689675959013e+00 -2.547933689675959013e+00 -2.547933689675959013e+00 -2.547933689675959013e+00 -2.547933689675959013e+00 -2.547933689675959013e+00 -2.547933689675959013e+00 -2.547933689675959013e+00 -2.547933689675959013e+00 -2.547933689675959013e+00 -2.547933689675959013e+00 -2.547933689675959013e+00 -2.547933689675959013e+00 -2.547933689675959013e+00 -2.547933689675959013e+00 -2.547933689675959013e+00 -2.547933689675959013e+00 -2.547933689675959013e+00 -2.547933689675959013e+00 -2.547933689675959013e+00 -2.547933689675959013e+00 -2.547933689675959013e+00 -2.547933689675959013e+00 -2.547933689675959013e+00 -2.547933689675959013e+00 -2.547933689675959013e+00 -2.547933689675959013e+00 -2.547933689675959013e+00 -2.547933689675959013e+00 -2.547933689675959013e+00 -2.547933689675959013e+00 -2.547933689675959013e+00 -2.547933689675959013e+00 -2.547933689675959013e+00 -2.547933689675959013e+00 -2.547933689675959013e+00 -2.547933689675959013e+00 -2.547933689675959013e+00 -2.547933689675959013e+00 -2.547933689675959013e+00 -2.547933689675959013e+00 -2.547933689675959013e+00 -2.547933689675959013e+00 -2.547933689675959013e+00 -2.547933689675959013e+00 -2.547933689675959013e+00 -2.547933689675959013e+00 -2.547933689675959013e+00 -2.547933689675959013e+00 -2.547933689675959013e+00 -2.547933689675959013e+00 -2.547933689675959013e+00 -2.547933689675959013e+00 -2.547933689675959013e+00 -2.547933689675959013e+00 -2.547933689675959013e+00 -2.547933689675959013e+00 -2.547933689675959013e+00 -2.547933689675959013e+00 -2.547933689675959013e+00 -2.547933689675959013e+00 -2.547933689675959013e+00 -2.547933689675959013e+00 -2.547933689675959013e+00 -2.547933689675959013e+00 -2.547933689675959013e+00 -2.547933689675959013e+00 -2.547933689675959013e+00 -2.547933689675959013e+00 -2.547933689675959013e+00 -2.547933689675959013e+00 -2.547933689675959013e+00 -2.547933689675959013e+00 -2.547933689675959013e+00 -2.547933689675959013e+00 -2.547933689675959013e+00 -2.547933689675959013e+00 -2.547933689675959013e+00 -2.547933689675959013e+00 -2.547933689675959013e+00 -2.547933689675959013e+00 -2.547933689675959013e+00 -2.547933689675959013e+00 -2.547933689675959013e+00 -2.547933689675959013e+00 -2.547933689675959013e+00 -2.547933689675959013e+00 -2.547933689675959013e+00 -2.547933689675959013e+00 -2.547933689675959013e+00 -2.547933689675959013e+00 -2.547933689675959013e+00 -2.547933689675959013e+00 -2.547933689675959013e+00 -2.547933689675959013e+00 -2.547933689675959013e+00 -2.547933689675959013e+00 -2.547933689675959013e+00 -2.547933689675959013e+00 -2.547933689675959013e+00 -2.547933689675959013e+00 -2.547933689675959013e+00 -2.547933689675959013e+00 -2.547933689675959013e+00 -2.547933689675959013e+00 -2.547933689675959013e+00 -2.547933689675959013e+00 -2.547933689675959013e+00 -2.547933689675959013e+00 -2.547933689675959013e+00 -2.547933689675959013e+00 -2.547933689675959013e+00 -2.547933689675959013e+00 -2.547933689675959013e+00 -2.547933689675959013e+00 -2.547933689675959013e+00 -2.547933689675959013e+00 -2.547933689675959013e+00 -2.547933689675959013e+00 -2.547933689675959013e+00 -2.547933689675959013e+00 -2.547933689675959013e+00 -2.547933689675959013e+00 -2.547933689675959013e+00 -2.547933689675959013e+00 -2.547933689675959013e+00 -2.547933689675959013e+00 -2.547933689675959013e+00 -2.547933689675959013e+00 -2.547933689675959013e+00 -2.547933689675959013e+00 -2.547933689675959013e+00 -2.547933689675959013e+00 -2.547933689675959013e+00 -2.547933689675959013e+00 -2.547933689675959013e+00 -2.547933689675959013e+00 -2.547933689675959013e+00 -2.547933689675959013e+00 -2.547933689675959013e+00 -2.547933689675959013e+00 -2.547933689675959013e+00 -2.547933689675959013e+00 -2.547933689675959013e+00 -2.547933689675959013e+00 -2.547933689675959013e+00 -2.547933689675959013e+00 -2.547933689675959013e+00 -2.547933689675959013e+00 -2.547933689675959013e+00 -2.547933689675959013e+00 -2.547933689675959013e+00 -2.547933689675959013e+00 -2.547933689675959013e+00 -2.547933689675959013e+00 -2.547933689675959013e+00 -2.547933689675959013e+00 -2.547933689675959013e+00 -2.547933689675959013e+00 -2.547933689675959013e+00 -2.547933689675959013e+00 -2.547933689675959013e+00 -2.547933689675959013e+00 -2.547933689675959013e+00 -2.547933689675959013e+00 -2.547933689675959013e+00 -2.547933689675959013e+00 -2.547933689675959013e+00 -2.547933689675959013e+00 -2.547933689675959013e+00 -2.547933689675959013e+00 -2.547933689675959013e+00 -2.547933689675959013e+00 -2.547933689675959013e+00 -2.547933689675959013e+00 -2.547933689675959013e+00 -2.547933689675959013e+00 -2.547933689675959013e+00 -2.547933689675959013e+00 -2.547933689675959013e+00 -2.547933689675959013e+00 -2.547933689675959013e+00 -2.547933689675959013e+00 -2.547933689675959013e+00 -2.547933689675959013e+00 -2.547933689675959013e+00 -2.547933689675959013e+00 -2.547933689675959013e+00 -2.547933689675959013e+00 -2.547933689675959013e+00 -2.547933689675959013e+00 -2.547933689675959013e+00 -2.547933689675959013e+00 -2.547933689675959013e+00 -2.547933689675959013e+00 -2.547933689675959013e+00 -2.547933689675959013e+00 -2.547933689675959013e+00 -2.547933689675959013e+00 -2.547933689675959013e+00 -2.547933689675959013e+00 -2.547933689675959013e+00 -2.547933689675959013e+00 -2.547933689675959013e+00 -2.547933689675959013e+00 -2.547933689675959013e+00 -2.547933689675959013e+00 -2.547933689675959013e+00 -2.547933689675959013e+00 -2.547933689675959013e+00 -2.547933689675959013e+00 -2.547933689675959013e+00 -2.547933689675959013e+00 -2.547933689675959013e+00 -2.547933689675959013e+00 -2.547933689675959013e+00 -2.547933689675959013e+00 -2.547933689675959013e+00 -2.547933689675959013e+00 -2.547933689675959013e+00 -2.547933689675959013e+00
-2.527871219678510251e+00 -2.527871219678510251e+00 -2.527871219678510251e+00 -2.527871219678510251e+00 -2.527871219678510251e+00 -2.527871219678510251e+00 -2.527871219678510251e+00 -2.527871219678510251e+00 -2.527871219678510251e+00 -2.527871219678510251e+00 -2.527871219678510251e+00 -2.527871219678510251e+00 -2.527871219678510251e+00 -2.527871219678510251e+00 -2.527871219678510251e+00 -2.527871219678510251e+00 -2.527871219678510251e+00 -2.527871219678510251e+00 -2.527871219678510251e+00 -2.527871219678510251e+00 -2.527871219678510251e+00 -2.527871219678510251e+00 -2.527871219678510251e+00 -2.527871219678510251e+00 -2.527871219678510251e+00 -2.527871219678510251e+00 -2.527871219678510251e+00 -2.527871219678510251e+00 -2.527871219678510251e+00 -2.527871219678510251e+00 -2.527871219678510251e+00 -2.527871219678510251e+00 -2.527871219678510251e+00 -2.527871219678510251e+00 -2.527871219678510251e+00 -2.527871219678510251e+00 -2.527871219678510251e+00 -2.527871219678510251e+00 -2.527871219678510251e+00 -2.527871219678510251e+00 -2.527871219678510251e+00 -2.527871219678510251e+00 -2.527871219678510251e+00 -2.527871219678510251e+00 -2.527871219678510251e+00 -2.527871219678510251e+00 -2.527871219678510251e+00 -2.527871219678510251e+00 -2.527871219678510251e+00 -2.527871219678510251e+00 -2.527871219678510251e+00 -2.527871219678510251e+00 -2.527871219678510251e+00 -2.527871219678510251e+00 -2.527871219678510251e+00 -2.527871219678510251e+00 -2.527871219678510251e+00 -2.527871219678510251e+00 -2.527871219678510251e+00 -2.527871219678510251e+00 -2.527871219678510251e+00 -2.527871219678510251e+00 -2.527871219678510251e+00 -2.527871219678510251e+00 -2.527871219678510251e+00 -2.527871219678510251e+00 -2.527871219678510251e+00 -2.527871219678510251e+00 -2.527871219678510251e+00 -2.527871219678510251e+00 -2.527871219678510251e+00 -2.527871219678510251e+00 -2.527871219678510251e+00 -2.527871219678510251e+00 -2.527871219678510251e+00 -2.527871219678510251e+00 -2.527871219678510251e+00 -2.527871219678510251e+00 -2.527871219678510251e+00 -2.527871219678510251e+00 -2.527871219678510251e+00 -2.527871219678510251e+00 -2.527871219678510251e+00 -2.527871219678510251e+00 -2.527871219678510251e+00 -2.527871219678510251e+00 -2.527871219678510251e+00 -2.527871219678510251e+00 -2.527871219678510251e+00 -2.527871219678510251e+00 -2.527871219678510251e+00 -2.527871219678510251e+00 -2.527871219678510251e+00 -2.527871219678510251e+00 -2.527871219678510251e+00 -2.527871219678510251e+00 -2.527871219678510251e+00 -2.527871219678510251e+00 -2.527871219678510251e+00 -2.527871219678510251e+00 -2.527871219678510251e+00 -2.527871219678510251e+00 -2.527871219678510251e+00 -2.527871219678510251e+00 -2.527871219678510251e+00 -2.527871219678510251e+00 -2.527871219678510251e+00 -2.527871219678510251e+00 -2.527871219678510251e+00 -2.527871219678510251e+00 -2.527871219678510251e+00 -2.527871219678510251e+00 -2.527871219678510251e+00 -2.527871219678510251e+00 -2.527871219678510251e+00 -2.527871219678510251e+00 -2.527871219678510251e+00 -2.527871219678510251e+00 -2.527871219678510251e+00 -2.527871219678510251e+00 -2.527871219678510251e+00 -2.527871219678510251e+00 -2.527871219678510251e+00 -2.527871219678510251e+00 -2.527871219678510251e+00 -2.527871219678510251e+00 -2.527871219678510251e+00 -2.527871219678510251e+00 -2.527871219678510251e+00 -2.527871219678510251e+00 -2.527871219678510251e+00 -2.527871219678510251e+00 -2.527871219678510251e+00 -2.527871219678510251e+00 -2.527871219678510251e+00 -2.527871219678510251e+00 -2.527871219678510251e+00 -2.527871219678510251e+00 -2.527871219678510251e+00 -2.527871219678510251e+00 -2.527871219678510251e+00 -2.527871219678510251e+00 -2.527871219678510251e+00 -2.527871219678510251e+00 -2.527871219678510251e+00 -2.527871219678510251e+00 -2.527871219678510251e+00 -2.527871219678510251e+00 -2.527871219678510251e+00 -2.527871219678510251e+00 -2.527871219678510251e+00 -2.527871219678510251e+00 -2.527871219678510251e+00 -2.527871219678510251e+00 -2.527871219678510251e+00 -2.527871219678510251e+00 -2.527871219678510251e+00 -2.527871219678510251e+00 -2.527871219678510251e+00 -2.527871219678510251e+00 -2.527871219678510251e+00 -2.527871219678510251e+00 -2.527871219678510251e+00 -2.527871219678510251e+00 -2.527871219678510251e+00 -2.527871219678510251e+00 -2.527871219678510251e+00 -2.527871219678510251e+00 -2.527871219678510251e+00 -2.527871219678510251e+00 -2.527871219678510251e+00 -2.527871219678510251e+00 -2.527871219678510251e+00 -2.527871219678510251e+00 -2.527871219678510251e+00 -2.527871219678510251e+00 -2.527871219678510251e+00 -2.527871219678510251e+00 -2.527871219678510251e+00 -2.527871219678510251e+00 -2.527871219678510251e+00 -2.527871219678510251e+00 -2.527871219678510251e+00 -2.527871219678510251e+00 -2.527871219678510251e+00 -2.527871219678510251e+00 -2.527871219678510251e+00 -2.527871219678510251e+00 -2.527871219678510251e+00 -2.527871219678510251e+00 -2.527871219678510251e+00 -2.527871219678510251e+00 -2.527871219678510251e+00 -2.527871219678510251e+00 -2.527871219678510251e+00 -2.527871219678510251e+00 -2.527871219678510251e+00 -2.527871219678510251e+00 -2.527871219678510251e+00 -2.527871219678510251e+00 -2.527871219678510251e+00 -2.527871219678510251e+00 -2.527871219678510251e+00 -2.527871219678510251e+00 -2.527871219678510251e+00 -2.527871219678510251e+00 -2.527871219678510251e+00 -2.527871219678510251e+00 -2.527871219678510251e+00 -2.527871219678510251e+00 -2.527871219678510251e+00 -2.527871219678510251e+00 -2.527871219678510251e+00 -2.527871219678510251e+00 -2.527871219678510251e+00 -2.527871219678510251e+00 -2.527871219678510251e+00 -2.527871219678510251e+00 -2.527871219678510251e+00 -2.527871219678510251e+00 -2.527871219678510251e+00 -2.527871219678510251e+00 -2.527871219678510251e+00 -2.527871219678510251e+00 -2.527871219678510251e+00 -2.527871219678510251e+00 -2.527871219678510251e+00 -2.527871219678510251e+00 -2.527871219678510251e+00 -2.527871219678510251e+00 -2.527871219678510251e+00 -2.527871219678510251e+00 -2.527871219678510251e+00 -2.527871219678510251e+00 -2.527871219678510251e+00 -2.527871219678510251e+00 -2.527871219678510251e+00 -2.527871219678510251e+00 -2.527871219678510251e+00 -2.527871219678510251e+00 -2.527871219678510251e+00 -2.527871219678510251e+00 -2.527871219678510251e+00 -2.527871219678510251e+00 -2.527871219678510251e+00 -2.527871219678510251e+00 -2.527871219678510251e+00 -2.527871219678510251e+00 -2.527871219678510251e+00 -2.527871219678510251e+00 -2.527871219678510251e+00 -2.527871219678510251e+00 -2.527871219678510251e+00 -2.527871219678510251e+00 -2.527871219678510251e+00 -2.527871219678510251e+00 -2.527871219678510251e+00 -2.527871219678510251e+00 -2.527871219678510251e+00 -2.527871219678510251e+00 -2.527871219678510251e+00 -2.527871219678510251e+00 -2.527871219678510251e+00 -2.527871219678510251e+00 -2.527871219678510251e+00 -2.527871219678510251e+00 -2.527871219678510251e+00 -2.527871219678510251e+00 -2.527871219678510251e+00 -2.527871219678510251e+00 -2.527871219678510251e+00 -2.527871219678510251e+00 -2.527871219678510251e+00 -2.527871219678510251e+00 -2.527871219678510251e+00 -2.527871219678510251e+00 -2.527871219678510251e+00 -2.527871219678510251e+00 -2.527871219678510251e+00 -2.527871219678510251e+00 -2.527871219678510251e+00 -2.527871219678510251e+00 -2.527871219678510251e+00 -2.527871219678510251e+00 -2.527871219678510251e+00 -2.527871219678510251e+00 -2.527871219678510251e+00 -2.527871219678510251e+00 -2.527871219678510251e+00 -2.527871219678510251e+00 -2.527871219678510251e+00 -2.527871219678510251e+00 -2.527871219678510251e+00 -2.527871219678510251e+00 -2.527871219678510251e+00 -2.527871219678510251e+00 -2.527871219678510251e+00 -2.527871219678510251e+00 -2.527871219678510251e+00 -2.527871219678510251e+00 -2.527871219678510251e+00 -2.527871219678510251e+00 -2.527871219678510251e+00 -2.527871219678510251e+00 -2.527871219678510251e+00 -2.527871219678510251e+00 -2.527871219678510251e+00 -2.527871219678510251e+00 -2.527871219678510251e+00 -2.527871219678510251e+00 -2.527871219678510251e+00 -2.527871219678510251e+00 -2.527871219678510251e+00 -2.527871219678510251e+00 -2.527871219678510251e+00 -2.527871219678510251e+00 -2.527871219678510251e+00 -2.527871219678510251e+00 -2.527871219678510251e+00 -2.527871219678510251e+00 -2.527871219678510251e+00 -2.527871219678510251e+00 -2.527871219678510251e+00 -2.527871219678510251e+00 -2.527871219678510251e+00 -2.527871219678510251e+00 -2.527871219678510251e+00 -2.527871219678510251e+00 -2.527871219678510251e+00 -2.527871219678510251e+00 -2.527871219678510251e+00
-2.507808749681061933e+00 -2.507808749681061933e+00 -2.507808749681061933e+00 -2.507808749681061933e+00 -2.507808749681061933e+00 -2.507808749681061933e+00 -2.507808749681061933e+00 -2.507808749681061933e+00 -2.507808749681061933e+00 -2.507808749681061933e+00 -2.507808749681061933e+00 -2.507808749681061933e+00 -2.507808749681061933e+00 -2.507808749681061933e+00 -2.507808749681061933e+00 -2.507808749681061933e+00 -2.507808749681061933e+00 -2.507808749681061933e+00 -2.507808749681061933e+00 -2.507808749681061933e+00 -2.507808749681061933e+00 -2.507808749681061933e+00 -2.507808749681061933e+00 -2.507808749681061933e+00 -2.507808749681061933e+00 -2.507808749681061933e+00 -2.507808749681061933e+00 -2.507808749681061933e+00 -2.507808749681061933e+00 -2.507808749681061933e+00 -2.507808749681061933e+00 -2.507808749681061933e+00 -2.507808749681061933e+00 -2.507808749681061933e+00 -2.507808749681061933e+00 -2.507808749681061933e+00 -2.507808749681061933e+00 -2.507808749681061933e+00 -2.507808749681061933e+00 -2.507808749681061933e+00 -2.507808749681061933e+00 -2.507808749681061933e+00 -2.507808749681061933e+00 -2.507808749681061933e+00 -2.507808749681061933e+00 -2.507808749681061933e+00 -2.507808749681061933e+00 -2.507808749681061933e+00 -2.507808749681061933e+00 -2.507808749681061933e+00 -2.507808749681061933e+00 -2.507808749681061933e+00 -2.507808749681061933e+00 -2.507808749681061933e+00 -2.507808749681061933e+00 -2.507808749681061933e+00 -2.507808749681061933e+00 -2.507808749681061933e+00 -2.507808749681061933e+00 -2.507808749681061933e+00 -2.507808749681061933e+00 -2.507808749681061933e+00 -2.507808749681061933e+00 -2.507808749681061933e+00 -2.507808749681061933e+00 -2.507808749681061933e+00 -2.507808749681061933e+00 -2.507808749681061933e+00 -2.507808749681061933e+00 -2.507808749681061933e+00 -2.507808749681061933e+00 -2.507808749681061933e+00 -2.507808749681061933e+00 -2.507808749681061933e+00 -2.507808749681061933e+00 -2.507808749681061933e+00 -2.507808749681061933e+00 -2.507808749681061933e+00 -2.507808749681061933e+00 -2.507808749681061933e+00 -2.507808749681061933e+00 -2.507808749681061933e+00 -2.507808749681061933e+00 -2.507808749681061933e+00 -2.507808749681061933e+00 -2.507808749681061933e+00 -2.507808749681061933e+00 -2.507808749681061933e+00 -2.507808749681061933e+00 -2.507808749681061933e+00 -2.507808749681061933e+00 -2.507808749681061933e+00 -2.507808749681061933e+00 -2.507808749681061933e+00 -2.507808749681061933e+00 -2.507808749681061933e+00 -2.507808749681061933e+00 -2.507808749681061933e+00 -2.507808749681061933e+00 -2.507808749681061933e+00 -2.507808749681061933e+00 -2.507808749681061933e+00 -2.507808749681061933e+00 -2.507808749681061933e+00 -2.507808749681061933e+00 -2.507808749681061933e+00 -2.507808749681061933e+00 -2.507808749681061933e+00 -2.507808749681061933e+00 -2.507808749681061933e+00 -2.507808749681061933e+00 -2.507808749681061933e+00 -2.507808749681061933e+00 -2.507808749681061933e+00 -2.507808749681061933e+00 -2.507808749681061933e+00 -2.507808749681061933e+00 -2.507808749681061933e+00 -2.507808749681061933e+00 -2.507808749681061933e+00 -2.507808749681061933e+00 -2.507808749681061933e+00 -2.507808749681061933e+00 -2.507808749681061933e+00 -2.507808749681061933e+00 -2.507808749681061933e+00 -2.507808749681061933e+00 -2.507808749681061933e+00 -2.507808749681061933e+00 -2.507808749681061933e+00 -2.507808749681061933e+00 -2.507808749681061933e+00 -2.507808749681061933e+00 -2.507808749681061933e+00 -2.507808749681061933e+00 -2.507808749681061933e+00 -2.507808749681061933e+00 -2.507808749681061933e+00 -2.507808749681061933e+00 -2.507808749681061933e+00 -2.507808749681061933e+00 -2.507808749681061933e+00 -2.507808749681061933e+00 -2.507808749681061933e+00 -2.507808749681061933e+00 -2.507808749681061933e+00 -2.507808749681061933e+00 -2.507808749681061933e+00 -2.507808749681061933e+00 -2.507808749681061933e+00 -2.507808749681061933e+00 -2.507808749681061933e+00 -2.507808749681061933e+00 -2.507808749681061933e+00 -2.507808749681061933e+00 -2.507808749681061933e+00 -2.507808749681061933e+00 -2.507808749681061933e+00 -2.507808749681061933e+00 -2.507808749681061933e+00 -2.507808749681061933e+00 -2.507808749681061933e+00 -2.507808749681061933e+00 -2.507808749681061933e+00 -2.507808749681061933e+00 -2.507808749681061933e+00 -2.507808749681061933e+00 -2.507808749681061933e+00 -2.507808749681061933e+00 -2.507808749681061933e+00 -2.507808749681061933e+00 -2.507808749681061933e+00 -2.507808749681061933e+00 -2.507808749681061933e+00 -2.507808749681061933e+00 -2.507808749681061933e+00 -2.507808749681061933e+00 -2.507808749681061933e+00 -2.507808749681061933e+00 -2.507808749681061933e+00 -2.507808749681061933e+00 -2.507808749681061933e+00 -2.507808749681061933e+00 -2.507808749681061933e+00 -2.507808749681061933e+00 -2.507808749681061933e+00 -2.507808749681061933e+00 -2.507808749681061933e+00 -2.507808749681061933e+00 -2.507808749681061933e+00 -2.507808749681061933e+00 -2.507808749681061933e+00 -2.507808749681061933e+00 -2.507808749681061933e+00 -2.507808749681061933e+00 -2.507808749681061933e+00 -2.507808749681061933e+00 -2.507808749681061933e+00 -2.507808749681061933e+00 -2.507808749681061933e+00 -2.507808749681061933e+00 -2.507808749681061933e+00 -2.507808749681061933e+00 -2.507808749681061933e+00 -2.507808749681061933e+00 -2.507808749681061933e+00 -2.507808749681061933e+00 -2.507808749681061933e+00 -2.507808749681061933e+00 -2.507808749681061933e+00 -2.507808749681061933e+00 -2.507808749681061933e+00 -2.507808749681061933e+00 -2.507808749681061933e+00 -2.507808749681061933e+00 -2.507808749681061933e+00 -2.507808749681061933e+00 -2.507808749681061933e+00 -2.507808749681061933e+00 -2.507808749681061933e+00 -2.507808749681061933e+00 -2.507808749681061933e+00 -2.507808749681061933e+00 -2.507808749681061933e+00 -2.507808749681061933e+00 -2.507808749681061933e+00 -2.507808749681061933e+00 -2.507808749681061933e+00 -2.507808749681061933e+00 -2.507808749681061933e+00 -2.507808749681061933e+00 -2.507808749681061933e+00 -2.507808749681061933e+00 -2.507808749681061933e+00 -2.507808749681061933e+00 -2.507808749681061933e+00 -2.507808749681061933e+00 -2.507808749681061933e+00 -2.507808749681061933e+00 -2.507808749681061933e+00 -2.507808749681061933e+00 -2.507808749681061933e+00 -2.507808749681061933e+00 -2.507808749681061933e+00 -2.507808749681061933e+00 -2.507808749681061933e+00 -2.507808749681061933e+00 -2.507808749681061933e+00 -2.507808749681061933e+00 -2.507808749681061933e+00 -2.507808749681061933e+00 -2.507808749681061933e+00 -2.507808749681061933e+00 -2.507808749681061933e+00 -2.507808749681061933e+00 -2.507808749681061933e+00 -2.507808749681061933e+00 -2.507808749681061933e+00 -2.507808749681061933e+00 -2.507808749681061933e+00 -2.507808749681061933e+00 -2.507808749681061933e+00 -2.507808749681061933e+00 -2.507808749681061933e+00 -2.507808749681061933e+00 -2.507808749681061933e+00 -2.507808749681061933e+00 -2.507808749681061933e+00 -2.507808749681061933e+00 -2.507808749681061933e+00 -2.507808749681061933e+00 -2.507808749681061933e+00 -2.507808749681061933e+00 -2.507808749681061933e+00 -2.507808749681061933e+00 -2.507808749681061933e+00 -2.507808749681061933e+00 -2.507808749681061933e+00 -2.507808749681061933e+00 -2.507808749681061933e+00 -2.507808749681061933e+00 -2.507808749681061933e+00 -2.507808749681061933e+00 -2.507808749681061933e+00 -2.507808749681061933e+00 -2.507808749681061933e+00 -2.507808749681061933e+00 -2.507808749681061933e+00 -2.507808749681061933e+00 -2.507808749681061933e+00 -2.507808749681061933e+00 -2.507808749681061933e+00 -2.507808749681061933e+00 -2.507808749681061933e+00 -2.507808749681061933e+00 -2.507808749681061933e+00 -2.507808749681061933e+00 -2.507808749681061933e+00 -2.507808749681061933e+00 -2.507808749681061933e+00 -2.507808749681061933e+00 -2.507808749681061933e+00 -2.507808749681061933e+00 -2.507808749681061933e+00 -2.507808749681061933e+00 -2.507808749681061933e+00 -2.507808749681061933e+00 -2.507808749681061933e+00 -2.507808749681061933e+00 -2.507808749681061933e+00 -2.507808749681061933e+00 -2.507808749681061933e+00 -2.507808749681061933e+00 -2.507808749681061933e+00 -2.507808749681061933e+00 -2.507808749681061933e+00 -2.507808749681061933e+00 -2.507808749681061933e+00 -2.507808749681061933e+00 -2.507808749681061933e+00 -2.507808749681061933e+00 -2.507808749681061933e+00 -2.507808749681061933e+00 -2.507808749681061933e+00 -2.507808749681061933e+00 -2.507808749681061933e+00 -2.507808749681061933e+00 -2.507808749681061933e+00 -2.507808749681061933e+00 -2.507808749681061933e+00 -2.507808749681061933e+00
-2.487746279683613615e+00 -2.487746279683613615e+00 -2.487746279683613615e+00 -2.487746279683613615e+00 -2.487746279683613615e+00 -2.487746279683613615e+00 -2.487746279683613615e+00 -2.487746279683613615e+00 -2.487746279683613615e+00 -2.487746279683613615e+00 -2.487746279683613615e+00 -2.487746279683613615e+00 -2.487746279683613615e+00 -2.487746279683613615e+00 -2.487746279683613615e+00 -2.487746279683613615e+00 -2.487746279683613615e+00 -2.487746279683613615e+00 -2.487746279683613615e+00 -2.487746279683613615e+00 -2.487746279683613615e+00 -2.487746279683613615e+00 -2.487746279683613615e+00 -2.487746279683613615e+00 -2.487746279683613615e+00 -2.487746279683613615e+00 -2.487746279683613615e+00 -2.487746279683613615e+00 -2.487746279683613615e+00 -2.487746279683613615e+00 -2.487746279683613615e+00 -2.487746279683613615e+00 -2.487746279683613615e+00 -2.487746279683613615e+00 -2.487746279683613615e+00 -2.487746279683613615e+00 -2.487746279683613615e+00 -2.487746279683613615e+00 -2.487746279683613615e+00 -2.487746279683613615e+00 -2.487746279683613615e+00 -2.487746279683613615e+00 -2.487746279683613615e+00 -2.487746279683613615e+00 -2.487746279683613615e+00 -2.487746279683613615e+00 -2.487746279683613615e+00 -2.487746279683613615e+00 -2.487746279683613615e+00 -2.487746279683613615e+00 -2.487746279683613615e+00 -2.487746279683613615e+00 -2.487746279683613615e+00 -2.487746279683613615e+00 -2.487746279683613615e+00 -2.487746279683613615e+00 -2.487746279683613615e+00 -2.487746279683613615e+00 -2.487746279683613615e+00 -2.487746279683613615e+00 -2.487746279683613615e+00 -2.487746279683613615e+00 -2.487746279683613615e+00 -2.487746279683613615e+00 -2.487746279683613615e+00 -2.487746279683613615e+00 -2.487746279683613615e+00 -2.487746279683613615e+00 -2.487746279683613615e+00 -2.487746279683613615e+00 -2.487746279683613615e+00 -2.487746279683613615e+00 -2.487746279683613615e+00 -2.487746279683613615e+00 -2.487746279683613615e+00 -2.487746279683613615e+00 -2.487746279683613615e+00 -2.487746279683613615e+00 -2.487746279683613615e+00 -2.487746279683613615e+00 -2.487746279683613615e+00 -2.487746279683613615e+00 -2.487746279683613615e+00 -2.487746279683613615e+00 -2.487746279683613615e+00 -2.487746279683613615e+00 -2.487746279683613615e+00 -2.487746279683613615e+00 -2.487746279683613615e+00 -2.487746279683613615e+00 -2.487746279683613615e+00 -2.487746279683613615e+00 -2.487746279683613615e+00 -2.487746279683613615e+00 -2.487746279683613615e+00 -2.487746279683613615e+00 -2.487746279683613615e+00 -2.487746279683613615e+00 -2.487746279683613615e+00 -2.487746279683613615e+00 -2.487746279683613615e+00 -2.487746279683613615e+00 -2.487746279683613615e+00 -2.487746279683613615e+00 -2.487746279683613615e+00 -2.487746279683613615e+00 -2.487746279683613615e+00 -2.487746279683613615e+00 -2.487746279683613615e+00 -2.487746279683613615e+00 -2.487746279683613615e+00 -2.487746279683613615e+00 -2.487746279683613615e+00 -2.487746279683613615e+00 -2.487746279683613615e+00 -2.487746279683613615e+00 -2.487746279683613615e+00 -2.487746279683613615e+00 -2.487746279683613615e+00 -2.487746279683613615e+00 -2.487746279683613615e+00 -2.487746279683613615e+00 -2.487746279683613615e+00 -2.487746279683613615e+00 -2.487746279683613615e+00 -2.487746279683613615e+00 -2.487746279683613615e+00 -2.487746279683613615e+00 -2.487746279683613615e+00 -2.487746279683613615e+00 -2.487746279683613615e+00 -2.487746279683613615e+00 -2.487746279683613615e+00 -2.487746279683613615e+00 -2.487746279683613615e+00 -2.487746279683613615e+00 -2.487746279683613615e+00 -2.487746279683613615e+00 -2.487746279683613615e+00 -2.487746279683613615e+00 -2.487746279683613615e+00 -2.487746279683613615e+00 -2.487746279683613615e+00 -2.487746279683613615e+00 -2.487746279683613615e+00 -2.487746279683613615e+00 -2.487746279683613615e+00 -2.487746279683613615e+00 -2.487746279683613615e+00 -2.487746279683613615e+00 -2.487746279683613615e+00 -2.487746279683613615e+00 -2.487746279683613615e+00 -2.487746279683613615e+00 -2.487746279683613615e+00 -2.487746279683613615e+00 -2.487746279683613615e+00 -2.487746279683613615e+00 -2.487746279683613615e+00 -2.487746279683613615e+00 -2.487746279683613615e+00 -2.487746279683613615e+00 -2.487746279683613615e+00 -2.487746279683613615e+00 -2.487746279683613615e+00 -2.487746279683613615e+00 -2.487746279683613615e+00 -2.487746279683613615e+00 -2.487746279683613615e+00 -2.487746279683613615e+00 -2.487746279683613615e+00 -2.487746279683613615e+00 -2.487746279683613615e+00 -2.487746279683613615e+00 -2.487746279683613615e+00 -2.487746279683613615e+00 -2.487746279683613615e+00 -2.487746279683613615e+00 -2.487746279683613615e+00 -2.487746279683613615e+00 -2.487746279683613615e+00 -2.487746279683613615e+00 -2.487746279683613615e+00 -2.487746279683613615e+00 -2.487746279683613615e+00 -2.487746279683613615e+00 -2.487746279683613615e+00 -2.487746279683613615e+00 -2.487746279683613615e+00 -2.487746279683613615e+00 -2.487746279683613615e+00 -2.487746279683613615e+00 -2.487746279683613615e+00 -2.487746279683613615e+00 -2.487746279683613615e+00 -2.487746279683613615e+00 -2.487746279683613615e+00 -2.487746279683613615e+00 -2.487746279683613615e+00 -2.487746279683613615e+00 -2.487746279683613615e+00 -2.487746279683613615e+00 -2.487746279683613615e+00 -2.487746279683613615e+00 -2.487746279683613615e+00 -2.487746279683613615e+00 -2.487746279683613615e+00 -2.487746279683613615e+00 -2.487746279683613615e+00 -2.487746279683613615e+00 -2.487746279683613615e+00 -2.487746279683613615e+00 -2.487746279683613615e+00 -2.487746279683613615e+00 -2.487746279683613615e+00 -2.487746279683613615e+00 -2.487746279683613615e+00 -2.487746279683613615e+00 -2.487746279683613615e+00 -2.487746279683613615e+00 -2.487746279683613615e+00 -2.487746279683613615e+00 -2.487746279683613615e+00 -2.487746279683613615e+00 -2.487746279683613615e+00 -2.487746279683613615e+00 -2.487746279683613615e+00 -2.487746279683613615e+00 -2.487746279683613615e+00 -2.487746279683613615e+00 -2.487746279683613615e+00 -2.487746279683613615e+00 -2.487746279683613615e+00 -2.487746279683613615e+00 -2.487746279683613615e+00 -2.487746279683613615e+00 -2.487746279683613615e+00 -2.487746279683613615e+00 -2.487746279683613615e+00 -2.487746279683613615e+00 -2.487746279683613615e+00 -2.487746279683613615e+00 -2.487746279683613615e+00 -2.487746279683613615e+00 -2.487746279683613615e+00 -2.487746279683613615e+00 -2.487746279683613615e+00 -2.487746279683613615e+00 -2.487746279683613615e+00 -2.487746279683613615e+00 -2.487746279683613615e+00 -2.487746279683613615e+00 -2.487746279683613615e+00 -2.487746279683613615e+00 -2.487746279683613615e+00 -2.487746279683613615e+00 -2.487746279683613615e+00 -2.487746279683613615e+00 -2.487746279683613615e+00 -2.487746279683613615e+00 -2.487746279683613615e+00 -2.487746279683613615e+00 -2.487746279683613615e+00 -2.487746279683613615e+00 -2.487746279683613615e+00 -2.487746279683613615e+00 -2.487746279683613615e+00 -2.487746279683613615e+00 -2.487746279683613615e+00 -2.487746279683613615e+00 -2.487746279683613615e+00 -2.487746279683613615e+00 -2.487746279683613615e+00 -2.487746279683613615e+00 -2.487746279683613615e+00 -2.487746279683613615e+00 -2.487746279683613615e+00 -2.487746279683613615e+00 -2.487746279683613615e+00 -2.487746279683613615e+00 -2.487746279683613615e+00 -2.487746279683613615e+00 -2.487746279683613615e+00 -2.487746279683613615e+00 -2.487746279683613615e+00 -2.487746279683613615e+00 -2.487746279683613615e+00 -2.487746279683613615e+00 -2.487746279683613615e+00 -2.487746279683613615e+00 -2.487746279683613615e+00 -2.487746279683613615e+00 -2.487746279683613615e+00 -2.487746279683613615e+00 -2.487746279683613615e+00 -2.487746279683613615e+00 -2.487746279683613615e+00 -2.487746279683613615e+00 -2.487746279683613615e+00 -2.487746279683613615e+00 -2.487746279683613615e+00 -2.487746279683613615e+00 -2.487746279683613615e+00 -2.487746279683613615e+00 -2.487746279683613615e+00 -2.487746279683613615e+00 -2.487746279683613615e+00 -2.487746279683613615e+00 -2.487746279683613615e+00 -2.487746279683613615e+00 -2.487746279683613615e+00 -2.487746279683613615e+00 -2.487746279683613615e+00 -2.487746279683613615e+00 -2.487746279683613615e+00 -2.487746279683613615e+00 -2.487746279683613615e+00 -2.487746279683613615e+00 -2.487746279683613615e+00 -2.487746279683613615e+00 -2.487746279683613615e+00 -2.487746279683613615e+00 -2.487746279683613615e+00 -2.487746279683613615e+00 -2.487746279683613615e+00 -2.487746279683613615e+00 -2.487746279683613615e+00 -2.487746279683613615e+00 -2.487746279683613615e+00 -2.487746279683613615e+00 -2.487746279683613615e+00
-2.467683809686164853e+00 -2.467683809686164853e+00 -2.467683809686164853e+00 -2.467683809686164853e+00 -2.467683809686164853e+00 -2.467683809686164853e+00 -2.467683809686164853e+00 -2.467683809686164853e+00 -2.467683809686164853e+00 -2.467683809686164853e+00 -2.467683809686164853e+00 -2.467683809686164853e+00 -2.467683809686164853e+00 -2.467683809686164853e+00 -2.467683809686164853e+00 -2.467683809686164853e+00 -2.467683809686164853e+00 -2.467683809686164853e+00 -2.467683809686164853e+00 -2.467683809686164853e+00 -2.467683809686164853e+00 -2.467683809686164853e+00 -2.467683809686164853e+00 -2.467683809686164853e+00 -2.467683809686164853e+00 -2.467683809686164853e+00 -2.467683809686164853e+00 -2.467683809686164853e+00 -2.467683809686164853e+00 -2.467683809686164853e+00 -2.467683809686164853e+00 -2.467683809686164853e+00 -2.467683809686164853e+00 -2.467683809686164853e+00 -2.467683809686164853e+00 -2.467683809686164853e+00 -2.467683809686164853e+00 -2.467683809686164853e+00 -2.467683809686164853e+00 -2.467683809686164853e+00 -2.467683809686164853e+00 -2.467683809686164853e+00 -2.467683809686164853e+00 -2.467683809686164853e+00 -2.467683809686164853e+00 -2.467683809686164853e+00 -2.467683809686164853e+00 -2.467683809686164853e+00 -2.467683809686164853e+00 -2.467683809686164853e+00 -2.467683809686164853e+00 -2.467683809686164853e+00 -2.467683809686164853e+00 -2.467683809686164853e+00 -2.467683809686164853e+00 -2.467683809686164853e+00 -2.467683809686164853e+00 -2.467683809686164853e+00 -2.467683809686164853e+00 -2.467683809686164853e+00 -2.467683809686164853e+00 -2.467683809686164853e+00 -2.467683809686164853e+00 -2.467683809686164853e+00 -2.467683809686164853e+00 -2.467683809686164853e+00 -2.467683809686164853e+00 -2.467683809686164853e+00 -2.467683809686164853e+00 -2.467683809686164853e+00 -2.467683809686164853e+00 -2.467683809686164853e+00 -2.467683809686164853e+00 -2.467683809686164853e+00 -2.467683809686164853e+00 -2.467683809686164853e+00 -2.467683809686164853e+00 -2.467683809686164853e+00 -2.467683809686164853e+00 -2.467683809686164853e+00 -2.467683809686164853e+00 -2.467683809686164853e+00 -2.467683809686164853e+00 -2.467683809686164853e+00 -2.467683809686164853e+00 -2.467683809686164853e+00 -2.467683809686164853e+00 -2.467683809686164853e+00 -2.467683809686164853e+00 -2.467683809686164853e+00 -2.467683809686164853e+00 -2.467683809686164853e+00 -2.467683809686164853e+00 -2.467683809686164853e+00 -2.467683809686164853e+00 -2.467683809686164853e+00 -2.467683809686164853e+00 -2.467683809686164853e+00 -2.467683809686164853e+00 -2.467683809686164853e+00 -2.467683809686164853e+00 -2.467683809686164853e+00 -2.467683809686164853e+00 -2.467683809686164853e+00 -2.467683809686164853e+00 -2.467683809686164853e+00 -2.467683809686164853e+00 -2.467683809686164853e+00 -2.467683809686164853e+00 -2.467683809686164853e+00 -2.467683809686164853e+00 -2.467683809686164853e+00 -2.467683809686164853e+00 -2.467683809686164853e+00 -2.467683809686164853e+00 -2.467683809686164853e+00 -2.467683809686164853e+00 -2.467683809686164853e+00 -2.467683809686164853e+00 -2.467683809686164853e+00 -2.467683809686164853e+00 -2.467683809686164853e+00 -2.467683809686164853e+00 -2.467683809686164853e+00 -2.467683809686164853e+00 -2.467683809686164853e+00 -2.467683809686164853e+00 -2.467683809686164853e+00 -2.467683809686164853e+00 -2.467683809686164853e+00 -2.467683809686164853e+00 -2.467683809686164853e+00 -2.467683809686164853e+00 -2.467683809686164853e+00 -2.467683809686164853e+00 -2.467683809686164853e+00 -2.467683809686164853e+00 -2.467683809686164853e+00 -2.467683809686164853e+00 -2.467683809686164853e+00 -2.467683809686164853e+00 -2.467683809686164853e+00 -2.467683809686164853e+00 -2.467683809686164853e+00 -2.467683809686164853e+00 -2.467683809686164853e+00 -2.467683809686164853e+00 -2.467683809686164853e+00 -2.467683809686164853e+00 -2.467683809686164853e+00 -2.467683809686164853e+00 -2.467683809686164853e+00 -2.467683809686164853e+00 -2.467683809686164853e+00 -2.467683809686164853e+00 -2.467683809686164853e+00 -2.467683809686164853e+00 -2.467683809686164853e+00 -2.467683809686164853e+00 -2.467683809686164853e+00 -2.467683809686164853e+00 -2.467683809686164853e+00 -2.467683809686164853e+00 -2.467683809686164853e+00 -2.467683809686164853e+00 -2.467683809686164853e+00 -2.467683809686164853e+00 -2.467683809686164853e+00 -2.467683809686164853e+00 -2.467683809686164853e+00 -2.467683809686164853e+00 -2.467683809686164853e+00 -2.467683809686164853e+00 -2.467683809686164853e+00 -2.467683809686164853e+00 -2.467683809686164853e+00 -2.467683809686164853e+00 -2.467683809686164853e+00 -2.467683809686164853e+00 -2.467683809686164853e+00 -2.467683809686164853e+00 -2.467683809686164853e+00 -2.467683809686164853e+00 -2.467683809686164853e+00 -2.467683809686164853e+00 -2.467683809686164853e+00 -2.467683809686164853e+00 -2.467683809686164853e+00 -2.467683809686164853e+00 -2.467683809686164853e+00 -2.467683809686164853e+00 -2.467683809686164853e+00 -2.467683809686164853e+00 -2.467683809686164853e+00 -2.467683809686164853e+00 -2.467683809686164853e+00 -2.467683809686164853e+00 -2.467683809686164853e+00 -2.467683809686164853e+00 -2.467683809686164853e+00 -2.467683809686164853e+00 -2.467683809686164853e+00 -2.467683809686164853e+00 -2.467683809686164853e+00 -2.467683809686164853e+00 -2.467683809686164853e+00 -2.467683809686164853e+00 -2.467683809686164853e+00 -2.467683809686164853e+00 -2.467683809686164853e+00 -2.467683809686164853e+00 -2.467683809686164853e+00 -2.467683809686164853e+00 -2.467683809686164853e+00 -2.467683809686164853e+00 -2.467683809686164853e+00 -2.467683809686164853e+00 -2.467683809686164853e+00 -2.467683809686164853e+00 -2.467683809686164853e+00 -2.467683809686164853e+00 -2.467683809686164853e+00 -2.467683809686164853e+00 -2.467683809686164853e+00 -2.467683809686164853e+00 -2.467683809686164853e+00 -2.467683809686164853e+00 -2.467683809686164853e+00 -2.467683809686164853e+00 -2.467683809686164853e+00 -2.467683809686164853e+00 -2.467683809686164853e+00 -2.467683809686164853e+00 -2.467683809686164853e+00 -2.467683809686164853e+00 -2.467683809686164853e+00 -2.467683809686164853e+00 -2.467683809686164853e+00 -2.467683809686164853e+00 -2.467683809686164853e+00 -2.467683809686164853e+00 -2.467683809686164853e+00 -2.467683809686164853e+00 -2.467683809686164853e+00 -2.467683809686164853e+00 -2.467683809686164853e+00 -2.467683809686164853e+00 -2.467683809686164853e+00 -2.467683809686164853e+00 -2.467683809686164853e+00 -2.467683809686164853e+00 -2.467683809686164853e+00 -2.467683809686164853e+00 -2.467683809686164853e+00 -2.467683809686164853e+00 -2.467683809686164853e+00 -2.467683809686164853e+00 -2.467683809686164853e+00 -2.467683809686164853e+00 -2.467683809686164853e+00 -2.467683809686164853e+00 -2.467683809686164853e+00 -2.467683809686164853e+00 -2.467683809686164853e+00 -2.467683809686164853e+00 -2.467683809686164853e+00 -2.467683809686164853e+00 -2.467683809686164853e+00 -2.467683809686164853e+00 -2.467683809686164853e+00 -2.467683809686164853e+00 -2.467683809686164853e+00 -2.467683809686164853e+00 -2.467683809686164853e+00 -2.467683809686164853e+00 -2.467683809686164853e+00 -2.467683809686164853e+00 -2.467683809686164853e+00 -2.467683809686164853e+00 -2.467683809686164853e+00 -2.467683809686164853e+00 -2.467683809686164853e+00 -2.467683809686164853e+00 -2.467683809686164853e+00 -2.467683809686164853e+00 -2.467683809686164853e+00 -2.467683809686164853e+00 -2.467683809686164853e+00 -2.467683809686164853e+00 -2.467683809686164853e+00 -2.467683809686164853e+00 -2.467683809686164853e+00 -2.467683809686164853e+00 -2.467683809686164853e+00 -2.467683809686164853e+00 -2.467683809686164853e+00 -2.467683809686164853e+00 -2.467683809686164853e+00 -2.467683809686164853e+00 -2.467683809686164853e+00 -2.467683809686164853e+00 -2.467683809686164853e+00 -2.467683809686164853e+00 -2.467683809686164853e+00 -2.467683809686164853e+00 -2.467683809686164853e+00 -2.467683809686164853e+00 -2.467683809686164853e+00 -2.467683809686164853e+00 -2.467683809686164853e+00 -2.467683809686164853e+00 -2.467683809686164853e+00 -2.467683809686164853e+00 -2.467683809686164853e+00 -2.467683809686164853e+00 -2.467683809686164853e+00 -2.467683809686164853e+00 -2.467683809686164853e+00 -2.467683809686164853e+00 -2.467683809686164853e+00 -2.467683809686164853e+00 -2.467683809686164853e+00 -2.467683809686164853e+00 -2.467683809686164853e+00 -2.467683809686164853e+00 -2.467683809686164853e+00 -2.467683809686164853e+00 -2.467683809686164853e+00 -2.467683809686164853e+00 -2.467683809686164853e+00 -2.467683809686164853e+00
-2.447621339688716535e+00 -2.447621339688716535e+00 -2.447621339688716535e+00 -2.447621339688716535e+00 -2.447621339688716535e+00 -2.447621339688716535e+00 -2.447621339688716535e+00 -2.447621339688716535e+00 -2.447621339688716535e+00 -2.447621339688716535e+00 -2.447621339688716535e+00 -2.447621339688716535e+00 -2.447621339688716535e+00 -2.447621339688716535e+00 -2.447621339688716535e+00 -2.447621339688716535e+00 -2.447621339688716535e+00 -2.447621339688716535e+00 -2.447621339688716535e+00 -2.447621339688716535e+00 -2.447621339688716535e+00 -2.447621339688716535e+00 -2.447621339688716535e+00 -2.447621339688716535e+00 -2.447621339688716535e+00 -2.447621339688716535e+00 -2.447621339688716535e+00 -2.447621339688716535e+00 -2.447621339688716535e+00 -2.447621339688716535e+00 -2.447621339688716535e+00 -2.447621339688716535e+00 -2.447621339688716535e+00 -2.447621339688716535e+00 -2.447621339688716535e+00 -2.447621339688716535e+00 -2.447621339688716535e+00 -2.447621339688716535e+00 -2.447621339688716535e+00 -2.447621339688716535e+00 -2.447621339688716535e+00 -2.447621339688716535e+00 -2.447621339688716535e+00 -2.447621339688716535e+00 -2.447621339688716535e+00 -2.447621339688716535e+00 -2.447621339688716535e+00 -2.447621339688716535e+00 -2.447621339688716535e+00 -2.447621339688716535e+00 -2.447621339688716535e+00 -2.447621339688716535e+00 -2.447621339688716535e+00 -2.447621339688716535e+00 -2.447621339688716535e+00 -2.447621339688716535e+00 -2.447621339688716535e+00 -2.447621339688716535e+00 -2.447621339688716535e+00 -2.447621339688716535e+00 -2.447621339688716535e+00 -2.447621339688716535e+00 -2.447621339688716535e+00 -2.447621339688716535e+00 -2.447621339688716535e+00 -2.447621339688716535e+00 -2.447621339688716535e+00 -2.447621339688716535e+00 -2.447621339688716535e+00 -2.447621339688716535e+00 -2.447621339688716535e+00 -2.447621339688716535e+00 -2.447621339688716535e+00 -2.447621339688716535e+00 -2.447621339688716535e+00 -2.447621339688716535e+00 -2.447621339688716535e+00 -2.447621339688716535e+00 -2.447621339688716535e+00 -2.447621339688716535e+00 -2.447621339688716535e+00 -2.447621339688716535e+00 -2.447621339688716535e+00 -2.447621339688716535e+00 -2.447621339688716535e+00 -2.447621339688716535e+00 -2.447621339688716535e+00 -2.447621339688716535e+00 -2.447621339688716535e+00 -2.447621339688716535e+00 -2.447621339688716535e+00 -2.447621339688716535e+00 -2.447621339688716535e+00 -2.447621339688716535e+00 -2.447621339688716535e+00 -2.447621339688716535e+00 -2.447621339688716535e+00 -2.447621339688716535e+00 -2.447621339688716535e+00 -2.447621339688716535e+00 -2.447621339688716535e+00 -2.447621339688716535e+00 -2.447621339688716535e+00 -2.447621339688716535e+00 -2.447621339688716535e+00 -2.447621339688716535e+00 -2.447621339688716535e+00 -2.447621339688716535e+00 -2.447621339688716535e+00 -2.447621339688716535e+00 -2.447621339688716535e+00 -2.447621339688716535e+00 -2.447621339688716535e+00 -2.447621339688716535e+00 -2.447621339688716535e+00 -2.447621339688716535e+00 -2.447621339688716535e+00 -2.447621339688716535e+00 -2.447621339688716535e+00 -2.447621339688716535e+00 -2.447621339688716535e+00 -2.447621339688716535e+00 -2.447621339688716535e+00 -2.447621339688716535e+00 -2.447621339688716535e+00 -2.447621339688716535e+00 -2.447621339688716535e+00 -2.447621339688716535e+00 -2.447621339688716535e+00 -2.447621339688716535e+00 -2.447621339688716535e+00 -2.447621339688716535e+00 -2.447621339688716535e+00 -2.447621339688716535e+00 -2.447621339688716535e+00 -2.447621339688716535e+00 -2.447621339688716535e+00 -2.447621339688716535e+00 -2.447621339688716535e+00 -2.447621339688716535e+00 -2.447621339688716535e+00 -2.447621339688716535e+00 -2.447621339688716535e+00 -2.447621339688716535e+00 -2.447621339688716535e+00 -2.447621339688716535e+00 -2.447621339688716535e+00 -2.447621339688716535e+00 -2.447621339688716535e+00 -2.447621339688716535e+00 -2.447621339688716535e+00 -2.447621339688716535e+00 -2.447621339688716535e+00 -2.447621339688716535e+00 -2.447621339688716535e+00 -2.447621339688716535e+00 -2.447621339688716535e+00 -2.447621339688716535e+00 -2.447621339688716535e+00 -2.447621339688716535e+00 -2.447621339688716535e+00 -2.447621339688716535e+00 -2.447621339688716535e+00 -2.447621339688716535e+00 -2.447621339688716535e+00 -2.447621339688716535e+00 -2.447621339688716535e+00 -2.447621339688716535e+00 -2.447621339688716535e+00 -2.447621339688716535e+00 -2.447621339688716535e+00 -2.447621339688716535e+00 -2.447621339688716535e+00 -2.447621339688716535e+00 -2.447621339688716535e+00 -2.447621339688716535e+00 -2.447621339688716535e+00 -2.447621339688716535e+00 -2.447621339688716535e+00 -2.447621339688716535e+00 -2.447621339688716535e+00 -2.447621339688716535e+00 -2.447621339688716535e+00 -2.447621339688716535e+00 -2.447621339688716535e+00 -2.447621339688716535e+00 -2.447621339688716535e+00 -2.447621339688716535e+00 -2.447621339688716535e+00 -2.447621339688716535e+00 -2.447621339688716535e+00 -2.447621339688716535e+00 -2.447621339688716535e+00 -2.447621339688716535e+00 -2.447621339688716535e+00 -2.447621339688716535e+00 -2.447621339688716535e+00 -2.447621339688716535e+00 -2.447621339688716535e+00 -2.447621339688716535e+00 -2.447621339688716535e+00 -2.447621339688716535e+00 -2.447621339688716535e+00 -2.447621339688716535e+00 -2.447621339688716535e+00 -2.447621339688716535e+00 -2.447621339688716535e+00 -2.447621339688716535e+00 -2.447621339688716535e+00 -2.447621339688716535e+00 -2.447621339688716535e+00 -2.447621339688716535e+00 -2.447621339688716535e+00 -2.447621339688716535e+00 -2.447621339688716535e+00 -2.447621339688716535e+00 -2.447621339688716535e+00 -2.447621339688716535e+00 -2.447621339688716535e+00 -2.447621339688716535e+00 -2.447621339688716535e+00 -2.447621339688716535e+00 -2.447621339688716535e+00 -2.447621339688716535e+00 -2.447621339688716535e+00 -2.447621339688716535e+00 -2.447621339688716535e+00 -2.447621339688716535e+00 -2.447621339688716535e+00 -2.447621339688716535e+00 -2.447621339688716535e+00 -2.447621339688716535e+00 -2.447621339688716535e+00 -2.447621339688716535e+00 -2.447621339688716535e+00 -2.447621339688716535e+00 -2.447621339688716535e+00 -2.447621339688716535e+00 -2.447621339688716535e+00 -2.447621339688716535e+00 -2.447621339688716535e+00 -2.447621339688716535e+00 -2.447621339688716535e+00 -2.447621339688716535e+00 -2.447621339688716535e+00 -2.447621339688716535e+00 -2.447621339688716535e+00 -2.447621339688716535e+00 -2.447621339688716535e+00 -2.447621339688716535e+00 -2.447621339688716535e+00 -2.447621339688716535e+00 -2.447621339688716535e+00 -2.447621339688716535e+00 -2.447621339688716535e+00 -2.447621339688716535e+00 -2.447621339688716535e+00 -2.447621339688716535e+00 -2.447621339688716535e+00 -2.447621339688716535e+00 -2.447621339688716535e+00 -2.447621339688716535e+00 -2.447621339688716535e+00 -2.447621339688716535e+00 -2.447621339688716535e+00 -2.447621339688716535e+00 -2.447621339688716535e+00 -2.447621339688716535e+00 -2.447621339688716535e+00 -2.447621339688716535e+00 -2.447621339688716535e+00 -2.447621339688716535e+00 -2.447621339688716535e+00 -2.447621339688716535e+00 -2.447621339688716535e+00 -2.447621339688716535e+00 -2.447621339688716535e+00 -2.447621339688716535e+00 -2.447621339688716535e+00 -2.447621339688716535e+00 -2.447621339688716535e+00 -2.447621339688716535e+00 -2.447621339688716535e+00 -2.447621339688716535e+00 -2.447621339688716535e+00 -2.447621339688716535e+00 -2.447621339688716535e+00 -2.447621339688716535e+00 -2.447621339688716535e+00 -2.447621339688716535e+00 -2.447621339688716535e+00 -2.447621339688716535e+00 -2.447621339688716535e+00 -2.447621339688716535e+00 -2.447621339688716535e+00 -2.447621339688716535e+00 -2.447621339688716535e+00 -2.447621339688716535e+00 -2.447621339688716535e+00 -2.447621339688716535e+00 -2.447621339688716535e+00 -2.447621339688716535e+00 -2.447621339688716535e+00 -2.447621339688716535e+00 -2.447621339688716535e+00 -2.447621339688716535e+00 -2.447621339688716535e+00 -2.447621339688716535e+00 -2.447621339688716535e+00 -2.447621339688716535e+00 -2.447621339688716535e+00 -2.447621339688716535e+00 -2.447621339688716535e+00 -2.447621339688716535e+00 -2.447621339688716535e+00 -2.447621339688716535e+00 -2.447621339688716535e+00 -2.447621339688716535e+00 -2.447621339688716535e+00 -2.447621339688716535e+00 -2.447621339688716535e+00 -2.447621339688716535e+00 -2.447621339688716535e+00 -2.447621339688716535e+00 -2.447621339688716535e+00 -2.447621339688716535e+00 -2.447621339688716535e+00 -2.447621339688716535e+00 -2.447621339688716535e+00 -2.447621339688716535e+00 -2.447621339688716535e+00
-2.427558869691267773e+00 -2.427558869691267773e+00 -2.427558869691267773e+00 -2.427558869691267773e+00 -2.427558869691267773e+00 -2.427558869691267773e+00 -2.427558869691267773e+00 -2.427558869691267773e+00 -2.427558869691267773e+00 -2.427558869691267773e+00 -2.427558869691267773e+00 -2.427558869691267773e+00 -2.427558869691267773e+00 -2.427558869691267773e+00 -2.427558869691267773e+00 -2.427558869691267773e+00 -2.427558869691267773e+00 -2.427558869691267773e+00 -2.427558869691267773e+00 -2.427558869691267773e+00 -2.427558869691267773e+00 -2.427558869691267773e+00 -2.427558869691267773e+00 -2.427558869691267773e+00 -2.427558869691267773e+00 -2.427558869691267773e+00 -2.427558869691267773e+00 -2.427558869691267773e+00 -2.427558869691267773e+00 -2.427558869691267773e+00 -2.427558869691267773e+00 -2.427558869691267773e+00 -2.427558869691267773e+00 -2.427558869691267773e+00 -2.427558869691267773e+00 -2.427558869691267773e+00 -2.427558869691267773e+00 -2.427558869691267773e+00 -2.427558869691267773e+00 -2.427558869691267773e+00 -2.427558869691267773e+00 -2.427558869691267773e+00 -2.427558869691267773e+00 -2.427558869691267773e+00 -2.427558869691267773e+00 -2.427558869691267773e+00 -2.427558869691267773e+00 -2.427558869691267773e+00 -2.427558869691267773e+00 -2.427558869691267773e+00 -2.427558869691267773e+00 -2.427558869691267773e+00 -2.427558869691267773e+00 -2.427558869691267773e+00 -2.427558869691267773e+00 -2.427558869691267773e+00 -2.427558869691267773e+00 -2.427558869691267773e+00 -2.427558869691267773e+00 -2.427558869691267773e+00 -2.427558869691267773e+00 -2.427558869691267773e+00 -2.427558869691267773e+00 -2.427558869691267773e+00 -2.427558869691267773e+00 -2.427558869691267773e+00 -2.427558869691267773e+00 -2.427558869691267773e+00 -2.427558869691267773e+00 -2.427558869691267773e+00 -2.427558869691267773e+00 -2.427558869691267773e+00 -2.427558869691267773e+00 -2.427558869691267773e+00 -2.427558869691267773e+00 -2.427558869691267773e+00 -2.427558869691267773e+00 -2.427558869691267773e+00 -2.427558869691267773e+00 -2.427558869691267773e+00 -2.427558869691267773e+00 -2.427558869691267773e+00 -2.427558869691267773e+00 -2.427558869691267773e+00 -2.427558869691267773e+00 -2.427558869691267773e+00 -2.427558869691267773e+00 -2.427558869691267773e+00 -2.427558869691267773e+00 -2.427558869691267773e+00 -2.427558869691267773e+00 -2.427558869691267773e+00 -2.427558869691267773e+00 -2.427558869691267773e+00 -2.427558869691267773e+00 -2.427558869691267773e+00 -2.427558869691267773e+00 -2.427558869691267773e+00 -2.427558869691267773e+00 -2.427558869691267773e+00 -2.427558869691267773e+00 -2.427558869691267773e+00 -2.427558869691267773e+00 -2.427558869691267773e+00 -2.427558869691267773e+00 -2.427558869691267773e+00 -2.427558869691267773e+00 -2.427558869691267773e+00 -2.427558869691267773e+00 -2.427558869691267773e+00 -2.427558869691267773e+00 -2.427558869691267773e+00 -2.427558869691267773e+00 -2.427558869691267773e+00 -2.427558869691267773e+00 -2.427558869691267773e+00 -2.427558869691267773e+00 -2.427558869691267773e+00 -2.427558869691267773e+00 -2.427558869691267773e+00 -2.427558869691267773e+00 -2.427558869691267773e+00 -2.427558869691267773e+00 -2.427558869691267773e+00 -2.427558869691267773e+00 -2.427558869691267773e+00 -2.427558869691267773e+00 -2.427558869691267773e+00 -2.427558869691267773e+00 -2.427558869691267773e+00 -2.427558869691267773e+00 -2.427558869691267773e+00 -2.427558869691267773e+00 -2.427558869691267773e+00 -2.427558869691267773e+00 -2.427558869691267773e+00 -2.427558869691267773e+00 -2.427558869691267773e+00 -2.427558869691267773e+00 -2.427558869691267773e+00 -2.427558869691267773e+00 -2.427558869691267773e+00 -2.427558869691267773e+00 -2.427558869691267773e+00 -2.427558869691267773e+00 -2.427558869691267773e+00 -2.427558869691267773e+00 -2.427558869691267773e+00 -2.427558869691267773e+00 -2.427558869691267773e+00 -2.427558869691267773e+00 -2.427558869691267773e+00 -2.427558869691267773e+00 -2.427558869691267773e+00 -2.427558869691267773e+00 -2.427558869691267773e+00 -2.427558869691267773e+00 -2.427558869691267773e+00 -2.427558869691267773e+00 -2.427558869691267773e+00 -2.427558869691267773e+00 -2.427558869691267773e+00 -2.427558869691267773e+00 -2.427558869691267773e+00 -2.427558869691267773e+00 -2.427558869691267773e+00 -2.427558869691267773e+00 -2.427558869691267773e+00 -2.427558869691267773e+00 -2.427558869691267773e+00 -2.427558869691267773e+00 -2.427558869691267773e+00 -2.427558869691267773e+00 -2.427558869691267773e+00 -2.427558869691267773e+00 -2.427558869691267773e+00 -2.427558869691267773e+00 -2.427558869691267773e+00 -2.427558869691267773e+00 -2.427558869691267773e+00 -2.427558869691267773e+00 -2.427558869691267773e+00 -2.427558869691267773e+00 -2.427558869691267773e+00 -2.427558869691267773e+00 -2.427558869691267773e+00 -2.427558869691267773e+00 -2.427558869691267773e+00 -2.427558869691267773e+00 -2.427558869691267773e+00 -2.427558869691267773e+00 -2.427558869691267773e+00 -2.427558869691267773e+00 -2.427558869691267773e+00 -2.427558869691267773e+00 -2.427558869691267773e+00 -2.427558869691267773e+00 -2.427558869691267773e+00 -2.427558869691267773e+00 -2.427558869691267773e+00 -2.427558869691267773e+00 -2.427558869691267773e+00 -2.427558869691267773e+00 -2.427558869691267773e+00 -2.427558869691267773e+00 -2.427558869691267773e+00 -2.427558869691267773e+00 -2.427558869691267773e+00 -2.427558869691267773e+00 -2.427558869691267773e+00 -2.427558869691267773e+00 -2.427558869691267773e+00 -2.427558869691267773e+00 -2.427558869691267773e+00 -2.427558869691267773e+00 -2.427558869691267773e+00 -2.427558869691267773e+00 -2.427558869691267773e+00 -2.427558869691267773e+00 -2.427558869691267773e+00 -2.427558869691267773e+00 -2.427558869691267773e+00 -2.427558869691267773e+00 -2.427558869691267773e+00 -2.427558869691267773e+00 -2.427558869691267773e+00 -2.427558869691267773e+00 -2.427558869691267773e+00 -2.427558869691267773e+00 -2.427558869691267773e+00 -2.427558869691267773e+00 -2.427558869691267773e+00 -2.427558869691267773e+00 -2.427558869691267773e+00 -2.427558869691267773e+00 -2.427558869691267773e+00 -2.427558869691267773e+00 -2.427558869691267773e+00 -2.427558869691267773e+00 -2.427558869691267773e+00 -2.427558869691267773e+00 -2.427558869691267773e+00 -2.427558869691267773e+00 -2.427558869691267773e+00 -2.427558869691267773e+00 -2.427558869691267773e+00 -2.427558869691267773e+00 -2.427558869691267773e+00 -2.427558869691267773e+00 -2.427558869691267773e+00 -2.427558869691267773e+00 -2.427558869691267773e+00 -2.427558869691267773e+00 -2.427558869691267773e+00 -2.427558869691267773e+00 -2.427558869691267773e+00 -2.427558869691267773e+00 -2.427558869691267773e+00 -2.427558869691267773e+00 -2.427558869691267773e+00 -2.427558869691267773e+00 -2.427558869691267773e+00 -2.427558869691267773e+00 -2.427558869691267773e+00 -2.427558869691267773e+00 -2.427558869691267773e+00 -2.427558869691267773e+00 -2.427558869691267773e+00 -2.427558869691267773e+00 -2.427558869691267773e+00 -2.427558869691267773e+00 -2.427558869691267773e+00 -2.427558869691267773e+00 -2.427558869691267773e+00 -2.427558869691267773e+00 -2.427558869691267773e+00 -2.427558869691267773e+00 -2.427558869691267773e+00 -2.427558869691267773e+00 -2.427558869691267773e+00 -2.427558869691267773e+00 -2.427558869691267773e+00 -2.427558869691267773e+00 -2.427558869691267773e+00 -2.427558869691267773e+00 -2.427558869691267773e+00 -2.427558869691267773e+00 -2.427558869691267773e+00 -2.427558869691267773e+00 -2.427558869691267773e+00 -2.427558869691267773e+00 -2.427558869691267773e+00 -2.427558869691267773e+00 -2.427558869691267773e+00 -2.427558869691267773e+00 -2.427558869691267773e+00 -2.427558869691267773e+00 -2.427558869691267773e+00 -2.427558869691267773e+00 -2.427558869691267773e+00 -2.427558869691267773e+00 -2.427558869691267773e+00 -2.427558869691267773e+00 -2.427558869691267773e+00 -2.427558869691267773e+00 -2.427558869691267773e+00 -2.427558869691267773e+00 -2.427558869691267773e+00 -2.427558869691267773e+00 -2.427558869691267773e+00 -2.427558869691267773e+00 -2.427558869691267773e+00 -2.427558869691267773e+00 -2.427558869691267773e+00 -2.427558869691267773e+00 -2.427558869691267773e+00 -2.427558869691267773e+00 -2.427558869691267773e+00 -2.427558869691267773e+00 -2.427558869691267773e+00 -2.427558869691267773e+00 -2.427558869691267773e+00 -2.427558869691267773e+00 -2.427558869691267773e+00 -2.427558869691267773e+00 -2.427558869691267773e+00 -2.427558869691267773e+00 -2.427558869691267773e+00 -2.427558869691267773e+00 -2.427558869691267773e+00 -2.427558869691267773e+00
-2.407496399693819455e+00 -2.407496399693819455e+00 -2.407496399693819455e+00 -2.407496399693819455e+00 -2.407496399693819455e+00 -2.407496399693819455e+00 -2.407496399693819455e+00 -2.407496399693819455e+00 -2.407496399693819455e+00 -2.407496399693819455e+00 -2.407496399693819455e+00 -2.407496399693819455e+00 -2.407496399693819455e+00 -2.407496399693819455e+00 -2.407496399693819455e+00 -2.407496399693819455e+00 -2.407496399693819455e+00 -2.407496399693819455e+00 -2.407496399693819455e+00 -2.407496399693819455e+00 -2.407496399693819455e+00 -2.407496399693819455e+00 -2.407496399693819455e+00 -2.407496399693819455e+00 -2.407496399693819455e+00 -2.407496399693819455e+00 -2.407496399693819455e+00 -2.407496399693819455e+00 -2.407496399693819455e+00 -2.407496399693819455e+00 -2.407496399693819455e+00 -2.407496399693819455e+00 -2.407496399693819455e+00 -2.407496399693819455e+00 -2.407496399693819455e+00 -2.407496399693819455e+00 -2.407496399693819455e+00 -2.407496399693819455e+00 -2.407496399693819455e+00 -2.407496399693819455e+00 -2.407496399693819455e+00 -2.407496399693819455e+00 -2.407496399693819455e+00 -2.407496399693819455e+00 -2.407496399693819455e+00 -2.407496399693819455e+00 -2.407496399693819455e+00 -2.407496399693819455e+00 -2.407496399693819455e+00 -2.407496399693819455e+00 -2.407496399693819455e+00 -2.407496399693819455e+00 -2.407496399693819455e+00 -2.407496399693819455e+00 -2.407496399693819455e+00 -2.407496399693819455e+00 -2.407496399693819455e+00 -2.407496399693819455e+00 -2.407496399693819455e+00 -2.407496399693819455e+00 -2.407496399693819455e+00 -2.407496399693819455e+00 -2.407496399693819455e+00 -2.407496399693819455e+00 -2.407496399693819455e+00 -2.407496399693819455e+00 -2.407496399693819455e+00 -2.407496399693819455e+00 -2.407496399693819455e+00 -2.407496399693819455e+00 -2.407496399693819455e+00 -2.407496399693819455e+00 -2.407496399693819455e+00 -2.407496399693819455e+00 -2.407496399693819455e+00 -2.407496399693819455e+00 -2.407496399693819455e+00 -2.407496399693819455e+00 -2.407496399693819455e+00 -2.407496399693819455e+00 -2.407496399693819455e+00 -2.407496399693819455e+00 -2.407496399693819455e+00 -2.407496399693819455e+00 -2.407496399693819455e+00 -2.407496399693819455e+00 -2.407496399693819455e+00 -2.407496399693819455e+00 -2.407496399693819455e+00 -2.407496399693819455e+00 -2.407496399693819455e+00 -2.407496399693819455e+00 -2.407496399693819455e+00 -2.407496399693819455e+00 -2.407496399693819455e+00 -2.407496399693819455e+00 -2.407496399693819455e+00 -2.407496399693819455e+00 -2.407496399693819455e+00 -2.407496399693819455e+00 -2.407496399693819455e+00 -2.407496399693819455e+00 -2.407496399693819455e+00 -2.407496399693819455e+00 -2.407496399693819455e+00 -2.407496399693819455e+00 -2.407496399693819455e+00 -2.407496399693819455e+00 -2.407496399693819455e+00 -2.407496399693819455e+00 -2.407496399693819455e+00 -2.407496399693819455e+00 -2.407496399693819455e+00 -2.407496399693819455e+00 -2.407496399693819455e+00 -2.407496399693819455e+00 -2.407496399693819455e+00 -2.407496399693819455e+00 -2.407496399693819455e+00 -2.407496399693819455e+00 -2.407496399693819455e+00 -2.407496399693819455e+00 -2.407496399693819455e+00 -2.407496399693819455e+00 -2.407496399693819455e+00 -2.407496399693819455e+00 -2.407496399693819455e+00 -2.407496399693819455e+00 -2.407496399693819455e+00 -2.407496399693819455e+00 -2.407496399693819455e+00 -2.407496399693819455e+00 -2.407496399693819455e+00 -2.407496399693819455e+00 -2.407496399693819455e+00 -2.407496399693819455e+00 -2.407496399693819455e+00 -2.407496399693819455e+00 -2.407496399693819455e+00 -2.407496399693819455e+00 -2.407496399693819455e+00 -2.407496399693819455e+00 -2.407496399693819455e+00 -2.407496399693819455e+00 -2.407496399693819455e+00 -2.407496399693819455e+00 -2.407496399693819455e+00 -2.407496399693819455e+00 -2.407496399693819455e+00 -2.407496399693819455e+00 -2.407496399693819455e+00 -2.407496399693819455e+00 -2.407496399693819455e+00 -2.407496399693819455e+00 -2.407496399693819455e+00 -2.407496399693819455e+00 -2.407496399693819455e+00 -2.407496399693819455e+00 -2.407496399693819455e+00 -2.407496399693819455e+00 -2.407496399693819455e+00 -2.407496399693819455e+00 -2.407496399693819455e+00 -2.407496399693819455e+00 -2.407496399693819455e+00 -2.407496399693819455e+00 -2.407496399693819455e+00 -2.407496399693819455e+00 -2.407496399693819455e+00 -2.407496399693819455e+00 -2.407496399693819455e+00 -2.407496399693819455e+00 -2.407496399693819455e+00 -2.407496399693819455e+00 -2.407496399693819455e+00 -2.407496399693819455e+00 -2.407496399693819455e+00 -2.407496399693819455e+00 -2.407496399693819455e+00 -2.407496399693819455e+00 -2.407496399693819455e+00 -2.407496399693819455e+00 -2.407496399693819455e+00 -2.407496399693819455e+00 -2.407496399693819455e+00 -2.407496399693819455e+00 -2.407496399693819455e+00 -2.407496399693819455e+00 -2.407496399693819455e+00 -2.407496399693819455e+00 -2.407496399693819455e+00 -2.407496399693819455e+00 -2.407496399693819455e+00 -2.407496399693819455e+00 -2.407496399693819455e+00 -2.407496399693819455e+00 -2.407496399693819455e+00 -2.407496399693819455e+00 -2.407496399693819455e+00 -2.407496399693819455e+00 -2.407496399693819455e+00 -2.407496399693819455e+00 -2.407496399693819455e+00 -2.407496399693819455e+00 -2.407496399693819455e+00 -2.407496399693819455e+00 -2.407496399693819455e+00 -2.407496399693819455e+00 -2.407496399693819455e+00 -2.407496399693819455e+00 -2.407496399693819455e+00 -2.407496399693819455e+00 -2.407496399693819455e+00 -2.407496399693819455e+00 -2.407496399693819455e+00 -2.407496399693819455e+00 -2.407496399693819455e+00 -2.407496399693819455e+00 -2.407496399693819455e+00 -2.407496399693819455e+00 -2.407496399693819455e+00 -2.407496399693819455e+00 -2.407496399693819455e+00 -2.407496399693819455e+00 -2.407496399693819455e+00 -2.407496399693819455e+00 -2.407496399693819455e+00 -2.407496399693819455e+00 -2.407496399693819455e+00 -2.407496399693819455e+00 -2.407496399693819455e+00 -2.407496399693819455e+00 -2.407496399693819455e+00 -2.407496399693819455e+00 -2.407496399693819455e+00 -2.407496399693819455e+00 -2.407496399693819455e+00 -2.407496399693819455e+00 -2.407496399693819455e+00 -2.407496399693819455e+00 -2.407496399693819455e+00 -2.407496399693819455e+00 -2.407496399693819455e+00 -2.407496399693819455e+00 -2.407496399693819455e+00 -2.407496399693819455e+00 -2.407496399693819455e+00 -2.407496399693819455e+00 -2.407496399693819455e+00 -2.407496399693819455e+00 -2.407496399693819455e+00 -2.407496399693819455e+00 -2.407496399693819455e+00 -2.407496399693819455e+00 -2.407496399693819455e+00 -2.407496399693819455e+00 -2.407496399693819455e+00 -2.407496399693819455e+00 -2.407496399693819455e+00 -2.407496399693819455e+00 -2.407496399693819455e+00 -2.407496399693819455e+00 -2.407496399693819455e+00 -2.407496399693819455e+00 -2.407496399693819455e+00 -2.407496399693819455e+00 -2.407496399693819455e+00 -2.407496399693819455e+00 -2.407496399693819455e+00 -2.407496399693819455e+00 -2.407496399693819455e+00 -2.407496399693819455e+00 -2.407496399693819455e+00 -2.407496399693819455e+00 -2.407496399693819455e+00 -2.407496399693819455e+00 -2.407496399693819455e+00 -2.407496399693819455e+00 -2.407496399693819455e+00 -2.407496399693819455e+00 -2.407496399693819455e+00 -2.407496399693819455e+00 -2.407496399693819455e+00 -2.407496399693819455e+00 -2.407496399693819455e+00 -2.407496399693819455e+00 -2.407496399693819455e+00 -2.407496399693819455e+00 -2.407496399693819455e+00 -2.407496399693819455e+00 -2.407496399693819455e+00 -2.407496399693819455e+00 -2.407496399693819455e+00 -2.407496399693819455e+00 -2.407496399693819455e+00 -2.407496399693819455e+00 -2.407496399693819455e+00 -2.407496399693819455e+00 -2.407496399693819455e+00 -2.407496399693819455e+00 -2.407496399693819455e+00 -2.407496399693819455e+00 -2.407496399693819455e+00 -2.407496399693819455e+00 -2.407496399693819455e+00 -2.407496399693819455e+00 -2.407496399693819455e+00 -2.407496399693819455e+00 -2.407496399693819455e+00 -2.407496399693819455e+00 -2.407496399693819455e+00 -2.407496399693819455e+00 -2.407496399693819455e+00 -2.407496399693819455e+00 -2.407496399693819455e+00 -2.407496399693819455e+00 -2.407496399693819455e+00 -2.407496399693819455e+00 -2.407496399693819455e+00 -2.407496399693819455e+00 -2.407496399693819455e+00 -2.407496399693819455e+00 -2.407496399693819455e+00 -2.407496399693819455e+00 -2.407496399693819455e+00 -2.407496399693819455e+00 -2.407496399693819455e+00 -2.407496399693819455e+00 -2.407496399693819455e+00 -2.407496399693819455e+00 -2.407496399693819455e+00
[truncated: 2,397,765 more chars]
