# Supplementary material for: Capturing human categorization of natural images by combining deep networks and cognitive models
Source: Nat Commun. 2020 Oct 27;11:5418. doi: 10.1038/s41467-020-18946-z (PMC7591513; doi:10.1038/s41467-020-18946-z)
Supplement: Supplementary file 3 — Source Data [file 41467_2020_18946_MOESM3_ESM.zip › Source_Data/Figure_7_row_1_col_4_Z_co-ordinates.txt]

1.256557698595563091e-11 1.343219917204198879e-11 1.435448274548963818e-11 1.533570371642531279e-11 1.637931021969769244e-11 1.748893020057602991e-11 1.866837935871323148e-11 1.992166935385246759e-11 2.125301627644645265e-11 2.266684938602722122e-11 2.416782011979715348e-11 2.576081137351903081e-11 2.745094705635689127e-11 2.924360192086062485e-11 3.114441166879427448e-11 3.315928333298366691e-11 3.529440593479410737e-11 3.755626141625332129e-11 3.995163584519803643e-11 4.248763089114815214e-11 4.517167556890270257e-11 4.801153824609635881e-11 5.101533891016569709e-11 5.419156168934097238e-11 5.754906762139866070e-11 6.109710766300285617e-11 6.484533593148984836e-11 6.880382316996233937e-11 7.298307042548961396e-11 7.739402292914531740e-11 8.204808416544799646e-11 8.695713011760755749e-11 9.213352367373820251e-11 9.759012917793015507e-11 1.033403271087325458e-10 1.093980288662545218e-10 1.157776916476288643e-10 1.224943333891503201e-10 1.295635477518378765e-10 1.370015191256217708e-10 1.448250376256887245e-10 1.530515140528490983e-10 1.616989947880203788e-10 1.707861765890948729e-10 1.803324212565805508e-10 1.903577701324184016e-10 2.008829583943447055e-10 2.119294291060152529e-10 2.235193469808849533e-10 2.356756118154632763e-10 2.484218715451292468e-10 2.617825348730602131e-10 2.757827834200851350e-10 2.904485833403272090e-10 3.058066963443934500e-10 3.218846900684962777e-10 3.387109477243068189e-10 3.563146769604436161e-10 3.747259178622638722e-10 3.939755500120569808e-10 4.140952985266810535e-10 4.351177389841934695e-10 4.570763011449589470e-10 4.800052713659567446e-10 5.039397935996742498e-10 5.289158688606135858e-10 5.549703530333308689e-10 5.821409528856035513e-10 6.104662201389490515e-10 6.399855434357782863e-10 6.707391380282156561e-10 7.027680329974241487e-10 7.361140557942631924e-10 7.708198138717131692e-10 8.069286731568687306e-10 8.444847330845634751e-10 8.835327978860988042e-10 9.241183437942220051e-10 9.662874817894122357e-10 1.010086915471954291e-09 1.055563893598842797e-09 1.102766156773663875e-09 1.151741877720799253e-09 1.202539594511410076e-09 1.255208136037889484e-09 1.309796538953914785e-09 1.366353955208919850e-09 1.424929549207476416e-09 1.485572383514427714e-09 1.548331291905125500e-09 1.613254738425194533e-09 1.680390660974610118e-09 1.749786297765461813e-09 1.821487994819729578e-09 1.895540992471434018e-09 1.971989188614755206e-09 2.050874876194471836e-09 2.132238452165474464e-09 2.216118094851953579e-09 2.302549406312122083e-09 2.391565015959005974e-09 2.483194141298937660e-09 2.577462101225254000e-09 2.674389776842080183e-09 2.773993014289580627e-09 2.876281963495205731e-09 2.981260346181672470e-09 3.088924645819741397e-09 3.199263211518539826e-09 3.312255267095548547e-09 3.427869815759820582e-09 3.546064429971591868e-09 3.666783915107442691e-09 3.789958834558726328e-09 3.915503882819747338e-09 4.043316091978973581e-09 4.173272855807924265e-09 4.305229754347709228e-09 4.439018160518853086e-09 4.574442608826534719e-09 4.711277904697987222e-09 4.849265951371989575e-09 4.988112269562387990e-09 5.127482183338088553e-09 5.266996643804063878e-09 5.406227660232685257e-09 5.544693306285998619e-09 5.681852266892517936e-09 5.817097889200776450e-09 5.949751698835062289e-09 6.079056340433433673e-09 6.204167899164595809e-09 6.324147557610291559e-09 6.437952540077402833e-09 6.544426294082162925e-09 6.642287856448075493e-09 6.730120349196747269e-09 6.806358548209430262e-09 6.869275465520324775e-09 6.916967884099115049e-09 6.947340782116289361e-09 6.958090581995479350e-09 6.946687158075257722e-09 6.910354535467050435e-09 6.846050211746586751e-09 6.750443032495870427e-09 6.619889551469537064e-09 6.450408806339811954e-09 6.237655441631673832e-09 5.976891111648349491e-09 5.662954097962682520e-09 5.290227078472492361e-09 4.852602988146892767e-09 4.343448915491400865e-09 3.755567983492411746e-09 3.081159169434990521e-09 2.311775024585707541e-09 1.438277262359091723e-09 4.507901923090032012e-10 -6.613480128325112864e-10 -1.909636218745290828e-09 -3.306463389036350076e-09 -4.865163778260313921e-09 -6.600074218925230705e-09 -8.526593446429839966e-09 -1.066124338787762194e-08 -1.302173232120474334e-08 -1.562701979002979481e-08 -1.849738313706348981e-08 -2.165448549480314594e-08 -2.512144504659685407e-08 -2.892290534400835603e-08 -3.308510643779320287e-08 -3.763595654976022899e-08 -4.260510398140406339e-08 -4.802400892256105834e-08 -5.392601478954923539e-08 -6.034641868745293005e-08 -6.732254055554003058e-08 -7.489379051844308682e-08 -8.310173392887619175e-08 -9.199015355053633431e-08 -1.016051082926757015e-07 -1.119949878709342422e-07 -1.232105627326388481e-07 -1.353050285492749278e-07 -1.483340445445351785e-07 -1.623557648936184282e-07 -1.774308623986944095e-07 -1.936225436170786123e-07 -2.109965545930896011e-07 -2.296211763222690291e-07 -2.495672090580858314e-07 -2.709079445568852936e-07 -2.937191253472217954e-07 -3.180788901052572344e-07 -3.440677042191723882e-07 -3.717682746330225413e-07 -4.012654480745999890e-07 -4.326460917932348748e-07 -4.659989559624087723e-07 -5.014145169391825201e-07 -5.389848006179147381e-07 -5.788031851703239072e-07 -6.209641825275039022e-07 -6.655631980328165370e-07 -7.126962677774641002e-07 -7.624597732235366369e-07 -8.149501328222276709e-07 -8.702634704480668763e-07 -9.284952605930646703e-07 -9.897399503978485144e-07 -1.054090558739511694e-06 -1.121638252748288429e-06 -1.192471902286111584e-06 -1.266677613089990350e-06 -1.344338239460416508e-06 -1.425532877559612527e-06 -1.510336340575283888e-06 -1.598818617201236319e-06 -1.691044315086717026e-06 -1.787072091108905450e-06 -1.886954070528003850e-06 -1.990735257288818486e-06 -2.098452937936279899e-06 -2.210136081812600358e-06 -2.325804740399497237e-06 -2.445469448857721076e-06 -2.569130632997074504e-06 -2.696778025080023406e-06 -2.828390092020305021e-06 -2.963933479681129381e-06 -3.103362477105246334e-06 -3.246618504617712928e-06 -3.393629629831128857e-06 -3.544310115649063188e-06 -3.698560004406129231e-06 -3.856264742299051796e-06 -4.017294848252180772e-06 -4.181505631320570948e-06 -4.348736960662976711e-06 -4.518813092014858965e-06 -4.691542554456482878e-06 -4.866718101102705120e-06 -5.044116727138989555e-06 -5.223499758391226959e-06 -5.404613013346740115e-06 -5.587187041238584145e-06 -5.770937438468023558e-06 -5.955565245268915406e-06 -6.140757424117221171e-06 -6.326187420957056799e-06 -6.511515809856592880e-06 -6.696391021222943620e-06 -6.880450153198465264e-06 -7.063319865333995416e-06 -7.244617353091569142e-06 -7.423951401172049950e-06 -7.600923513097565063e-06 -7.775129113906956656e-06 -7.946158822249837621e-06 -8.113599787595988358e-06 -8.277037087714908593e-06 -8.436055181032000428e-06 -8.590239407936486242e-06 -8.739177534607016145e-06 -8.882461332439203522e-06 -9.019688185709361330e-06 -9.150462719695186904e-06 -9.274398441102612371e-06 -9.391119382320491825e-06 -9.500261740749099034e-06 -9.601475504223615397e-06 -9.694426053388453807e-06 -9.778795731770839952e-06 -9.854285374258755356e-06 -9.920615784709149553e-06 -9.977529153500198320e-06 -1.002479040599595485e-05 -1.006218847311621291e-05 -1.008953747549550773e-05 -1.010667781307479304e-05 -1.011347715239558720e-05 -1.010983130435591331e-05 -1.009566498574125897e-05 -1.007093245845407341e-05 -1.003561804103307305e-05 -9.989736487771761522e-06 -9.933333231509482050e-06 -9.866484486974444647e-06 -9.789297212398644272e-06 -9.701908927994719182e-06 -9.604487390777139501e-06 -9.497230126118489437e-06 -9.380363817348067376e-06 -9.254143555618608245e-06 -9.118851953178704195e-06 -8.974798124086044571e-06 -8.822316537275809559e-06 -8.661765747745391709e-06 -8.493527012431897251e-06 -8.318002798129025150e-06 -8.135615189512357967e-06 -7.946804206009264098e-06 -7.752026036855356382e-06 -7.551751204219444083e-06 -7.346462664747944462e-06 -7.136653860274298620e-06 -6.922826728753619184e-06 -6.705489686719497385e-06 -6.485155594709867644e-06 -6.262339717178657173e-06 -6.037557688390933919e-06 -5.811323495700353045e-06 -5.584147491421348112e-06 -5.356534444243959349e-06 -5.128981640794010206e-06 -4.901977047521177778e-06 -4.675997542605030949e-06 -4.451507227011640484e-06 -4.228955823209730466e-06 -4.008777169381037912e-06 -3.791387816229560841e-06 -3.577185732725367406e-06 -3.366549126309307196e-06 -3.159835382248825703e-06 -2.957380125974917617e-06 -2.759496411355737120e-06 -2.566474036981118429e-06 -2.378578991649775174e-06 -2.196053029377403792e-06 -2.019113373383015579e-06 -1.847952547673753566e-06 -1.682738334035823919e-06 -1.523613851465183364e-06 -1.370697754332559075e-06 -1.224084544887641936e-06 -1.083844995064619677e-06 -9.500266719638812335e-07 -8.226545608543454842e-07 -7.017317790716197780e-07 -5.872403737799740761e-07 -4.791421962243827993e-07 -3.773798448217770965e-07 -2.818776692303556872e-07 -1.925428273908530701e-07 -1.092663874536641710e-07 -3.192446648982653874e-08 3.962060207159502981e-08 1.055190802312432297e-07 1.659326242245807740e-07 2.210330779213978933e-07 2.710012681343779376e-07 3.160258088428007922e-07 3.563019209883041305e-07 3.920302741138972764e-07 4.234158556999512491e-07 4.506668736071500243e-07 4.739936965693247631e-07 4.936078371967151166e-07 5.097209814533686139e-07 5.225440680700969053e-07 5.322864208471869426e-07 5.391549362970869253e-07 5.433533285773087059e-07 5.450814331747678495e-07 5.445345703262553601e-07 5.419029687003370267e-07 5.373712494260316633e-07 5.311179701367132902e-07 5.233152283049038074e-07 5.141283227786599314e-07 5.037154720929569419e-07 4.922275878231414726e-07 4.798081009708913950e-07 4.665928391292054259e-07 4.527099519595959128e-07 4.382798823342650089e-07 4.234153803460895480e-07 4.082215572707319746e-07 3.927959764765653906e-07 3.772287782180664729e-07 3.616028352163981468e-07 3.459939359247237325e-07 3.304709923942769682e-07 3.150962696984984947e-07 2.999256339345694619e-07 2.850088159029665812e-07 2.703896876635237397e-07 2.561065492797378290e-07 2.421924231889454441e-07 2.286753537731482597e-07 2.155787098509726604e-07 2.029214879645678883e-07 1.907186144933779559e-07 1.789812447885207498e-07 1.677170576850693825e-07 1.569305439134531689e-07 1.466232870936681170e-07 1.367942361562949526e-07 1.274399681906627999e-07 1.185549408721085496e-07 1.101317337663499694e-07 1.021612779482071514e-07 9.463307350425988721e-08 8.753539461337268424e-08 8.085548201520486992e-08 7.457972278457053496e-08 6.869381742838118646e-08 6.318293441196060448e-08 5.803185230275169639e-08 5.322508979172821437e-08 4.874702391658023884e-08 4.458199686593194025e-08 4.071441179096897316e-08 3.712881809004530921e-08 3.380998666363715721e-08 3.074297566171415704e-08 2.791318726373887193e-08 2.530641604347232689e-08 2.290888947711824506e-08 2.070730115449159133e-08 1.868883724941920145e-08 1.684119679789889665e-08 1.515260632118818043e-08 1.361182931639780007e-08 1.220817111983488365e-08 1.093147962864859428e-08 9.772142344759289334e-09 8.721080181940147384e-09 7.769738452660788170e-09 6.910075426243636247e-09 6.134548824300346355e-09 5.436100593634741437e-09 4.808140271048935810e-09 4.244527229007565544e-09 3.739552066101740027e-09 3.287917381884616738e-09 2.884718152068572921e-09 2.525421897413641079e-09 2.205848817990250038e-09 1.922152043949124455e-09 1.670798134546278328e-09 1.448547938978725026e-09 1.252437915625352458e-09 1.079761990560284972e-09 9.280540217112650835e-10 7.950709217616148998e-10 6.787764808094376317e-10 5.773259188747334107e-10 4.890511885376362961e-10 4.124470392537042148e-10 3.461578471724312541e-10 2.889652075256939756e-10 2.397762807973429116e-10 1.976128788699667596e-10 1.616012731119790013e-10 1.309627028537515684e-10 1.050045598458282113e-10 8.311222203694249462e-11 6.474150829364916160e-11 4.941172445475704376e-11 3.669927031604063026e-11 2.623177672517767587e-11 1.768274188444553433e-11 1.076663616523749775e-11 5.234445192306921250e-12 8.696216175216311456e-13 -2.515583161643031877e-12 -5.083435107741563153e-12 -6.973708154505833259e-12 -8.306374832234100207e-12 -9.184021182020682272e-12 -9.694008958438337625e-12 -9.910406822970479410e-12 -9.895710926562309288e-12 -9.702373983009028312e-12 -9.374160657028384114e-12 -8.947345841566024333e-12 -8.451771186239173912e-12 -7.911774069188428391e-12 -7.347002083127761672e-12 -6.773125036776844823e-12 -6.202455457878658658e-12 -5.644487625251050281e-12 -5.106364255758536270e-12 -4.593279127720857843e-12 -4.108823134669202605e-12 -3.655280531447891102e-12 -3.233881456976448938e-12 -2.845016192741878427e-12 -2.488416041165280660e-12 -2.163305181118410673e-12 -1.868527376579992130e-12 -1.602650976192916419e-12 -1.364055243712245371e-12 -1.151000699396813115e-12 -9.616858277146013161e-13 -7.942922147308385664e-13 -6.470199167596115520e-13 -5.181146278674869689e-13 -4.058880053172034687e-13 -3.087323268394305354e-13 -2.251304896241700758e-13 -1.536622161814909474e-13 -9.300720488173464620e-14 -4.194585133884560576e-14 6.419307516678969179e-16 3.577934563867154353e-14
1.417797954271333840e-11 1.515540417844798587e-11 1.619557746975754263e-11 1.730219051631219443e-11 1.847912821723901711e-11 1.973047791618597352e-11 2.106053833636806522e-11 2.247382880946571319e-11 2.397509880189649130e-11 2.556933774160483016e-11 2.726178514810253767e-11 2.905794106804613078e-11 3.096357681815839057e-11 3.298474603678095923e-11 3.512779604479195935e-11 3.739937951602833875e-11 3.980646645671526879e-11 4.235635649273745426e-11 4.505669146286150698e-11 4.791546831527058031e-11 5.094105230395472207e-11 5.414219048067195022e-11 5.752802547728316612e-11 6.110810957234013084e-11 6.489241903481151046e-11 6.889136873680542637e-11 7.311582702605434445e-11 7.757713084781945652e-11 8.228710110466116725e-11 8.725805824133042954e-11 9.250283804071485134e-11 9.803480761548318549e-11 1.038678815786518812e-10 1.100165383748900831e-10 1.164958367528688634e-10 1.233214323574354119e-10 1.305095944187781070e-10 1.380772225140998483e-10 1.460418633756043275e-10 1.544217277168193288e-10 1.632357070474525148e-10 1.725033904450568038e-10 1.822450812498293680e-10 1.924818136468087330e-10 2.032353690976213707e-10 2.145282925817085402e-10 2.263839086046856797e-10 2.388263369290659952e-10 2.518805079800899916e-10 2.655721778767737125e-10 2.799279430354910030e-10 2.949752542905596099e-10 3.107424304731248973e-10 3.272586713864379262e-10 3.445540701120681862e-10 3.626596245778836342e-10 3.816072483145904893e-10 4.014297803232666093e-10 4.221609939716388311e-10 4.438356048316751092e-10 4.664892773655270534e-10 4.901586303606110306e-10 5.148812410079303574e-10 5.406956475102110301e-10 5.676413500981717932e-10 5.957588103239884391e-10 6.250894484908773076e-10 6.556756390661812998e-10 6.875607039126827574e-10 7.207889031585048076e-10 7.554054235100489553e-10 7.914563637944072260e-10 8.289887174976368204e-10 8.680503520426831529e-10 9.086899845253716512e-10 9.509571535984866243e-10 9.949021871620014096e-10 1.040576165481675042e-09 1.088030879318058661e-09 1.137318782602901746e-09 1.188492939149441985e-09 1.241606962826595390e-09 1.296714950563691832e-09 1.353871407481969441e-09 1.413131163369849502e-09 1.474549279631201047e-09 1.538180945737501959e-09 1.604081364105753742e-09 1.672305622202333140e-09 1.742908550538367281e-09 1.815944565072139667e-09 1.891467492368724401e-09 1.969530375682984458e-09 2.050185259929804118e-09 2.133482953281069459e-09 2.219472762882530336e-09 2.308202201911703555e-09 2.399716664899600119e-09 2.494059067910958839e-09 2.591269449818440594e-09 2.691384530512717131e-09 2.794437221460325066e-09 2.900456083551688188e-09 3.009464726670476279e-09 3.121481144858443643e-09 3.236516980345463396e-09 3.354576709058544630e-09 3.475656739513324073e-09 3.599744416223591350e-09 3.726816917935869309e-09 3.856840040103223727e-09 3.989766850052159316e-09 4.125536202266171543e-09 4.264071100104781945e-09 4.405276889096507336e-09 4.549039265683537155e-09 4.695222083954220292e-09 4.843664941472606777e-09 4.994180523802706497e-09 5.146551685723929588e-09 5.300528245446952191e-09 5.455823466360458901e-09 5.612110198973351019e-09 5.769016653762638397e-09 5.926121773597007332e-09 6.082950172282318801e-09 6.238966603572976636e-09 6.393569922715843986e-09 6.546086500248436878e-09 6.695763045368128320e-09 6.841758793734212106e-09 6.983137012067920986e-09 7.118855769395680806e-09 7.247757922245683736e-09 7.368560258580535692e-09 7.479841742745397551e-09 7.580030801253338047e-09 7.667391586843716369e-09 7.740009155959835250e-09 7.795773492630689007e-09 7.832362309739206271e-09 7.847222556851536708e-09 7.837550562209192727e-09 7.800270735186047040e-09 7.732012754533815926e-09 7.629087167127994353e-09 7.487459321731952402e-09 7.302721562577020512e-09 7.070063608362294924e-09 6.784241043675183950e-09 6.439541851879162080e-09 6.029750921278070716e-09 5.548112459908285090e-09 4.987290258706075252e-09 4.339325748109500668e-09 3.595593799461087654e-09 2.746756229944055389e-09 1.782712978287345680e-09 6.925509281771307711e-10 -5.355096327057004946e-10 -1.914170917789326086e-09 -3.457115896899890521e-09 -5.179068872597574304e-09 -7.095858331722679876e-09 -9.224482008046659343e-09 -1.158317407205461568e-08 -1.419147434236946993e-08 -1.707029939015837329e-08 -2.024201538300668454e-08 -2.373051248822463167e-08 -2.756128062735981391e-08 -3.176148634386889859e-08 -3.636005051449032553e-08 -4.138772660191826026e-08 -4.687717911199577258e-08 -5.286306188290979986e-08 -5.938209579691650499e-08 -6.647314546709733681e-08 -7.417729441270049569e-08 -8.253791819697161043e-08 -9.160075496122963321e-08 -1.014139727485406858e-07 -1.120282329699738340e-07 -1.234967493263691797e-07 -1.358753414591454159e-07 -1.492224825652853434e-07 -1.635993401746079249e-07 -1.790698092522302354e-07 -1.957005367561067108e-07 -2.135609367492004517e-07 -2.327231951386738301e-07 -2.532622630909238876e-07 -2.752558381519246049e-07 -2.987843320876048827e-07 -3.239308244495160316e-07 -3.507810008672794662e-07 -3.794230750718605047e-07 -4.099476936631094677e-07 -4.424478226517455129e-07 -4.770186148306225516e-07 -5.137572570631473833e-07 -5.527627966185957441e-07 -5.941359457353020020e-07 -6.379788636536508296e-07 -6.843949154317074321e-07 -7.334884069378562936e-07 -7.853642955066772176e-07 -8.401278758473189404e-07 -8.978844409071899714e-07 -9.587389175187268512e-07 -1.022795476792408720e-06 -1.090157119365738391e-06 -1.160925235774529395e-06 -1.235199142380006622e-06 -1.313075593461574356e-06 -1.394648270270930829e-06 -1.480007248037030215e-06 -1.569238442112850465e-06 -1.662423034662964721e-06 -1.759636883504179337e-06 -1.860949914929298749e-06 -1.966425502564334327e-06 -2.076119834531710604e-06 -2.190081271413393516e-06 -2.308349697728186343e-06 -2.430955869853261605e-06 -2.557920763531185518e-06 -2.689254924306460959e-06 -2.824957824429721791e-06 -2.965017229949392343e-06 -3.109408581879193024e-06 -3.258094395481874378e-06 -3.411023681844072427e-06 -3.568131396030627174e-06 -3.729337916198749424e-06 -3.894548558118690392e-06 -4.063653129588852504e-06 -4.236525529244553420e-06 -4.413023394242475764e-06 -4.592987801252223555e-06 -4.776243025104121327e-06 -4.962596359324342212e-06 -5.151838002636053933e-06 -5.343741015315564236e-06 -5.538061349067024708e-06 -5.734537953815770480e-06 -5.932892964521023388e-06 -6.132831970771813561e-06 -6.334044371558103192e-06 -6.536203817202013089e-06 -6.738968739993961377e-06 -6.941982974606424824e-06 -7.144876468857768836e-06 -7.347266084869433735e-06 -7.548756490109083416e-06 -7.748941137238553361e-06 -7.947403331096255806e-06 -8.143717380539507048e-06 -8.337449832260338464e-06 -8.528160783070026413e-06 -8.715405266530306007e-06 -8.898734709195604093e-06 -9.077698451127224266e-06 -9.251845324751184992e-06 -9.420725285562612408e-06 -9.583891087635482457e-06 -9.740899996382823924e-06 -9.891315530534911329e-06 -1.003470922486471162e-05 -1.017066240479845675e-05 -1.029876796370648087e-05 -1.041863213338237276e-05 -1.052987623798860758e-05 -1.063213842158012753e-05 -1.072507533921530776e-05 -1.080836380162971311e-05 -1.088170236348490914e-05 -1.094481284531279627e-05 -1.099744177945727834e-05 -1.103936177057071867e-05 -1.107037276155073458e-05 -1.109030319620371617e-05 -1.109901107039468059e-05 -1.109638486398293770e-05 -1.108234434645176704e-05 -1.105684124980974633e-05 -1.101985980307039280e-05 -1.097141712339964377e-05 -1.091156345985240945e-05 -1.084038228649372864e-05 -1.075799024261075832e-05 -1.066453691866356350e-05 -1.056020448758583763e-05 -1.044520718202482100e-05 -1.031979061909842250e-05 -1.018423097523099612e-05 -1.003883401460987416e-05 -9.883933975764566280e-06 -9.719892321709269273e-06 -9.547096359994106308e-06 -9.365957739876891596e-06 -9.176910834645509712e-06 -8.980411017885750897e-06 -8.776932843194351294e-06 -8.566968137473335803e-06 -8.351024018508739689e-06 -8.129620848023295398e-06 -7.903290131802712885e-06 -7.672572378814736843e-06 -7.438014931477982211e-06 -7.200169779382530950e-06 -6.959591368819580885e-06 -6.716834420442768401e-06 -6.472451767258463127e-06 -6.226992224927420196e-06 -5.980998506059858417e-06 -5.735005189800153292e-06 -5.489536757533837382e-06 -5.245105705006017135e-06 -5.002210740531869498e-06 -4.761335078299444812e-06 -4.522944835032422347e-06 -4.287487537489749400e-06 -4.055390747447345796e-06 -3.827060809934803125e-06 -3.602881729600228674e-06 -3.383214179150856505e-06 -3.168394642881940725e-06 -2.958734697359818871e-06 -2.754520430385304537e-06 -2.556011998428640465e-06 -2.363443321812864508e-06 -2.177021916030108591e-06 -1.996928856715798699e-06 -1.823318874982230036e-06 -1.656320579035261062e-06 -1.496036797267770113e-06 -1.342545037348177192e-06 -1.195898055205766425e-06 -1.056124527260020977e-06 -9.232298187512397321e-07 -7.971968406082977071e-07 -6.779869869367431830e-07 -5.655411449273783513e-07 -4.597807687737128605e-07 -3.606090090448439917e-07 -2.679118888868286077e-07 -1.815595184205535435e-07 -1.014073387638633492e-07 -2.729738722794554975e-08 4.094042458037172637e-08 1.034870277807877685e-07 1.605329161081415023e-07 2.122768760725111446e-07 2.589247344167473159e-07 3.006881294809503536e-07 3.377833126330105862e-07 3.704299854479496825e-07 3.988501778181970952e-07 4.232671716610171659e-07 4.439044743590691525e-07 4.609848455351667337e-07 4.747293802227719324e-07 4.853566509588854717e-07 4.930819107960197648e-07 4.981163587123794711e-07 5.006664683962369785e-07 5.009333808955002834e-07 4.991123611605693512e-07 4.953923180699939674e-07 4.899553871164759471e-07 4.829765745481622563e-07 4.746234614081347316e-07 4.650559655947749261e-07 4.544261597786693051e-07 4.428781427580910360e-07 4.305479616150947486e-07 4.175635818483134045e-07 4.040449025054424576e-07 3.901038132180102336e-07 3.758442899523457214e-07 3.613625262323791008e-07 3.467470965601771453e-07 3.320791487585424883e-07 3.174326219833328132e-07 3.028744872007285799e-07 2.884650069935905892e-07 2.742580116501954142e-07 2.603011885946808050e-07 2.466363823406685467e-07 2.332999022845010225e-07 2.203228358010845505e-07 2.077313642604900467e-07 1.955470797464110110e-07 1.837873004250657295e-07 1.724653826843674022e-07 1.615910283357876068e-07 1.511705853441042241e-07 1.412073407212361313e-07 1.317018043886918000e-07 1.226519829772006225e-07 1.140536426909405198e-07 1.059005605164503165e-07 9.818476320187004297e-08 9.089675357004917716e-08 8.402572385865613371e-08 7.755975590121674392e-08 7.148600807485623057e-08 6.579088904302258116e-08 6.046021841467349938e-08 5.547937452522977493e-08 5.083342961918723576e-08 4.650727277975107033e-08 4.248572100747654258e-08 3.875361889803756040e-08 3.529592740910796717e-08 3.209780223852852488e-08 2.914466236073149847e-08 2.642224928637691601e-08 2.391667762175722394e-08 2.161447751031737335e-08 1.950262953906253110e-08 1.756859268828899946e-08 1.580032589441287029e-08 1.418630378324542989e-08 1.271552711535308029e-08 1.137752846660350387e-08 1.016237364611891433e-08 9.060659331053177245e-09 8.063507373271561436e-09 7.162556207557767438e-09 6.349949764720685163e-09 5.618324266249572086e-09 4.960793250283142260e-09 4.370931151853341461e-09 3.842755733885443814e-09 3.370709639484627068e-09 2.949641310792794306e-09 2.574785495302539912e-09 2.241743537105865236e-09 1.946463628223697211e-09 1.685221173989430613e-09 1.454599406513439488e-09 1.251470361563781611e-09 1.072976316793030170e-09 9.165117731229314785e-10 7.797060462698852462e-10 6.604065218257671148e-10 5.566626149821157193e-10 4.667104648565096385e-10 3.889583834059063386e-10 3.219730700426391983e-10 2.644665952460819391e-10 2.152841496290436004e-10 1.733925490113975146e-10 1.378694810092923035e-10 1.078934744023462889e-10 8.273456903182321737e-11 6.174566114324448492e-11 4.435449685858635153e-11 3.005628478366341392e-11 1.840689756961420206e-11 9.016631497179555418e-12 1.544492787558878063e-12 -4.307020685954432768e-12 -8.796673351267827392e-12 -1.214881211403906507e-11 -1.455728260111330860e-11 -1.618897042826400994e-11 -1.718699542476822863e-11 -1.767358561363809260e-11 -1.775265653058864348e-11 -1.751212019052092581e-11 -1.702594669877686592e-11 -1.635600017384480136e-11 -1.555366931457937728e-11 -1.466131162209828392e-11 -1.371352898564855719e-11 -1.273829107288408739e-11 -1.175792173569093605e-11 -1.078996245946195585e-11 -9.847925751339661001e-12 -8.941950284976715071e-12 -8.079368598363090483e-12 -7.265197178625715354e-12 -6.502557864159275528e-12 -5.793038649819579054e-12 -5.137001194554807664e-12 -4.533841601500541689e-12 -3.982210366597524447e-12 -3.480196771212965420e-12 -3.025482424805496572e-12 -2.615468142935603832e-12 -2.247377871299235589e-12 -1.918342935276199404e-12 -1.625469504052445521e-12 -1.365891805951447557e-12 -1.136813314533506177e-12 -9.355378406451598371e-13 -7.594922113794357240e-13 -6.062419903757717413e-13 -4.735014926825252429e-13 -3.591391693014020570e-13 -2.611792793969660799e-13 -1.778006300123003836e-13 -1.073330421104335627e-13 -4.825209613706706641e-14 8.273815342274276584e-16 4.115870943670206000e-14
1.599005355750314989e-11 1.709194891550295751e-11 1.826455060723937820e-11 1.951201553339266349e-11 2.083871869928761609e-11 2.224926293465204192e-11 2.374848893882052206e-11 2.534148565568631055e-11 2.703360098230893033e-11 2.883045281466462807e-11 3.073794043355362716e-11 3.276225623318347676e-11 3.490989779439639869e-11 3.718768030393490938e-11 3.960274932050120443e-11 4.216259388770897600e-11 4.487505999329925142e-11 4.774836437324310717e-11 5.079110865853683197e-11 5.401229386164756299e-11 5.742133519865662862e-11 6.102807724220140725e-11 6.484280939929918950e-11 6.887628170709812205e-11 7.313972093847005972e-11 7.764484700821435845e-11 8.240388966941626428e-11 8.742960548823760530e-11 9.273529508408281800e-11 9.833482062071180966e-11 1.042426235324230622e-10 1.104737424679392610e-10 1.170438314330671643e-10 1.239691781115989850e-10 1.312667223422379755e-10 1.389540747276076689e-10 1.470495353495992476e-10 1.555721125634628090e-10 1.645415418411054605e-10 1.739783046320890374e-10 1.839036472087412746e-10 1.943395994596735260e-10 2.053089935937581731e-10 2.168354827143775663e-10 2.289435592213093611e-10 2.416585729952002255e-10 2.550067493169606026e-10 2.690152064717484483e-10 2.837119729844145377e-10 2.991260044302824740e-10 3.152871997621274549e-10 3.322264170908680059e-10 3.499754888541168146e-10 3.685672363029864169e-10 3.880354832337111920e-10 4.084150688864152679e-10 4.297418599288930422e-10 4.520527614383600648e-10 4.753857267889565713e-10 4.997797663469665294e-10 5.252749548695354549e-10 5.519124374957509399e-10 5.797344342114558876e-10 6.087842426607562125e-10 6.391062391680636979e-10 6.707458778241258364e-10 7.037496874782200018e-10 7.381652664658935467e-10 7.740412748874770082e-10 8.114274242366201023e-10 8.503744641604535207e-10 8.909341661128653120e-10 9.331593036401485916e-10 9.771036290130483208e-10 1.022821845891215392e-09 1.070369577674253378e-09 1.119803331158238091e-09 1.171180455076679584e-09 1.224559093060229782e-09 1.279998130499444901e-09 1.337557134738819828e-09 1.397296287967522047e-09 1.459276312102053554e-09 1.523558384877725130e-09 1.590204046278067124e-09 1.659275094333721165e-09 1.730833469213485301e-09 1.804941124409038721e-09 1.881659883680082887e-09 1.961051282277227275e-09 2.043176390793835532e-09 2.128095619814482881e-09 2.215868503324042722e-09 2.306553458617117144e-09 2.400207520199020113e-09 2.496886044896815535e-09 2.596642385097667299e-09 2.699527526701373746e-09 2.805589688011107591e-09 2.914873875388698664e-09 3.027421391065458739e-09 3.143269288024076431e-09 3.262449766348066715e-09 3.384989504869734852e-09 3.510908921332548649e-09 3.640221353615763296e-09 3.772932153844574167e-09 3.909037686424886747e-09 4.048524220193972795e-09 4.191366703963816776e-09 4.337527413748962297e-09 4.486954458911528040e-09 4.639580133319807683e-09 4.795319096399415208e-09 4.954066367654915870e-09 5.115695116851649052e-09 5.280054230569648894e-09 5.446965634271272030e-09 5.616221347360512869e-09 5.787580246951461899e-09 5.960764514207854160e-09 6.135455735160860937e-09 6.311290625863204144e-09 6.487856349591391435e-09 6.664685391569242280e-09 6.841249954356764537e-09 7.016955834634005138e-09 7.191135739615210563e-09 7.363041998761642440e-09 7.531838623829975661e-09 7.696592667610266003e-09 7.856264828980756868e-09 8.009699249156738509e-09 8.155612441248731951e-09 8.292581292492906551e-09 8.419030075795936403e-09 8.533216404569101393e-09 8.633216062241721001e-09 8.716906635370082098e-09 8.781949876928922961e-09 8.825772724222408715e-09 8.845546893922017239e-09 8.838166975069813383e-09 8.800226939524761510e-09 8.727994988325236226e-09 8.617386651846030889e-09 8.463936061497387842e-09 8.262765311108801272e-09 8.008551827119932162e-09 7.695493668334881578e-09 7.317272678347383970e-09 6.867015416889470851e-09 6.337251800361853432e-09 5.719871386750986555e-09 5.006077246097103063e-09 4.186337364730499581e-09 3.250333539714094053e-09 2.186907729399896874e-09 9.840058367963876737e-10 -3.713810853651677614e-10 -1.893278205319788922e-09 -3.596790840972084007e-09 -5.498170912072248289e-09 -7.614885862868044997e-09 -9.965689982065065144e-09 -1.257069802500472053e-08 -1.545146101925875840e-08 -1.863104410931461853e-08 -2.213410626868126847e-08 -2.598698167857938593e-08 -3.021776254140993704e-08 -3.485638306445786153e-08 -3.993470431483273470e-08 -4.548659961054695683e-08 -5.154804007497339311e-08 -5.815717994283473938e-08 -6.535444116547199143e-08 -7.318259682161075337e-08 -8.168685279734922518e-08 -9.091492715587788878e-08 -1.009171265737224773e-07 -1.117464191763806730e-07 -1.234585030623650947e-07 -1.361118697612472464e-07 -1.497678618286312824e-07 -1.644907237394996675e-07 -1.803476452014662875e-07 -1.974087959715853191e-07 -2.157473512250017646e-07 -2.354395064913277118e-07 -2.565644811457942406e-07 -2.792045094173887826e-07 -3.034448178560426511e-07 -3.293735881858872396e-07 -3.570819044623906173e-07 -3.866636834483054376e-07 -4.182155871274049536e-07 -4.518369162866075053e-07 -4.876294841167595881e-07 -5.256974688107504259e-07 -5.661472441751543752e-07 -6.090871873189369386e-07 -6.546274625401687239e-07 -7.028797805998568755e-07 -7.539571326509992767e-07 -8.079734981815057518e-07 -8.650435264314604793e-07 -9.252821908591455591e-07 -9.888044163556412799e-07 -1.055724679045500452e-06 -1.126156578660080648e-06 -1.200212383631144247e-06 -1.278002549224284707e-06 -1.359635209214942024e-06 -1.445215641802931790e-06 -1.534845710664542357e-06 -1.628623282253007182e-06 -1.726641620677927169e-06 -1.828988761720922421e-06 -1.935746867776819233e-06 -2.046991565746528518e-06 -2.162791270146718978e-06 -2.283206493942362858e-06 -2.408289149847818793e-06 -2.538081845080125501e-06 -2.672617172781136826e-06 -2.811917003552271070e-06 -2.955991780763690821e-06 -3.104839823507525672e-06 -3.258446641258911822e-06 -3.416784264487987681e-06 -3.579810595627028434e-06 -3.747468784938322732e-06 -3.919686635947141910e-06 -4.096376045198222330e-06 -4.277432481161398205e-06 -4.462734507150099727e-06 -4.652143353123334700e-06 -4.845502541216052089e-06 -5.042637569781787718e-06 -5.243355660635061412e-06 -5.447445574046251464e-06 -5.654677495869266332e-06 -5.864803000969700289e-06 -6.077555096869549418e-06 -6.292648351232298214e-06 -6.509779106480768419e-06 -6.728625784468359013e-06 -6.948849283715438348e-06 -7.170093471275365225e-06 -7.391985770812415095e-06 -7.614137847957718387e-06 -7.836146393462674250e-06 -8.057594004093001256e-06 -8.278050160606733126e-06 -8.497072301536297780e-06 -8.714206990855060791e-06 -8.928991176954732917e-06 -9.140953539697432891e-06 -9.349615921638628822e-06 -9.554494838851528867e-06 -9.755103066122751908e-06 -9.950951290640510445e-06 -1.014154982766498844e-05 -1.032641039106120409e-05 -1.050504791099403017e-05 -1.067698239053792381e-05 -1.084174079244661808e-05 -1.099885894686516940e-05 -1.114788347035416395e-05 -1.128837368623786193e-05 -1.141990353599003533e-05 -1.154206347113679597e-05 -1.165446231498870456e-05 -1.175672908341897570e-05 -1.184851475388236415e-05 -1.192949397192337870e-05 -1.199936668455509680e-05 -1.205785969009956141e-05 -1.210472809437203293e-05 -1.213975666345884900e-05 -1.216276106378685606e-05 -1.217358898070403182e-05 -1.217212110738805577e-05 -1.215827199656695703e-05 -1.213199076826858951e-05 -1.209326166761280195e-05 -1.204210446751176850e-05 -1.197857471204872783e-05 -1.190276379725276443e-05 -1.181479888697526731e-05 -1.171484266258939857e-05 -1.160309290627418649e-05 -1.147978191869943875e-05 -1.134517577298896181e-05 -1.119957340789739592e-05 -1.104330556418551214e-05 -1.087673356920694761e-05 -1.070024797572105683e-05 -1.051426706191118141e-05 -1.031923520050907021e-05 -1.011562110579451604e-05 -9.903915968048201745e-06 -9.684631485779997238e-06 -9.458297806723048095e-06 -9.225461389177952762e-06 -8.986682795796849873e-06 -8.742534432320164171e-06 -8.493598244104704566e-06 -8.240463383518633161e-06 -7.983723861415714825e-06 -7.723976195943577992e-06 -7.461817071883937384e-06 -7.197841023571589886e-06 -6.932638154190089055e-06 -6.666791903904013930e-06 -6.400876878858086910e-06 -6.135456752559141470e-06 -5.871082250564608641e-06 -5.608289228730774757e-06 -5.347596854537960866e-06 -5.089505900211359232e-06 -4.834497155501999154e-06 -4.583029967093075333e-06 -4.335540910657861475e-06 -4.092442600626353268e-06 -3.854122641725819511e-06 -3.620942725356711205e-06 -3.393237872854180343e-06 -3.171315826680633375e-06 -2.955456589598645496e-06 -2.745912110900282024e-06 -2.542906117820098035e-06 -2.346634089348161034e-06 -2.157263368786970447e-06 -1.974933410575238919e-06 -1.799756156130268475e-06 -1.631816532752487583e-06 -1.471173068987330107e-06 -1.317858619260437687e-06 -1.171881190092607288e-06 -1.033224859763472492e-06 -9.018507829299551138e-07 -7.776982714175749184e-07 -6.606859421895120999e-07 -5.507129233604007149e-07 -4.476601090564666025e-07 -3.513914539302682828e-07 -2.617552982144763914e-07 -1.785857143402488236e-07 -1.017038663501876260e-07 -3.091937359917063606e-08 3.396832944735008071e-08 9.316864514094531761e-08 1.468984837164203887e-07 1.953809604592665925e-07 2.388441254528238348e-07 2.775197318717739225e-07 3.116420482530203560e-07 3.414467196232616523e-07 3.671696817977907721e-07 3.890461325950144445e-07 4.073095631383445830e-07 4.221908518493638898e-07 4.339174231750719490e-07 4.427124725446387363e-07 4.487942585196394381e-07 4.523754625909560748e-07 4.536626165877649639e-07 4.528555972037060332e-07 4.501471867129662669e-07 4.457226985485391620e-07 4.397596660471725564e-07 4.324275923317544447e-07 4.238877590032827188e-07 4.142930910519883697e-07 4.037880751697188234e-07 3.925087284546372619e-07 3.805826143427819948e-07 3.681289024792223786e-07 3.552584691529951387e-07 3.420740348630726947e-07 3.286703355565952909e-07 3.151343240828838204e-07 3.015453984358434822e-07 2.879756534114637466e-07 2.744901523834741958e-07 2.611472159974028830e-07 2.479987246982211441e-07 2.350904321379866449e-07 2.224622866545501915e-07 2.101487581685638515e-07 1.981791680113565856e-07 1.865780193688545070e-07 1.753653262042288025e-07 1.645569387028353777e-07 1.541648634650268688e-07 1.441975768543485350e-07 1.346603300884443171e-07 1.255554448365740599e-07 1.168825982597179564e-07 1.086390965953998950e-07 1.008201365489710950e-07 9.341905390498789901e-08 8.642755891607788120e-08 7.983595816151336158e-08 7.363336269326054575e-08 6.780788240331875086e-08 6.234680665235198660e-08 5.723677129596788477e-08 5.246391233155215859e-08 4.801400646534681615e-08 4.387259896675579621e-08 4.002511923486579618e-08 3.645698455131842103e-08 3.315369253421649465e-08 3.010090284028840890e-08 2.728450868739952765e-08 2.469069878731651126e-08 2.230601028982938059e-08 2.011737334453457928e-08 1.811214788624739720e-08 1.627815324479888216e-08 1.460369117028674970e-08 1.307756285134961812e-08 1.168908048715683035e-08 1.042807395407030306e-08 9.284893085825933399e-09 8.250406062032869637e-09 7.315994374223750792e-09 6.473544812008405368e-09 5.715438884448158614e-09 5.034540063888244904e-09 4.424179211500581230e-09 3.878138515925181779e-09 3.390634248931481601e-09 2.956298615126338552e-09 2.570160946622198081e-09 2.227628468374273801e-09 1.924466835744707126e-09 1.656780622845301555e-09 1.420993918424365855e-09 1.213831165569789152e-09 1.032298362317054881e-09 8.736647224160088624e-10 7.354448790144187672e-10 6.153816988603131606e-10 5.114297607816318366e-10 4.217395396377960680e-10 3.446423256184143684e-10 2.786358986326374816e-10 2.223709685410174990e-10 1.746383840656786851e-10 1.343571063152376123e-10 1.005629369103370809e-10 7.239798562793358278e-11 4.910085823230249004e-11 2.999754165835640551e-11 1.449296089532206724e-11 2.063179720683225437e-12 -7.751784206985968318e-12 -1.535456052983575507e-11 -2.109647498300130688e-11 -2.528307744658269059e-11 -2.817918088402287925e-11 -3.001344248048697901e-11 -3.098251773523230601e-11 -3.125481749678451719e-11 -3.097389699443112750e-11 -3.026150484880435104e-11 -2.922031886736325633e-11 -2.793639417477184624e-11 -2.648134791769924945e-11 -2.491430343882645291e-11 -2.328361545519676290e-11 -2.162839641659192371e-11 -1.997986287461066056e-11 -1.836251937340075578e-11 -1.679519608867344045e-11 -1.529195519983549189e-11 -1.386287978732960228e-11 -1.251475790797758255e-11 -1.125167341875867572e-11 -1.007551409627405307e-11 -8.986406636355653736e-12 -7.983087216347046657e-12 -7.063215461202251032e-12 -6.223638872754482600e-12 -5.460614057949490443e-12 -4.769990424604659565e-12 -4.147361400272341352e-12 -3.588187668548562082e-12 -3.087896405183097301e-12 -2.641960030804318076e-12 -2.245957575256856208e-12 -1.895621367590319173e-12 -1.586871422856603475e-12 -1.315839589282407350e-12 -1.078885244382579852e-12 -8.726040835582174806e-13 -6.938313271531257300e-13 -5.396404794340626797e-13 -4.073386032359210230e-13 -2.944589249269921474e-13 -1.987514538952150779e-13 -1.181721870553590591e-13 -5.087137019154068608e-14 4.818797329536338144e-15 5.039670129220816448e-14
1.802557612548313750e-11 1.926723134975556940e-11 2.058852372366484015e-11 2.199413261156076105e-11 2.348898272455158521e-11 2.507825504358599123e-11 2.676739810760960497e-11 2.856213967158085330e-11 3.046849873868026612e-11 3.249279797057355569e-11 3.464167647905455043e-11 3.692210300183851804e-11 3.934138946464886048e-11 4.190720493109947657e-11 4.462758994114934036e-11 4.751097123817085455e-11 5.056617688385052593e-11 5.380245175929633982e-11 5.722947344981179426e-11 6.085736850983202382e-11 6.469672910350461785e-11 6.875863001531713707e-11 7.305464602404777138e-11 7.759686963212441020e-11 8.239792914122660858e-11 8.747100706366447524e-11 9.282985885769107866e-11 9.848883197348580956e-11 1.044628851950431511e-10 1.107676082616612399e-10 1.174192417510935814e-10 1.244346972047529161e-10 1.318315774736116150e-10 1.396281972616230104e-10 1.478436038416130231e-10 1.564975979166568216e-10 1.656107545979001503e-10 1.752044444677615694e-10 1.853008546952142705e-10 1.959230101676876044e-10 2.070947946017572169e-10 2.188409715924300526e-10 2.311872055583329426e-10 2.441600825375662710e-10 2.577871307862832844e-10 2.720968411293167138e-10 2.871186870092638131e-10 3.028831441774557266e-10 3.194217099670699258e-10 3.367669220853784657e-10 3.549523768586327347e-10 3.740127468594671309e-10 3.939837978428210023e-10 4.149024049123097517e-10 4.368065678345632551e-10 4.597354254144249792e-10 4.837292688388817128e-10 5.088295538921076565e-10 5.350789119382604483e-10 5.625211595621321857e-10 5.912013067509333290e-10 6.211655634927082092e-10 6.524613446585734821e-10 6.851372730266007275e-10 7.192431802949628770e-10 7.548301059204750262e-10 7.919502936060513731e-10 8.306571852463455285e-10 8.710054121251788836e-10 9.130507831404885197e-10 9.568502698129813111e-10 1.002461987812228920e-09 1.049945174709338443e-09 1.099360163637194326e-09 1.150768352508134701e-09 1.204232168403657260e-09 1.259815026711433549e-09 1.317581284540590040e-09 1.377596187896694629e-09 1.439925812042307855e-09 1.504636994406643743e-09 1.571797259338356928e-09 1.641474733917417053e-09 1.713738053955124102e-09 1.788656259214093209e-09 1.866298676771641424e-09 1.946734791329429372e-09 2.030034101137707041e-09 2.116265958053401208e-09 2.205499390085302852e-09 2.297802904595950893e-09 2.393244270126079795e-09 2.491890274582394817e-09 2.593806457280308841e-09 2.699056812059227299e-09 2.807703458384959053e-09 2.919806277021153502e-09 3.035422506486140545e-09 3.154606296109522445e-09 3.277408211063869086e-09 3.403874684264894761e-09 3.534047409508273028e-09 3.667962669637373450e-09 3.805650592911420909e-09 3.947134330064573701e-09 4.092429143807748929e-09 4.241541401726258366e-09 4.394467462659666375e-09 4.551192445715749366e-09 4.711688870060942555e-09 4.875915152543866957e-09 5.043813949040814385e-09 5.215310324159486017e-09 5.390309732596575785e-09 5.568695794011207316e-09 5.750327841748321321e-09 5.935038224119064293e-09 6.122629335218429465e-09 6.312870350429493728e-09 6.505493639830075308e-09 6.700190830675964941e-09 6.896608487990911390e-09 7.094343380041167425e-09 7.292937293118646654e-09 7.491871357600970627e-09 7.690559844703791168e-09 7.888343390695185419e-09 8.084481602611501297e-09 8.278144996704907477e-09 8.468406217976632092e-09 8.654230486217824304e-09 8.834465211004982216e-09 9.007828715097295536e-09 9.172898002675017127e-09 9.328095505864243898e-09 9.471674740037211805e-09 9.601704795484823793e-09 9.716053590260692414e-09 9.812369806324412072e-09 9.888063428604712210e-09 9.940284804298271799e-09 9.965902137661433959e-09 9.961477333787069534e-09 9.923240103436675071e-09 9.847060239973471434e-09 9.728417978873807547e-09 9.562372350241819903e-09 9.343527435282403745e-09 9.065996438867632532e-09 8.723363492233912076e-09 8.308643102544876285e-09 7.814237169628001681e-09 7.231889494718068990e-09 6.552637711601391227e-09 5.766762577234131747e-09 4.863734566788190035e-09 3.832157727248219238e-09 2.659710754218576396e-09 1.333085268593757200e-09 -1.620787167311129221e-10 -1.841260134795469864e-09 -3.721126985018959871e-09 -5.819609195447339853e-09 -8.155974165699680809e-09 -1.075090490725852898e-08 -1.362658067357255604e-08 -1.680675994631764168e-08 -2.031686561606972318e-08 -2.418407216556453385e-08 -2.843739463167007736e-08 -3.310777908818833909e-08 -3.822819435568633881e-08 -4.383372460677940904e-08 -4.996166249574581103e-08 -5.665160240013925980e-08 -6.394553331930910281e-08 -7.188793093060396979e-08 -8.052584825869744812e-08 -8.990900436713916757e-08 -1.000898704341560245e-07 -1.111237525271664230e-07 -1.230688703427322217e-07 -1.359864311310758994e-07 -1.499406979772424172e-07 -1.649990515648242344e-07 -1.812320445033699938e-07 -1.987134472576117509e-07 -2.175202846759363975e-07 -2.377328620776479911e-07 -2.594347798240505734e-07 -2.827129352677677884e-07 -3.076575109486371007e-07 -3.343619478835784017e-07 -3.629229027825942427e-07 -3.934401880142417489e-07 -4.260166931421201316e-07 -4.607582868597171936e-07 -4.977736981651283425e-07 -5.371743756401705875e-07 -5.790743237309779140e-07 -6.235899149698151307e-07 -6.708396771311070782e-07 -7.209440543790977326e-07 -7.740251415406212729e-07 -8.302063907243980362e-07 -8.896122896087321141e-07 -9.523680108322854469e-07 -1.018599032048526476e-06 -1.088430726342803656e-06 -1.161987922862670734e-06 -1.239394437676048955e-06 -1.320772575048681800e-06 -1.406242599521013595e-06 -1.495922179365260334e-06 -1.589925802214884862e-06 -1.688364163880599089e-06 -1.791343531598296583e-06 -1.898965083193832499e-06 -2.011324223896461561e-06 -2.128509882785187354e-06 -2.250603791109449346e-06 -2.377679744984894247e-06 -2.509802855225860457e-06 -2.647028787335637388e-06 -2.789402994932189813e-06 -2.936959950138543872e-06 -3.089722374711132325e-06 -3.247700475913532631e-06 -3.410891191365523249e-06 -3.579277447304427674e-06 -3.752827434886695772e-06 -3.931493909327567335e-06 -4.115213516825903192e-06 -4.303906154344104252e-06 -4.497474367410184609e-06 -4.695802791175309206e-06 -4.898757639995666661e-06 -5.106186250807710516e-06 -5.317916685531555322e-06 -5.533757397663458675e-06 -5.753496968106885462e-06 -5.976903915137640543e-06 -6.203726583204422903e-06 -6.433693115027694197e-06 -6.666511511180170233e-06 -6.901869781007233987e-06 -7.139436188379929190e-06 -7.378859595363076285e-06 -7.619769906431779466e-06 -7.861778615378168749e-06 -8.104479456523176769e-06 -8.347449161283304397e-06 -8.590248320545775817e-06 -8.832422352678383714e-06 -9.073502576346966354e-06 -9.313007386637263470e-06 -9.550443532283874637e-06 -9.785307491101063210e-06 -1.001708693999333877e-05 -1.024526231520396783e-05 -1.046930845774097208e-05 -1.068869633821041388e-05 -1.090289485458952859e-05 -1.111137269579532814e-05 -1.131360026325268113e-05 -1.150905164204628715e-05 -1.169720661265877506e-05 -1.187755269375917596e-05 -1.204958720601672400e-05 -1.221281934648152538e-05 -1.236677226269986381e-05 -1.251098511542342632e-05 -1.264501511853266519e-05 -1.276843954462981970e-05 -1.288085768466854533e-05 -1.298189274997880080e-05 -1.307119370512115941e-05 -1.314843702016142606e-05 -1.321332833120110483e-05 -1.326560399832745022e-05 -1.330503255055972806e-05 -1.333141600786545433e-05 -1.334459107089869868e-05 -1.334443016976862411e-05 -1.333084236387896689e-05 -1.330377408568096569e-05 -1.326320972205082010e-05 -1.320917202793064606e-05 -1.314172236785394074e-05 -1.306096078200379662e-05 -1.296702587452143449e-05 -1.286009452287875703e-05 -1.274038140825209853e-05 -1.260813836796792528e-05 -1.246365357223285055e-05 -1.230725052849533301e-05 -1.213928691791034088e-05 -1.196015326947772410e-05 -1.177027147849409620e-05 -1.157009317698590506e-05 -1.136009796476975104e-05 -1.114079151070801794e-05 -1.091270353458222169e-05 -1.067638568079147829e-05 -1.043240929578518239e-05 -1.018136312175886613e-05 -9.923850919668986958e-06 -9.660489035055737537e-06 -9.391903920495605387e-06 -9.118729628739487657e-06 -8.841605290719190794e-06 -8.561172592632348188e-06 -8.278073266234414461e-06 -7.992946606285895674e-06 -7.706427028817865182e-06 -7.419141683498720662e-06 -7.131708132907023322e-06 -6.844732110949848869e-06 -6.558805372014508191e-06 -6.274503641711959775e-06 -5.992384679267795833e-06 -5.712986460751282426e-06 -5.436825491410040618e-06 -5.164395254406092150e-06 -4.896164802238487876e-06 -4.632577496096078117e-06 -4.374049897320608766e-06 -4.120970814083144989e-06 -3.873700505299071555e-06 -3.632570042731061560e-06 -3.397880831170375311e-06 -3.169904285550457181e-06 -2.948881662839494797e-06 -2.735024045592548619e-06 -2.528512473121725674e-06 -2.329498215374738683e-06 -2.138103183800575010e-06 -1.954420472736464673e-06 -1.778515024170137019e-06 -1.610424408127673586e-06 -1.450159710405187386e-06 -1.297706518911767877e-06 -1.153025999516462869e-06 -1.016056052000060701e-06 -8.867125364985501112e-07 -7.648905606919900599e-07 -6.504658179369699996e-07 -5.432959665596646641e-07 -4.432220406212060849e-07 -3.500698826287161933e-07 -2.636515888942997664e-07 -1.837669585344689358e-07 -1.102049374495439263e-07 -4.274504902056667035e-08 1.884119629331445941e-08 7.478891978914909084e-08 1.253385285977175773e-07 1.707344112667826691e-07 2.112236805398413247e-07 2.470549684310218745e-07 2.784772780949531498e-07 3.057388963840167355e-07 3.290863703773449773e-07 3.487635505638377194e-07 3.650107027675092222e-07 3.780636903251658140e-07 3.881532274656040563e-07 3.955042043010425682e-07 4.003350833290237026e-07 4.028573668591003309e-07 4.032751343256517950e-07 4.017846480291636764e-07 3.985740254641791282e-07 3.938229760446109599e-07 3.877025997265890068e-07 3.803752447573302273e-07 3.719944215434016863e-07 3.627047694357795785e-07 3.526420730691005927e-07 3.419333247696302620e-07 3.306968294577712288e-07 3.190423484165620394e-07 3.070712782744988009e-07 2.948768615582793620e-07 2.825444252061059316e-07 2.701516434931201335e-07 2.577688219048141164e-07 2.454591985999600322e-07 2.332792602288686175e-07 2.212790690134928026e-07 2.095025981506548327e-07 1.979880727660883436e-07 1.867683138225492406e-07 1.758710825682350239e-07 1.653194232995361275e-07 1.551320024029379634e-07 1.453234418328183798e-07 1.359046453732074358e-07 1.268831162204028525e-07 1.182632646086349251e-07 1.100467043810804052e-07 1.022325375823411079e-07 9.481762631519786293e-08 8.779685126285310792e-08 8.116335642760178424e-08 7.490877977707770547e-08 6.902346961963282036e-08 6.349668665069420598e-08 5.831679172190896391e-08 5.347141948443315162e-08 4.894763814701530629e-08 4.473209566854701856e-08 4.081115277387336439e-08 3.717100324103354182e-08 3.379778195827142407e-08 3.067766129036888272e-08 2.779693632671836912e-08 2.514209960849019477e-08 2.269990594984751131e-08 2.045742797895598251e-08 1.840210302909756500e-08 1.652177200909749195e-08 1.480471087613204890e-08 1.323965532328458077e-08 1.181581927958689808e-08 1.052290780224666362e-08 9.351124919791716193e-09 8.291176961521627281e-09 7.334271883342207389e-09 6.472115073264955436e-09 5.696902091932763799e-09 5.001308774915458825e-09 4.378479094481388529e-09 3.822011149462387685e-09 3.325941622917860145e-09 2.884729018841667558e-09 2.493235961339934323e-09 2.146710812725070028e-09 1.840768840977398107e-09 1.571373142140750509e-09 1.334815499551098140e-09 1.127697339413448589e-09 9.469109212108099761e-10 7.896208817736383949e-10 6.532462335835783871e-10 5.354429010274890751e-10 4.340868628495248886e-10 3.472579549410741221e-10 2.732243748228925269e-10 2.104279176739527164e-10 1.574699634848049070e-10 1.130982258087003689e-10 7.619426458593468260e-11 4.576175855781808570e-11 2.091552680209339381e-11 8.712838371706440776e-13 -1.506389150783621637e-11 -2.750039674845566669e-11 -3.697428201018947513e-11 -4.395479015229850394e-11 -4.885129059974239129e-11 -5.201963782936479160e-11 -5.376798610993186346e-11 -5.436209235803726931e-11 -5.403013889793845185e-11 -5.296710754864665968e-11 -5.133873585215784870e-11 -4.928508544313664676e-11 -4.692375157939657114e-11 -4.435274173899437658e-11 -4.165304997337708466e-11 -3.889095241429008930e-11 -3.612004798930217877e-11 -3.338306702779870839e-11 -3.071346905467818523e-11 -2.813684968859686919e-11 -2.567217519902130541e-11 -2.333286194265116377e-11 -2.112771660451406922e-11 -1.906175191959486496e-11 -1.713689135303985853e-11 -1.535257507542306248e-11 -1.370627848713753936e-11 -1.219395352493078075e-11 -1.081040202479180375e-11 -9.549589519122206466e-12 -8.404907011790778121e-12 -7.369387501166203228e-12 -6.435883306941846036e-12 -5.597209599441152566e-12 -4.846258927853995435e-12 -4.176090993853583569e-12 -3.580001416614697775e-12 -3.051572781493300841e-12 -2.584710854652190877e-12 -2.173668476802526211e-12 -1.813059318063504878e-12 -1.497863379884223405e-12 -1.223425866243929113e-12 -9.854508122756249071e-13 -7.799906514889143621e-13 -6.034327204519969520e-13 -4.524835398407871700e-13 -3.241515709996270147e-13 -2.157290255654904069e-13 -1.247732004001368194e-13 -4.908771931037068038e-14 1.329601479023276801e-14 6.413691998841034993e-14
2.031103493936307142e-11 2.170954398922434107e-11 2.319770846766480229e-11 2.478079348425644899e-11 2.646434001495953826e-11 2.825417717191586785e-11 3.015643488258540148e-11 3.217755698354041519e-11 3.432431473372268366e-11 3.660382075143224249e-11 3.902354337872129723e-11 4.159132147622580066e-11 4.431537965078007205e-11 4.720434391741314004e-11 5.026725779653382077e-11 5.351359884625932068e-11 5.695329562893341140e-11 6.059674510992046863e-11 6.445483048573202725e-11 6.853893943746323454e-11 7.286098280436985906e-11 7.743341367120408577e-11 8.226924686166270426e-11 8.738207882895500266e-11 9.278610793310143110e-11 9.849615509310388836e-11 1.045276848005777803e-10 1.108968264798586300e-10 1.176203961778770991e-10 1.247159185654000168e-10 1.322016492293718412e-10 1.400965972342377033e-10 1.484205479281417823e-10 1.571940859678866728e-10 1.664386185343948773e-10 1.761763987082723729e-10 1.864305489727595948e-10 1.972250848090780292e-10 2.085849383466779468e-10 2.205359820284760697e-10 2.331050522484944621e-10 2.463199729166934380e-10 2.602095789029681161e-10 2.748037393094242696e-10 2.901333805170522707e-10 3.062305089498064108e-10 3.231282334958812911e-10 3.408607875226078722e-10 3.594635504178646193e-10 3.789730685872228304e-10 3.994270758321819877e-10 4.208645130307591203e-10 4.433255470373991139e-10 4.668515887145844333e-10 4.914853100036379606e-10 5.172706599370545094e-10 5.442528794889938378e-10 5.724785151546117138e-10 6.019954311423542109e-10 6.328528200561220237e-10 6.651012119366137808e-10 6.987924815224279934e-10 7.339798535823573500e-10 7.707179061597416255e-10 8.090625715585230125e-10 8.490711348877620705e-10 8.908022299673923050e-10 9.343158323821417872e-10 9.796732494530652746e-10 1.026937106876393665e-09 1.076171331757493222e-09 1.127441131742965560e-09 1.180812969926461757e-09 1.236354535172518871e-09 1.294134707468260344e-09 1.354223517873493665e-09 1.416692102596177121e-09 1.481612650671003983e-09 1.549058344663820558e-09 1.619103293763051502e-09 1.691822458550044259e-09 1.767291566663096508e-09 1.845587018483503307e-09 1.926785781875426837e-09 2.010965274903591146e-09 2.098203235332830688e-09 2.188577575579550403e-09 2.282166221636442326e-09 2.379046934326331355e-09 2.479297111057279986e-09 2.582993566047690471e-09 2.690212286764422675e-09 2.801028164067800318e-09 2.915514693281878787e-09 3.033743643104407590e-09 3.155784688936478625e-09 3.281705006843315140e-09 3.411568823953407739e-09 3.545436920659276640e-09 3.683366079496874610e-09 3.825408475049065311e-09 3.971610998637339889e-09 4.122014510932740384e-09 4.276653014926586068e-09 4.435552740951759654e-09 4.598731134630803743e-09 4.766195737744295829e-09 4.937942951058367792e-09 5.113956667118229555e-09 5.294206759902522248e-09 5.478647417035956662e-09 5.667215298970896690e-09 5.859827508169451260e-09 6.056379349840148925e-09 6.256741864206222989e-09 6.460759108600305244e-09 6.668245165890856846e-09 6.878980853846663254e-09 7.092710108033246860e-09 7.309136008710023065e-09 7.527916419955601050e-09 7.748659206893505834e-09 7.970916994420434217e-09 8.194181428256380908e-09 8.417876896444738162e-09 8.641353666632814240e-09 8.863880391567066457e-09 9.084635932248873340e-09 9.302700445125140390e-09 9.517045676545255479e-09 9.726524404514143587e-09 9.929858964526236973e-09 1.012562879299653135e-08 1.031225691852965218e-08 1.048799532801383249e-08 1.065090913131721320e-08 1.079885944522954219e-08 1.092948491426635310e-08 1.104018178307215406e-08 1.112808243246159827e-08 1.119003228867027753e-08 1.122256501319516953e-08 1.122187587874030482e-08 1.118379323530344288e-08 1.110374796940141498e-08 1.097674085890192310e-08 1.079730772597123237e-08 1.055948229133749199e-08 1.025675663447661559e-08 9.882039166536578389e-09 9.427610025902619779e-09 8.885073810361190091e-09 8.245309564922122146e-09 7.498417950608590289e-09 6.633665526999220811e-09 5.639426090109287505e-09 4.503119017413126880e-09 3.211144583531745098e-09 1.748816223425492518e-09 1.002897349314358576e-10 -1.751510570751089653e-09 -3.824968743412692899e-09 -6.139857045284626129e-09 -8.717418709335749684e-09 -1.158045350961486200e-08 -1.475340602219588647e-08 -1.826245642652281337e-08 -2.213561366604174250e-08 -2.640281075394757386e-08 -3.109600197466668380e-08 -3.624926169437478298e-08 -4.189888445446235211e-08 -4.808348598046570357e-08 -5.484410469569087530e-08 -6.222430328366907335e-08 -7.027026979686279168e-08 -7.903091776083463086e-08 -8.855798467364409806e-08 -9.890612824973206071e-08 -1.101330197063000513e-07 -1.222994333384756738e-07 -1.354693315776975300e-07 -1.497099446761414997e-07 -1.650918441090516242e-07 -1.816890087369291817e-07 -1.995788827212214086e-07 -2.188424241408466746e-07 -2.395641432132254596e-07 -2.618321289829523003e-07 -2.857380633044831760e-07 -3.113772209128219435e-07 -3.388484543488251053e-07 -3.682541624840665067e-07 -3.997002413748869752e-07 -4.332960161669754422e-07 -4.691541527713243109e-07 -5.073905480402896732e-07 -5.481241971895149317e-07 -5.914770372383079534e-07 -6.375737652782805616e-07 -6.865416304283923547e-07 -7.385101983944679456e-07 -7.936110876233891405e-07 -8.519776761269487157e-07 -9.137447781481774517e-07 -9.790482899543528779e-07 -1.048024804165694196e-06 -1.120811192167854691e-06 -1.197544154308860872e-06 -1.278359737748075007e-06 -1.363392822005053346e-06 -1.452776572450279349e-06 -1.546641862186577816e-06 -1.645116662989783428e-06 -1.748325406208350303e-06 -1.856388314764131597e-06 -1.969420707648707369e-06 -2.087532278570756116e-06 -2.210826350678694201e-06 -2.339399109557100393e-06 -2.473338816974690431e-06 -2.612725008142815334e-06 -2.757627675525811571e-06 -2.908106442524909728e-06 -3.064209730634620550e-06 -3.225973923941032075e-06 -3.393422535094276136e-06 -3.566565377138292481e-06 -3.745397745819007949e-06 -3.929899617212962763e-06 -4.120034865720992850e-06 -4.315750507651262850e-06 -4.516975975772184778e-06 -4.723622430343749073e-06 -4.935582112234397025e-06 -5.152727743796339900e-06 -5.374911983203335281e-06 -5.601966937948501275e-06 -5.833703743154385590e-06 -6.069912210260278122e-06 -6.310360551522358774e-06 -6.554795185588007852e-06 -6.802940629186291781e-06 -7.054499479710754963e-06 -7.309152493159155562e-06 -7.566558761534968558e-06 -7.826355993411631827e-06 -8.088160900908903576e-06 -8.351569695836915646e-06 -8.616158697225052604e-06 -8.881485051875950324e-06 -9.147087568967558811e-06 -9.412487669076672722e-06 -9.677190447313473382e-06 -9.940685849547217358e-06 -1.020244995996871219e-05 -1.046194639748398638e-05 -1.071862781766581000e-05 -1.097193751621699975e-05 -1.122131112912162510e-05 -1.146617842388678821e-05 -1.170596517551457316e-05 -1.194009512009475452e-05 -1.216799197818482653e-05 -1.238908153944636407e-05 -1.260279379934664221e-05 -1.280856513811561918e-05 -1.300584053157761106e-05 -1.319407578296145529e-05 -1.337273976433762026e-05 -1.354131665594046006e-05 -1.369930817131681611e-05 -1.384623575599867290e-05 -1.398164274723546102e-05 -1.410509648224346057e-05 -1.421619034243778925e-05 -1.431454572120892328e-05 -1.439981390299507864e-05 -1.447167784167969169e-05 -1.452985382671553659e-05 -1.457409302583862905e-05 -1.460418289378626126e-05 -1.461994843707218228e-05 -1.462125332559416235e-05 -1.460800084265101007e-05 -1.458013466582249549e-05 -1.453763947211342828e-05 -1.448054136177025375e-05 -1.440890809624645181e-05 -1.432284914690472233e-05 -1.422251555219973066e-05 -1.410809958227025353e-05 -1.397983421107808720e-05 -1.383799239745250931e-05 -1.368288617762408714e-05 -1.351486557304946199e-05 -1.333431731853185611e-05 -1.314166341681594362e-05 -1.293735952697818915e-05 -1.272189319502500960e-05 -1.249578193615350818e-05 -1.225957117910329489e-05 -1.201383208393339525e-05 -1.175915924538333267e-05 -1.149616829471405948e-05 -1.122549341357201582e-05 -1.094778477396515609e-05 -1.066370591888553202e-05 -1.037393109844958968e-05 -1.007914257665756359e-05 -9.780027923989936012e-06 -9.477277311065320057e-06 -9.171580818479323316e-06 -8.863625777727579227e-06 -8.554094157793840821e-06 -8.243660011555317601e-06 -7.932986995629883820e-06 -7.622725976665794241e-06 -7.313512736361822808e-06 -7.005965786709786194e-06 -6.700684306080674483e-06 -6.398246205836471929e-06 -6.099206336153794174e-06 -5.804094838695752183e-06 -5.513415652683775013e-06 -5.227645179799485836e-06 -4.947231112208152451e-06 -4.672591426842907875e-06 -4.404113547935735101e-06 -4.142153678635301621e-06 -3.887036301422751265e-06 -3.639053845935089423e-06 -3.398466521737101355e-06 -3.165502312558382263e-06 -2.940357127537871699e-06 -2.723195104100897354e-06 -2.514149056241238650e-06 -2.313321061195448196e-06 -2.120783176787709349e-06 -1.936578281090610190e-06 -1.760721025495741562e-06 -1.593198891821023688e-06 -1.433973343697560139e-06 -1.282981062181829551e-06 -1.140135255326184748e-06 -1.005327031313370685e-06 -8.784268247145686725e-07 -7.592858654656685921e-07 -6.477376802691634102e-07 -5.435996163136025739e-07 -4.466743774582126482e-07 -3.567515633494708322e-07 -2.736092023150559594e-07 -1.970152693137505235e-07 -1.267291807000544806e-07 -6.250325808583196292e-08 -4.084154139714274488e-09 4.878576624686827766e-08 9.636709538521132015e-08 1.389221081371793147e-07 1.767135478745221851e-07 2.100034770947020035e-07 2.390521960928904886e-07 2.641172324518069271e-07 2.854524034831580620e-07 3.033069531429616309e-07 3.179247643522886266e-07 3.295436470876645411e-07 3.383947020664256584e-07 3.447017593448863897e-07 3.486808906722545496e-07 3.505399940051951631e-07 3.504784481869325819e-07 3.486868354332060420e-07 3.453467289445992790e-07 3.406305426837188616e-07 3.347014401130726335e-07 3.277132984882899435e-07 3.198107251384178221e-07 3.111291220404721330e-07 3.017947949077632813e-07 2.919251029590648216e-07 2.816286455163386018e-07 2.710054815913214378e-07 2.601473786623335764e-07 2.491380869111598644e-07 2.380536352823666335e-07 2.269626458420930791e-07 2.159266630473029456e-07 2.050004946872485872e-07 1.942325614242010205e-07 1.836652520374232769e-07 1.733352816607369148e-07 1.632740504978268655e-07 1.535080006975843604e-07 1.440589692732854923e-07 1.349445351511779663e-07 1.261783586352956827e-07 1.177705117734052726e-07 1.097277983032089663e-07 1.020540620463570098e-07 9.475048279950616635e-08 8.781585894558990066e-08 8.124687617358353362e-08 7.503836185081177225e-08 6.918352473765485464e-08 6.367417986975842343e-08 5.850095855756720183e-08 5.365350356671020803e-08 4.912064964564933297e-08 4.489058965898545833e-08 4.095102666616771817e-08 3.728931235625067970e-08 3.389257231015059680e-08 3.074781861301132954e-08 2.784205038115446482e-08 2.516234280127992701e-08 2.269592530456403641e-08 2.043024951566805490e-08 1.835304762702597676e-08 1.645238185270633394e-08 1.471668561423805911e-08 1.313479710370384148e-08 1.169598585767341434e-08 1.038997295978088751e-08 9.206945470515780840e-09 8.137565660611914463e-09 7.172975599807577546e-09 6.304797626192797391e-09 5.525131193301498323e-09 4.826546562975506828e-09 4.202075782206029326e-09 3.645201351978170384e-09 3.149842965955219306e-09 2.710342666885959132e-09 2.321448739177467991e-09 1.978298627341239659e-09 1.676401142195159742e-09 1.411618189919117177e-09 1.180146233472639312e-09 9.784976715611256076e-10 8.034822973753928393e-10 6.521889777778545623e-10 5.219676734952514399e-10 4.104119022208507164e-10 3.153417293267559646e-10 2.347873551199784920e-10 1.669733532188134247e-10 1.103036016349438132e-10 6.334693647739698470e-11 2.482354778544830079e-11 -6.407872205993091454e-12 -3.136222613965932746e-11 -5.093935872221551419e-11 -6.593466481403035647e-11 -7.704897430379386455e-11 -8.489773389577377856e-11 -9.001950940616533662e-11 -9.288383493077182364e-11 -9.389843737327466321e-11 -9.341586638268343009e-11 -9.173956079861769373e-11 -8.912938330746628358e-11 -8.580665522532847097e-11 -8.195872319894997842e-11 -7.774308920265661416e-11 -7.329113455196046686e-11 -6.871146779637605891e-11 -6.409292533079700749e-11 -5.950725241285419313e-11 -5.501149102206789966e-11 -5.065009967397829729e-11 -4.645682893202548834e-11 -4.245637496377024771e-11 -3.866583208385081259e-11 -3.509596382994263601e-11 -3.175231074326734886e-11 -2.863615168278322013e-11 -2.574533420144488068e-11 -2.307498826090441163e-11 -2.061813636349441201e-11 -1.836621204136848615e-11 -1.630949756523621666e-11 -1.443749072091564277e-11 -1.273920955171403166e-11 -1.120344307844072433e-11 -9.818955185818869754e-12 -8.574648102887571736e-12 -7.459691203848078520e-12 -6.463620212456236975e-12 -5.576411305027970106e-12 -4.788534071652627781e-12 -4.090986809413429966e-12 -3.475317182335430567e-12 -2.933630887370941244e-12 -2.458590610992241067e-12 -2.043407243883741835e-12 -1.681825038904252056e-12 -1.368102147076762119e-12 -1.096987745149368527e-12 -8.636967736472452664e-13 -6.638831338359247049e-13 -4.936120433261253935e-13 -3.493321209770968586e-13 -2.278476602843744616e-13 -1.262914546718408628e-13 -4.209845631833500375e-14 2.701951926643145934e-14 8.309788920257954556e-14
2.287592242274922572e-11 2.445038787712013052e-11 2.612574166985193429e-11 2.790790529507165437e-11 2.980311028874511441e-11 3.181791200494874657e-11 3.395920385091127105e-11 3.623423198671937689e-11 3.865061049501791431e-11 4.121633702541989306e-11 4.393980891767548141e-11 4.682983980692632516e-11 4.989567671359365901e-11 5.314701761961361159e-11 5.659402953183472911e-11 6.024736703243878990e-11 6.411819131521727357e-11 6.821818970546207712e-11 7.255959566006591911e-11 7.715520924321365550e-11 8.201841807175786266e-11 8.716321872300961798e-11 9.260423859624916852e-11 9.835675821775101767e-11 1.044367339775500646e-10 1.108608212845157716e-10 1.176463981245707156e-10 1.248115890051068705e-10 1.323752892667307221e-10 1.403571897415531695e-10 1.487778017351632764e-10 1.576584823073289957e-10 1.670214598242498899e-10 1.768898597529188950e-10 1.872877306657641242e-10 1.982400704213189975e-10 2.097728524840937096e-10 2.219130523442313316e-10 2.346886739947927330e-10 2.481287764217178386e-10 2.622635000585901449e-10 2.771240931553508515e-10 2.927429380069475852e-10 3.091535769847530485e-10 3.263907383101519357e-10 3.444903615063054261e-10 3.634896224604194352e-10 3.834269580251403479e-10 4.043420900837130830e-10 4.262760489994570472e-10 4.492711963657524179e-10 4.733712469682452006e-10 4.986212898660623346e-10 5.250678084938008766e-10 5.527586996805700008e-10 5.817432914765935699e-10 6.120723596715428167e-10 6.437981428821312185e-10 6.769743560791525995e-10 7.116562024162028718e-10 7.479003832137198359e-10 7.857651059424050910e-10 8.253100900397865648e-10 8.665965703820125916e-10 9.096872982203856973e-10 9.546465393779470479e-10 1.001540069485702665e-09 1.050435166020632322e-09 1.101400596888063121e-09 1.154506605269109409e-09 1.209824890429526285e-09 1.267428584158832218e-09 1.327392222477973037e-09 1.389791712219267663e-09 1.454704292043851246e-09 1.522208487418482170e-09 1.592384059024954161e-09 1.665311944020949638e-09 1.741074189510069731e-09 1.819753877510340588e-09 1.901435040633920443e-09 1.986202567605070279e-09 2.074142097647590860e-09 2.165339902666003796e-09 2.259882756025265787e-09 2.357857786600757771e-09 2.459352316622086566e-09 2.564453681669324535e-09 2.673249030997045944e-09 2.785825106158292839e-09 2.902267995675177913e-09 3.022662863253158562e-09 3.147093646760331065e-09 3.275642724888070171e-09 3.408390548073597087e-09 3.545415229894573344e-09 3.686792094738993260e-09 3.832593177106351815e-09 3.982886667405473499e-09 4.137736298577524676e-09 4.297200667284861008e-09 4.461332482765071872e-09 4.630177735750010216e-09 4.803774779087700063e-09 4.982153310877636424e-09 5.165333250030989277e-09 5.353323493194099116e-09 5.546120540920541386e-09 5.743706979839572042e-09 5.946049806343448865e-09 6.153098575996373108e-09 6.364783361451518851e-09 6.581012500142925410e-09 6.801670111394023518e-09 7.026613360848509952e-09 7.255669448279017916e-09 7.488632292862169498e-09 7.725258887920125151e-09 7.965265294919025603e-09 8.208322244179817350e-09 8.454050307296962475e-09 8.702014603676244213e-09 8.951719000893112978e-09 9.202599765742810809e-09 9.454018619903518115e-09 9.705255151071421559e-09 9.955498527256141062e-09 1.020383845865729929e-08 1.044925534818541154e-08 1.069060956825855786e-08 1.092662979801203216e-08 1.115590035152154871e-08 1.137684742407875372e-08 1.158772417999731599e-08 1.178659460189066662e-08 1.197131601788143621e-08 1.213952021980881583e-08 1.228859308223004721e-08 1.241565258890718066e-08 1.251752517057369906e-08 1.259072025513529048e-08 1.263140292913078337e-08 1.263536460731399126e-08 1.259799160568296442e-08 1.251423151224027602e-08 1.237855724928803723e-08 1.218492872121999515e-08 1.192675194264520733e-08 1.159683554334881696e-08 1.118734454914983303e-08 1.068975134124157121e-08 1.009478370119309647e-08 9.392369854541767767e-09 8.571580432916488644e-09 7.620567282995456498e-09 6.526499060424493481e-09 5.275493558194951371e-09 3.852546732010755725e-09 2.241458399951597256e-09 4.247546103625051492e-10 -1.616393309542395929e-09 -3.902252991300268908e-09 -6.454618493308455978e-09 -9.296900918848878900e-09 -1.245422207639029650e-08 -1.595351104518723053e-08 -1.982360347754625874e-08 -2.409534343514067586e-08 -2.880168752043345893e-08 -3.397781102561962079e-08 -3.966121578056430580e-08 -4.589183933803225743e-08 -5.271216508918975572e-08 -6.016733285497148429e-08 -6.830524944962425763e-08 -7.717669866169450832e-08 -8.683545004512442380e-08 -9.733836585920020005e-08 -1.087455054410929011e-07 -1.211202262389607938e-07 -1.345292806773805161e-07 -1.490429079705897757e-07 -1.647349199430745950e-07 -1.816827798618948207e-07 -1.999676732312206048e-07 -2.196745694474551980e-07 -2.408922731635424431e-07 -2.637134641642006615e-07 -2.882347245105259921e-07 -3.145565516733183099e-07 -3.427833563402445594e-07 -3.730234435533146213e-07 -4.053889758108184704e-07 -4.399959167525551878e-07 -4.769639540396721121e-07 -5.164164000414633532e-07 -5.584800689517686148e-07 -6.032851289779492542e-07 -6.509649282764654490e-07 -7.016557933516523290e-07 -7.554967986888320086e-07 -8.126295064603283662e-07 -8.731976752235207655e-07 -9.373469366246560029e-07 -1.005224439230658883e-06 -1.076978458734764677e-06 -1.152757973919702987e-06 -1.232712207915692158e-06 -1.316990134458631971e-06 -1.405739949037439187e-06 -1.499108505017605168e-06 -1.597240715040910977e-06 -1.700278918227950140e-06 -1.808362213950495225e-06 -1.921625763193425392e-06 -2.040200058790576047e-06 -2.164210166094034416e-06 -2.293774935920450997e-06 -2.429006191910588440e-06 -2.570007894735969570e-06 -2.716875285889835013e-06 -2.869694014103896551e-06 -3.028539247738234167e-06 -3.193474776794361879e-06 -3.364552108500418025e-06 -3.541809560708926417e-06 -3.725271357629433470e-06 -3.914946732687680742e-06 -4.110829043556927651e-06 -4.312894904642583728e-06 -4.521103342515942438e-06 -4.735394979982598991e-06 -4.955691254634581497e-06 -5.181893677867585493e-06 -5.413883140445212579e-06 -5.651519270755877628e-06 -5.894639851934461250e-06 -6.143060304005896722e-06 -6.396573237150305248e-06 -6.654948082086770210e-06 -6.917930803423665031e-06 -7.185243701625821256e-06 -7.456585309003047484e-06 -7.731630384826947161e-06 -8.010030014337350562e-06 -8.291411816001559830e-06 -8.575380260943742147e-06 -8.861517107965197535e-06 -9.149381957033701429e-06 -9.438512923531010784e-06 -9.728427434915992537e-06 -1.001862315078776394e-05 -1.030857900662474201e-05 -1.059775638073207548e-05 -1.088560038315880579e-05 -1.117154126454970604e-05 -1.145499594208248948e-05 -1.173536963881208235e-05 -1.201205763190723654e-05 -1.228444710442810935e-05 -1.255191909445958067e-05 -1.281385053459575360e-05 -1.306961637396712970e-05 -1.331859177422777210e-05 -1.356015437017365919e-05 -1.379368658496131061e-05 -1.401857798923704176e-05 -1.423422769288445412e-05 -1.444004675755313191e-05 -1.463546061765451386e-05 -1.481991149710525641e-05 -1.499286080877144477e-05 -1.515379152332140277e-05 -1.530221049403735495e-05 -1.543765072406932964e-05 -1.555967356264132919e-05 -1.566787081684291506e-05 -1.576186676586049511e-05 -1.584132006482191185e-05 -1.590592552584630851e-05 -1.595541576440631383e-05 -1.598956269972094752e-05 -1.600817889860133304e-05 -1.601111875296534667e-05 -1.599827948211409925e-05 -1.596960195182200179e-05 -1.592507130332125332e-05 -1.586471738635978495e-05 -1.578861499166644359e-05 -1.569688387936384139e-05 -1.558968860111506905e-05 -1.546723811507176761e-05 -1.532978519399086944e-05 -1.517762562820106229e-05 -1.501109722641574499e-05 -1.483057861869280866e-05 -1.463648786713068162e-05 -1.442928089114259238e-05 -1.420944971536882513e-05 -1.397752054944824593e-05 -1.373405170997624908e-05 -1.347963139600780842e-05 -1.321487533042045061e-05 -1.294042428031917705e-05 -1.265694147043923378e-05 -1.236510990417628781e-05 -1.206562960743935057e-05 -1.175921481097810467e-05 -1.144659108717718000e-05 -1.112849245753249013e-05 -1.080565848713026479e-05 -1.047883138243264671e-05 -1.014875310854003165e-05 -9.816162541848492908e-06 -9.481792673652878172e-06 -9.146367879768857158e-06 -8.810601270662877531e-06 -8.475192135893173088e-06 -8.140823495885353824e-06 -7.808159773201070087e-06 -7.477844594509674533e-06 -7.150498733460421635e-06 -6.826718203572528488e-06 -6.507072509135154313e-06 -6.192103060936647401e-06 -5.882321762443761779e-06 -5.578209770828877523e-06 -5.280216436011989518e-06 -4.988758419651618669e-06 -4.704218994798645208e-06 -4.426947525724505655e-06 -4.157259126264922422e-06 -3.895434493887184514e-06 -3.641719915603730076e-06 -3.396327440825482315e-06 -3.159435215281166797e-06 -2.931187969230508868e-06 -2.711697652376703684e-06 -2.501044207139561617e-06 -2.299276471291948582e-06 -2.106413200388740147e-06 -1.922444199935084073e-06 -1.747331556847092130e-06 -1.581010959457576759e-06 -1.423393095107422247e-06 -1.274365114243103015e-06 -1.133792149906551680e-06 -1.001518881555031734e-06 -8.773711322816437003e-07 -7.611574887175592640e-07 -6.526709331793329984e-07 -5.516904779768596148e-07 -4.579827922088359124e-07 -3.713038118432980647e-07 -2.914003243987409579e-07 -2.180115201045735622e-07 -1.508705020190527835e-07 -8.970574821240987824e-08 -3.424251977715802290e-08 1.579579090335396507e-08 6.068637651441732877e-08 1.007057999999445369e-07 1.361288521005753224e-07 1.672274840822706438e-07 1.942698178341064599e-07 2.175192348682622719e-07 2.372335451325209078e-07 2.536642359490912784e-07 2.670558008266072987e-07 2.776451473605210182e-07 2.856610829391619010e-07 2.913238765155867005e-07 2.948448942865022539e-07 2.964263067433897396e-07 2.962608642262805552e-07 2.945317378191885710e-07 2.914124221766515117e-07 2.870666966641861366e-07 2.816486410293909094e-07 2.753027016951557982e-07 2.681638046791175812e-07 2.603575110938995388e-07 2.520002111673526448e-07 2.431993527397765921e-07 2.340537002432885978e-07 2.246536202444990703e-07 2.150813897329170690e-07 2.054115234618135365e-07 1.957111167920393020e-07 1.860402006509138250e-07 1.764521053942291790e-07 1.669938305475388377e-07 1.577064176004927584e-07 1.486253232327004940e-07 1.397807905589891286e-07 1.311982161939598485e-07 1.228985111481238482e-07 1.148984537791275365e-07 1.072110332293221071e-07 9.984578198427042232e-08 9.280909638380089696e-08 8.610454410696816718e-08 7.973315783361769611e-08 7.369371445722599552e-08 6.798299938569981786e-08 6.259605561822512949e-08 5.752641742655852529e-08 5.276632859827624130e-08 4.830694531711142325e-08 4.413852386164086343e-08 4.025059339844502651e-08 3.663211422942657316e-08 3.327162192578110740e-08 3.015735784325504263e-08 2.727738656555371857e-08 2.461970086521118925e-08 2.217231480478736012e-08 1.992334562622861686e-08 1.786108509337531818e-08 1.597406096249286913e-08 1.425108925896055560e-08 1.268131803554313862e-08 1.125426327963493470e-08 9.959837624056019289e-09 8.788372499091689813e-09 7.730634343020465008e-09 6.777835464957845012e-09 5.921640127969780100e-09 5.154166392599593378e-09 4.467984231642638562e-09 3.856110396654200376e-09 3.312000485666129921e-09 2.829538630274709194e-09 2.403025188977000922e-09 2.027162802661855135e-09 1.697041137747957227e-09 1.408120612831679451e-09 1.156215376047843592e-09 9.374757728019538968e-10 7.483705172440226017e-10 5.856687559097477559e-10 4.464221884252319858e-10 3.279473881248473588e-10 2.278084448776772163e-10 1.438000333779903365e-10 7.393099262629517471e-11 1.640848627929243161e-11 -3.037720104224631999e-11 -6.786718958112916710e-11 -9.734782232464437779e-11 -1.199637553816366760e-10 -1.367303105961492101e-10 -1.485450882695209068e-10 -1.561988449106922688e-10 -1.603856469658220627e-10 -1.617123165739976576e-10 -1.607071896300321490e-10 -1.578282098814889548e-10 -1.534703855209257249e-10 -1.479726368230120912e-10 -1.416240648922948662e-10 -1.346696725907018537e-10 -1.273155692703392719e-10 -1.197336911013111180e-10 -1.120660686121697842e-10 -1.044286726007038122e-10 -9.691486887227893602e-11 -8.959851136343519801e-11 -8.253670214839829835e-11 -7.577224564011920751e-11 -6.933582301654280023e-11 -6.324791155421913098e-11 -5.752047215976640678e-11 -5.215842697578677619e-11 -4.716094752029924757e-11 -4.252257241290207643e-11 -3.823417236007062001e-11 -3.428377872691512307e-11 -3.065729072246383813e-11 -2.733907497682677607e-11 -2.431247009707108811e-11 -2.156020765794009027e-11 -1.906476001646222992e-11 -1.680862433741880948e-11 -1.477455128008971563e-11 -1.294572592540960797e-11 -1.130590771558557284e-11 -9.839535433836629201e-12 -8.531802568115472221e-12 -7.368707777102215650e-12 -6.337084606735060981e-12 -5.424614088120306884e-12 -4.619823379898597442e-12 -3.912073196862325151e-12 -3.291536388733283746e-12 -2.749169695386504254e-12 -2.276680404379482487e-12 -1.866489370438619241e-12 -1.511691621666289791e-12 -1.206015570912320209e-12 -9.437816703658127076e-13 -7.198611904763675033e-13 -5.296356684841735920e-13 -3.689574549256535680e-13 -2.341116864759874226e-13 -1.217799284970339428e-13 -2.900565896844609375e-14 4.683829450007010771e-14 1.080803025824686276e-13
2.575306001234328657e-11 2.752481875864272264e-11 2.941005476526510060e-11 3.141542472522433492e-11 3.354793362463378687e-11 3.581495020338444006e-11 3.822422292974918533e-11 4.078389649545286935e-11 4.350252883710721660e-11 4.638910868922473184e-11 4.945307367326520751e-11 5.270432892636361374e-11 5.615326627250109440e-11 5.981078393795434388e-11 6.368830681183046015e-11 6.779780725143661270e-11 7.215182643106684745e-11 7.676349623158077073e-11 8.164656166684508844e-11 8.681540384174407674e-11 9.228506343500471853e-11 9.807126469857236399e-11 1.041904399636481518e-10 1.106597546418168132e-10 1.174971327079279548e-10 1.247212826495261149e-10 1.323517238656893144e-10 1.404088134961205098e-10 1.489137736591987444e-10 1.578887190755220043e-10 1.673566850511669340e-10 1.773416557925213674e-10 1.878685930220654583e-10 1.989634648619318013e-10 2.106532749494006135e-10 2.229660917457596276e-10 2.359310779970903357e-10 2.495785203026241865e-10 2.639398587432384054e-10 2.790477165195520734e-10 2.949359295457890068e-10 3.116395759422283458e-10 3.291950053655823882e-10 3.476398681130021281e-10 3.670131439317201825e-10 3.873551704623835040e-10 4.087076712401473174e-10 4.311137831733726015e-10 4.546180834153606679e-10 4.792666155399560588e-10 5.051069149270386736e-10 5.321880332588358205e-10 5.605605620225778712e-10 5.902766549093485956e-10 6.213900489929059262e-10 6.539560845657623526e-10 6.880317235028149644e-10 7.236755660153712534e-10 7.609478656502057810e-10 7.999105423795367245e-10 8.406271936180869810e-10 8.831631029928893146e-10 9.275852466799132614e-10 9.739622971086723950e-10 1.022364623821984379e-09 1.072864291262171154e-09 1.125535053237733497e-09 1.180452343804848915e-09 1.237693264276546244e-09 1.297336566048020559e-09 1.359462628899500827e-09 1.424153434407509746e-09 1.491492534061554297e-09 1.561565011644773082e-09 1.634457439394480145e-09 1.710257827410238637e-09 1.789055565723507394e-09 1.870941358382105459e-09 1.956007148835348797e-09 2.044346035829720155e-09 2.136052178939953645e-09 2.231220692765605635e-09 2.329947528716907793e-09 2.432329343195176166e-09 2.538463350840709744e-09 2.648447161373945813e-09 2.762378598391156556e-09 2.880355498293633910e-09 3.002475487326494488e-09 3.128835734478178743e-09 3.259532677742209028e-09 3.394661720966946168e-09 3.534316898213562119e-09 3.678590502205853671e-09 3.827572673083460026e-09 3.981350943261618400e-09 4.140009733749711763e-09 4.303629796787851191e-09 4.472287599117977448e-09 4.646054639613544618e-09 4.824996694342291372e-09 5.009172981429471931e-09 5.198635237315814259e-09 5.393426695164965785e-09 5.593580955261694145e-09 5.799120736251285413e-09 6.010056494997307967e-09 6.226384901674742201e-09 6.448087155461817888e-09 6.675127124844019999e-09 6.907449295091098671e-09 7.144976503908066495e-09 7.387607444589151366e-09 7.635213914215966276e-09 7.887637782531374408e-09 8.144687655087288154e-09 8.406135202101967894e-09 8.671711122169090964e-09 8.941100707533383114e-09 9.213938975085134063e-09 9.489805324526715882e-09 9.768217682329518043e-09 1.004862608712991119e-08 1.033040566911109315e-08 1.061284897268818063e-08 1.089515756846101266e-08 1.117643289693277390e-08 1.145566628291926263e-08 1.173172805590714385e-08 1.200335570787340872e-08 1.226914101626730331e-08 1.252751605600314104e-08 1.277673802043562613e-08 1.301487276741786544e-08 1.323977700270253785e-08 1.344907900917342859e-08 1.364015782672092724e-08 1.381012078404641043e-08 1.395577928033546358e-08 1.407362271163225846e-08 1.415979043392862775e-08 1.421004165250769768e-08 1.421972312502008637e-08 1.418373456418364652e-08 1.409649162496005637e-08 1.395188636064967986e-08 1.374324503264018770e-08 1.346328315963167247e-08 1.310405769413029786e-08 1.265691621694816333e-08 1.211244304446696835e-08 1.146040214861908619e-08 1.068967679601097739e-08 9.788205820474568866e-09 8.742916452680212363e-09 7.539653641394551856e-09 6.163105813625478835e-09 4.596727035365971827e-09 2.822655551041000265e-09 8.216286981732789275e-10 -1.427105785689329503e-09 -3.945882024003805140e-09 -6.758711765413505959e-09 -9.891383558881264233e-09 -1.337156521775553369e-08 -1.722890941845195352e-08 -2.149516224461759648e-08 -2.620427445029695773e-08 -3.139251517573299533e-08 -3.709858780703127128e-08 -4.336374762603476466e-08 -5.023192084946402153e-08 -5.774982460676497882e-08 -6.596708735429532219e-08 -7.493636916961818090e-08 -8.471348131395318218e-08 -9.535750439345364645e-08 -1.069309043912246286e-07 -1.194996457821128621e-07 -1.331333008816707001e-07 -1.479051545196280872e-07 -1.638923030671775048e-07 -1.811757467867626742e-07 -1.998404744134161024e-07 -2.199755388185075797e-07 -2.416741225506252981e-07 -2.650335919948166796e-07 -2.901555388412245902e-07 -3.171458075079512468e-07 -3.461145071214279014e-07 -3.771760066215048769e-07 -4.104489115285340996e-07 -4.460560208868385993e-07 -4.841242628837795380e-07 -5.247846076371104435e-07 -5.681719556461597548e-07 -6.144250004154440886e-07 -6.636860637833999626e-07 -7.161009025247837124e-07 -7.718184848437181816e-07 -8.309907354359973166e-07 -8.937722478748329263e-07 -9.603199631643049470e-07 -1.030792813409994672e-06 -1.105351329676768298e-06 -1.184157213240451834e-06 -1.267372869592625202e-06 -1.355160904726957573e-06 -1.447683583420693502e-06 -1.545102249426742231e-06 -1.647576707709203964e-06 -1.755264569088725920e-06 -1.868320557912130711e-06 -1.986895783623818206e-06 -2.111136977392299269e-06 -2.241185695234111139e-06 -2.377177489377053599e-06 -2.519241049913969400e-06 -2.667497319116290417e-06 -2.822058581100012191e-06 -2.983027529865172880e-06 -3.150496319060051713e-06 -3.324545597151459461e-06 -3.505243532009508223e-06 -3.692644829237464738e-06 -3.886789748890709643e-06 -4.087703125531492908e-06 -4.295393396854460329e-06 -4.509851646389331014e-06 -4.731050666037438734e-06 -4.958944044426444844e-06 -5.193465287267311197e-06 -5.434526976068438398e-06 -5.682019971698535050e-06 -5.935812669391186172e-06 -6.195750311845466676e-06 -6.461654367097698117e-06 -6.733321977813840237e-06 -7.010525488582064280e-06 -7.293012057663514259e-06 -7.580503359489463600e-06 -7.872695383969014911e-06 -8.169258338395866072e-06 -8.469836657411411614e-06 -8.774049126097388342e-06 -9.081489120831676793e-06 -9.391724972048771908e-06 -9.704300452501097004e-06 -1.001873539402211747e-05 -1.033452643514663430e-05 -1.065114790125431358e-05 -1.096805281816827307e-05 -1.128467405936822360e-05 -1.160042562617007186e-05 -1.191470405938656979e-05 -1.222688998012000536e-05 -1.253634975645687963e-05 -1.284243729193777974e-05 -1.314449593077455017e-05 -1.344186047388308021e-05 -1.373385929890544547e-05 -1.401981657651293266e-05 -1.429905457442223808e-05 -1.457089603972606080e-05 -1.483466664934591223e-05 -1.508969751766513507e-05 -1.533532774970240305e-05 -1.557090702754796387e-05 -1.579579821721101816e-05 -1.600937998252831732e-05 -1.621104939236168212e-05 -1.640022450697705745e-05 -1.657634692925102530e-05 -1.673888430619914378e-05 -1.688733276626750628e-05 -1.702121927787696214e-05 -1.714010391486218385e-05 -1.724358201470520971e-05 -1.733128621582750127e-05 -1.740288836067273388e-05 -1.745810125188890704e-05 -1.749668024959174945e-05 -1.751842469846976900e-05 -1.752317917435893810e-05 -1.751083454087762318e-05 -1.748132880775515679e-05 -1.743464778360990789e-05 -1.737082551712392252e-05 -1.728994452181243703e-05 -1.719213578089266758e-05 -1.707757853010231610e-05 -1.694649981769743671e-05 -1.679917384225997708e-05 -1.663592107035740113e-05 -1.645710713750611013e-05 -1.626314153729015833e-05 -1.605447610486087083e-05 -1.583160330238348197e-05 -1.559505431529234449e-05 -1.534539696945156595e-05 -1.508323348049071686e-05 -1.480919804767809035e-05 -1.452395430570007520e-05 -1.422819264863035176e-05 -1.392262744118059020e-05 -1.360799413302603248e-05 -1.328504629258606428e-05 -1.295455257710491080e-05 -1.261729365621996276e-05 -1.227405910642250473e-05 -1.192564429390213695e-05 -1.157284726322886195e-05 -1.121646564915659554e-05 -1.085729362854318314e-05 -1.049611892896382039e-05 -1.013371991006538975e-05 -9.770862733061495584e-06 -9.408298633017737509e-06 -9.046761307723667544e-06 -8.686964436007971597e-06 -8.329599337324158952e-06 -7.975332783339017867e-06 -7.624804971091813041e-06 -7.278627666078138213e-06 -6.937382522355206420e-06 -6.601619585478011006e-06 -6.271855982766331701e-06 -5.948574804087805736e-06 -5.632224175025979528e-06 -5.323216523002045615e-06 -5.021928035641172908e-06 -4.728698309429340505e-06 -4.443830185507366209e-06 -4.167589768298907621e-06 -3.900206621583346224e-06 -3.641874135602682263e-06 -3.392750057849572707e-06 -3.152957179318195466e-06 -2.922584167223176701e-06 -2.701686534504154402e-06 -2.490287735838812264e-06 -2.288380379389396351e-06 -2.095927543105254202e-06 -1.912864184098480737e-06 -1.739098629403011505e-06 -1.574514136312361561e-06 -1.418970510472316004e-06 -1.272305769973389663e-06 -1.134337843843659680e-06 -1.004866293579239164e-06 -8.836740466635823236e-07 -7.705291314106157144e-07 -6.651864029164401113e-07 -5.673892504122107341e-07 -4.768712768706779027e-07 -3.933579423230240834e-07 -3.165681629861326828e-07 -2.462158589733094664e-07 -1.820114440592496605e-07 -1.236632516836360277e-07 -7.087889210243986115e-08 -2.336653632269436464e-08 1.916387681815716950e-08 5.699951335294240428e-08 9.042359888811432361e-08 1.197144568522064348e-07 1.451446311753073438e-07 1.669800936580784754e-07 1.854795356938980175e-07 2.008937434497104576e-07 2.134650550907110086e-07 2.234268981557196025e-07 2.310034047539614471e-07 2.364091018624818276e-07 2.398486736562676520e-07 2.415167925015947708e-07 2.415980149863069104e-07 2.402667391486261147e-07 2.376872188972411158e-07 2.340136314890418887e-07 2.293901938447169242e-07 2.239513234357720065e-07 2.178218394650615089e-07 2.111172000872453544e-07 2.039437714703507578e-07 1.963991245840314774e-07 1.885723557105049674e-07 1.805444268084482824e-07 1.723885220142387388e-07 1.641704167378269950e-07 1.559488559975197249e-07 1.477759388378314689e-07 1.396975058834905843e-07 1.317535272991486720e-07 1.239784886449592585e-07 1.164017723413558981e-07 1.090480326795915752e-07 1.019375625361139616e-07 9.508665016653219372e-08 8.850792466770509044e-08 8.221068890222852634e-08 7.620123887769119723e-08 7.048316876193571324e-08 6.505766089459713953e-08 5.992376032356494873e-08 5.507863355213266143e-08 5.051781132804633674e-08 4.623541543929888122e-08 4.222436960303593165e-08 3.847659464347392715e-08 3.498318825237040609e-08 3.173458971151929986e-08 2.872073003136476598e-08 2.593116802339674044e-08 2.335521287722081878e-08 2.098203385628260939e-08 1.880075776009134418e-08 1.680055482577169514e-08 1.497071375866966289e-08 1.330070659115781999e-08 1.178024407138551676e-08 1.039932228017620089e-08 9.148261165272569789e-09 8.017735668264517182e-09 6.998800101496832429e-09 6.082906410603488197e-09 5.261916933662008535e-09 4.528112240832465925e-09 3.874194609287125304e-09 3.293287657680787215e-09 2.778932632861790943e-09 2.325081809334798305e-09 1.926089429552078450e-09 1.576700580759033175e-09 1.272038372130457498e-09 1.007589744584186060e-09 7.791902151462073796e-10 5.830078282744579051e-10 4.155265582620808055e-10 2.735293798827724954e-10 1.540811988902829446e-10 5.451180991590142493e-11 -2.760097321477062160e-11 -9.444789069787876777e-11 -1.480044088494764560e-10 -1.900464042776423947e-10 -2.221652896231184979e-10 -2.457825251712023278e-10 -2.621634739941414721e-10 -2.724305702435082358e-10 -2.775757808461495245e-10 -2.784723502277882686e-10 -2.758858258741159556e-10 -2.704843696143749207e-10 -2.628483655565232212e-10 -2.534793406939679249e-10 -2.428082184208764798e-10 -2.312029286132077264e-10 -2.189754006309390272e-10 -2.063879676465108930e-10 -1.936592121760211561e-10 -1.809692836474685702e-10 -1.684647193501006232e-10 -1.562628002268805453e-10 -1.444554727553898218e-10 -1.331128676604001151e-10 -1.222864454614013277e-10 -1.120117979232155899e-10 -1.023111333858443758e-10 -9.319547273590916334e-11 -8.466658147759370412e-11 -7.671866199331569334e-11 -6.933982867776611968e-11 -6.251338720444944618e-11 -5.621893775958779542e-11 -5.043332066961333422e-11 -4.513142146838514408e-11 -4.028685110933002092e-11 -3.587251573453130358e-11 -3.186108917404531062e-11 -2.822540016945741872e-11 -2.493874519957421463e-11 -2.197513673538275260e-11 -1.930949576726940229e-11 -1.691779653017578388e-11 -1.477717050134127782e-11 -1.286597595926929078e-11 -1.116383866975619540e-11 -9.651668603010278885e-12 -8.311656982433683967e-12 -7.127257417723894557e-12 -6.083154379483967665e-12 -5.165221826394534748e-12 -4.360474395946754428e-12 -3.657013212540978783e-12 -3.043968049222840882e-12 -2.511437298312041536e-12 -2.050426958646695481e-12 -1.652789630178108684e-12 -1.311164317418486508e-12 -1.018917679117490756e-12 -7.700872200122483456e-13 -5.593267992412152397e-13 -3.818547268313943702e-13 -2.334046325656778614e-13 -1.101792186360849455e-13 -8.806947093846417724e-15 7.369833634245547535e-14 1.399748804752177744e-13
2.897895547684893462e-11 3.097182850133081370e-11 3.309228082418184052e-11 3.534779223001243062e-11 3.774623358962694435e-11 4.029588420316620964e-11 4.300544971869714034e-11 4.588408063350081890e-11 4.894139138458768298e-11 5.218748003419628194e-11 5.563294855517266765e-11 5.928892372022733700e-11 6.316707859806111477e-11 6.727965465831271789e-11 7.163948448612334141e-11 7.626001510592140071e-11 8.115533191271868142e-11 8.634018320785875703e-11 9.183000533467699548e-11 9.764094840801020032e-11 1.037899026298564636e-10 1.102945251817680372e-10 1.171732676827621153e-10 1.244454041996266286e-10 1.321310597945171219e-10 1.402512395926550613e-10 1.488278583507538759e-10 1.578837705045359908e-10 1.674428006713202492e-10 1.775297745812009495e-10 1.881705504077628211e-10 1.993920504666195661e-10 2.112222932472732566e-10 2.236904257409464763e-10 2.368267560240430508e-10 2.506627860538317601e-10 2.652312446297222530e-10 2.805661204702737136e-10 2.967026953525824066e-10 3.136775772572397158e-10 3.315287334583782623e-10 3.502955234945411498e-10 3.700187319522346078e-10 3.907406009899831181e-10 4.125048625264930662e-10 4.353567700122069816e-10 4.593431296990141244e-10 4.845123313181597172e-10 5.109143780715139292e-10 5.386009158361688846e-10 5.676252614769994452e-10 5.980424301561009797e-10 6.299091615220423437e-10 6.632839446554938591e-10 6.982270416410174830e-10 7.348005096276227096e-10 7.730682212328562793e-10 8.130958831368517562e-10 8.549510527037915716e-10 8.987031524582447917e-10 9.444234822332690824e-10 9.921852287953271529e-10 1.042063472738204781e-09 1.094135192423830878e-09 1.148479264732274187e-09 1.205176462365531740e-09 1.264309447430657677e-09 1.325962761005780622e-09 1.390222808368811298e-09 1.457177839541423085e-09 1.526917924771036506e-09 1.599534924539434598e-09 1.675122453649270492e-09 1.753775838896855799e-09 1.835592069792559217e-09 1.920669741736445486e-09 2.009108990997330581e-09 2.101011420776207348e-09 2.196480017560138485e-09 2.295619056888466995e-09 2.398533997559253078e-09 2.505331363198595274e-09 2.616118609997798118e-09 2.731003979292268534e-09 2.850096333509334738e-09 2.973504973849181719e-09 3.101339437881356723e-09 3.233709275037160851e-09 3.370723797754126562e-09 3.512491805779517445e-09 3.659121280864306122e-09 3.810719048773371343e-09 3.967390405200881982e-09 4.129238701806532783e-09 4.296364888178492774e-09 4.468867005076362722e-09 4.646839623810718528e-09 4.830373226069896428e-09 5.019553517906903901e-09 5.214460670943921946e-09 5.415168483136553364e-09 5.621743450658052711e-09 5.834243741612565050e-09 6.052718061359636569e-09 6.277204398225289323e-09 6.507728637282929201e-09 6.744303028705180293e-09 6.986924495908402270e-09 7.235572767332259186e-09 7.490208314209965141e-09 7.750770075085858172e-09 8.017172946120820345e-09 8.289305014386990522e-09 8.567024509386861557e-09 8.850156445933561162e-09 9.138488929293692330e-09 9.431769091119596270e-09 9.729698622178836405e-09 1.003192886522521515e-08 1.033805542854336501e-08 1.064761227773938283e-08 1.096006526024260231e-08 1.127480501372918722e-08 1.159113920628248049e-08 1.190828405256909415e-08 1.222535504664342860e-08 1.254135684820242903e-08 1.285517225520995849e-08 1.316555019180626065e-08 1.347109263633214823e-08 1.377024041014400446e-08 1.406125774369941119e-08 1.434221553217756193e-08 1.461097318869099247e-08 1.486515899898102978e-08 1.510214887739942520e-08 1.531904342001015447e-08 1.551264314683521615e-08 1.567942182167249247e-08 1.581549773458248366e-08 1.591660282913262153e-08 1.597804955386978677e-08 1.599469531532943596e-08 1.596090440825744867e-08 1.587050729770121917e-08 1.571675712729872844e-08 1.549228332855094948e-08 1.518904220719683341e-08 1.479826438512007243e-08 1.431039897960470582e-08 1.371505440633147684e-08 1.300093569837417594e-08 1.215577824073487511e-08 1.116627782875712068e-08 1.001801696919801040e-08 8.695387354939856112e-09 7.181508458395758179e-09 5.458142204728128618e-09 3.505603704166534711e-09 1.302668043091420000e-09 -1.173526843754071700e-09 -3.947581172451506259e-09 -7.045938105410883674e-09 -1.049699223791795146e-08 -1.433120163761179905e-08 -1.858120326324563871e-08 -2.328193155081486238e-08 -2.847073991410697518e-08 -3.418752486296014645e-08 -4.047485239601132456e-08 -4.737808627553903366e-08 -5.494551774022775981e-08 -6.322849615740619863e-08 -7.228156005968017165e-08 -8.216256795205622841e-08 -9.293282821485796763e-08 -1.046572273651786262e-07 -1.174043558756314937e-07 -1.312466306840010931e-07 -1.462604134615185572e-07 -1.625261236411902348e-07 -1.801283451414477168e-07 -1.991559256547830763e-07 -2.197020673065641157e-07 -2.418644074264607818e-07 -2.657450881144843676e-07 -2.914508132262030771e-07 -3.190928913479923019e-07 -3.487872632838853814e-07 -3.806545125315653393e-07 -4.148198571870345781e-07 -4.514131216863516268e-07 -4.905686867694373470e-07 -5.324254160361317306e-07 -5.771265574593456874e-07 -6.248196182251895819e-07 -6.756562112861739157e-07 -7.297918720419624754e-07 -7.873858436033655699e-07 -8.486008291503201362e-07 -9.136027099640092643e-07 -9.825602277980271758e-07 -1.055644630353950513e-06 -1.133029278743633415e-06 -1.214889215954326776e-06 -1.301400695483843457e-06 -1.392740669481448082e-06 -1.489086235916662023e-06 -1.590614044501837778e-06 -1.697499661316195693e-06 -1.809916892317491982e-06 -1.928037066183352136e-06 -2.052028277195870846e-06 -2.182054589170404558e-06 -2.318275201730837007e-06 -2.460843580548425796e-06 -2.609906553487826754e-06 -2.765603374940277298e-06 -2.928064760969446186e-06 -3.097411898246300607e-06 -3.273755430105527811e-06 -3.457194423412846300e-06 -3.647815320289812032e-06 -3.845690879095144597e-06 -4.050879109408898344e-06 -4.263422206102458798e-06 -4.483345487902284339e-06 -4.710656346163515789e-06 -4.945343209859233866e-06 -5.187374533057099689e-06 -5.436697811396129965e-06 -5.693238634286211731e-06 -5.956899779731261149e-06 -6.227560358817274009e-06 -6.505075017008570375e-06 -6.789273199453587232e-06 -7.079958487514544406e-06 -7.376908013699289858e-06 -7.679871962087200861e-06 -7.988573161200372840e-06 -8.302706776076930234e-06 -8.621940106050699149e-06 -8.945912494432921061e-06 -9.274235355922994545e-06 -9.606492327149338751e-06 -9.942239545256410484e-06 -1.028100605891141938e-05 -1.062229437550585523e-05 -1.096558114767373847e-05 -1.131031800154329744e-05 -1.165593250838532148e-05 -1.200182930052116582e-05 -1.234739133151347109e-05 -1.269198127978430439e-05 -1.303494309389747700e-05 -1.337560367680601420e-05 -1.371327470541270632e-05 -1.404725458082267159e-05 -1.437683050369579558e-05 -1.470128066813274439e-05 -1.501987656656697832e-05 -1.533188539718863337e-05 -1.563657256450475745e-05 -1.593320426275360074e-05 -1.622105013104241015e-05 -1.649938596828264291e-05 -1.676749649525492014e-05 -1.702467815046291067e-05 -1.727024190583124522e-05 -1.750351608778241854e-05 -1.772384918878818253e-05 -1.793061265415089750e-05 -1.812320362852040646e-05 -1.830104764651157320e-05 -1.846360125174917281e-05 -1.861035452874030505e-05 -1.874083353215997433e-05 -1.885460259843331683e-05 -1.895126652491239535e-05 -1.903047260246950071e-05 -1.909191248796859847e-05 -1.913532390382373402e-05 -1.916049215270510420e-05 -1.916725143640883133e-05 -1.915548596895546137e-05 -1.912513087512020705e-05 -1.907617286681810765e-05 -1.900865069105956819e-05 -1.892265534454786420e-05 -1.881833005140102664e-05 -1.869587000193426710e-05 -1.855552185192378960e-05 -1.839758298328115018e-05 -1.822240052858254566e-05 -1.803037016340895986e-05 -1.782193467195122274e-05 -1.759758229280297242e-05 -1.735784485329413222e-05 -1.710329570209571904e-05 -1.683454745114135349e-05 -1.655224953915255225e-05 -1.625708563021047279e-05 -1.594977086187814386e-05 -1.563104895833868514e-05 -1.530168922485834618e-05 -1.496248344061690126e-05 -1.461424266754899473e-05 -1.425779399331733307e-05 -1.389397722688140518e-05 -1.352364156533060660e-05 -1.314764225072154149e-05 -1.276683723559254186e-05 -1.238208387562315161e-05 -1.199423566757287482e-05 -1.160413905016349809e-05 -1.121263028498020195e-05 -1.082053243375304470e-05 -1.042865244755892207e-05 -1.003777838255305109e-05 -9.648676755816994730e-06 -9.262090053797356195e-06 -8.878734404622885243e-06 -8.499297424335324315e-06 -8.124436245761202001e-06 -7.754775737403379359e-06 -7.390906918349752334e-06 -7.033385573796883031e-06 -6.682731074380491697e-06 -6.339425401102415550e-06 -6.003912376257088286e-06 -5.676597099403972625e-06 -5.357845586110359664e-06 -5.047984605917586290e-06 -4.747301714769034265e-06 -4.456045475989865663e-06 -4.174425862834116763e-06 -3.902614834623018927e-06 -3.640747077591500178e-06 -3.388920900748726168e-06 -3.147199276341288671e-06 -2.915611013891919462e-06 -2.694152056272858232e-06 -2.482786885861694177e-06 -2.281450028520246452e-06 -2.090047642932229348e-06 -1.908459182731544215e-06 -1.736539118847248134e-06 -1.574118709580143763e-06 -1.421007806106644174e-06 -1.276996681370115219e-06 -1.141857870667167921e-06 -1.015348012655305701e-06 -8.972096799983500086e-07 -7.871731894128734000e-07 -6.849583814840326537e-07 -5.902763612668054228e-07 -5.028311913780170823e-07 -4.223215300032256376e-07 -3.484422069872744160e-07 -2.808857319356225830e-07 -2.193437290248556308e-07 -1.635082939902083175e-07 -1.130732695273806520e-07 -6.773543610021120809e-08 -2.719561588770938232e-08 8.840311679490712017e-09 4.066048365143207558e-08 6.854621675900441280e-08 9.277125965638892955e-08 1.136011331958253803e-07 1.312925571795759785e-07 1.460929615355305995e-07 1.582400794076179182e-07 1.679616192456079231e-07 1.754750126186519454e-07 1.809872341655069620e-07 1.846946898295330453e-07 1.867831693097644917e-07 1.874278584871165151e-07 1.867934074580190550e-07 1.850340497228550387e-07 1.822937680326973609e-07 1.787065023915597802e-07 1.743963957415408424e-07 1.694780729207552014e-07 1.640569485768223907e-07 1.582295598389118036e-07 1.520839196956806511e-07 1.456998871919478846e-07 1.391495507408986940e-07 1.324976210477008205e-07 1.258018303520732638e-07 1.191133349182896302e-07 1.124771179295285394e-07 1.059323901758217892e-07 9.951298615946628851e-08 9.324775347612179192e-08 8.716093356201021573e-08 8.127253212550578395e-08 7.559867780377003186e-08 7.015196779997657898e-08 6.494179946308901803e-08 5.997468696892446107e-08 5.525456244738046238e-08 5.078306107557309526e-08 4.655978981960955770e-08 4.258257965841256651e-08 3.884772126119229582e-08 3.535018421570142795e-08 3.208382001733409929e-08 2.904154912966950260e-08 2.621553251529442344e-08 2.359732811226113593e-08 2.117803279651962432e-08 1.894841042489557264e-08 1.689900659692856930e-08 1.502025080804364196e-08 1.330254669153134755e-08 1.173635106344661519e-08 1.031224249349752609e-08 9.020980126901938910e-09 7.853553477827834288e-09 6.801223905069974657e-09 5.855558465683965124e-09 5.008456823108608218e-09 4.252171863472257529e-09 3.579324647890663212e-09 2.982914300194074890e-09 2.456323399213086023e-09 1.993319412992197608e-09 1.588052679535051350e-09 1.235051405367023081e-09 9.292141196464577224e-10 6.657999881661423121e-10 4.404173586169546788e-10 2.490108762072610269e-10 8.784747737573001365e-11 -4.649846091797687823e-11 -1.571605678369290663e-10 -2.469963003619007559e-10 -3.186029452812185614e-10 -3.743336312996104760e-10 -4.163132040646885704e-10 -4.464538382752370068e-10 -4.664702807681550197e-10 -4.778946366109457820e-10 -4.820906267682972167e-10 -4.802672609133552882e-10 -4.734918824688300209e-10 -4.627025550443103825e-10 -4.487197701613524212e-10 -4.322574655903952951e-10 -4.139333518511597655e-10 -3.942785515217145009e-10 -3.737465620487206742e-10 -3.527215578319326473e-10 -3.315260515506550833e-10 -3.104279380894752671e-10 -2.896469470825978661e-10 -2.693605321041750854e-10 -2.497092259598565779e-10 -2.308014924484127253e-10 -2.127181054272690833e-10 -1.955160860912728049e-10 -1.792322291164674165e-10 -1.638862477814479168e-10 -1.494835674048656523e-10 -1.360177954729496266e-10 -1.234728957133700844e-10 -1.118250921371682595e-10 -1.010445277497600519e-10 -9.109670125241804410e-11 -8.194370364195711690e-11 -7.354527518859424592e-11 -6.585970184892775423e-11 -5.884456876708190936e-11 -5.245738714550475610e-11 -4.665610943750584891e-11 -4.139954653512577278e-11 -3.664769940424230633e-11 -3.236201645902734296e-11 -2.850558687308143184e-11 -2.504327899678844312e-11 -2.194183209059843804e-11 -1.916990869196897362e-11 -1.669811410878084993e-11 -1.449898877262534894e-11 -1.254697848949562882e-11 -1.081838699055842538e-11 -9.291314609094815846e-12 -7.945586388352402561e-12 -6.762672455723961502e-12 -5.725603078104158338e-12 -4.818880438118066699e-12 -4.028388837850345421e-12 -3.341304742458539653e-12 -2.746007817418427916e-12 -2.231993887045599444e-12 -1.789790545400079819e-12 -1.410875980891050107e-12 -1.087601430200198901e-12 -8.131175530273896321e-13 -5.813049143109741875e-13 -3.867086728091294676e-13 -2.244775022652381863e-13 -9.030671197126353364e-14 1.961451427325463905e-14 1.086518795662435931e-13 1.797708835015202508e-13
3.259419641478424406e-11 3.483476512061395984e-11 3.721870276534048865e-11 3.975441019433828288e-11 4.245072719094913110e-11 4.531695192244349066e-11 4.836286103001834439e-11 5.159873037086625174e-11 5.503535641953718475e-11 5.868407833494068091e-11 6.255680069837494530e-11 6.666601692694905214e-11 7.102483336563870646e-11 7.564699406004262541e-11 8.054690621060821651e-11 8.573966630775471223e-11 9.124108694584588158e-11 9.706772431244150925e-11 1.032369063476094897e-10 1.097667615663459540e-10 1.166762485353301317e-10 1.239851859933147033e-10 1.317142836024057071e-10 1.398851733153888391e-10 1.485204413419857370e-10 1.576436606946301967e-10 1.672794242918631246e-10 1.774533785949395648e-10 1.881922577505431842e-10 1.995239182097628441e-10 2.114773737905843378e-10 2.240828311481808789e-10 2.373717256141546801e-10 2.513767573627038328e-10 2.661319278582977744e-10 2.816725765360659335e-10 2.980354176624527342e-10 3.152585773200874170e-10 3.333816304569090447e-10 3.524456379357240185e-10 3.724931835162483382e-10 3.935684106974555484e-10 4.157170593437602121e-10 4.389865020139417781e-10 4.634257799071472601e-10 4.890856383353627405e-10 5.160185616267319851e-10 5.442788073588593287e-10 5.739224398157262158e-10 6.050073625561052304e-10 6.375933499753323372e-10 6.717420777360444654e-10 7.075171519366383404e-10 7.449841368792804853e-10 7.842105812916363462e-10 8.252660428484899355e-10 8.682221108307836219e-10 9.131524267501806309e-10 9.601327027574161929e-10 1.009240737641458585e-09 1.060556430214844371e-09 1.114161789867268861e-09 1.170140944055380860e-09 1.228580142480648187e-09 1.289567757689995852e-09 1.353194281814180788e-09 1.419552319137683980e-09 1.488736574169608390e-09 1.560843834858538034e-09 1.635972950564268282e-09 1.714224804366012488e-09 1.795702279249127973e-09 1.880510217670579469e-09 1.968755373956322137e-09 2.060546358931011128e-09 2.155993576121532439e-09 2.255209148809422245e-09 2.358306837133167238e-09 2.465401944358191044e-09 2.576611211339082235e-09 2.692052698094675131e-09 2.811845651299810752e-09 2.936110356367624170e-09 3.064967972650818838e-09 3.198540350128261910e-09 3.336949825762601471e-09 3.480318997514006198e-09 3.628770473770907029e-09 3.782426595711428232e-09 3.941409129833067912e-09 4.105838927583945172e-09 4.275835548690984426e-09 4.451516844408053689e-09 4.632998496495093019e-09 4.820393507286107120e-09 5.013811635704520504e-09 5.213358773535638748e-09 5.419136255663566695e-09 5.631240097320227343e-09 5.849760150670889714e-09 6.074779172271371177e-09 6.306371792070277482e-09 6.544603373690756479e-09 6.789528754704475002e-09 7.041190854501515677e-09 7.299619136156493250e-09 7.564827907388633633e-09 7.836814444305548582e-09 8.115556920102225022e-09 8.401012119249628545e-09 8.693112915949091152e-09 8.991765493741022166e-09 9.296846281134438277e-09 9.608198575962996154e-09 9.925628828866932277e-09 1.024890255384635596e-08 1.057773983122313024e-08 1.091181036558496481e-08 1.125072805836240668e-08 1.159404505160620088e-08 1.194124519628824994e-08 1.229173689504440958e-08 1.264484526571452205e-08 1.299980356831712721e-08 1.335574383422914569e-08 1.371168663233192421e-08 1.406652990274355480e-08 1.441903678449511990e-08 1.476782235914172789e-08 1.511133922784307913e-08 1.544786183492415379e-08 1.577546944636116522e-08 1.609202768705308485e-08 1.639516853617336391e-08 1.668226867537865942e-08 1.695042608022708597e-08 1.719643474086863679e-08 1.741675739396602363e-08 1.760749614393782682e-08 1.776436084805143661e-08 1.788263513668790519e-08 1.795713993733400602e-08 1.798219436859524192e-08 1.795157386885702618e-08 1.785846542322911720e-08 1.769541975218835058e-08 1.745430032598187548e-08 1.712622907047180532e-08 1.670152863279662426e-08 1.616966107911555039e-08 1.551916290189335241e-08 1.473757622080731298e-08 1.381137606953131450e-08 1.272589367049862178e-08 1.146523561139941846e-08 1.001219885074842502e-08 8.348181495497830953e-09 6.453089311491254570e-09 4.305237947677253763e-09 1.881250877548006381e-09 -8.440469136537683145e-10 -3.897739439703894375e-09 -7.308934335438495355e-09 -1.110888147010985903e-08 -1.533109539595703307e-08 -2.001148143681461706e-08 -2.518846517953706342e-08 -3.090312508597948120e-08 -3.719932789525806943e-08 -4.412386643505053008e-08 -5.172659940683670591e-08 -6.006059265332135611e-08 -6.918226135694276524e-08 -7.915151255649653981e-08 -9.003188730470761780e-08 -1.018907017232687906e-07 -1.147991861437223875e-07 -1.288326214529055800e-07 -1.440704716908456108e-07 -1.605965118774161961e-07 -1.784989499721793813e-07 -1.978705418001364534e-07 -2.188086977051538401e-07 -2.414155796232048656e-07 -2.657981871999036391e-07 -2.920684315118288370e-07 -3.203431948895011287e-07 -3.507443752824748117e-07 -3.833989135544929463e-07 -4.184388020500632756e-07 -4.560010727338575180e-07 -4.962277631720198206e-07 -5.392658586007176660e-07 -5.852672083129723039e-07 -6.343884145909732153e-07 -6.867906924186337983e-07 -7.426396982290407805e-07 -8.021053259745803952e-07 -8.653614688548959467e-07 -9.325857451001042978e-07 -1.003959186284925165e-06 -1.079665886744158186e-06 -1.159892612771867870e-06 -1.244828370416753683e-06 -1.334663930834114560e-06 -1.429591312322197860e-06 -1.529803218356360499e-06 -1.635492431139971156e-06 -1.746851160414936904e-06 -1.864070347518245015e-06 -1.987338924932484775e-06 -2.116843031858419748e-06 -2.252765186634680916e-06 -2.395283417143564514e-06 -2.544570350670658215e-06 -2.700792265029069579e-06 -2.864108103114423659e-06 -3.034668453422617085e-06 -3.212614499437171631e-06 -3.398076941173865178e-06 -3.591174892555831490e-06 -3.792014758678315665e-06 -4.000689097407960951e-06 -4.217275470141695490e-06 -4.441835286923857004e-06 -4.674412651481901529e-06 -4.915033212089470546e-06 -5.163703024494661484e-06 -5.420407433460564829e-06 -5.685109979747216772e-06 -5.957751339618636160e-06 -6.238248304179438571e-06 -6.526492806030432682e-06 -6.822351000876792837e-06 -7.125662411824218472e-06 -7.436239144151550036e-06 -7.753865178353537251e-06 -8.078295749197619510e-06 -8.409256818435114850e-06 -8.746444648643811096e-06 -9.089525485458253273e-06 -9.438135355159279390e-06 -9.791879984249400836e-06 -1.015033484723125940e-05 -1.051304534833440410e-05 -1.087952714240054004e-05 -1.124926659954087171e-05 -1.162172141752155897e-05 -1.199632138511892320e-05 -1.237246929891417548e-05 -1.274954203517602846e-05 -1.312689177760730121e-05 -1.350384740081849407e-05 -1.387971600843733826e-05 -1.425378462377847964e-05 -1.462532202998514648e-05 -1.499358075552289257e-05 -1.535779919986143664e-05 -1.571720389313123895e-05 -1.607101188249603400e-05 -1.641843323694716248e-05 -1.675867366121194904e-05 -1.709093720848190711e-05 -1.741442908071766233e-05 -1.772835850438605283e-05 -1.803194166863701542e-05 -1.832440471214345307e-05 -1.860498674411571735e-05 -1.887294288436954469e-05 -1.912754730678047448e-05 -1.936809627000726704e-05 -1.959391111901555822e-05 -1.980434124068924506e-05 -1.999876695668377735e-05 -2.017660233665758649e-05 -2.033729791512027554e-05 -2.048034329535603702e-05 -2.060526962422728925e-05 -2.071165192212838068e-05 -2.079911125294844163e-05 -2.086731671961067038e-05 -2.091598727157917850e-05 -2.094489331166292438e-05 -2.095385809049015387e-05 -2.094275887817300622e-05 -2.091152790392160289e-05 -2.086015305569140530e-05 -2.078867833335086622e-05 -2.069720405032205113e-05 -2.058588678017325935e-05 -2.045493904620771365e-05 -2.030462875369457037e-05 -2.013527836600780522e-05 -1.994726382756362734e-05 -1.974101323807080213e-05 -1.951700528420661820e-05 -1.927576743640271694e-05 -1.901787391994839865e-05 -1.874394347108454241e-05 -1.845463689015876539e-05 -1.815065440522659255e-05 -1.783273286070420513e-05 -1.750164274679842608e-05 -1.715818508644591605e-05 -1.680318819737761213e-05 -1.643750434768427763e-05 -1.606200632387983163e-05 -1.567758393094511384e-05 -1.528514044417322518e-05 -1.488558903283479868e-05 -1.447984917572825608e-05 -1.406884308858344509e-05 -1.365349218304205681e-05 -1.323471357655583637e-05 -1.281341667201628963e-05 -1.239049982527709232e-05 -1.196684711794482720e-05 -1.154332525191472559e-05 -1.112078058111384384e-05 -1.070003629480497669e-05 -1.028188976559947127e-05 -9.867110074046298669e-06 -9.456435720315821083e-06 -9.050572532090186243e-06 -8.650191776324887553e-06 -8.255928481067070074e-06 -7.868379972019741482e-06 -7.488104627038309064e-06 -7.115620850253173211e-06 -6.751406266036022542e-06 -6.395897131584550043e-06 -6.049487965500487759e-06 -5.712531388386813563e-06 -5.385338170208648037e-06 -5.068177477947356758e-06 -4.761277315949975856e-06 -4.464825150330884078e-06 -4.178968707834394600e-06 -3.903816938718477099e-06 -3.639441132474146982e-06 -3.385876174557020962e-06 -3.143121931777441210e-06 -2.911144753577681542e-06 -2.689879076114482624e-06 -2.479229115865293884e-06 -2.279070639383107735e-06 -2.089252795835872889e-06 -1.909599999076404909e-06 -1.739913846196048842e-06 -1.579975059811815396e-06 -1.429545441716619962e-06 -1.288369825982683939e-06 -1.156178020136242217e-06 -1.032686723615050623e-06 -9.176014133693210308e-07 -8.106181871620106449e-07 -7.114255558620357348e-07 -6.197061767913004363e-07 -5.351385209792557872e-07 -4.573984679862086171e-07 -3.861608227743373791e-07 -3.211007499218406213e-07 -2.618951212895103217e-07 -2.082237740463877855e-07 -1.597706767438800815e-07 -1.162250018830981283e-07 -7.728210414783728935e-08 -4.264440416788442258e-08 -1.202217833325646795e-08 1.486574420855210464e-08 3.829137567014945801e-08 5.851705263365430715e-08 7.579500525579861941e-08 9.036700954909004512e-08 1.024641192464601626e-07 1.123064734352320462e-07 1.201031758733181793e-07 1.260522416787705108e-07 1.303406069087595889e-07 1.331441964169319180e-07 1.346280452940567362e-07 1.349464691572153271e-07 1.342432785507738523e-07 1.326520327598254782e-07 1.302963284066349643e-07 1.272901183030488818e-07 1.237380561618071792e-07 1.197358629249192778e-07 1.153707106443905202e-07 1.107216200461630062e-07 1.058598681197429506e-07 1.008494022997086400e-07 9.574725803901041989e-08 9.060397681434070564e-08 8.546402184857984143e-08 8.036618908168093937e-08 7.534401116710004239e-08 7.042615251409224142e-08 6.563679363455315507e-08 6.099600328526972162e-08 5.652009712067261536e-08 5.222198178622880618e-08 4.811148358731915093e-08 4.419566106195730552e-08 4.047910096716526788e-08 3.696419735779249983e-08 3.365141359254404627e-08 3.053952724484280005e-08 2.762585802574265451e-08 2.490647894250558926e-08 2.237641101986463982e-08 2.002980200165817066e-08 1.786008952889203859e-08 1.586014935672246859e-08 1.402242922809984414e-08 1.233906906621751633e-08 1.080200818236123934e-08 9.403080220781937460e-09 8.134096578598348997e-09 6.986919047215633759e-09 5.953522422989263187e-09 5.026047829678254535e-09 4.196847484303431106e-09 3.458521622048503631e-09 2.803948275509284648e-09 2.226306579589395819e-09 1.719094246224226370e-09 1.276139823536139758e-09 8.916103224841641697e-10 5.600147611155938010e-10 2.762041426001944589e-10 3.536834877343750484e-11 -1.669696037028253843e-10 -3.349615318616326699e-10 -4.724439008625674783e-10 -5.829491387165968469e-10 -6.697181378731557173e-10 -7.357136612321726910e-10 -7.836343998277659711e-10 -8.159294576409654386e-10 -8.348130656782056322e-10 -8.422793525093126799e-10 -8.401170218595484958e-10 -8.299238095754960577e-10 -8.131206123328550973e-10 -7.909651988410495786e-10 -7.645654310585700049e-10 -7.348919381103134291e-10 -7.027901992472696456e-10 -6.689920043767904642e-10 -6.341262714892984622e-10 -5.987292097922995554e-10 -5.632538256151445186e-10 -5.280787752540951218e-10 -4.935165749676798944e-10 -4.598211833965401359e-10 -4.271949758497431881e-10 -3.957951332552307859e-10 -3.657394711967005319e-10 -3.371117364244398205e-10 -3.099663996146854215e-10 -2.843329740216971153e-10 -2.602198900921428362e-10 -2.376179561473565250e-10 -2.165034349467094328e-10 -1.968407653743090608e-10 -1.785849576900978155e-10 -1.616836897991181560e-10 -1.460791308573082654e-10 -1.317095172846459826e-10 -1.185105049277039108e-10 -1.064163197307863935e-10 -9.536072786226225394e-11 -8.527784482084359273e-11 -7.610280163302760543e-11 -6.777228486266838221e-11 -6.022496579896547211e-11 -5.340183287988058867e-11 -4.724644015216977882e-11 -4.170508337287936112e-11 -3.672691422439755753e-11 -3.226400204938297680e-11 -2.827135151427230793e-11 -2.470688368156333196e-11 -2.153138711106128366e-11 -1.870844481786735947e-11 -1.620434218814373478e-11 -1.398796029046007781e-11 -1.203065841810642284e-11 -1.030614915314499842e-11 -8.790368753037873225e-12 -7.461345222022569422e-12 -6.299066038673424636e-12 -5.285347164775925123e-12 -4.403704655425460033e-12 -3.639229922720941708e-12 -2.978469472374693556e-12 -2.409309730841859075e-12 -1.920867407212299829e-12 -1.503385686290134105e-12 -1.148136424334499219e-12 -8.473284143690009401e-13 -5.940217014824091359e-13 -3.820478579780777874e-13 -2.059360716481163166e-13 -6.084485602634917139e-14 5.750084240435080862e-14 1.528673898996752316e-13 2.285653309847751544e-13
3.664388334779338896e-11 3.916179505476152077e-11 4.184074663740923580e-11 4.469016914962146664e-11 4.771998606661555218e-11 5.094063507876464084e-11 5.436309060588908075e-11 5.799888704091607273e-11 6.186014273088671903e-11 6.595958470230866778e-11 7.031057413677100158e-11 7.492713260158763013e-11 7.982396903896947288e-11 8.501650751591460377e-11 9.052091573552714550e-11 9.635413430899142173e-11 1.025339067857520856e-10 1.090788104377508409e-10 1.160082877917104699e-10 1.233426789015209035e-10 1.311032543507294098e-10 1.393122489729725788e-10 1.479928962759069356e-10 1.571694635518160822e-10 1.668672876555504378e-10 1.771128114278587811e-10 1.879336207393914558e-10 1.993584821278443176e-10 2.114173809976742385e-10 2.241415603487688759e-10 2.375635599971828732e-10 2.517172562477222956e-10 2.666379019746785153e-10 2.823621670634097643e-10 2.989281791617222214e-10 3.163755646861643049e-10 3.347454900243071434e-10 3.540807028700291741e-10 3.744255736244425380e-10 3.958261367907816772e-10 4.183301322869801708e-10 4.419870465949039581e-10 4.668481536604075164e-10 4.929665554532480978e-10 5.203972220907548380e-10 5.491970314236037148e-10 5.794248079765442444e-10 6.111413611309338241e-10 6.444095224299020716e-10 6.792941818805098682e-10 7.158623231205568959e-10 7.541830573106788283e-10 7.943276556048383756e-10 8.363695800444559620e-10 8.803845127130266200e-10 9.264503829790674821e-10 9.746473926456603599e-10 1.025058038814379208e-09 1.077767134260373610e-09 1.132861825102993206e-09 1.190431605543258734e-09 1.250568329424814956e-09 1.313366218359200297e-09 1.378921866138525363e-09 1.447334239139479948e-09 1.518704672400757991e-09 1.593136861032360709e-09 1.670736846588488769e-09 1.751612998006018514e-09 1.835875986677497751e-09 1.923638755190484107e-09 2.015016479223454805e-09 2.110126522042216535e-09 2.209088380988417232e-09 2.312023625293620127e-09 2.419055824486630238e-09 2.530310466588831176e-09 2.645914865209528650e-09 2.765998054561714509e-09 2.890690671315259318e-09 3.020124822089352840e-09 3.154433935256955476e-09 3.293752595589940461e-09 3.438216360113159198e-09 3.587961553355662223e-09 3.743125039988461150e-09 3.903843972615235874e-09 4.070255512235684342e-09 4.242496518626936419e-09 4.420703207584098124e-09 4.605010771624217441e-09 4.795552960385084010e-09 4.992461616538506931e-09 5.195866162583366969e-09 5.405893033382973374e-09 5.622665048760019097e-09 5.846300719857309139e-09 6.076913482307191655e-09 6.314610848525452781e-09 6.559493470647197702e-09 6.811654104752868761e-09 7.071176466081839588e-09 7.338133963896680395e-09 7.612588303535599428e-09 7.894587941968536887e-09 8.184166381847729047e-09 8.481340287609358121e-09 8.786107405633584253e-09 9.098444268798935055e-09 9.418303663967619995e-09 9.745611839003938618e-09 1.008026542385348855e-08 1.042212803798847152e-08 1.077102655415094980e-08 1.112674698579317271e-08 1.148902996292008964e-08 1.185756575817689947e-08 1.223198882199321016e-08 1.261187178239026894e-08 1.299671886167825440e-08 1.338595865871628909e-08 1.377893624167949199e-08 1.417490449237729462e-08 1.457301463910047573e-08 1.497230591074569479e-08 1.537169424058589343e-08 1.576995994353222638e-08 1.616573428608221004e-08 1.655748486338602943e-08 1.694349969300798494e-08 1.732186993003527653e-08 1.769047110321961644e-08 1.804694276685803702e-08 1.838866645816352534e-08 1.871274184498317752e-08 1.901596094393395003e-08 1.929478028439700080e-08 1.954529088939026290e-08 1.976318594019021885e-08 1.994372598775911507e-08 2.008170157062891246e-08 2.017139309597006573e-08 2.020652783822061995e-08 2.018023390795390026e-08 2.008499104271964145e-08 1.991257807150206672e-08 1.965401690531053156e-08 1.929951290836124686e-08 1.883839150744389468e-08 1.825903090151764796e-08 1.754879073946888815e-08 1.669393664142888117e-08 1.567956044821468463e-08 1.448949609447089571e-08 1.310623101407850075e-08 1.151081300150826418e-08 9.682752470160465520e-09 7.599920068488168669e-09 5.238439636979722880e-09 2.572576513999825014e-09 -4.253787738148305651e-10 -3.785231370340745752e-09 -7.539007398116342244e-09 -1.172108357942258165e-08 -1.636832099411140492e-08 -2.152020275505040524e-08 -2.721897533588015763e-08 -3.350979323637070856e-08 -4.044086661801368271e-08 -4.806361148666945473e-08 -5.643280194012757826e-08 -6.560672393647856851e-08 -7.564732997434675519e-08 -8.662039400848393885e-08 -9.859566585418217730e-08 -1.116470242616903011e-07 -1.258526277676208347e-07 -1.412950623545486776e-07 -1.580614848730457365e-07 -1.762437611026839312e-07 -1.959385972506213648e-07 -2.172476636087469713e-07 -2.402777090136514505e-07 -2.651406646785601359e-07 -2.919537358934703241e-07 -3.208394800199066765e-07 -3.519258691406685603e-07 -3.853463356635887845e-07 -4.212397991225414650e-07 -4.597506723696186818e-07 -5.010288453105289220e-07 -5.452296443018370656e-07 -5.925137653046989291e-07 -6.430471788761993205e-07 -6.970010050773679898e-07 -7.545513563875157592e-07 -8.158791467384774660e-07 -8.811698648210685069e-07 -9.506133098700248620e-07 -1.024403288204383707e-06 -1.102737268887947950e-06 -1.185815996980520622e-06 -1.273843062975236592e-06 -1.367024427161639919e-06 -1.465567897818074487e-06 -1.569682562321697859e-06 -1.679578170469229771e-06 -1.795464469527587359e-06 -1.917550490779796576e-06 -2.046043787598657154e-06 -2.181149625367269339e-06 -2.323070123872138559e-06 -2.472003353119162706e-06 -2.628142383865404658e-06 -2.791674294518149558e-06 -2.962779136426354829e-06 -3.141628859975982588e-06 -3.328386204298429727e-06 -3.523203553807983955e-06 -3.726221765196877212e-06 -3.937568968933804997e-06 -4.157359349729133610e-06 -4.385691910846026545e-06 -4.622649227546547546e-06 -4.868296195363507900e-06 -5.122678779277066476e-06 -5.385822770248304716e-06 -5.657732555913479813e-06 -5.938389912571884046e-06 -6.227752825899196818e-06 -6.525754348087473353e-06 -6.832301499343300163e-06 -7.147274221868556618e-06 -7.470524394594784060e-06 -7.801874917042852419e-06 -8.141118870727472468e-06 -8.488018766520773198e-06 -8.842305886324386928e-06 -9.203679727276454944e-06 -9.571807556531676097e-06 -9.946324084401280668e-06 -1.032683126332106484e-05 -1.071289821972988401e-05 -1.110406132548640223e-05 -1.149982441493098179e-05 -1.189965915310809678e-05 -1.230300556001053162e-05 -1.270927269498431482e-05 -1.311783950465202155e-05 -1.352805583686861832e-05 -1.393924362232876688e-05 -1.435069822449469265e-05 -1.476168995752094087e-05 -1.517146577081783874e-05 -1.557925109782745465e-05 -1.598425186549081979e-05 -1.638565665977062305e-05 -1.678263904146623457e-05 -1.717436000542897298e-05 -1.755997057515971748e-05 -1.793861452365994532e-05 -1.830943121032119395e-05 -1.867155852258115881e-05 -1.902413591006442165e-05 -1.936630749796227428e-05 -1.969722526550892166e-05 -2.001605227457891481e-05 -2.032196593268140590e-05 -2.061416127396182576e-05 -2.089185424125471229e-05 -2.115428495176457788e-05 -2.140072092859613293e-05 -2.163046028011421875e-05 -2.184283480899453734e-05 -2.203721303282954209e-05 -2.221300309828792491e-05 -2.236965557108866167e-05 -2.250666608444561664e-05 -2.262357782916394201e-05 -2.271998386922679559e-05 -2.279552926749528312e-05 -2.284991300705266917e-05 -2.288288969475368992e-05 -2.289427103468213604e-05 -2.288392706046987193e-05 -2.285178711677932935e-05 -2.279784058169076575e-05 -2.272213732325318203e-05 -2.262478788504693726e-05 -2.250596339725063563e-05 -2.236589521139379760e-05 -2.220487425869990524e-05 -2.202325013366440075e-05 -2.182142990625643398e-05 -2.159987666786927077e-05 -2.135910781785710339e-05 -2.109969309916977530e-05 -2.082225239322215142e-05 -2.052745328569198296e-05 -2.021600841642456437e-05 -1.988867262801137064e-05 -1.954623992890159811e-05 -1.918954028808247757e-05 -1.881943627942074304e-05 -1.843681959467951604e-05 -1.804260744501453727e-05 -1.763773887139046334e-05 -1.722317098485211885e-05 -1.679987515792077506e-05 -1.636883318856678150e-05 -1.593103345823390185e-05 -1.548746710525833144e-05 -1.503912423473704674e-05 -1.458699018546348513e-05 -1.413204187396010266e-05 -1.367524423491442469e-05 -1.321754677646389743e-05 -1.275988026778985071e-05 -1.230315357538051859e-05 -1.184825066311759781e-05 -1.139602777003833456e-05 -1.094731077824421582e-05 -1.050289278197349054e-05 -1.006353186734567241e-05 -9.629949110732699980e-06 -9.202826802128766617e-06 -8.782806898291269470e-06 -8.370489708822918858e-06 -7.966432816773609700e-06 -7.571150233770994616e-06 -7.185111788157626925e-06 -6.808742743126258167e-06 -6.442423640419545295e-06 -6.086490363803482710e-06 -5.741234415247104274e-06 -5.406903395548872681e-06 -5.083701680058083888e-06 -4.771791279143152819e-06 -4.471292872174948991e-06 -4.182287003015544046e-06 -3.904815424345007020e-06 -3.638882577612006518e-06 -3.384457194968275442e-06 -3.141474009236353072e-06 -2.909835557766113129e-06 -2.689414065953090493e-06 -2.480053396222268341e-06 -2.281571048413241439e-06 -2.093760197739676288e-06 -1.916391756824446113e-06 -1.749216448731106822e-06 -1.591966878411356983e-06 -1.444359590562194659e-06 -1.306097102524704669e-06 -1.176869901555281436e-06 -1.056358396544200903e-06 -9.442348150455254549e-07 -8.401650373005757109e-07 -7.438103597811849963e-07 -6.548291816373388651e-07 -5.728786083009511883e-07 -4.976159673634314635e-07 -4.287002327035385930e-07 -3.657933536868283999e-07 -3.085614870809251563e-07 -2.566761301284966286e-07 -2.098151539833606789e-07 -1.676637374433583897e-07 -1.299152016006859052e-07 -9.627174667063159464e-08 -6.644509285568835338e-08 -4.015702764500047396e-08 -1.713986244211327618e-08 2.863198146534285315e-09 2.009777064329249785e-08 3.479808659986588702e-08 4.718686173516767129e-08 5.747523575117034644e-08 6.586277809077689246e-08 7.253755477287882010e-08 7.767625135885995808e-08 8.144434706753839640e-08 8.399633506004987549e-08 8.547598395957914976e-08 8.601663574986174578e-08 8.574153530791096365e-08 8.476418696671289615e-08 8.318873367074358206e-08 8.111035447542543532e-08 7.861567635031745792e-08 7.578319646944938356e-08 7.268371140934143160e-08 6.938074992116703807e-08 6.593100619724401475e-08 6.238477080868209979e-08 5.878635674992636588e-08 5.517451828321479778e-08 5.158286053062086600e-08 4.804023801030687075e-08 4.457114055599675522e-08 4.119606529242768732e-08 3.793187356333926049e-08 3.479213192152495229e-08 3.178743649132454350e-08 2.892572020226434130e-08 2.621254256752343429e-08 2.365136184233317544e-08 2.124378954500082785e-08 1.898982745696092874e-08 1.688808733818101110e-08 1.493599370058552659e-08 1.312997007525740447e-08 1.146560928943432386e-08 9.937828337252127767e-09 8.541008484433944416e-09 7.269121292207201987e-09 6.115841280510662599e-09 5.074645975585172387e-09 4.138904103197389638e-09 3.301952696763078677e-09 2.557163890210435210e-09 1.898002159442122477e-09 1.318072764374226691e-09 8.111621265127203736e-10 3.712708555948064341e-10 -7.359886361891323887e-12 -3.302280235467451973e-10 -6.025555781178363288e-10 -8.292784586893013204e-10 -1.015040463133189579e-09 -1.164190968334508096e-09 -1.280785815087170102e-09 -1.368590931970160929e-09 -1.431088277434798829e-09 -1.471483714170600553e-09 -1.492716463828284663e-09 -1.497469823137470239e-09 -1.488182854168642254e-09 -1.467062791808863176e-09 -1.436097940315036243e-09 -1.397070857989111648e-09 -1.351571654533749874e-09 -1.301011249428824160e-09 -1.246634461733616171e-09 -1.189532822044829223e-09 -1.130657015964356049e-09 -1.070828885377989703e-09 -1.010752929176316782e-09 -9.510272588135731600e-10 -8.921539763741526458e-10 -8.345489536721350025e-10 -7.785510004296796652e-10 -7.244304178499933503e-10 -6.723969410042744923e-10 -6.226070794818859143e-10 -5.751708707922513998e-10 -5.301580651445809563e-10 -4.876037635516278119e-10 -4.475135337878470160e-10 -4.098680306584488627e-10 -3.746271483809237140e-10 -3.417337337123171966e-10 -3.111168888436259656e-10 -2.826948930859932657e-10 -2.563777720517091062e-10 -2.320695424378134765e-10 -2.096701596992774027e-10 -1.890771948972174816e-10 -1.701872658631096423e-10 -1.528972465686053327e-10 -1.371052772631134732e-10 -1.227115965646968680e-10 -1.096192152882245165e-10 -9.773445038818444072e-11 -8.696733599951245276e-11 -7.723192719263062416e-11 -6.844651073058995223e-11 -6.053373583639508232e-11 -5.342067675457683503e-11 -4.703883772872712744e-11 -4.132410991982003916e-11 -3.621668876142233203e-11 -3.166095928854023174e-11 -2.760535608719688554e-11 -2.400220369114084734e-11 -2.080754249907327038e-11 -1.798094459830567697e-11 -1.548532325642440441e-11 -1.328673927841593198e-11 -1.135420691963998210e-11 -9.659501591724890304e-12 -8.176971195346812522e-12 -6.883352557519890473e-12 -5.757594137849838301e-12 -4.780685894776684370e-12 -3.935496965731454780e-12 -3.206621611059680285e-12 -2.580233697419115627e-12 -2.043949849102322338e-12 -1.586701272575340585e-12 -1.198614157813270439e-12 -8.708984772685139342e-13 -5.957449372758749150e-13 -3.662297852503171547e-13 -1.762271372745802684e-13 -2.032846283120192196e-14 1.062311550591758700e-13 2.076403766083330731e-13 2.875729751899892667e-13
4.117810612184088567e-11 4.400641164874626545e-11 4.701552419059878617e-11 5.021602655247004943e-11 5.361905371045963860e-11 5.723631722574426568e-11 6.108013046422591682e-11 6.516343463163149949e-11 6.949982563287300594e-11 7.410358176338304174e-11 7.898969223891133867e-11 8.417388656898612285e-11 8.967266477781435606e-11 9.550332847491715539e-11 1.016840127761528686e-10 1.082337190740852478e-10 1.151723486548024670e-10 1.225207371563573883e-10 1.303006898619281522e-10 1.385350178186269768e-10 1.472475747705547915e-10 1.564632948923141550e-10 1.662082313065958967e-10 1.765095953668070115e-10 1.873957966828763667e-10 1.988964838654533015e-10 2.110425859606210934e-10 2.238663545440648650e-10 2.374014064402619434e-10 2.516827670288282313e-10 2.667469140964802774e-10 2.826318221893898408e-10 2.993770074167373040e-10 3.170235726523084546e-10 3.356142530767371167e-10 3.551934619987198202e-10 3.758073368890168411e-10 3.975037855564706397e-10 4.203325323904450936e-10 4.443451645892229767e-10 4.695951782887060485e-10 4.961380245005879434e-10 5.240311547636248423e-10 5.533340664060822448e-10 5.841083473114934925e-10 6.164177200738954608e-10 6.503280854223491322e-10 6.859075647880145693e-10 7.232265418802696135e-10 7.623577031311352852e-10 8.033760768598231294e-10 8.463590710014013463e-10 8.913865092351271021e-10 9.385406653393325579e-10 9.879062955903032698e-10 1.039570669012662792e-09 1.093623595277938664e-09 1.150157450036675018e-09 1.209267197456742671e-09 1.271050409727184084e-09 1.335607283272024152e-09 1.403040651402461926e-09 1.473455993118114519e-09 1.546961437748413965e-09 1.623667765103846435e-09 1.703688400782664486e-09 1.787139406252370504e-09 1.874139463295513592e-09 1.964809852376753682e-09 2.059274424450930980e-09 2.157659565691326741e-09 2.260094154570712907e-09 2.366709510676868741e-09 2.477639334585990491e-09 2.593019638053178580e-09 2.712988663706353943e-09 2.837686793349003582e-09 2.967256443885882977e-09 3.101841949784078888e-09 3.241589430867685078e-09 3.386646644116582614e-09 3.537162817997444917e-09 3.693288467695389801e-09 3.855175189437277503e-09 4.022975431898936001e-09 4.196842242468472184e-09 4.376928985891311127e-09 4.563389032550426458e-09 4.756375413331608980e-09 4.956040437687908257e-09 5.162535271145067013e-09 5.376009468078110207e-09 5.596610455135105304e-09 5.824482960181851195e-09 6.059768381089034017e-09 6.302604088075622985e-09 6.553122652653748668e-09 6.811450995488015544e-09 7.077709444678862703e-09 7.352010695101520314e-09 7.634458658472275523e-09 7.925147192767363108e-09 8.224158698480084431e-09 8.531562567962455552e-09 8.847413472751867465e-09 9.171749472325723561e-09 9.504589926148527181e-09 9.845933189171801624e-09 1.019575406910910726e-08 1.055400102183015835e-08 1.092059305909210539e-08 1.129541634054634214e-08 1.167832041951895773e-08 1.206911410945584607e-08 1.246756093514470577e-08 1.287337412986867202e-08 1.328621113650862230e-08 1.370566756728630084e-08 1.413127057332834814e-08 1.456247157152906511e-08 1.499863827229759193e-08 1.543904594769464505e-08 1.588286787519732675e-08 1.632916488788364844e-08 1.677687395720806572e-08 1.722479572975442757e-08 1.767158093441750771e-08 1.811571557139014225e-08 1.855550478914376251e-08 1.898905535030145682e-08 1.941425658194616447e-08 1.982875970050631021e-08 2.022995539595747124e-08 2.061494955470308023e-08 2.098053699520074016e-08 2.132317308522614631e-08 2.163894310467288172e-08 2.192352921302993144e-08 2.217217487622951864e-08 2.237964660348464299e-08 2.254019284111719007e-08 2.264749986730499785e-08 2.269464452922803311e-08 2.267404366238443556e-08 2.257740003096652141e-08 2.239564462825603977e-08 2.211887517712702106e-08 2.173629067306316965e-08 2.123612181572842723e-08 2.060555718020845694e-08 1.983066498571339616e-08 1.889631032792705404e-08 1.778606775146609707e-08 1.648212905121091357e-08 1.496520620574315293e-08 1.321442936292316062e-08 1.120723981690799131e-08 8.919277937797941564e-09 6.324266039745621136e-09 3.393886200902047676e-09 9.765307913907955717e-11 -3.597218198808637362e-09 -7.725948960187095125e-09 -1.232633856616616830e-08 -1.743891045029463207e-08 -2.310706236970528076e-08 -2.937722057263406595e-08 -3.629899753163149633e-08 -4.392535283416061167e-08 -5.231275676115587824e-08 -6.152135601962149815e-08 -7.161514102762472722e-08 -8.266211407919826141e-08 -9.473445764297106015e-08 -1.079087019719631776e-07 -1.222658911232601479e-07 -1.378917464055297885e-07 -1.548768261899548364e-07 -1.733166809365580234e-07 -1.933120022036285583e-07 -2.149687643234921412e-07 -2.383983573439075391e-07 -2.637177097514746963e-07 -2.910493994124208111e-07 -3.205217510876909517e-07 -3.522689188042613400e-07 -3.864309512939034478e-07 -4.231538386451633170e-07 -4.625895382550747408e-07 -5.048959781150309353e-07 -5.502370354215118910e-07 -5.987824884678563104e-07 -6.507079397492416927e-07 -7.061947082005712390e-07 -7.654296884870650399e-07 -8.286051752813504903e-07 -8.959186504895438214e-07 -9.675725314336442851e-07 -1.043773878059128797e-06 -1.124734057316421426e-06 -1.210668362963344456e-06 -1.301795589153993724e-06 -1.398337556318149057e-06 -1.500518587995390187e-06 -1.608564937469348488e-06 -1.722704163251570904e-06 -1.843164452689906216e-06 -1.970173893225207697e-06 -2.103959691090220965e-06 -2.244747337537694776e-06 -2.392759722998518004e-06 -2.548216199905961889e-06 -2.711331595276750792e-06 -2.882315174513539249e-06 -3.061369558283964336e-06 -3.248689594738159638e-06 -3.444461189746922486e-06 -3.648860098274130153e-06 -3.862050680438530630e-06 -4.084184626266764272e-06 -4.315399653590897511e-06 -4.555818183994564978e-06 -4.805546002160559956e-06 -5.064670904413811480e-06 -5.333261342685731607e-06 -5.611365070542056931e-06 -5.899007798315891931e-06 -6.196191864762692385e-06 -6.502894933003988009e-06 -6.819068718843724320e-06 -7.144637759824341386e-06 -7.479498233631149629e-06 -7.823516834652984061e-06 -8.176529717655914886e-06 -8.538341517625806359e-06 -8.908724454875956495e-06 -9.287417534498814824e-06 -9.674125849159717706e-06 -1.006851999408380177e-05 -1.047023560287268059e-05 -1.087887301250210257e-05 -1.129399706549459570e-05 -1.171513705683148103e-05 -1.214178683266468966e-05 -1.257340504731230016e-05 -1.300941558437207797e-05 -1.344920814706691214e-05 -1.389213902214609184e-05 -1.433753202081088841e-05 -1.478467959921255560e-05 -1.523284416009554719e-05 -1.568125953612498042e-05 -1.612913265435956078e-05 -1.657564538020843536e-05 -1.701995653805467364e-05 -1.746120410454331939e-05 -1.789850756932823931e-05 -1.833097045685750555e-05 -1.875768300155997227e-05 -1.917772496758747054e-05 -1.959016860307346550e-05 -1.999408171770635791e-05 -2.038853087128522350e-05 -2.077258465984929909e-05 -2.114531708494567030e-05 -2.150581099064911888e-05 -2.185316155206570998e-05 -2.218647979826512457e-05 -2.250489615188748597e-05 -2.280756396708259526e-05 -2.309366304695731543e-05 -2.336240312134928751e-05 -2.361302726550765398e-05 -2.384481524015955663e-05 -2.405708673346940922e-05 -2.424920448556793466e-05 -2.442057727663720485e-05 -2.457066275998687235e-05 -2.469897012214968598e-05 -2.480506255275440947e-05 -2.488855950780190874e-05 -2.494913875097200321e-05 -2.498653815871438346e-05 -2.500055727612884599e-05 -2.499105861199924159e-05 -2.495796866281509534e-05 -2.490127865717360015e-05 -2.482104501360047071e-05 -2.471738950654422685e-05 -2.459049913707253145e-05 -2.444062570662051189e-05 -2.426808509399173394e-05 -2.407325623768213929e-05 -2.385657982746702198e-05 -2.361855671104846606e-05 -2.335974602339234812e-05 -2.308076304816731098e-05 -2.278227682243105291e-05 -2.246500749736243401e-05 -2.212972346941192607e-05 -2.177723829771390982e-05 -2.140840742496560371e-05 -2.102412472021660401e-05 -2.062531886311799427e-05 -2.021294959014482712e-05 -1.978800382411941090e-05 -1.935149170902070363e-05 -1.890444257256104801e-05 -1.844790083934441226e-05 -1.798292191758132295e-05 -1.751056808233445578e-05 -1.703190437809586289e-05 -1.654799456316061065e-05 -1.605989711776749040e-05 -1.556866133731905566e-05 -1.507532353119934266e-05 -1.458090334675657204e-05 -1.408640023695052252e-05 -1.359279008896212455e-05 -1.310102202976043376e-05 -1.261201542321257674e-05 -1.212665707183599621e-05 -1.164579863472527818e-05 -1.117025427156939952e-05 -1.070079852100677979e-05 -1.023816441987636090e-05 -9.783041868210305594e-06 -9.336076243109177222e-06 -8.897867262942074287e-06 -8.468968101650762654e-06 -8.049884751305124195e-06 -7.641075629489101382e-06 -7.242951426583731618e-06 -6.855875186583356950e-06 -6.480162613733836340e-06 -6.116082596030145643e-06 -5.763857935461514766e-06 -5.423666273852171261e-06 -5.095641202221893972e-06 -4.779873540784264327e-06 -4.476412776017501188e-06 -4.185268640683587920e-06 -3.906412822237114715e-06 -3.639780784754972361e-06 -3.385273689330858024e-06 -3.142760397810762172e-06 -2.912079544794459254e-06 -2.693041662987559975e-06 -2.485431347255730527e-06 -2.289009443097328399e-06 -2.103515245709038987e-06 -1.928668696363254956e-06 -1.764172563434768969e-06 -1.609714596103833562e-06 -1.464969639510621142e-06 -1.329601700934862396e-06 -1.203265957415870359e-06 -1.085610696100038907e-06 -9.762791795024635880e-07 -8.749114287784328433e-07 -7.811459190219756837e-07 -6.946211815242148786e-07 -6.149773088326091348e-07 -5.418573593433116233e-07 -4.749086590275578611e-07 -4.137839987303591755e-07 -3.581427262851699387e-07 -3.076517334501444021e-07 -2.619863383924544878e-07 -2.208310651180577563e-07 -1.838803218649342764e-07 -1.508389810460118377e-07 -1.214228638396288676e-07 -9.535913298269157638e-08 -7.238659772126329050e-08 -5.225593521689786465e-08 -3.472983299520449353e-08 -1.958305725524283610e-08 -6.602452038933519007e-09 4.413125612598346075e-09 1.365292930872000785e-08 2.129450052558359225e-08 2.750389415915462405e-08 3.243594723642590722e-08 3.623458569351686458e-08 3.903316425117680977e-08 4.095483456937508903e-08 4.211293704123103376e-08 4.261141178760005219e-08 4.254522463466522398e-08 4.200080409397357775e-08 4.105648561443593267e-08 3.978295963515987440e-08 3.824372023461848968e-08 3.649551144135743363e-08 3.458876854268953432e-08 3.256805199732163639e-08 3.047247182392424509e-08 2.833610059778025626e-08 2.618837344027631661e-08 2.405447362950591985e-08 2.195570269311434780e-08 1.990983406576501872e-08 1.793144960206976598e-08 1.603225843107074069e-08 1.422139781950910422e-08 1.250571587802224792e-08 1.089003609686730837e-08 9.377403835635322815e-09 7.969315014899879882e-09 6.665927367123549343e-09 5.466254699637169702e-09 4.368344704760429886e-09 3.369440921500421117e-09 2.466129510630247243e-09 1.654471550666320508e-09 9.301215974104695089e-10 2.884332747888880139e-10 -2.754473193465628526e-10 -7.664996012144091553e-10 -1.189757091718214499e-09 -1.550245825273186334e-09 -1.852931805241054293e-09 -2.102676752374307197e-09 -2.304201415225298109e-09 -2.462055737748147733e-09 -2.580595208790089458e-09 -2.663962750112900660e-09 -2.716075533445008454e-09 -2.740616152334052646e-09 -2.741027610712716908e-09 -2.720511626678121418e-09 -2.682029786633863137e-09 -2.628307121268321397e-09 -2.561837710545152814e-09 -2.484891959702451276e-09 -2.399525221946493801e-09 -2.307587475905273402e-09 -2.210733796831650355e-09 -2.110435389866395796e-09 -2.007990981330152368e-09 -1.904538389930984790e-09 -1.801066123910785807e-09 -1.698424872518536658e-09 -1.597338780769951430e-09 -1.498416415283529944e-09 -1.402161346092943962e-09 -1.308982284791698455e-09 -1.219202733225722785e-09 -1.133070109288173830e-09 -1.050764327269148670e-09 -9.724058197537974938e-10 -8.980629963353208703e-10 -8.277591415047523127e-10 -7.614787600866604026e-10 -6.991733836018512069e-10 -6.407668550403517329e-10 -5.861601128110525892e-10 -5.352354971787709814e-10 -4.878606043871877050e-10 -4.438917149731673913e-10 -4.031768235755741698e-10 -3.655582978985735063e-10 -3.308751944662013231e-10 -2.989652584622204019e-10 -2.696666343375052188e-10 -2.428193130364115137e-10 -2.182663406870140757e-10 -1.958548124567727660e-10 -1.754366740304078797e-10 -1.568693518510911894e-10 -1.400162319067087039e-10 -1.247470054630425806e-10 -1.109378987654297657e-10 -9.847180236658655967e-11 -8.723831440497702640e-11 -7.713371086667756158e-11 -6.806085462348793987e-11 -5.992905385793214669e-11 -5.265387936715370867e-11 -4.615694918596129287e-11 -4.036568798675905244e-11 -3.521306780159841735e-11 -3.063733576913121290e-11 -2.658173383577316986e-11 -2.299421463428016703e-11 -1.982715712190057733e-11 -1.703708498155690076e-11 -1.458439027006818599e-11 -1.243306433389086681e-11 -1.055043760178734894e-11 -8.906929501554821275e-12 -7.475809430911533389e-12 -6.232969437201808987e-12 -5.156709023213487775e-12 -4.227532293679718095e-12 -3.427957485638428850e-12 -2.742338782623569868e-12 -2.156700194639104250e-12 -1.658581190259220337e-12 -1.236893691360928620e-12 -8.817899825133174583e-13 -5.845410436866591373e-13 -3.374247846525324497e-13 -1.336236403606777992e-13 3.286902298953053669e-14 1.673342430370483459e-13 2.744050842921275782e-13 3.581370854066823992e-13
4.625246764724881967e-11 4.942799414615929507e-11 5.280642932225584367e-11 5.639964301109653856e-11 6.022012393817319328e-11 6.428100705576557294e-11 6.859610178017392135e-11 7.317992114022109756e-11 7.804771184675230828e-11 8.321548529162162912e-11 8.870004948327613426e-11 9.451904192460711729e-11 1.006909634371321220e-10 1.072352129339057152e-10 1.141721231417212899e-10 1.215229972712541610e-10 1.293101466317160090e-10 1.375569291844321369e-10 1.462877890274105970e-10 1.555282968005463307e-10 1.653051909984973409e-10 1.756464201755768498e-10 1.865811860241025598e-10 1.981399873046852312e-10 2.103546646037487701e-10 2.232584458903142298e-10 2.368859928405943369e-10 2.512734478954226848e-10 2.664584820116990926e-10 2.824803430652603507e-10 2.993799048584064744e-10 3.171997166812397589e-10 3.359840533715024193e-10 3.557789658131615314e-10 3.766323318092715358e-10 3.985939072598355543e-10 4.217153775703358421e-10 4.460504092115123547e-10 4.716547013455402388e-10 4.985860374283023732e-10 5.269043366917371606e-10 5.566717054043118705e-10 5.879524878016484588e-10 6.208133165729750608e-10 6.553231627825845866e-10 6.915533850986851689e-10 7.295777781950389772e-10 7.694726201834585464e-10 8.113167189276095688e-10 8.551914570806057295e-10 9.011808356805356365e-10 9.493715161293404129e-10 9.998528603710609572e-10 1.052716969075864727e-09 1.108058717625672643e-09 1.165975789686206555e-09 1.226568708138322784e-09 1.289940863128640577e-09 1.356198536985723904e-09 1.425450925732887358e-09 1.497810156912554888e-09 1.573391303418855017e-09 1.652312393015901704e-09 1.734694413197091255e-09 1.820661311017302122e-09 1.910339987502983680e-09 2.003860286216023819e-09 2.101354975514314767e-09 2.202959724015656235e-09 2.308813068730684566e-09 2.419056375285224905e-09 2.533833789601187539e-09 2.653292180348553063e-09 2.777581071416425046e-09 2.906852563580266795e-09 3.041261244461581899e-09 3.180964085786698852e-09 3.326120326850565352e-09 3.476891342978710626e-09 3.633440497654176137e-09 3.795932976835289054e-09 3.964535603832312356e-09 4.139416632934791155e-09 4.320745519784822916e-09 4.508692666272737573e-09 4.703429137487201132e-09 4.905126347980645817e-09 5.113955714309509358e-09 5.330088270473681765e-09 5.553694242508947103e-09 5.784942578075136236e-09 6.024000426428638951e-09 6.271032563666006401e-09 6.526200757572166315e-09 6.789663065797294378e-09 7.061573060415926296e-09 7.342078971185173324e-09 7.631322739011445005e-09 7.929438970250098918e-09 8.236553781494467153e-09 8.552783523453729564e-09 8.878233371367422793e-09 9.212995768147769218e-09 9.557148705078882577e-09 9.910753823419856630e-09 1.027385431865523206e-08 1.064647262740094503e-08 1.102860787509936194e-08 1.142023306061719539e-08 1.182129195168606874e-08 1.223169566278930055e-08 1.265131888459655300e-08 1.307999573136699053e-08 1.351751516988228606e-08 1.396361599042017336e-08 1.441798127703826306e-08 1.488023233099538515e-08 1.534992199749596225e-08 1.582652734209523782e-08 1.630944161904878744e-08 1.679796546963109268e-08 1.729129728398289773e-08 1.778852265538266166e-08 1.828860285097804758e-08 1.879036221796552033e-08 1.929247443898551922e-08 1.979344754511435715e-08 2.029160758930532691e-08 2.078508087747670388e-08 2.127177464869044600e-08 2.174935609003907229e-08 2.221522956599343155e-08 2.266651193610034105e-08 2.310000582909428497e-08 2.351217073575726643e-08 2.389909177727140671e-08 2.425644600042799203e-08 2.457946604594399441e-08 2.486290103136968378e-08 2.510097448572725103e-08 2.528733916918488081e-08 2.541502860784123425e-08 2.547640517116607807e-08 2.546310451792780603e-08 2.536597623564774487e-08 2.517502049887760560e-08 2.487932057303010726e-08 2.446697099323334893e-08 2.392500125187489624e-08 2.323929483429081383e-08 2.239450344959366347e-08 2.137395631307510926e-08 2.015956434812365903e-08 1.873171918932365766e-08 1.706918688451600665e-08 1.514899621225713020e-08 1.294632155248403795e-08 1.043436027242018375e-08 7.584204617011239939e-09 4.364708123588141390e-09 7.423466141699899563e-10 -3.318926144045246140e-09 -7.857827978778920987e-09 -1.291590287782340537e-08 -1.853768035569954257e-08 -2.477083934647563306e-08 -3.166637629182526482e-08 -3.927877703400677365e-08 -4.766619206028207733e-08 -5.689061457840371967e-08 -6.701806083228976068e-08 -7.811875199300693563e-08 -9.026729688287229956e-08 -1.035428747100838487e-07 -1.180294169080731767e-07 -1.338157870880653077e-07 -1.509959580254884563e-07 -1.696691845113668543e-07 -1.899401708090847066e-07 -2.119192313655545624e-07 -2.357224433343600789e-07 -2.614717893776670063e-07 -2.892952891241995281e-07 -3.193271175732599994e-07 -3.517077086504227976e-07 -3.865838420400554190e-07 -4.241087113441999776e-07 -4.644419715475826580e-07 -5.077497637056621071e-07 -5.542047147177648934e-07 -6.039859100017023084e-07 -6.572788368508323462e-07 -7.142752962306977316e-07 -7.751732807611871760e-07 -8.401768166329035352e-07 -9.094957672243476166e-07 -9.833455962205807069e-07 -1.061947088085770214e-06 -1.145526023812084938e-06 -1.234312809957300085e-06 -1.328542059093792026e-06 -1.428452119923526183e-06 -1.534284555467791367e-06 -1.646283567917715746e-06 -1.764695368932003003e-06 -1.889767494393302520e-06 -2.021748062882947693e-06 -2.160884977407150909e-06 -2.307425070204376576e-06 -2.461613190784647762e-06 -2.623691237695077193e-06 -2.793897134872350369e-06 -2.972463753830084703e-06 -3.159617783336489791e-06 -3.355578548663326968e-06 -3.560556782929516997e-06 -3.774753353519400956e-06 -3.998357947023849630e-06 -4.231547716631000512e-06 -4.474485896376991259e-06 -4.727320387154932473e-06 -4.990182319867282979e-06 -5.263184601590178893e-06 -5.546420451093106416e-06 -5.839961930521169801e-06 -6.143858480493438942e-06 -6.458135466297963912e-06 -6.782792743263905954e-06 -7.117803249763360588e-06 -7.463111636630821887e-06 -7.818632942086345107e-06 -8.184251321500399598e-06 -8.559818841544453117e-06 -8.945154348421650799e-06 -9.340042419967270303e-06 -9.744232411441456382e-06 -1.015743760480502093e-05 -1.057933447116849082e-05 -1.100956205593383065e-05 -1.144772149590092567e-05 -1.189337567729069079e-05 -1.234604904323543044e-05 -1.280522755880980335e-05 -1.327035884111697368e-05 -1.374085246130920117e-05 -1.421608042470591923e-05 -1.469537783438365405e-05 -1.517804374274520418e-05 -1.566334219464164692e-05 -1.615050346461750276e-05 -1.663872548978526398e-05 -1.712717549871367942e-05 -1.761499183554324547e-05 -1.810128597732513876e-05 -1.858514474132989618e-05 -1.906563267779013001e-05 -1.954179464224477524e-05 -2.001265854034110504e-05 -2.047723823664404278e-05 -2.093453661770124270e-05 -2.138354879833587196e-05 -2.182326545889106911e-05 -2.225267629994593261e-05 -2.267077359987150067e-05 -2.307655585950717656e-05 -2.346903151722649658e-05 -2.384722271673321624e-05 -2.421016910909529158e-05 -2.455693166979961423e-05 -2.488659651099323436e-05 -2.519827866858709200e-05 -2.549112584353526936e-05 -2.576432207637452493e-05 -2.601709133402516324e-05 -2.624870098791288830e-05 -2.645846516268154946e-05 -2.664574793512533931e-05 -2.680996636348231837e-05 -2.695059332789386707e-05 -2.706716016364538429e-05 -2.715925906976547280e-05 -2.722654527665677710e-05 -2.726873895767120763e-05 -2.728562687090233866e-05 -2.727706371895372776e-05 -2.724297321603533242e-05 -2.718334885342989498e-05 -2.709825435615484889e-05 -2.698782382549477196e-05 -2.685226156399650205e-05 -2.669184158147599857e-05 -2.650690678257844779e-05 -2.629786783843669529e-05 -2.606520174697762605e-05 -2.580945008841403835e-05 -2.553121698441175141e-05 -2.523116677132892385e-05 -2.491002139976125282e-05 -2.456855757438991739e-05 -2.420760364979132032e-05 -2.382803629942647350e-05 -2.343077697646128282e-05 -2.301678818637270353e-05 -2.258706959245095519e-05 -2.214265397631434801e-05 -2.168460307639375641e-05 -2.121400332801854906e-05 -2.073196152923546286e-05 -2.023960045681497710e-05 -1.973805445704410864e-05 -1.922846503586769982e-05 -1.871197647272693378e-05 -1.818973148205425770e-05 -1.766286694582242724e-05 -1.713250973982104994e-05 -1.659977267544875801e-05 -1.606575057777784069e-05 -1.553151651947666924e-05 -1.499811822887573304e-05 -1.446657468904752331e-05 -1.393787294325585032e-05 -1.341296512052113601e-05 -1.289276569337179961e-05 -1.237814897811058155e-05 -1.186994688614422821e-05 -1.136894693311357653e-05 -1.087589051073646721e-05 -1.039147142445825673e-05 -9.916334698196873021e-06 -9.451075645702028194e-06 -8.996239206318761017e-06 -8.552319541282816568e-06 -8.119759885077649863e-06 -7.698952644871465671e-06 -7.290239739635424150e-06 -6.893913169227036160e-06 -6.510215802517588254e-06 -6.139342372555965107e-06 -5.781440665796332788e-06 -5.436612891580425126e-06 -5.104917217359893411e-06 -4.786369454569411945e-06 -4.480944879621933530e-06 -4.188580174185997727e-06 -3.909175468728681415e-06 -3.642596473253384702e-06 -3.388676679233514335e-06 -3.147219616930427706e-06 -2.918001152582893134e-06 -2.700771810360950872e-06 -2.495259104475467066e-06 -2.301169867426476165e-06 -2.118192561041667155e-06 -1.945999557697848068e-06 -1.784249379920590430e-06 -1.632588887410845995e-06 -1.490655401446363786e-06 -1.358078757533558428e-06 -1.234483278140935595e-06 -1.119489658311963509e-06 -1.012716757929599357e-06 -9.137832953739918423e-07 -8.223094382752241745e-07 -7.379182880015776151e-07 -6.602372554400194116e-07 -5.888993265067110730e-07 -5.235442166701043170e-07 -4.638194145700709863e-07 -4.093811155708663765e-07 -3.598950467872287840e-07 -3.150371857716623145e-07 -2.744943756424864613e-07 -2.379648399652272087e-07 -2.051586011736589326e-07 -1.757978067313942702e-07 -1.496169675889170688e-07 -1.263631137871194392e-07 -1.057958722962228424e-07 -8.768747236132085722e-08 -7.182268375427151925e-08 -5.799869340914818772e-08 -4.602492594689957048e-08 -3.572281357908634804e-08 -2.692552082155964059e-08 -1.947762935251270760e-08 -1.323478821725561065e-08 -8.063334419551887675e-09 -3.839888748360521488e-09 -4.509314753978997941e-10 2.207637675792341959e-09 4.230951138883797793e-09 5.705632805361573321e-09 6.710261403172362532e-09 7.315834619950366537e-09 7.586230920197072200e-09 7.578666290090199978e-09 7.344143425232091257e-09 6.927891154801778600e-09 6.369792166725475401e-09 5.704797361935314168e-09 4.963325419105447523e-09 4.171646393304455035e-09 3.352248401852800806e-09 2.524186666811060334e-09 1.703414385799173524e-09 9.030950903227945783e-10 1.338963232746106263e-10 -5.957353753679237600e-10 -1.279318043515401011e-09 -1.912096174307550219e-09 -2.490820525188248160e-09 -3.013545390002629338e-09 -3.479442781235761625e-09 -3.888632898577156429e-09 -4.242030201572264111e-09 -4.541204357666106983e-09 -4.788255301443939627e-09 -4.985701615737673587e-09 -5.136381429506458511e-09 -5.243365020274411796e-09 -5.309878309534843243e-09 -5.339236447085219800e-09 -5.334786693917837863e-09 -5.299859832299357588e-09 -5.237729355222318011e-09 -5.151577714815266131e-09 -5.044468939844219026e-09 -4.919326965500971013e-09 -4.778919053644333595e-09 -4.625843717994496313e-09 -4.462522605961498961e-09 -4.291195826379492562e-09 -4.113920249994290669e-09 -3.932570346762624261e-09 -3.748841160535770517e-09 -3.564253057276128938e-09 -3.380157917322532036e-09 -3.197746475221642795e-09 -3.018056542112331541e-09 -2.841981875463436541e-09 -2.670281489043194215e-09 -2.503589222287225402e-09 -2.342423412678992698e-09 -2.187196537382420813e-09 -2.038224711153194113e-09 -1.895736946557696742e-09 -1.759884099771586472e-09 -1.630747440787724665e-09 -1.508346800792918668e-09 -1.392648261857338782e-09 -1.283571365001348020e-09 -1.180995822253437630e-09 -1.084767726576054380e-09 -9.947052606114363470e-10 -9.106039111805169988e-10 -8.322412014440770060e-10 -7.593809567019713964e-10 -6.917771230497816821e-10 -6.291771606190264607e-10 -5.713250349780414982e-10 -5.179638315452063049e-10 -4.688380186342241778e-10 -4.236953850844045917e-10 -3.822886783873234493e-10 -3.443769688657036142e-10 -3.097267648426021987e-10 -2.781129029080086352e-10 -2.493192363899102675e-10 -2.231391440056936277e-10 -1.993758794435791641e-10 -1.778427813318676529e-10 -1.583633617235673789e-10 -1.407712898780534447e-10 -1.249102867793935438e-10 -1.106339445093102369e-10 -9.780548330494029387e-11 -8.629745788872846025e-11 -7.599142346840122091e-11 -6.677757067574251270e-11 -5.855433764863580685e-11 -5.122800646443620637e-11 -4.471229020630081933e-11 -3.892791608791487566e-11 -3.380220927578187188e-11 -2.926868133060222933e-11 -2.526662653825208991e-11 -2.174072881395190162e-11 -1.864068133745432014e-11 -1.592082060918201858e-11 -1.353977620371826664e-11 -1.146013713426811855e-11 -9.648135425935391738e-12 -8.073347223225700958e-12 -6.708411524384521240e-12 -5.528766438461725135e-12 -4.512402696887959109e-12 -3.639634016546617444e-12 -2.892883802690138230e-12 -2.256487594612705592e-12 -1.716510591996444616e-12 -1.260579552715717163e-12 -8.777283212454360646e-13 -5.582562285034256688e-13 -2.935985969745888086e-13 -7.620858753275979334e-14 1.005503651291311930e-13 2.425022645649254560e-13 3.547471260510176193e-13 4.417410991219691083e-13
5.192865935139846375e-11 5.549242185378529581e-11 5.928379336973657635e-11 6.331608126038024958e-11 6.760328624282475089e-11 7.216013298580665861e-11 7.700210171117964385e-11 8.214546081328423518e-11 8.760730050692512782e-11 9.340556751329986950e-11 9.955910079165965521e-11 1.060876683228772376e-10 1.130120049492858991e-10 1.203538512732798303e-10 1.281359936151176018e-10 1.363823050282105338e-10 1.451177873678559111e-10 1.543686144069394062e-10 1.641621759895220976e-10 1.745271232104891775e-10 1.854934146065307436e-10 1.970923633406878434e-10 2.093566853594727972e-10 2.223205484982196918e-10 2.360196225067832960e-10 2.504911299640280853e-10 2.657738980456608528e-10 2.819084111059962737e-10 2.989368640299801302e-10 3.169032163075146881e-10 3.358532467775298284e-10 3.558346089845982253e-10 3.768968870859706693e-10 3.990916522418970395e-10 4.224725194168297034e-10 4.470952045137298606e-10 4.730175817580808439e-10 5.002997412424642599e-10 5.290040465365212408e-10 5.591951922610571240e-10 5.909402615185833001e-10 6.243087830660582971e-10 6.593727881087948271e-10 6.962068665874413947e-10 7.348882228227112032e-10 7.754967303748875303e-10 8.181149859674587166e-10 8.628283623158946205e-10 9.097250596943039665e-10 9.588961560635743581e-10 1.010435655575572596e-09 1.064440535258025242e-09 1.121010789674430854e-09 1.180249473342554809e-09 1.242262740683233416e-09 1.307159883259207362e-09 1.375053364050058878e-09 1.446058848495396841e-09 1.520295232022908509e-09 1.597884663761169508e-09 1.678952566119052562e-09 1.763627649893534322e-09 1.852041924546065552e-09 1.944330703263442440e-09 2.040632602392876984e-09 2.141089534811304172e-09 2.245846696756536555e-09 2.355052547611627688e-09 2.468858782093218628e-09 2.587420294249690022e-09 2.710895132624458211e-09 2.839444445883223463e-09 2.973232418141078773e-09 3.112426193154276208e-09 3.257195786462760989e-09 3.407713984480092873e-09 3.564156229428585889e-09 3.726700488905695341e-09 3.895527108743173751e-09 4.070818647680896370e-09 4.252759692221212971e-09 4.441536649855496216e-09 4.637337518659644962e-09 4.840351631038510951e-09 5.050769369156508842e-09 5.268781849323256087e-09 5.494580572302316324e-09 5.728357036179070672e-09 5.970302308053643298e-09 6.220606550415938076e-09 6.479458497605955896e-09 6.747044877261963230e-09 7.023549771105500230e-09 7.309153908801769718e-09 7.604033887962597089e-09 7.908361312619374550e-09 8.222301841682422869e-09 8.546014138012915070e-09 8.879648707758538527e-09 9.223346618538884957e-09 9.577238083902229952e-09 9.941440900207132051e-09 1.031605872070112793e-08 1.070117915006810446e-08 1.109687164108739822e-08 1.150318517328385125e-08 1.192014569154007512e-08 1.234775328058274235e-08 1.278597904903509903e-08 1.323476169433978756e-08 1.369400371729237904e-08 1.416356725217727884e-08 1.464326947555827110e-08 1.513287755363754371e-08 1.563210308475339245e-08 1.614059599003238660e-08 1.665793780144202664e-08 1.718363429249844902e-08 1.771710739267350605e-08 1.825768632210619478e-08 1.880459787856696733e-08 1.935695580373936428e-08 1.991374915078820795e-08 2.047382956987300726e-08 2.103589742275884649e-08 2.159848663197701131e-08 2.215994816411846470e-08 2.271843204081886919e-08 2.327186776483681264e-08 2.381794304236986217e-08 2.435408067641973613e-08 2.487741349965381116e-08 2.538475720884817965e-08 2.587258095669421791e-08 2.633697555055226300e-08 2.677361910170626655e-08 2.717773996287650807e-08 2.754407678626049000e-08 2.786683552926648668e-08 2.813964323048098479e-08 2.835549837435039795e-08 2.850671765967249613e-08 2.858487898439201043e-08 2.858076045748801961e-08 2.848427524806731703e-08 2.828440208225814167e-08 2.796911120027947411e-08 2.752528558928797304e-08 2.693863731243302330e-08 2.619361876113269587e-08 2.527332866609745462e-08 2.415941271322503544e-08 2.283195862336340433e-08 2.126938557024017625e-08 1.944832782878234344e-08 1.734351256676420043e-08 1.492763171639549708e-08 1.217120788927751120e-08 9.042454328261466106e-09 5.507128923305662227e-09 1.528382355595675812e-09 -2.933399524918885921e-09 -7.920758938662202954e-09 -1.347933483363798648e-08 -1.965803670936239399e-08 -2.650922329936185602e-08 -3.408888574312962729e-08 -4.245683481338276444e-08 -5.167689169531643753e-08 -6.181708174140561561e-08 -7.294983054824511268e-08 -8.515216162112390883e-08 -9.850589480768738811e-08 -1.130978445943907474e-07 -1.290200172688284932e-07 -1.463698058577519511e-07 -1.652501816551092530e-07 -1.857698810572220721e-07 -2.080435863238115508e-07 -2.321920987845457157e-07 -2.583425029118809883e-07 -2.866283195828110347e-07 -3.171896467556447987e-07 -3.501732856938558497e-07 -3.857328507784358407e-07 -4.240288608639080800e-07 -4.652288100523345812e-07 -5.095072156854118313e-07 -5.570456412881171903e-07 -6.080326921397454514e-07 -6.626639811005593489e-07 -7.211420622861650781e-07 -7.836763301582237578e-07 -8.504828815906377663e-07 -9.217843384761409888e-07 -9.978096284606503847e-07 -1.078793721432945577e-06 -1.164977319456611595e-06 -1.256606497910866540e-06 -1.353932295707851473e-06 -1.457210252577596132e-06 -1.566699891558678257e-06 -1.682664145003832250e-06 -1.805368722605910138e-06 -1.935081420171040360e-06 -2.072071368113728504e-06 -2.216608218921816681e-06 -2.368961273139487391e-06 -2.529398543741823607e-06 -2.698185759126055407e-06 -2.875585305320238168e-06 -3.061855108410651802e-06 -3.257247458611202793e-06 -3.462007777842842462e-06 -3.676373333153442776e-06 -3.900571898790343464e-06 -4.134820370232701744e-06 -4.379323333999590764e-06 -4.634271597567388436e-06 -4.899840684253494793e-06 -5.176189298450639764e-06 -5.463457767121096152e-06 -5.761766463980788387e-06 -6.071214223314092549e-06 -6.391876750857940503e-06 -6.723805039671342291e-06 -7.067023799363506616e-06 -7.421529907478893977e-06 -7.787290892233254621e-06 -8.164243456148626111e-06 -8.552292050448727573e-06 -8.951307510338568058e-06 -9.361125761504206311e-06 -9.781546608319242431e-06 -1.021233261433604039e-05 -1.065320808566171434e-05 -1.110385816777156917e-05 -1.156392806619002708e-05 -1.203302240126986308e-05 -1.251070470701945270e-05 -1.299649708356626662e-05 -1.348988001239676222e-05 -1.399029234298286493e-05 -1.449713145878605679e-05 -1.500975362993099094e-05 -1.552747455905197958e-05 -1.604957012595173679e-05 -1.657527733576249566e-05 -1.710379547428054063e-05 -1.763428747305107827e-05 -1.816588148562262308e-05 -1.869767267517106235e-05 -1.922872521242357385e-05 -1.975807448149391238e-05 -2.028472948988797818e-05 -2.080767547755530775e-05 -2.132587671846188692e-05 -2.183827950674891580e-05 -2.234381531813577190e-05 -2.284140413583027676e-05 -2.332995792883984089e-05 -2.380838426924304952e-05 -2.427559007369480844e-05 -2.473048545321292912e-05 -2.517198765413666372e-05 -2.559902507207748100e-05 -2.601054131970044277e-05 -2.640549932830319455e-05 -2.678288546239640023e-05 -2.714171362585534518e-05 -2.748102933770804753e-05 -2.779991375526230115e-05 -2.809748762205728411e-05 -2.837291511806345871e-05 -2.862540758964605308e-05 -2.885422713706466873e-05 -2.905869003769611316e-05 -2.923816998374766912e-05 -2.939210111397087371e-05 -2.951998081978577493e-05 -2.962137230728361487e-05 -2.969590689778406247e-05 -2.974328605097448209e-05 -2.976328309614631711e-05 -2.975574465865884804e-05 -2.972059177048898883e-05 -2.965782065556036068e-05 -2.956750318246884982e-05 -2.944978697922199883e-05 -2.930489520667277050e-05 -2.913312598943613551e-05 -2.893485150521408450e-05 -2.871051673560613514e-05 -2.846063788362760755e-05 -2.818580046528249298e-05 -2.788665708462291897e-05 -2.756392490375733203e-05 -2.721838282122571775e-05 -2.685086837402703529e-05 -2.646227438035046636e-05 -2.605354534170287612e-05 -2.562567362464072046e-05 -2.517969544367869888e-05 -2.471668666815938402e-05 -2.423775847691269408e-05 -2.374405288540402487e-05 -2.323673817075697131e-05 -2.271700422054149799e-05 -2.218605783152759236e-05 -2.164511798472700636e-05 -2.109541112297214308e-05 -2.053816645702195585e-05 -1.997461132573294740e-05 -1.940596663520745656e-05 -1.883344240102214137e-05 -1.825823341667070021e-05 -1.768151507022409767e-05 -1.710443932993783395e-05 -1.652813091812374211e-05 -1.595368369107796902e-05 -1.538215724121571736e-05 -1.481457373583819725e-05 -1.425191500515257518e-05 -1.369511989030010071e-05 -1.314508186024216713e-05 -1.260264690441865635e-05 -1.206861170614625703e-05 -1.154372209978795486e-05 -1.102867181280423978e-05 -1.052410149191609088e-05 -1.003059801078201081e-05 -9.548694054824196492e-06 -9.078867977157152353e-06 -8.621543917974294058e-06 -8.177092178256194671e-06 -7.745829837280202040e-06 -7.328021602149751386e-06 -6.923880876423444032e-06 -6.533571033919751428e-06 -6.157206882905235415e-06 -5.794856305145388534e-06 -5.446542053708708492e-06 -5.112243692968219263e-06 -4.791899663938386261e-06 -4.485409457914126609e-06 -4.192635881346536771e-06 -3.913407394981837411e-06 -3.647520510509195005e-06 -3.394742228298181172e-06 -3.154812500251321327e-06 -2.927446702343579777e-06 -2.712338102059418300e-06 -2.509160306660938381e-06 -2.317569679014910605e-06 -2.137207708568662407e-06 -1.967703325975526908e-06 -1.808675150828351638e-06 -1.659733662948587005e-06 -1.520483288692616759e-06 -1.390524394761755197e-06 -1.269455183034481053e-06 -1.156873480964790253e-06 -1.052378423103049659e-06 -9.555720202872571901e-07 -8.660606140154580515e-07 -7.834562144378668858e-07 -7.073777212936012768e-07 -6.374520279568854722e-07 -5.733150095476048964e-07 -5.146123967939051182e-07 -4.610005380126110019e-07 -4.121470521886645664e-07 -3.677313766894841704e-07 -3.274452136416808570e-07 -2.909928794265509178e-07 -2.580915621158400193e-07 -2.284714919739456300e-07 -2.018760303951512496e-07 -1.780616828299476122e-07 -1.567980413825407407e-07 -1.378676628366879144e-07 -1.210658878913141562e-07 -1.062006073646223949e-07 -9.309198105887432991e-08 -8.157211487162279091e-08 -7.148470159672831411e-08 -6.268463068367479806e-08 -5.503757202069579633e-08 -4.841953858007142700e-08 -4.271643251583896426e-08 -3.782357903970124475e-08 -3.364525212327444423e-08 -3.009419578746932303e-08 -2.709114444622096060e-08 -2.456434547500812423e-08 -2.244908687752524562e-08 -2.068723262922130980e-08 -1.922676798631159970e-08 -1.802135676612980698e-08 -1.702991233040710419e-08 -1.621618373965616196e-08 -1.554835829524527458e-08 -1.499868144743503803e-08 -1.454309482342896809e-08 -1.416089292020740445e-08 -1.383439881290136204e-08 -1.354865905140750648e-08 -1.329115775547424112e-08 -1.305154977213425263e-08 -1.282141262846474266e-08 -1.259401689720587710e-08 -1.236411449218075680e-08 -1.212774432422855427e-08 -1.188205467588444526e-08 -1.162514159347171062e-08 -1.135590254807195493e-08 -1.107390458092598580e-08 -1.077926612357650090e-08 -1.047255166744970992e-08 -1.015467845082190139e-08 -9.826834332298469113e-09 -9.490406028209523727e-09 -9.146916905795231437e-09 -8.797973544002269987e-09 -8.445220298242813208e-09 -8.090301133897560418e-09 -7.734828024943764589e-09 -7.380355248206945893e-09 -7.028358939733606223e-09 -6.680221317147371707e-09 -6.337219009991613315e-09 -6.000514978591331112e-09 -5.671153540413390393e-09 -5.350058060933171475e-09 -5.038030903287864368e-09 -4.735755267254589629e-09 -4.443798583090623648e-09 -4.162617159330632222e-09 -3.892561815600007418e-09 -3.633884261752878251e-09 -3.386744013095602785e-09 -3.151215658063754961e-09 -2.927296319437747304e-09 -2.714913173025521392e-09 -2.513930908705716641e-09 -2.324159037864676500e-09 -2.145358968606813904e-09 -1.977250785746010262e-09 -1.819519686564409554e-09 -1.671822035731109157e-09 -1.533791013701553093e-09 -1.405041842455629026e-09 -1.285176580677506797e-09 -1.173788487525337856e-09 -1.070465960083849769e-09 -9.747960545334799451e-10 -8.863676050948471061e-10 -8.047739580136371844e-10 -7.296153403219193927e-10 -6.605008849300822040e-10 -5.970503348508883533e-10 -5.388954501038492869e-10 -4.856811411647805588e-10 -4.370663527760278510e-10 -3.927247215745278524e-10 -3.523450303825891444e-10 -3.156314811872114406e-10 -2.823038078524276423e-10 -2.520972485035569012e-10 -2.247623963274685726e-10 -2.000649462782699467e-10 -1.777853538905791081e-10 -1.577184211036736341e-10 -1.396728227097137614e-10 -1.234705857728717427e-10 -1.089465331369990533e-10 -9.594770095782707512e-11 -8.433273906954683105e-11 -7.397130193137602969e-11 -6.474343690125552210e-11 -5.653897565412906690e-11 -4.925693370253935758e-11 -4.280492218763275944e-11 -3.709857538844705738e-11 -3.206099674478777234e-11 -2.762222560188936070e-11 -2.371872636065323948e-11 -2.029290125226001375e-11 -1.729262754703228174e-11 -1.467081965083180693e-11 -1.238501623430244400e-11 -1.039699227706124100e-11 -8.672395686783800144e-12 -7.180407968231883968e-12 -5.893428266098955881e-12 -4.786779984593263012e-12 -3.838439092656450703e-12 -3.028783153524621584e-12 -2.340360068040663317e-12 -1.757675490019206080e-12 -1.266997856547971952e-12 -8.561799740566918715e-13 -5.144961102356306925e-13 -2.324935605075731166e-13 -1.857684069669107463e-15 1.847105630158418753e-13 3.336055329342789448e-13 4.504171238075581279e-13 5.400212008774345017e-13
5.827509308658795704e-11 6.227274853641830863e-11 6.652560464262117033e-11 7.104857363258111286e-11 7.585734416341296985e-11 8.096841554929902006e-11 8.639913311196779188e-11 9.216772466761033278e-11 9.829333816206139863e-11 1.047960804645097368e-10 1.116970573282575143e-10 1.190184145252372729e-10 1.267833801589598542e-10 1.350163081584746520e-10 1.437427229536153441e-10 1.529893653293798254e-10 1.627842394546981875e-10 1.731566610781111091e-10 1.841373068799353025e-10 1.957582649674619245e-10 2.080530864964332517e-10 2.210568383986794781e-10 2.348061571921545340e-10 2.493393038458777961e-10 2.646962196683078025e-10 2.809185831835702097e-10 2.980498679556125793e-10 3.161354013159069268e-10 3.352224239455612377e-10 3.553601502579136199e-10 3.765998295225152542e-10 3.989948076662560101e-10 4.226005896818211108e-10 4.474749025681293642e-10 4.736777587214646791e-10 5.012715196900337270e-10 5.303209601983870905e-10 5.608933323417192185e-10 5.930584298433697872e-10 6.268886522619985669e-10 6.624590690277297354e-10 6.998474831793046261e-10 7.391344946666261295e-10 7.804035630752693868e-10 8.237410696213893015e-10 8.692363782570488613e-10 9.169818957172503106e-10 9.670731303309311157e-10 1.019608749408576173e-09 1.074690635009410806e-09 1.132423937880587783e-09 1.192917129350105376e-09 1.256282050943543791e-09 1.322633961482679137e-09 1.392091581411137146e-09 1.464777134078499021e-09 1.540816383699534750e-09 1.620338669689403483e-09 1.703476937058695266e-09 1.790367762533470625e-09 1.881151376045390327e-09 1.975971677214985644e-09 2.074976246426897647e-09 2.178316350069239211e-09 2.286146939479989213e-09 2.398626643110542323e-09 2.515917751380784720e-09 2.638186193659416581e-09 2.765601506758925155e-09 2.898336794284357284e-09 3.036568676119460313e-09 3.180477227270917776e-09 3.330245905222157976e-09 3.486061464869291057e-09 3.648113860024623470e-09 3.816596130374626956e-09 3.991704272669548385e-09 4.173637094798608877e-09 4.362596051266788429e-09 4.558785058435303136e-09 4.762410287715085763e-09 4.973679934710421803e-09 5.192803962094403897e-09 5.419993813758473195e-09 5.655462097510903602e-09 5.899422233301484300e-09 6.152088063619307307e-09 6.413673422342657567e-09 6.684391657912815966e-09 6.964455106251820159e-09 7.254074508343941798e-09 7.553458366848780254e-09 7.862812235502995908e-09 8.182337934395793054e-09 8.512232683462540435e-09 8.852688145726462966e-09 9.203889370924669673e-09 9.566013629174657356e-09 9.939229123263778856e-09 1.032369356697170742e-08 1.071955261555453654e-08 1.112693813312420718e-08 1.154596628013687933e-08 1.197673540255484526e-08 1.241932370245500342e-08 1.287378666791902235e-08 1.334015423794398257e-08 1.381842767584926830e-08 1.430857612221898428e-08 1.481053279579681841e-08 1.532419080793665244e-08 1.584939855319692965e-08 1.638595463544239700e-08 1.693360228537639496e-08 1.749202322176140752e-08 1.806083090469235020e-08 1.863956312515702893e-08 1.922767387075039604e-08 1.982452440279896523e-08 2.042937347529997210e-08 2.104136662098369677e-08 2.165952442447478606e-08 2.228272969695935019e-08 2.290971346096962606e-08 2.353903964788862491e-08 2.416908840456273284e-08 2.479803789901536252e-08 2.542384450869308420e-08 2.604422126797919085e-08 2.665661444490480111e-08 2.725817811011230664e-08 2.784574655421826488e-08 2.841580440283175521e-08 2.896445427166164393e-08 2.948738179745054387e-08 2.997981787396976529e-08 3.043649791607578563e-08 3.085161796893720533e-08 3.121878747409061202e-08 3.153097849905850403e-08 3.178047123297880628e-08 3.195879554715505987e-08 3.205666841677020743e-08 3.206392699833449004e-08 3.196945715690537910e-08 3.176111723786400721e-08 3.142565688021496251e-08 3.094863067215195995e-08 3.031430645517484712e-08 2.950556809051622136e-08 2.850381251123153425e-08 2.728884089519517346e-08 2.583874380862582456e-08 2.412978018681747843e-08 2.213625003867425459e-08 1.983036078462440855e-08 1.718208716370910095e-08 1.415902467528899914e-08 1.072623655406040598e-08 6.846094314087708885e-09 2.478111938510080001e-09 -2.421226163421459494e-09 -7.898643261104138443e-09 -1.400425424478062932e-08 -2.079175512292776395e-08 -2.831861773028064293e-08 -3.664628923515999578e-08 -4.584039596354838647e-08 -5.597095098171822285e-08 -6.711256479926060019e-08 -7.934465847019891139e-08 -9.275167828170455554e-08 -1.074233111279575996e-07 -1.234546995712070270e-07 -1.409466554934553395e-07 -1.600058711407410015e-07 -1.807451262582798558e-07 -2.032834899092096207e-07 -2.277465154629832016e-07 -2.542664271322446293e-07 -2.829822963300464152e-07 -3.140402060132886014e-07 -3.475934010742031102e-07 -3.838024227405263165e-07 -4.228352248476458610e-07 -4.648672697536600049e-07 -5.100816015819642133e-07 -5.586688943970739817e-07 -6.108274728489008261e-07 -6.667633027601864308e-07 -7.266899490824613353e-07 -7.908284986090604692e-07 -8.594074448110233366e-07 -9.326625321542320088e-07 -1.010836557265542998e-06 -1.094179124343296438e-06 -1.182946352254605759e-06 -1.277400530830011033e-06 -1.377809723956123990e-06 -1.484447317180511552e-06 -1.597591507681094708e-06 -1.717524734615776869e-06 -1.844533048057845262e-06 -1.978905414939771372e-06 -2.120932960672311244e-06 -2.270908145378815096e-06 -2.429123873985108479e-06 -2.595872539734733758e-06 -2.771445001056002777e-06 -2.956129492092142572e-06 -3.150210467616297668e-06 -3.353967383490624716e-06 -3.567673414288655772e-06 -3.791594110184474736e-06 -4.025985995715607518e-06 -4.271095113549294114e-06 -4.527155516919860451e-06 -4.794387714955599177e-06 -5.072997075674283166e-06 -5.363172191992511896e-06 -5.665083216663229632e-06 -5.978880172621561368e-06 -6.304691245780172686e-06 -6.642621067863770337e-06 -6.992748997406272312e-06 -7.355127407545794252e-06 -7.729779989739504048e-06 -8.116700082973903892e-06 -8.515849038465068591e-06 -8.927154630217028273e-06 -9.350509522135582138e-06 -9.785769802667320416e-06 -1.023275359815080079e-05 -1.069123977621815894e-05 -1.116096675066965688e-05 -1.164163139925425868e-05 -1.213288810572375139e-05 -1.263434793737979605e-05 -1.314557796910330244e-05 -1.366610076453535968e-05 -1.419539402467354450e-05 -1.473289041364703562e-05 -1.527797757084519895e-05 -1.582999831789214316e-05 -1.638825106818668715e-05 -1.695199044586405453e-05 -1.752042812008701097e-05 -1.809273385953703468e-05 -1.866803681086429140e-05 -1.924542700366234442e-05 -1.982395708327605875e-05 -2.040264427142627726e-05 -2.098047255325798081e-05 -2.155639508799224113e-05 -2.212933683889936777e-05 -2.269819741681672161e-05 -2.326185412992688099e-05 -2.381916523099287595e-05 -2.436897335173524192e-05 -2.491010911254028226e-05 -2.544139489422015356e-05 -2.596164875712125055e-05 -2.646968849150442918e-05 -2.696433578181429131e-05 -2.744442046622974212e-05 -2.790878487175184783e-05 -2.835628820405198058e-05 -2.878581097038615422e-05 -2.919625941308828321e-05 -2.958656993049651183e-05 -2.995571346165392277e-05 -3.030269981076269932e-05 -3.062658188716811658e-05 -3.092645983661308399e-05 -3.120148503963421827e-05 -3.145086395327712278e-05 -3.167386177278709597e-05 -3.186980589058663403e-05 -3.203808913067852601e-05 -3.217817273761122509e-05 -3.228958910030941588e-05 -3.237194419239539014e-05 -3.242491971210705027e-05 -3.244827490653769066e-05 -3.244184806667889062e-05 -3.240555768162413234e-05 -3.233940324227545726e-05 -3.224346568697446561e-05 -3.211790748363847113e-05 -3.196297234520165944e-05 -3.177898457742954778e-05 -3.156634806046904610e-05 -3.132554486780116229e-05 -3.105713352856043257e-05 -3.076174694145454889e-05 -3.044008995074223836e-05 -3.009293659688786469e-05 -2.972112705659188357e-05 -2.932556428887698923e-05 -2.890721040577630096e-05 -2.846708278790692164e-05 -2.800624996680376209e-05 -2.752582729732262572e-05 -2.702697244468659236e-05 -2.651088071183567652e-05 -2.597878023363546949e-05 -2.543192706520438291e-05 -2.487160019211941288e-05 -2.429909649055950229e-05 -2.371572566553860033e-05 -2.312280519526764571e-05 -2.252165530937324958e-05 -2.191359402818415732e-05 -2.129993228959432375e-05 -2.068196918911851460e-05 -2.006098735768947175e-05 -1.943824850051248442e-05 -1.881498911890715448e-05 -1.819241643553829631e-05 -1.757170454178421539e-05 -1.695399078422864578e-05 -1.634037240540093630e-05 -1.573190345195562767e-05 -1.512959196148362607e-05 -1.453439743710666944e-05 -1.394722861694342074e-05 -1.336894154345776757e-05 -1.280033793563944904e-05 -1.224216386492454458e-05 -1.169510873377070117e-05 -1.115980455385954550e-05 -1.063682551903597718e-05 -1.012668786631171214e-05 -9.629850016579589772e-06 -9.146712985113518522e-06 -8.677621050476909680e-06 -8.222862669139126512e-06 -7.782671621911894824e-06 -7.357228377272128359e-06 -6.946661655735274834e-06 -6.551050178694989003e-06 -6.170424584538863368e-06 -5.804769494402385095e-06 -5.454025709616546581e-06 -5.118092522747971540e-06 -4.796830124115280310e-06 -4.490062085784356750e-06 -4.197577905296329449e-06 -3.919135591756022990e-06 -3.654464277397386591e-06 -3.403266838336241876e-06 -3.165222508912729360e-06 -2.939989474803656762e-06 -2.727207430939315461e-06 -2.526500091178824627e-06 -2.337477637673307491e-06 -2.159739098865681223e-06 -1.992874646126460903e-06 -1.836467800102895226e-06 -1.690097538943628044e-06 -1.553340301654375718e-06 -1.425771880921871304e-06 -1.306969200814042304e-06 -1.196511975806199424e-06 -1.093984248599647297e-06 -9.989758051709933919e-07 -9.110834664231018536e-07 -8.299122566875670066e-07 -7.550764501561451196e-07 -6.862004970838569962e-07 -6.229198323146595528e-07 -5.648815693205729997e-07 -5.117450835228648265e-07 -4.631824891729111602e-07 -4.188790145147476654e-07 -3.785332803273361757e-07 -3.418574872579106351e-07 -3.085775176053324865e-07 -2.784329574001626821e-07 -2.511770447559751855e-07 -2.265765505391596982e-07 -2.044115974234848537e-07 -1.844754233669228027e-07 -1.665740954724927330e-07 -1.505261800792913615e-07 -1.361623747757192900e-07 -1.233251078402095329e-07 -1.118681103986872727e-07 -1.016559663468914938e-07 -9.256364482393288961e-08 -8.447601974433775717e-08 -7.728738060370859616e-08 -7.090093847160766338e-08 -6.522833077728008792e-08 -6.018912818321007488e-08 -5.571034653099542387e-08 -5.172596653628433084e-08 -4.817646360707569265e-08 -4.500834986518464874e-08 -4.217373016525887188e-08 -3.962987363203921073e-08 -3.733880197539960635e-08 -3.526689559544085233e-08 -3.338451825784077583e-08 -3.166566090290429720e-08 -3.008760495137466511e-08 -2.863060528609748445e-08 -2.727759292119006317e-08 -2.601389721949197267e-08 -2.482698738449702118e-08 -2.370623283431716473e-08 -2.264268196202776200e-08 -2.162885869844595355e-08 -2.065857621929163906e-08 -1.972676707792057623e-08 -1.882932899683251207e-08 -1.796298551477197712e-08 -1.712516066083521427e-08 -1.631386681150051069e-08 -1.552760488002694318e-08 -1.476527598939589742e-08 -1.402610378884260342e-08 -1.330956658931445658e-08 -1.261533851395279771e-08 -1.194323888517377503e-08 -1.129318909930215040e-08 -1.066517627228889179e-08 -1.005922297514556440e-08 -9.475362414697868091e-09 -8.913618453551587226e-09 -8.373989902222853839e-09 -7.856438555754193595e-09 -7.360880486402036304e-09 -6.887180142738139463e-09 -6.435146843478847900e-09 -6.004533291221917942e-09 -5.595035766836284091e-09 -5.206295699296797607e-09 -4.837902338157653392e-09 -4.489396286481999658e-09 -4.160273680815433408e-09 -3.849990831669633910e-09 -3.557969162915143555e-09 -3.283600311503461612e-09 -3.026251270039791978e-09 -2.785269473965320383e-09 -2.559987752526869343e-09 -2.349729078381483352e-09 -2.153811064680999987e-09 -1.971550170892440627e-09 -1.802265589522623131e-09 -1.645282795430237389e-09 -1.499936747618096090e-09 -1.365574740408328085e-09 -1.241558906804578448e-09 -1.127268381745818239e-09 -1.022101136940954292e-09 -9.254755021430105265e-10 -8.368313901593508471e-10 -7.556312446870191228e-10 -6.813607312882225043e-10 -6.135291925548027019e-10 -5.516698888220920621e-10 -4.953400457447259686e-10 -4.441207296994700404e-10 -3.976165713855605518e-10 -3.554553571997381728e-10 -3.172875070148831369e-10 -2.827854559253733943e-10 -2.516429563738923028e-10 -2.235743158721202750e-10 -1.983135842979007861e-10 -1.756137035151224873e-10 -1.552456308388159204e-10 -1.369974466716149303e-10 -1.206734554813917608e-10 -1.060932881833011593e-10 -9.309101294021541308e-11 -8.151426040921655169e-11 -7.122336854197927716e-11 -6.209055119590149829e-11 -5.399909403152883053e-11 -4.684258045989981225e-11 -4.052414975977594259e-11 -3.495578890732726624e-11 -3.005765914718595589e-11 -2.575745788082581081e-11 -2.198981605251496696e-11 -1.869573087109884422e-11 -1.582203341366282099e-11 -1.332089041095437469e-11 -1.114933931032886035e-11 -9.268855546141284034e-12 -7.644950816185931469e-12 -6.246801062360373494e-12 -5.046902780775473001e-12 -4.020756237763777087e-12 -3.146574140606133030e-12 -2.405014302432376821e-12 -1.778934847015647003e-12 -1.253170518667222664e-12 -8.143286929000925979e-13 -4.506037230117399779e-13 -1.516083044009654012e-13 9.177940929193983922e-14 2.875541476885220273e-13 4.427084729024506770e-13 5.633454253544915253e-13 6.547798928863789130e-13
6.536759463161906008e-11 6.984994252167134260e-11 7.461829803617198425e-11 7.968936424991183222e-11 8.508071330033882089e-11 9.081082466024592803e-11 9.689912466399852599e-11 1.033660273019805725e-10 1.102329762962900232e-10 1.175224884689497953e-10 1.252581984119611700e-10 1.334649044664575235e-10 1.421686160159823325e-10 1.513966020965259854e-10 1.611774413233757612e-10 1.715410731321457754e-10 1.825188503283997266e-10 1.941435929372444056e-10 2.064496433409754832e-10 2.194729226894361828e-10 2.332509885640836412e-10 2.478230938729698405e-10 2.632302469497644157e-10 2.795152728257893908e-10 2.967228756395559092e-10 3.148997021437191308e-10 3.340944062644794757e-10 3.543577146635087275e-10 3.757424932471315277e-10 3.983038145621332827e-10 4.220990260118313856e-10 4.471878188202096542e-10 4.736322976657948040e-10 5.014970509006740235e-10 5.308492212634506826e-10 5.617585769883030263e-10 5.942975832051757527e-10 6.285414735190830785e-10 6.645683216489285857e-10 7.024591129986273667e-10 7.422978160254191998e-10 7.841714532619284698e-10 8.281701718402173118e-10 8.743873133572651592e-10 9.229194829122202616e-10 9.738666171364240793e-10 1.027332051027509943e-09 1.083422583388650724e-09 1.142248540663674478e-09 1.203923838947531846e-09 1.268566043940291426e-09 1.336296428600603391e-09 1.407240028241897424e-09 1.481525692800998352e-09 1.559286135994661058e-09 1.640657981064096406e-09 1.725781802791350513e-09 1.814802165453775988e-09 1.907867656363850375e-09 2.005130914621002516e-09 2.106748654679957508e-09 2.212881684315200614e-09 2.323694916534956403e-09 2.439357374967906356e-09 2.560042192213949134e-09 2.685926600613711973e-09 2.817191914851947304e-09 2.954023505765140723e-09 3.096610764674357312e-09 3.245147057508970649e-09 3.399829667925125187e-09 3.560859728553668373e-09 3.728442139435397967e-09 3.902785472614175499e-09 4.084101861762503100e-09 4.272606875604770388e-09 4.468519373782534481e-09 4.672061343669578615e-09 4.883457716492740746e-09 5.102936160943686950e-09 5.330726852276819273e-09 5.567062214675647642e-09 5.812176634432440451e-09 6.066306141221677608e-09 6.329688054452360948e-09 6.602560591356542641e-09 6.885162433106251903e-09 7.177732244845800050e-09 7.480508145076733986e-09 7.793727119335587565e-09 8.117624372551809344e-09 8.452432613866274220e-09 8.798381267016680519e-09 9.155695598656602412e-09 9.524595756158225926e-09 9.905295705553166183e-09 1.029800205928050867e-08 1.070291278233310654e-08 1.112021576421188583e-08 1.155008724280672792e-08 1.199269006491483065e-08 1.244817176657121297e-08 1.291666245469733029e-08 1.339827246975875933e-08 1.389308980715620540e-08 1.440117727294415928e-08 1.492256934716927037e-08 1.545726872563635079e-08 1.600524250823489692e-08 1.656641799908235741e-08 1.714067808065284705e-08 1.772785612075440538e-08 1.832773036768294731e-08 1.894001778511000310e-08 1.956436727424734825e-08 2.020035222656653194e-08 2.084746234583192521e-08 2.150509467342502461e-08 2.217254374589673954e-08 2.284899080837820012e-08 2.353349200191355764e-08 2.422496543695165922e-08 2.492217705915562953e-08 2.562372520736484901e-08 2.632802375699157806e-08 2.703328373536217041e-08 2.773749328854789178e-08 2.843839587208935622e-08 2.913346653073737480e-08 2.981988612493999518e-08 3.049451335434159209e-08 3.115385442107205766e-08 3.179403016814074800e-08 3.241074052087326402e-08 3.299922605209761090e-08 3.355422648478389845e-08 3.406993593913507723e-08 3.453995472481740431e-08 3.495723747319437966e-08 3.531403739920201203e-08 3.560184647798241993e-08 3.581133131770662513e-08 3.593226450729706346e-08 3.595345121614462264e-08 3.586265082255838935e-08 3.564649334874330549e-08 3.529039048274480142e-08 3.477844097219883723e-08 3.409333018106820714e-08 3.321622360901870679e-08 3.212665418388787100e-08 3.080240315102003820e-08 2.921937439929686209e-08 2.735146208267578859e-08 2.517041141817605833e-08 2.264567256672181055e-08 1.974424753227192796e-08 1.643053004742257463e-08 1.266613845036589609e-08 8.409741598890920421e-09 3.616877912194532520e-09 -1.760232319219128086e-09 -7.772881161202735854e-09 -1.447607354810868413e-08 -2.192873376283406887e-08 -3.019391749989601753e-08 -3.933902905353453870e-08 -4.943604309490918535e-08 -6.056173041974632656e-08 -7.279788696044770537e-08 -8.623156526480199213e-08 -1.009553075472628471e-07 -1.170673793185345455e-07 -1.346720024952371989e-07 -1.538795867841035667e-07 -1.748069580249286476e-07 -1.975775820638453366e-07 -2.223217826140725234e-07 -2.491769514456708480e-07 -2.782877491298229130e-07 -3.098062944475409181e-07 -3.438923404583382188e-07 -3.807134351123289489e-07 -4.204450641803723022e-07 -4.632707741724779247e-07 -5.093822728158327091e-07 -5.589795045717966260e-07 -6.122706985873570575e-07 -6.694723864021417013e-07 -7.308093866686611627e-07 -7.965147540924199403e-07 -8.668296897613480709e-07 -9.420034100121757012e-07 -1.022292970976595376e-06 -1.107963045963494377e-06 -1.199285652867134248e-06 -1.296539828845984373e-06 -1.400011249594647601e-06 -1.509991790633299236e-06 -1.626779028166338193e-06 -1.750675677216085085e-06 -1.881988964919060957e-06 -2.021029937082663079e-06 -2.168112696340001502e-06 -2.323553570510053599e-06 -2.487670210070640915e-06 -2.660780613981985499e-06 -2.843202083459802287e-06 -3.035250103687643291e-06 -3.237237153878993715e-06 -3.449471446548348948e-06 -3.672255597327312323e-06 -3.905885227163486717e-06 -4.150647499266803679e-06 -4.406819593715179692e-06 -4.674667123199425188e-06 -4.954442493970331547e-06 -5.246383216647839139e-06 -5.550710172158895877e-06 -5.867625838681895691e-06 -6.197312486089965615e-06 -6.539930344995089874e-06 -6.895615758098376398e-06 -7.264479322140680976e-06 -7.646604029320285906e-06 -8.042043417591201562e-06 -8.450819739774744797e-06 -8.872922161900167771e-06 -9.308305001632431353e-06 -9.756886018040812186e-06 -1.021854476430492407e-05 -1.069312101523875980e-05 -1.118041328173432498e-05 -1.168017742437629253e-05 -1.219212537855631691e-05 -1.271592400341115956e-05 -1.325119406682284564e-05 -1.379750937854222514e-05 -1.435439608323285405e-05 -1.492133212486945458e-05 -1.549774689346952437e-05 -1.608302106458016269e-05 -1.667648664129005759e-05 -1.727742720778153789e-05 -1.788507840258941241e-05 -1.849862861878452325e-05 -1.911721993726147432e-05 -1.973994929817810942e-05 -2.036586991438042116e-05 -2.099399292934915138e-05 -2.162328932083742202e-05 -2.225269204993035881e-05 -2.288109845376815171e-05 -2.350737287862712170e-05 -2.413034954847681070e-05 -2.474883566251656229e-05 -2.536161471357265346e-05 -2.596745001760167825e-05 -2.656508844292410722e-05 -2.715326432620643305e-05 -2.773070356063991697e-05 -2.829612784024192722e-05 -2.884825904274117487e-05 -2.938582373212093263e-05 -2.990755776059223595e-05 -3.041221094856978919e-05 -3.089855182013236183e-05 -3.136537237049199394e-05 -3.181149284116521465e-05 -3.223576647786452758e-05 -3.263708424560328393e-05 -3.301437947515136774e-05 -3.336663241479282798e-05 -3.369287466133051400e-05 -3.399219344445774077e-05 -3.426373573897957423e-05 -3.450671217991462843e-05 -3.472040075624545602e-05 -3.490415026000668382e-05 -3.505738346850532179e-05 -3.517960003874760799e-05 -3.527037909460016611e-05 -3.532938148882547411e-05 -3.535635172389815339e-05 -3.535111951741534068e-05 -3.531360099994715487e-05 -3.524379953532259346e-05 -3.514180615558980085e-05 -3.500779960521698507e-05 -3.484204599149082421e-05 -3.464489804050399624e-05 -3.441679396058699026e-05 -3.415825591750626953e-05 -3.386988812820834982e-05 -3.355237458231439185e-05 -3.320647640293648915e-05 -3.283302886069298541e-05 -3.243293805700324015e-05 -3.200717729484751825e-05 -3.155678315714854139e-05 -3.108285131476535055e-05 -3.058653208776481418e-05 -3.006902578513784895e-05 -2.953157784945053925e-05 -2.897547383404377506e-05 -2.840203424132166176e-05 -2.781260925137998840e-05 -2.720857337072826412e-05 -2.659132003113695016e-05 -2.596225616870599841e-05 -2.532279681309196090e-05 -2.467435971646125985e-05 -2.401836005115063667e-05 -2.335620520423147708e-05 -2.268928969618682801e-05 -2.201899024974413719e-05 -2.134666103355658249e-05 -2.067362910392573581e-05 -2.000119006609857197e-05 -1.933060397489334899e-05 -1.866309149250328510e-05 -1.799983031933340868e-05 -1.734195191164778188e-05 -1.669053849766515116e-05 -1.604662040156111657e-05 -1.541117368263022382e-05 -1.478511809465150799e-05 -1.416931536830358070e-05 -1.356456781731145078e-05 -1.297161726688730786e-05 -1.239114430097633000e-05 -1.182376782284385799e-05 -1.127004492166188541e-05 -1.073047103598048476e-05 -1.020548040331591800e-05 -9.695446783565034017e-06 -9.200684442568492043e-06 -8.721449380905740828e-06 -8.257940791916483308e-06 -7.810302732009963392e-06 -7.378625985548420473e-06 -6.962950105976782123e-06 -6.563265614413884338e-06 -6.179516336622097259e-06 -5.811601859126988497e-06 -5.459380085264636231e-06 -5.122669872082224953e-06 -4.801253729303179624e-06 -4.494880561983624682e-06 -4.203268439022050411e-06 -3.926107370329535453e-06 -3.663062076216104144e-06 -3.413774733384627462e-06 -3.177867682839432490e-06 -2.954946086002137028e-06 -2.744600516364245044e-06 -2.546409475093910170e-06 -2.359941820129107017e-06 -2.184759099433437556e-06 -2.020417780239315477e-06 -1.866471367259938999e-06 -1.722472403993356168e-06 -1.587974352371116483e-06 -1.462533347101877654e-06 -1.345709822128326273e-06 -1.237070007638261055e-06 -1.136187297047676309e-06 -1.042643484295414344e-06 -9.560298726540040687e-07 -8.759482570616364524e-07 -8.020117827175638275e-07 -7.338456833509650118e-07 -6.710879031724695392e-07 -6.133896070462869815e-07 -5.604155838799004227e-07 -5.118445486162250883e-07 -4.673693485353165106e-07 -4.266970798244812984e-07 -3.895491205671467138e-07 -3.556610864273542924e-07 -3.247827153769270434e-07 -2.966776878266398954e-07 -2.711233884865085833e-07 -2.479106161961751191e-07 -2.268432478402032787e-07 -2.077378622975695096e-07 -1.904233301753032522e-07 -1.747403748465525953e-07 -1.605411100584143931e-07 -1.476885590984302924e-07 -1.360561602148364163e-07 -1.255272626786522277e-07 -1.159946175595144833e-07 -1.073598669644511096e-07 -9.953303516402956131e-08 -9.243202470598658042e-08 -8.598212029537377625e-08 -8.011550290532341966e-08 -7.477077627568083190e-08 -6.989250766047731643e-08 -6.543078440063177026e-08 -6.134078762749703034e-08 -5.758238414667818982e-08 -5.411973731111208778e-08 -5.092093746839888960e-08 -4.795765236026229638e-08 -4.520479766219028574e-08 -4.264022767862955539e-08 -4.024444605383469053e-08 -3.800033621997090684e-08 -3.589291118220039738e-08 -3.390908213464189140e-08 -3.203744531060333937e-08 -3.026808639471402921e-08 -2.859240176259585345e-08 -2.700293576482696651e-08 -2.549323323507745110e-08 -2.405770637662947604e-08 -2.269151516605637882e-08 -2.139046040658924414e-08 -2.015088856586716012e-08 -1.896960754221265066e-08 -1.784381251954457616e-08 -1.677102109258867698e-08 -1.574901687036128952e-08 -1.477580079614471841e-08 -1.384954945565912415e-08 -1.296857968112393882e-08 -1.213131879675159584e-08 -1.133627989036139830e-08 -1.058204153567821232e-08 -9.867231430012947461e-09 -9.190513452010317518e-09 -8.550577683568084582e-09 -7.946132978598379034e-09 -7.375901698723940998e-09 -6.838616272036353063e-09 -6.333017265522696910e-09 -5.857852694529900542e-09 -5.411878323570218738e-09 -4.993858741804375942e-09 -4.602569023622380588e-09 -4.236796809847495757e-09 -3.895344668233513442e-09 -3.577032613120012616e-09 -3.280700683408363575e-09 -3.005211495474576624e-09 -2.749452703316011447e-09 -2.512339312220907213e-09 -2.292815804637928338e-09 -2.089858047803931693e-09 -1.902474962163271810e-09 -1.729709937776518617e-09 -1.570641992879174837e-09 -1.424386674607504924e-09 -1.290096706763250480e-09 -1.166962393435193369e-09 -1.054211790430031900e-09 -9.511106588757052931e-10 -8.569622171325462193e-10 -7.711067083628042857e-10 -6.929208018391148774e-10 -6.218168463914537960e-10 -5.572419943585128799e-10 -4.986772140866602341e-10 -4.456362084578236930e-10 -3.976642561752601600e-10 -3.543369916371026916e-10 -3.152591382177984248e-10 -2.800632086921388836e-10 -2.484081854032328716e-10 -2.199781916198575068e-10 -1.944811643715316973e-10 -1.716475379081965330e-10 -1.512289458213773550e-10 -1.329969487955083600e-10 -1.167417939421452211e-10 -1.022712107119989046e-10 -8.940924748566305995e-11 -7.799515211645398445e-11 -6.788229893972098827e-11 -5.893716407263953429e-11 -5.103835020641982288e-11 -4.407566153710489010e-11 -3.794922898984435110e-11 -3.256868546151272484e-11 -2.785239043476266233e-11 -2.372670299926645395e-11 -2.012530204937082560e-11 -1.698855220759631824e-11 -1.426291384651824621e-11 -1.190039544349492833e-11 -9.858046399712149555e-12 -8.097488383238959556e-12 -6.584483211742825269e-12 -5.288535270676826659e-12 -4.182526464025032999e-12 -3.242381713986443099e-12 -2.446763060587735046e-12 -1.776790459555759671e-12 -1.215787434551065722e-12 -7.490498059515578528e-13 -3.636357909140214165e-13 -4.817584672921833140e-14 2.072992899299752527e-13 4.115138327094775140e-13 5.720868256354956659e-13 6.956579716234191831e-13 7.880006251063591821e-13
7.329016435089778751e-11 7.831369844771862913e-11 8.365762105081140615e-11 8.934063267951800506e-11 9.538240615939667390e-11 1.018036293989134414e-10 1.086260495645605434e-10 1.158725186706096197e-10 1.235670405978331718e-10 1.317348195535616124e-10 1.404023099832602459e-10 1.495972679414979149e-10 1.593488039276559780e-10 1.696874371890660340e-10 1.806451514913675565e-10 1.922554523528493242e-10 2.045534257362497984e-10 2.175757981880832460e-10 2.313609984118619744e-10 2.459492202577586845e-10 2.613824871071550712e-10 2.777047176262602872e-10 2.949617928584582589e-10 3.132016246203373492e-10 3.324742251613962687e-10 3.528317780422675756e-10 3.743287101808483390e-10 3.970217650101974249e-10 4.209700766860574091e-10 4.462352452759047137e-10 4.728814128549865866e-10 5.009753404283097621e-10 5.305864855906841760e-10 5.617870808299086548e-10 5.946522123708842316e-10 6.292598994508803127e-10 6.656911739083964904e-10 7.040301599600512989e-10 7.443641540315610335e-10 7.867837045003187090e-10 8.313826911982858542e-10 8.782584045147013579e-10 9.275116239286485295e-10 9.792466957919507479e-10 1.033571610172497883e-09 1.090598076557896398e-09 1.150441598208379839e-09 1.213221544936644407e-09 1.279061224080626080e-09 1.348087949422885819e-09 1.420433107797520595e-09 1.496232223112112658e-09 1.575625017497872544e-09 1.658755469286334884e-09 1.745771867494920445e-09 1.836826862486895378e-09 1.932077512452813114e-09 2.031685325341360689e-09 2.135816295846299559e-09 2.244640937033374496e-09 2.358334306166415354e-09 2.477076024264483268e-09 2.601050288892621548e-09 2.730445879655492991e-09 2.865456155827862708e-09 3.006279045515165469e-09 3.153117025693924554e-09 3.306177092431896024e-09 3.465670720533504186e-09 3.631813811794594714e-09 3.804826630982595093e-09 3.984933728581447785e-09 4.172363849255568303e-09 4.367349824891283409e-09 4.570128450967157086e-09 4.780940344884586820e-09 5.000029784756267845e-09 5.227644526999123640e-09 5.464035600910882116e-09 5.709457078220935166e-09 5.964165815395994688e-09 6.228421166246958647e-09 6.502484662120170351e-09 6.786619656665806193e-09 7.081090931849339488e-09 7.386164261511169657e-09 7.702105928376261265e-09 8.029182189969671230e-09 8.367658688397534213e-09 8.717799798405058222e-09 9.079867907515089875e-09 9.454122621380664231e-09 9.840819886743670411e-09 1.024021102357677212e-08 1.065254165708697724e-08 1.107805053927275991e-08 1.151696824864332500e-08 1.196951575552151096e-08 1.243590283905302158e-08 1.291632634062488577e-08 1.341096823684751799e-08 1.391999351356736627e-08 1.444354782054245640e-08 1.498175488441945201e-08 1.553471365549088316e-08 1.610249516137232295e-08 1.668513903821180178e-08 1.728264970731852264e-08 1.789499216216159226e-08 1.852208732753585169e-08 1.916380694930643809e-08 1.981996796951932536e-08 2.049032633779384245e-08 2.117457020578056774e-08 2.187231244707403065e-08 2.258308244030165318e-08 2.330631704816402932e-08 2.404135071997490728e-08 2.478740463973666687e-08 2.554357483598944104e-08 2.630881916359209811e-08 2.708194306123102801e-08 2.786158398182198939e-08 2.864619438607306077e-08 2.943402318233528820e-08 3.022309548849061000e-08 3.101119058404695179e-08 3.179581791284172969e-08 3.257419098884402259e-08 3.334319904951502826e-08 3.409937629309411953e-08 3.483886852805983043e-08 3.555739705494304642e-08 3.625021959269375936e-08 3.691208805400580975e-08 3.753720296646158727e-08 3.811916432915785504e-08 3.865091868771931799e-08 3.912470220439323132e-08 3.953197949437792268e-08 3.986337799477976811e-08 4.010861762876718034e-08 4.025643552472854933e-08 4.029450554871264381e-08 4.020935240828286331e-08 3.998626008734262459e-08 3.960917437465504394e-08 3.906059925388455627e-08 3.832148693023611246e-08 3.737112127834603768e-08 3.618699450822641536e-08 3.474467686097046450e-08 3.301767916383562580e-08 3.097730809543612096e-08 2.859251403633670156e-08 2.582973140855135091e-08 2.265271143954474734e-08 1.902234732251181606e-08 1.489649178518401512e-08 1.022976712435623701e-08 4.973367812945809081e-09 -9.251441591813892834e-10 -7.522050989995223196e-09 -1.487769753062469836e-08 -2.305671615653407893e-08 -3.212825761505467155e-08 -4.216622733973722377e-08 -5.324952663674319242e-08 -6.546229805813265518e-08 -7.889417418151752025e-08 -9.364052891532212614e-08 -1.098027303440553671e-07 -1.274883940188283079e-07 -1.468116354852072372e-07 -1.678933207238123672e-07 -1.908613130593235950e-07 -2.158507149713177870e-07 -2.430041031163264225e-07 -2.724717547452911222e-07 -3.044118635751617275e-07 -3.389907430484749961e-07 -3.763830147914801994e-07 -4.167717799606396402e-07 -4.603487710504709394e-07 -5.073144816237319908e-07 -5.578782713192802200e-07 -6.122584433949163743e-07 -6.706822919735674074e-07 -7.333861160827686423e-07 -8.006151975110329494e-07 -8.726237394521673089e-07 -9.496747628711448211e-07 -1.032039957504839285e-06 -1.119999484409014956e-06 -1.213841726981374791e-06 -1.313862987430748781e-06 -1.420367125725990092e-06 -1.533665138146858347e-06 -1.654074672674033662e-06 -1.781919478598151132e-06 -1.917528787899449238e-06 -2.061236626151401570e-06 -2.213381050934617353e-06 -2.374303316012108373e-06 -2.544346959813942463e-06 -2.723856817109607157e-06 -2.913177953108977859e-06 -3.112654519628646410e-06 -3.322628533388278017e-06 -3.543438576961457775e-06 -3.775418423395405049e-06 -4.018895586034010541e-06 -4.274189795624839288e-06 -4.541611407364067721e-06 -4.821459741127878989e-06 -5.114021358755111502e-06 -5.419568282878366064e-06 -5.738356162446614203e-06 -6.070622390738540799e-06 -6.416584182326159471e-06 -6.776436616110521583e-06 -7.150350652207747010e-06 -7.538471131112622670e-06 -7.940914764198595606e-06 -8.357768125226080019e-06 -8.789085653115415647e-06 -9.234887676794452594e-06 -9.695158473442694539e-06 -1.016984437192353499e-05 -1.065885191361096664e-05 -1.116204608317710909e-05 -1.167924862219900309e-05 -1.221023643866942098e-05 -1.275474012564234300e-05 -1.331244260231210281e-05 -1.388297789080333362e-05 -1.446593004183978053e-05 -1.506083222225125630e-05 -1.566716597697404462e-05 -1.628436067779086182e-05 -1.691179317054690971e-05 -1.754878763195790378e-05 -1.819461564640537519e-05 -1.884849651228175205e-05 -1.950959778651477301e-05 -2.017703607486079077e-05 -2.084987807442082792e-05 -2.152714187359640338e-05 -2.220779851338109474e-05 -2.289077381247108303e-05 -2.357495045719335875e-05 -2.425917035569177509e-05 -2.494223725419670949e-05 -2.562291961153270243e-05 -2.629995372631515029e-05 -2.697204710954801841e-05 -2.763788209358626735e-05 -2.829611966666973962e-05 -2.894540352049440460e-05 -2.958436429656635598e-05 -3.021162401540468959e-05 -3.082580067103317417e-05 -3.142551297164213124e-05 -3.200938520582600208e-05 -3.257605221242215824e-05 -3.312416443070945567e-05 -3.365239300657859732e-05 -3.415943492927976845e-05 -3.464401817249404309e-05 -3.510490681277563451e-05 -3.554090609788277527e-05 -3.595086743716548601e-05 -3.633369328601296166e-05 -3.668834189639261104e-05 -3.701383190573661247e-05 -3.730924673685756017e-05 -3.757373878219957472e-05 -3.780653334655867338e-05 -3.800693232343069244e-05 -3.817431758136348712e-05 -3.830815403810048498e-05 -3.840799240188821949e-05 -3.847347156108418982e-05 -3.850432060512097246e-05 -3.850036046195194086e-05 -3.846150513930844390e-05 -3.838776255941816123e-05 -3.827923497925864334e-05 -3.813611899092605550e-05 -3.795870509927009976e-05 -3.774737687656184207e-05 -3.750260969660056701e-05 -3.722496905331060577e-05 -3.691510847150133415e-05 -3.657376702005373046e-05 -3.620176644032020111e-05 -3.580000790497275397e-05 -3.536946842487794006e-05 -3.491119692380318328e-05 -3.442631000284651865e-05 -3.391598741841256103e-05 -3.338146729931866367e-05 -3.282404113018975848e-05 -3.224504852967795732e-05 -3.164587185320817187e-05 -3.102793065090459970e-05 -3.039267601207188535e-05 -2.974158482810259729e-05 -2.907615400594118604e-05 -2.839789466426119929e-05 -2.770832634430564015e-05 -2.700897126690550177e-05 -2.630134866652875545e-05 -2.558696923233807729e-05 -2.486732968514774702e-05 -2.414390751789213940e-05 -2.341815592575009658e-05 -2.269149895043876574e-05 -2.196532686139882496e-05 -2.124099179467036738e-05 -2.051980366821265842e-05 -1.980302639027600842e-05 -1.909187437520888512e-05 -1.838750937879370424e-05 -1.769103766287551458e-05 -1.700350749669765361e-05 -1.632590700000333882e-05 -1.565916233062758140e-05 -1.500413621700369437e-05 -1.436162683376431435e-05 -1.373236701644211627e-05 -1.311702380919123825e-05 -1.251619833746716399e-05 -1.193042599573546824e-05 -1.136017693854285079e-05 -1.080585686168572342e-05 -1.026780805876008034e-05 -9.746310737084261627e-06 -9.241584575852488910e-06 -8.753790508411567195e-06 -8.283032709756105763e-06 -7.829360769708062205e-06 -7.392772031789178531e-06 -6.973214077500212478e-06 -6.570587335592531459e-06 -6.184747795944736608e-06 -5.815509807837349827e-06 -5.462648942741436621e-06 -5.125904902195976864e-06 -4.804984451935262628e-06 -4.499564364126438289e-06 -4.209294350384667861e-06 -3.933799969132155484e-06 -3.672685491847558527e-06 -3.425536713804442591e-06 -3.191923696004226983e-06 -2.971403426163746271e-06 -2.763522387803724883e-06 -2.567819027694878610e-06 -2.383826113136042928e-06 -2.211072971758438585e-06 -2.049087607758538375e-06 -1.897398689649332538e-06 -1.755537405777230251e-06 -1.623039184973625633e-06 -1.499445280784304573e-06 -1.384304218743779078e-06 -1.277173107127476118e-06 -1.177618812518437961e-06 -1.085219002361964606e-06 -9.995630574493389713e-07 -9.202528579677561981e-07 -8.469034473752641866e-07 -7.791435789083439280e-07 -7.166161500036468781e-07 -6.589785303164614650e-07 -6.059027893479698680e-07 -5.570758299516013020e-07 -5.121994341820428442e-07 -4.709902280764361910e-07 -4.331795720252953164e-07 -3.985133833986048403e-07 -3.667518980499739129e-07 -3.376693772279636137e-07 -3.110537662871768581e-07 -2.867063114139499410e-07 -2.644411403696791756e-07 -2.440848130105792180e-07 -2.254758470739882760e-07 -2.084642244294334471e-07 -1.929108826840832584e-07 -1.786871967098371284e-07 -1.656744543279561596e-07 -1.537633300496931775e-07 -1.428533604319331730e-07 -1.328524242683911047e-07 -1.236762305025195963e-07 -1.152478164200305045e-07 -1.074970583603186555e-07 -1.003601968778687082e-07 -9.377937798962300292e-08 -8.770221186358947463e-08 -8.208135003850445481e-08 -7.687408201569621900e-08 -7.204195183275518628e-08 -6.755039501466155423e-08 -6.336839610227247450e-08 -5.946816678009612245e-08 -5.582484446540016358e-08 -5.241621107827421746e-08 -4.922243158710504924e-08 -4.622581181529632583e-08 -4.341057490234320008e-08 -4.076265573489801242e-08 -3.826951260004360702e-08 -3.591995526328477524e-08 -3.370398863619199887e-08 -3.161267117270732226e-08 -2.963798711760483001e-08 -2.777273172453069829e-08 -2.601040856353531155e-08 -2.434513804794944486e-08 -2.277157632701713093e-08 -2.128484371292895191e-08 -1.988046183795432377e-08 -1.855429876839720524e-08 -1.730252133635959147e-08 -1.612155398711296328e-08 -1.500804347846766487e-08 -1.395882880846752812e-08 -1.297091578829260221e-08 -1.204145571808706818e-08 -1.116772766402220148e-08 -1.034712387489832227e-08 -9.577137915669338208e-09 -8.855355133146200414e-09 -8.179445105575006671e-09 -7.547155762602742363e-09 -6.956308895199358468e-09 -6.404796806279910401e-09 -5.890579881989137787e-09 -5.411684890855003389e-09 -4.966203843220587408e-09 -4.552293266594680733e-09 -4.168173773792946673e-09 -3.812129820062840262e-09 -3.482509562833390046e-09 -3.177724753392275475e-09 -2.896250603749576203e-09 -2.636625584289484013e-09 -2.397451118644045270e-09 -2.177391151639033589e-09 -1.975171574273756929e-09 -1.789579496602632515e-09 -1.619462365193147705e-09 -1.463726926644077015e-09 -1.321338042555197582e-09 -1.191317364445003711e-09 -1.072741879501903949e-09 -9.647423398160774262e-10 -8.665015889528051708e-10 -7.772528004686886439e-10 -6.962776433094659108e-10 -6.229043890263119523e-10 -5.565059754637885202e-10 -4.964980410607477222e-10 -4.423369432116596930e-10 -3.935177733033397732e-10 -3.495723801069783559e-10 -3.100674122008994498e-10 -2.746023890534554257e-10 -2.428078093323142096e-10 -2.143433039457584076e-10 -1.888958402812910046e-10 -1.661779830998566947e-10 -1.459262165816456900e-10 -1.278993311102967805e-10 -1.118768775322183774e-10 -9.765769084152058947e-11 -8.505848452071677949e-11 -7.391251611459019449e-11 -6.406832402891993388e-11 -5.538853502634352119e-11 -4.774874143633147247e-11 -4.103644670256760922e-11 -3.515007755580117011e-11 -2.999806081996081004e-11 -2.549796263017047178e-11 -2.157568765938421055e-11 -1.816473581155221582e-11 -1.520551373960354982e-11 -1.264469848197243459e-11 -1.043465047814024261e-11 -8.532873217904498439e-12 -6.901516797307817943e-12 -5.506922692999017611e-12 -4.319207123122194680e-12 -3.311880433759232059e-12 -2.461500032790788863e-12 -1.747354485393927465e-12 -1.151176485050029906e-12 -6.568825189275202740e-13 -2.503371551020095198e-13 8.086001028202396484e-14 3.475665964300734191e-13 5.592706114899109416e-13 7.242461863928463051e-13 8.496933917448297076e-13 9.418635562146614755e-13
8.213581103084767716e-11 8.776332707291664681e-11 9.374958306021177995e-11 1.001155063429752701e-10 1.068831115932021617e-10 1.140755485936180731e-10 1.217171515860074042e-10 1.298334901967565061e-10 1.384514219553880599e-10 1.475991464196358310e-10 1.573062609181817085e-10 1.676038179195658768e-10 1.785243840329674047e-10 1.901021006435524025e-10 2.023727461818647471e-10 2.153738000233246303e-10 2.291445080102155912e-10 2.437259495847452475e-10 2.591611065176015138e-10 2.754949332121637308e-10 2.927744285599203251e-10 3.110487093179062139e-10 3.303690849738798340e-10 3.507891340597236959e-10 3.723647818679769870e-10 3.951543795206836755e-10 4.192187843336290281e-10 4.446214414128122492e-10 4.714284664134087666e-10 4.997087293846983436e-10 5.295339396173004489e-10 5.609787314018159416e-10 5.941207506002681612e-10 6.290407419239506770e-10 6.658226368030711711e-10 7.045536417252422224e-10 7.453243269110774522e-10 7.882287151863096534e-10 8.333643709004138404e-10 8.808324887322915050e-10 9.307379822136820722e-10 9.831895717906991404e-10 1.038299872233426803e-09 1.096185479192749314e-09 1.156967054692090908e-09 1.220769411330412039e-09 1.287721594960419973e-09 1.357956965593763227e-09 1.431613276271637568e-09 1.508832749625693636e-09 1.589762151840019185e-09 1.674552863709841865e-09 1.763360948476912640e-09 1.856347216104864737e-09 1.953677283640252821e-09 2.055521631285968867e-09 2.162055653793886768e-09 2.273459706761619206e-09 2.389919147395299750e-09 2.511624369274597639e-09 2.638770830629225284e-09 2.771559075605530957e-09 2.910194747969638577e-09 3.054888596656402326e-09 3.205856472534769383e-09 3.363319315714747196e-09 3.527503132673112477e-09 3.698638962420143818e-09 3.876962830869032449e-09 4.062715692502214155e-09 4.256143358353288772e-09 4.457496409238643005e-09 4.667030093078859246e-09 4.885004205043912539e-09 5.111682949138351993e-09 5.347334779709791306e-09 5.592232221216190210e-09 5.846651664421410883e-09 6.110873137002677488e-09 6.385180046346602229e-09 6.669858892077904355e-09 6.965198945606546369e-09 7.271491893689881512e-09 7.589031442684095630e-09 7.918112879801183910e-09 8.259032587287822345e-09 8.612087504999831395e-09 8.977574536352899889e-09 9.355789892084970500e-09 9.747028365660414438e-09 1.015158253347816969e-08 1.056974187230642997e-08 1.100179178555214379e-08 1.144801252907484103e-08 1.190867802626683669e-08 1.238405456103519844e-08 1.287439933613035074e-08 1.337995888296025293e-08 1.390096730760063115e-08 1.443764435615251473e-08 1.499019328089485851e-08 1.555879848682794368e-08 1.614362293618608733e-08 1.674480528631123077e-08 1.736245673390560579e-08 1.799665753611624141e-08 1.864745317612996008e-08 1.931485013796868011e-08 1.999881125195523609e-08 2.069925056886178779e-08 2.141602771704368120e-08 2.214894169289107246e-08 2.289772403068974969e-08 2.366203129345954124e-08 2.444143682152930167e-08 2.523542167050065923e-08 2.604336466484344998e-08 2.686453148765245387e-08 2.769806272107190273e-08 2.854296074556114976e-08 2.939807539953848333e-08 3.026208829399779545e-08 3.113349566946149014e-08 3.201058967511491761e-08 3.289143794218894306e-08 3.377386131562716132e-08 3.465540959982619926e-08 3.553333516579612693e-08 3.640456425849170545e-08 3.726566583435417435e-08 3.811281775032727817e-08 3.894177011682327878e-08 3.974780561838284226e-08 4.052569659716235455e-08 4.126965868597422001e-08 4.197330076949515195e-08 4.262957104452864525e-08 4.323069894298390130e-08 4.376813267461887563e-08 4.423247214072269239e-08 4.461339696492299057e-08 4.489958938333998344e-08 4.507865173353132057e-08 4.513701828025430542e-08 4.505986111618621883e-08 4.483098987758993150e-08 4.443274501867549460e-08 4.384588439431545986e-08 4.304946290902031942e-08 4.202070500091212029e-08 4.073486974306066055e-08 3.916510836122787594e-08 3.728231398701006494e-08 3.505496348884480622e-08 3.244895125058360911e-08 2.942741479856338177e-08 2.595055221357910754e-08 2.197543130408736749e-08 1.745579056158361182e-08 1.234183196858262649e-08 6.580005784194724420e-09 1.127874920919209161e-10 -7.121552839152647674e-09 -1.518918846269279127e-08 -2.416098073005657955e-08 -3.411273025896893741e-08 -4.512543392593619492e-08 -5.728554702401031234e-08 -7.068524982745844328e-08 -8.542271770095649311e-08 -1.016023937816502706e-07 -1.193352631481904033e-07 -1.387391272720228773e-07 -1.599388774231351409e-07 -1.830667655756828475e-07 -2.082626712289098478e-07 -2.356743624262061336e-07 -2.654577491207621059e-07 -2.977771269007974775e-07 -3.328054089517414585e-07 -3.707243439979950287e-07 -4.117247178339518419e-07 -4.560065359241999208e-07 -5.037791844272705567e-07 -5.552615668773843876e-07 -6.106822136458416519e-07 -6.702793611993604824e-07 -7.343009980784048881e-07 -8.030048744360883244e-07 -8.766584719089924829e-07 -9.555389305372899143e-07 -1.039932929414238398e-06 -1.130136517726628906e-06 -1.226454892849465293e-06 -1.329202122182148280e-06 -1.438700805461303401e-06 -1.555281674358743836e-06 -1.679283126273795509e-06 -1.811050689358608411e-06 -1.950936415974686203e-06 -2.099298201970126419e-06 -2.256499029390926127e-06 -2.422906130497134356e-06 -2.598890071247171724e-06 -2.784823752740160024e-06 -2.981081329469475701e-06 -3.188037043638154648e-06 -3.406063975220844109e-06 -3.635532707924691386e-06 -3.876809911704091842e-06 -4.130256843018790913e-06 -4.396227764591357602e-06 -4.675068287014841056e-06 -4.967113635184320157e-06 -5.272686843172265495e-06 -5.592096881835317861e-06 -5.925636724125943935e-06 -6.273581353780563701e-06 -6.636185723765407847e-06 -7.013682671573557140e-06 -7.406280799180540887e-06 -7.814162326172187823e-06 -8.237480925255622323e-06 -8.676359550041476312e-06 -9.130888265641744558e-06 -9.601122093251377208e-06 -1.008707888047133317e-05 -1.058873720967404820e-05 -1.110603435720870475e-05 -1.163886431667921985e-05 -1.218707589990434456e-05 -1.275047092946952989e-05 -1.332880253701000893e-05 -1.392177358150581000e-05 -1.452903520192573103e-05 -1.515018551851686501e-05 -1.578476849689927552e-05 -1.643227298888134884e-05 -1.709213196356420295e-05 -1.776372194184262047e-05 -1.844636264683876287e-05 -1.913931688211840241e-05 -1.984179064873964048e-05 -2.055293351126908150e-05 -2.127183922187406522e-05 -2.199754661046138835e-05 -2.272904074758986113e-05 -2.346525438553775713e-05 -2.420506968146347626e-05 -2.494732020506618071e-05 -2.569079323153874880e-05 -2.643423231891843764e-05 -2.717634016719185113e-05 -2.791578175470673477e-05 -2.865118774560347468e-05 -2.938115816010634484e-05 -3.010426629763298428e-05 -3.081906290079402047e-05 -3.152408054648560379e-05 -3.221783824843797440e-05 -3.289884625378534521e-05 -3.356561101448948050e-05 -3.421664031278867749e-05 -3.485044851827728059e-05 -3.546556195275916745e-05 -3.606052433768038793e-05 -3.663390229774247627e-05 -3.718429089324413247e-05 -3.771031915280734822e-05 -3.821065557742694106e-05 -3.868401358624691186e-05 -3.912915687412954919e-05 -3.954490465094113950e-05 -3.993013673254859505e-05 -4.028379845380037819e-05 -4.060490537425990362e-05 -4.089254774817002345e-05 -4.114589473105298006e-05 -4.136419829648619781e-05 -4.154679683793990874e-05 -4.169311843210728326e-05 -4.180268374189534072e-05 -4.187510853916283414e-05 -4.191010582938314296e-05 -4.190748756265041312e-05 -4.186716591783586430e-05 -4.178915414920735119e-05 -4.167356698743800332e-05 -4.152062058963060356e-05 -4.133063203574447987e-05 -4.110401837162289921e-05 -4.084129520164394287e-05 -4.054307483684913487e-05 -4.021006400720614769e-05 -3.984306114942299317e-05 -3.944295328441884373e-05 -3.901071250115926276e-05 -3.854739206604856065e-05 -3.805412217943177219e-05 -3.753210540296033216e-05 -3.698261178361262659e-05 -3.640697370200920242e-05 -3.580658047431085309e-05 -3.518287273842186463e-05 -3.453733665642811550e-05 -3.387149796617697532e-05 -3.318691591563259393e-05 -3.248517711413166116e-05 -3.176788933489473109e-05 -3.103667530313958549e-05 -3.029316650387482840e-05 -2.953899704295321834e-05 -2.877579759421114775e-05 -2.800518946455499364e-05 -2.722877880765639375e-05 -2.644815101552006739e-05 -2.566486531559465374e-05 -2.488044959932392560e-05 -2.409639550610467444e-05 -2.331415378454249112e-05 -2.253512995069671852e-05 -2.176068026070589423e-05 -2.099210801279815321e-05 -2.023066019124569400e-05 -1.947752446233474348e-05 -1.873382652991594595e-05 -1.800062785559626631e-05 -1.727892374614873583e-05 -1.656964180828014659e-05 -1.587364076851292464e-05 -1.519170965364262350e-05 -1.452456732502564369e-05 -1.387286235786318705e-05 -1.323717325468042733e-05 -1.261800898037603700e-05 -1.201580980453902445e-05 -1.143094843521486658e-05 -1.086373142695194489e-05 -1.031440084478434655e-05 -9.783136164804862440e-06 -9.270056391163851190e-06 -8.775222368688475260e-06 -8.298639269855303890e-06 -7.840259234564207226e-06 -7.399984141048149852e-06 -6.977668486307766403e-06 -6.573122354671610937e-06 -6.186114453446792691e-06 -5.816375195132400389e-06 -5.463599806304899692e-06 -5.127451444043431696e-06 -4.807564301632694147e-06 -4.503546686244375258e-06 -4.214984052348359712e-06 -3.941441975727224775e-06 -3.682469054145565658e-06 -3.437599721954102218e-06 -3.206356967166054651e-06 -2.988254940825427956e-06 -2.782801449775268424e-06 -2.589500325222633036e-06 -2.407853660769405230e-06 -2.237363914832075326e-06 -2.077535873588296587e-06 -1.927878471769089969e-06 -1.787906469740931830e-06 -1.657141986396869908e-06 -1.535115888384987444e-06 -1.421369037149252158e-06 -1.315453396129144864e-06 -1.216933001266371440e-06 -1.125384798690152675e-06 -1.040399354098689726e-06 -9.615814389229898198e-07 -8.885504988497587578e-07 -8.209410106927005288e-07 -7.584027339403682250e-07 -7.006008635725908518e-07 -6.472160909321479519e-07 -5.979445795651796171e-07 -5.524978630076120547e-07 -5.106026714977753035e-07 -4.720006945453719776e-07 -4.364482861835048144e-07 -4.037161195830675915e-07 -3.735887975191681217e-07 -3.458644249532666106e-07 -3.203541497371337532e-07 -2.968816771606275073e-07 -2.752827637583663635e-07 -2.554046954661337800e-07 -2.371057548801700806e-07 -2.202546820253529341e-07 -2.047301326858277112e-07 -1.904201379973169220e-07 -1.772215686473695650e-07 -1.650396066817613619e-07 -1.537872275737077522e-07 -1.433846948814931442e-07 -1.337590695002876876e-07 -1.248437352077720941e-07 -1.165779419124266414e-07 -1.089063677386189144e-07 -1.017787008253860125e-07 -9.514924147666604533e-08 -8.897652507987837079e-08 -8.322296600784552281e-08 -7.785452253577593835e-08 -7.284038264033511533e-08 -6.815267040153722156e-08 -6.376617259944000746e-08 -5.965808498630509972e-08 -5.580777761973658344e-08 -5.219657856304146648e-08 -4.880757519419925991e-08 -4.562543231409375846e-08 -4.263622620635206028e-08 -3.982729377484983907e-08 -3.718709586923193503e-08 -3.470509390278355597e-08 -3.237163886973782824e-08 -3.017787187937309122e-08 -2.811563534134117310e-08 -2.617739395943500645e-08 -2.435616471869145065e-08 -2.264545508241838173e-08 -2.103920865067577529e-08 -1.953175756920680008e-08 -1.811778101710906317e-08 -1.679226914207092923e-08 -1.555049185318828072e-08 -1.438797192274984797e-08 -1.330046188949951782e-08 -1.228392429633707885e-08 -1.133451483490814626e-08 -1.044856800776918246e-08 -9.622584955555926091e-09 -8.853223131656830611e-09 -8.137287540157503804e-09 -7.471723284154344696e-09 -6.853609200883274239e-09 -6.280152387423045947e-09 -5.748683445998515346e-09 -5.256652301147533134e-09 -4.801624462249723463e-09 -4.381277624206455094e-09 -3.993398516468253844e-09 -3.635879926211353520e-09 -3.306717835359891297e-09 -3.004008623422247928e-09 -2.725946298871140973e-09 -2.470819731144850425e-09 -2.237009863389437192e-09 -2.022986892908409077e-09 -1.827307412037323320e-09 -1.648611506925720866e-09 -1.485619815581117735e-09 -1.337130549609659345e-09 -1.202016486466278870e-09 -1.079221940786712331e-09 -9.677597246001749005e-10 -8.667081069854391632e-10 -7.752077841062307392e-10 -6.924588706071355118e-10 -6.177179231257293693e-10 -5.502950062332427814e-10 -4.895508105000541719e-10 -4.348938316367835702e-10 -3.857776188209454732e-10 -3.416980994164790678e-10 -3.021909863546976892e-10 -2.668292734948995608e-10 -2.352208233390302168e-10 -2.070060505545484214e-10 -1.818557038753001261e-10 -1.594687481120134841e-10 -1.395703472199239207e-10 -1.219099486460387516e-10 -1.062594685168929443e-10 -9.241157663073832194e-11 -8.017807968687002099e-11 -6.938840071861819725e-11 -5.988815229372554662e-11 -5.153780070422404705e-11 -4.421141808446482064e-11 -3.779551916733956155e-11 -3.218797921111859089e-11 -2.729702949881306668e-11 -2.304032672448707609e-11 -1.934409253227516745e-11 -1.614231946004500500e-11 -1.337603955656076664e-11 -1.099265198486968233e-11 -8.945305991717440619e-12 -7.192335709641821560e-12 -5.696743361717978825e-12 -4.425727555717889381e-12 -3.350253481932599274e-12 -2.444661964540939851e-12 -1.686314457925083007e-12 -1.055271224688549239e-12 -5.340000795033925795e-13 -1.071132307427823625e-13 2.388701012641212301e-13 5.157374657322015095e-13 7.337753973722147098e-13 9.019419637314522262e-13 1.028021407689774600e-12 1.118762520821339832e-12
9.200746540215054489e-11 9.830873008706921029e-11 1.050114952254598614e-10 1.121391695633864258e-10 1.197163772382348895e-10 1.277690111429844176e-10 1.363242880284818910e-10 1.454108053633788255e-10 1.550585999690827014e-10 1.652992084445759190e-10 1.761657293932002079e-10 1.876928874606357830e-10 1.999170991900792856e-10 2.128765406973476995e-10 2.266112171649345454e-10 2.411630341503101468e-10 2.565758706995885343e-10 2.728956542534298329e-10 2.901704373274213040e-10 3.084504759443764937e-10 3.277883097908777099e-10 3.482388440650434952e-10 3.698594329768323564e-10 3.927099648563517948e-10 4.168529488193879856e-10 4.423536029329719217e-10 4.692799438169888490e-10 4.977028776109033048e-10 5.276962922272020633e-10 5.593371508057507155e-10 5.927055862751617721e-10 6.278849969192238647e-10 6.649621428378826294e-10 7.040272431835255696e-10 7.451740740441365318e-10 7.885000668357034069e-10 8.341064070562526528e-10 8.820981332442547100e-10 9.325842359733976537e-10 9.856777567054843783e-10 1.041495886311844700e-09 1.100160063062556718e-09 1.161796069870961611e-09 1.226534130568790788e-09 1.294509004974898711e-09 1.365860082507407177e-09 1.440731474075786244e-09 1.519272101975462724e-09 1.601635787492944733e-09 1.687981335914357434e-09 1.778472618614438404e-09 1.873278651886439931e-09 1.972573672155887401e-09 2.076537207202627087e-09 2.185354142995951753e-09 2.299214785726911929e-09 2.418314918599322344e-09 2.542855852917088791e-09 2.673044472979869315e-09 2.809093274270517354e-09 2.951220394387999124e-09 3.099649636145583389e-09 3.254610482218244729e-09 3.416338100682582851e-09 3.585073340749107478e-09 3.761062717937187282e-09 3.944558387889307982e-09 4.135818107960922398e-09 4.335105185655139753e-09 4.542688412896747116e-09 4.758841985057113648e-09 4.983845403547374492e-09 5.217983360694219066e-09 5.461545605494953642e-09 5.714826788718462077e-09 5.978126285672499294e-09 6.251747994794011666e-09 6.536000110036331060e-09 6.831194864822146989e-09 7.137648245102341676e-09 7.455679668805149208e-09 7.785611628674529905e-09 8.127769295177849011e-09 8.482480075808400177e-09 8.850073126712891271e-09 9.230878812133935055e-09 9.625228106669636768e-09 1.003345193480954659e-08 1.045588044160553645e-08 1.089284218767009177e-08 1.134466326095864364e-08 1.181166629697929819e-08 1.229416939817650533e-08 1.279248494224727410e-08 1.330691826806145647e-08 1.383776622666383732e-08 1.438531558352540683e-08 1.494984125677734360e-08 1.553160437459022192e-08 1.613085013314823488e-08 1.674780543479767816e-08 1.738267628391394958e-08 1.803564491581822230e-08 1.870686663167303072e-08 1.939646630968308066e-08 2.010453456011241209e-08 2.083112348858748608e-08 2.157624202887811445e-08 2.233985080281982789e-08 2.312185646125232473e-08 2.392210545578530991e-08 2.474037718685510710e-08 2.557637646889350523e-08 2.642972524848163226e-08 2.729995350609881226e-08 2.818648926649376273e-08 2.908864763679348345e-08 3.000561878522130835e-08 3.093645476671814248e-08 3.188005509484890904e-08 3.283515095213261408e-08 3.380028792336570399e-08 3.477380712862468497e-08 3.575382462444532858e-08 3.673820893320510426e-08 3.772455655200009500e-08 3.871016528333979693e-08 3.969200522081047190e-08 4.066668721352879270e-08 4.163042862375796113e-08 4.257901618255072640e-08 4.350776573877658068e-08 4.441147868744836651e-08 4.528439485397676808e-08 4.612014160192321894e-08 4.691167892310194551e-08 4.765124026060091411e-08 4.833026880756884453e-08 4.893934901758259851e-08 4.946813305620175708e-08 4.990526191808759281e-08 5.023828092998055396e-08 5.045354935705574222e-08 5.053614382890467461e-08 5.046975530182027153e-08 5.023657927638817079e-08 4.981719899384068999e-08 4.919046134142911819e-08 4.833334520645178141e-08 4.722082203079051381e-08 4.582570833309276415e-08 4.411850998436409159e-08 4.206725804494814574e-08 3.963733599694025303e-08 3.679129823626175919e-08 3.348867972317562391e-08 2.968579672919659536e-08 2.533553866238793166e-08 2.038715100218645773e-08 1.478600942934019943e-08 8.473385296527632675e-09 1.386202650893430384e-09 -6.543212908758470688e-09 -1.538739317988446670e-08 -2.522399366547939166e-08 -3.613606671132545904e-08 -4.821234084208984599e-08 -6.154750556537106058e-08 -7.624250080503953126e-08 -9.240481001169978642e-08 -1.101487558789840893e-07 -1.295957974700116964e-07 -1.508748274290431656e-07 -1.741224678195977377e-07 -1.994833629925876215e-07 -2.271104677469705895e-07 -2.571653289017357765e-07 -2.898183582525090546e-07 -3.252490947395759386e-07 -3.636464535076387581e-07 -4.052089593922636536e-07 -4.501449622248568399e-07 -4.986728312084675175e-07 -5.510211254820286342e-07 -6.074287378623819831e-07 -6.681450086329752353e-07 -7.334298061372973254e-07 -8.035535708353465912e-07 -8.787973193948276498e-07 -9.594526053166929186e-07 -1.045821432539537366e-06 -1.138216118430441164e-06 -1.236959102553673097e-06 -1.342382697614685957e-06 -1.454828779007159681e-06 -1.574648409447375996e-06 -1.702201395264539044e-06 -1.837855771029877796e-06 -1.981987209352741275e-06 -2.134978352850319992e-06 -2.297218065510266195e-06 -2.469100600913524881e-06 -2.651024685069453081e-06 -2.843392511937388707e-06 -3.046608650068532180e-06 -3.261078859200725281e-06 -3.487208816074580453e-06 -3.725402749214624239e-06 -3.976061982930278796e-06 -4.239583391340316267e-06 -4.516357763807325593e-06 -4.806768083785429752e-06 -5.111187723731971055e-06 -5.429978559410325989e-06 -5.763489007612295129e-06 -6.112051992052791984e-06 -6.475982842931075275e-06 -6.855577136409071302e-06 -7.251108481022544285e-06 -7.662826258809621083e-06 -8.090953329709986105e-06 -8.535683708547563657e-06 -8.997180224657917873e-06 -9.475572174947365301e-06 -9.970952981872562864e-06 -1.048337786849484517e-05 -1.101286156339035223e-05 -1.155937604877354200e-05 -1.212284836571507559e-05 -1.270315849079259644e-05 -1.330013729890426561e-05 -1.391356462728500941e-05 -1.454316745599498773e-05 -1.518861822028610673e-05 -1.584953327029478803e-05 -1.652547149344531512e-05 -1.721593311478105781e-05 -1.792035869015740779e-05 -1.863812830683420240e-05 -1.936856100548724495e-05 -2.011091443702190827e-05 -2.086438476680917871e-05 -2.162810683808271965e-05 -2.240115460522615812e-05 -2.318254184655672758e-05 -2.397122316496202603e-05 -2.476609528339191778e-05 -2.556599864073769691e-05 -2.636971929206235541e-05 -2.717599111548008853e-05 -2.798349832623455178e-05 -2.879087829669585701e-05 -2.959672467910664584e-05 -3.039959082595866124e-05 -3.119799350089765911e-05 -3.199041687103784909e-05 -3.277531676954325093e-05 -3.355112521530873439e-05 -3.431625517457000639e-05 -3.506910554730117708e-05 -3.580806635934071126e-05 -3.653152413933706191e-05 -3.723786745783906290e-05 -3.792549260419415049e-05 -3.859280937536943920e-05 -3.923824694940143833e-05 -3.986025981491375913e-05 -4.045733372704412342e-05 -4.102799165919642139e-05 -4.157079971929963588e-05 -4.208437299871864169e-05 -4.256738132163681077e-05 -4.301855486261896598e-05 -4.343668960018033323e-05 -4.382065257452546082e-05 -4.416938691819611472e-05 -4.448191662916991585e-05 -4.475735105698374722e-05 -4.499488907371738077e-05 -4.519382290315138151e-05 -4.535354158310848981e-05 -4.547353403788505688e-05 -4.555339173976911157e-05 -4.559281094091049882e-05 -4.559159445924147318e-05 -4.554965300472530549e-05 -4.546700603491902131e-05 -4.534378213165129036e-05 -4.518021889352159240e-05 -4.497666234189436144e-05 -4.473356584107418467e-05 -4.445148853637522488e-05 -4.413109331682628649e-05 -4.377314431224272749e-05 -4.337850393734080795e-05 -4.294812949843028569e-05 -4.248306938098567041e-05 -4.198445883903174127e-05 -4.145351540977537642e-05 -4.089153397923974364e-05 -4.029988152680344577e-05 -3.967999157848490024e-05 -3.903335840053772656e-05 -3.836153096641471677e-05 -3.766610673140641577e-05 -3.694872525025821787e-05 -3.621106167380784140e-05 -3.545482016115757221e-05 -3.468172724410312929e-05 -3.389352518048240417e-05 -3.309196533278080529e-05 -3.227880160775006591e-05 -3.145578399195910353e-05 -3.062465221711875639e-05 -2.978712958770972857e-05 -2.894491700191689093e-05 -2.809968719513898191e-05 -2.725307923342600120e-05 -2.640669328210884620e-05 -2.556208567265319637e-05 -2.472076428840482560e-05 -2.388418428742601461e-05 -2.305374417807089241e-05 -2.223078226032929958e-05 -2.141657344331980955e-05 -2.061232644663808135e-05 -1.981918139060522151e-05 -1.903820777782236210e-05 -1.827040286585063044e-05 -1.751669042831518344e-05 -1.677791989930007009e-05 -1.605486589357699975e-05 -1.534822809300285536e-05 -1.465863148735611394e-05 -1.398662695596425775e-05 -1.333269217471577507e-05 -1.269723283146861710e-05 -1.208058413145552261e-05 -1.148301257306742274e-05 -1.090471797336334817e-05 -1.034583572180711948e-05 -9.806439240085750941e-06 -9.286542625396789917e-06 -8.786103454318855888e-06 -8.305025724283257804e-06 -7.843162909747733322e-06 -7.400321110420832893e-06 -6.976262269292111859e-06 -6.570707438783284106e-06 -6.183340074025821001e-06 -5.813809333094225646e-06 -5.461733364956072404e-06 -5.126702566935965232e-06 -4.808282794611523308e-06 -4.506018508256073670e-06 -4.219435841196839118e-06 -3.948045576761884416e-06 -3.691346021821265036e-06 -3.448825766287175079e-06 -3.219966319297324646e-06 -3.004244614167788990e-06 -2.801135375542926367e-06 -2.610113343488288680e-06 -2.430655350553073023e-06 -2.262242249065242255e-06 -2.104360687106471124e-06 -1.956504732737477325e-06 -1.818177347101966571e-06 -1.688891708025738823e-06 -1.568172386637209405e-06 -1.455556380371025673e-06 -1.350594006468731832e-06 -1.252849660761465927e-06 -1.161902447108840270e-06 -1.077346683375345584e-06 -9.987922902507770817e-07 -9.258650695690826042e-07 -8.582068790495706587e-07 -7.954757105816156256e-07 -7.373456792996877914e-07 -6.835069307566052365e-07 -6.336654735001081294e-07 -5.875429442997431665e-07 -5.448763131581486865e-07 -5.054175350823748413e-07 -4.689331553879482507e-07 -4.352038750695480294e-07 -4.040240824993553286e-07 -3.752013574152350032e-07 -3.485559528380351536e-07 -3.239202602176328288e-07 -3.011382627532355400e-07 -2.800649814709941500e-07 -2.605659182737251811e-07 -2.425164998081082193e-07 -2.258015256272509229e-07 -2.103146237641030449e-07 -1.959577164765009675e-07 -1.826404985808646023e-07 -1.702799304595404914e-07 -1.587997475099441170e-07 -1.481299875022291769e-07 -1.382065370282630569e-07 -1.289706979587180099e-07 -1.203687745781803072e-07 -1.123516818402760927e-07 -1.048745749767075845e-07 -9.789650050528930484e-08 -9.138006851261893672e-08 -8.529114593651781157e-08 -7.959857044122369624e-08 -7.427388436387703930e-08 -6.929108811345120564e-08 -6.462641232188037960e-08 -6.025810798089353473e-08 -5.616625374604493397e-08 -5.233257955043742996e-08 -4.874030564371080751e-08 -4.537399615594591763e-08 -4.221942628002792690e-08 -3.926346216885959870e-08 -3.649395265434655093e-08 -3.389963191249415876e-08 -3.147003222217639813e-08 -2.919540599329760837e-08 -2.706665627230475702e-08 -2.507527496847088882e-08 -2.321328808240496012e-08 -2.147320725804374962e-08 -1.984798702043984398e-08 -1.833098710331920583e-08 -1.691593931219078892e-08 -1.559691841030752848e-08 -1.436831655556883880e-08 -1.322482085625388341e-08 -1.216139365195508051e-08 -1.117325516302569380e-08 -1.025586818709144320e-08 -9.404924554555646382e-09 -8.616333086435757814e-09 -7.886208827259028022e-09 -7.210863353069564154e-09 -6.586795979847442586e-09 -6.010685720838908807e-09 -5.479383862472215773e-09 -4.989907047752078450e-09 -4.539430773349534534e-09 -4.125283222117662935e-09 -3.744939366566210303e-09 -3.396015291006103431e-09 -3.076262690745801005e-09 -2.783563515984209163e-09 -2.515924736010345938e-09 -2.271473206099001595e-09 -2.048450625187025212e-09 -1.845208577135376720e-09 -1.660203652224465726e-09 -1.491992648593833026e-09 -1.339227855712855355e-09 -1.200652423741694851e-09 -1.075095823893923090e-09 -9.614694057168418807e-10 -8.587620576327167393e-10 -7.660359771957413539e-10 -6.824225573724155334e-10 -6.071183947995922875e-10 -5.393814254576668237e-10 -4.785271925600967966e-10 -4.239252507362745373e-10 -3.749957098059685177e-10 -3.312059206349272005e-10 -2.920673047453115492e-10 -2.571323285496647430e-10 -2.259916222981360349e-10 -1.982712430879127080e-10 -1.736300805899643350e-10 -1.517574035086904419e-10 -1.323705442092304583e-10 -1.152127184281458552e-10 -1.000509765271716660e-10 -8.667428235675979253e-11 -7.489171546516764182e-11 -6.453079211789011762e-11 -5.543590037845901801e-11 -4.746684434196135643e-11 -4.049749250326133967e-11 -3.441452517894688544e-11 -2.911627588132629191e-11 -2.451166156021763126e-11 -2.051919667954197741e-11 -1.706608617684633725e-11 -1.408739246072048249e-11 -1.152527172994821503e-11 -9.328275045427115637e-12 -7.450709748086064130e-12 -5.852056990043775753e-12 -4.496441329217145013e-12 -3.352148526885516571e-12 -2.391187880952365048e-12 -1.588895622748557477e-12 -9.235761002944195091e-13 -3.761776643791035139e-13 6.999963578269357899e-14 4.295672543818529638e-13 7.152847744337299316e-13 9.382723079493445408e-13 1.108200853742939916e-12 1.233462634644161545e-12 1.321323282271989668e-12
1.030189803795301390e-10 1.100714674216445393e-10 1.175731090467375067e-10 1.255500777657788483e-10 1.340299040192328775e-10 1.430415357399675407e-10 1.526153998523589293e-10 1.627834657292736371e-10 1.735793106259658644e-10 1.850381871071525972e-10 1.971970924804504393e-10 2.100948402461118723e-10 2.237721335694296378e-10 2.382716407784575660e-10 2.536380728856165682e-10 2.699182631275047433e-10 2.871612485126211092e-10 3.054183533619332288e-10 3.247432748220305062e-10 3.451921703252830613e-10 3.668237469656163292e-10 3.896993527526588221e-10 4.138830697005849665e-10 4.394418087014805859e-10 4.664454061260957485e-10 4.949667220876675537e-10 5.250817402968929133e-10 5.568696694284203055e-10 5.904130459108552564e-10 6.257978380440186804e-10 6.631135513381639839e-10 7.024533349608836185e-10 7.439140891678599118e-10 7.875965735838772279e-10 8.336055161903456332e-10 8.820497228651608704e-10 9.330421873098009750e-10 9.867002011876092371e-10 1.043145464285427230e-09 1.102504194499134117e-09 1.164907237431215807e-09 1.230490175375917204e-09 1.299393435454474014e-09 1.371762396649469119e-09 1.447747495473412212e-09 1.527504329992235673e-09 1.611193761909420191e-09 1.698982016401071947e-09 1.791040779376048576e-09 1.887547291818374479e-09 1.988684440851659504e-09 2.094640847146827811e-09 2.205610948274906653e-09 2.321795077586218305e-09 2.443399538175425765e-09 2.570636671469064889e-09 2.703724919946901046e-09 2.842888883482416593e-09 2.988359368758729147e-09 3.140373431185416985e-09 3.299174408707907376e-09 3.465011946864234824e-09 3.638142014404080881e-09 3.818826908739941114e-09 4.007335250452379363e-09 4.203941966016453007e-09 4.408928257857297912e-09 4.622581560775570226e-09 4.845195483710280902e-09 5.077069735723413165e-09 5.318510034998824495e-09 5.569827999545025197e-09 5.831341018176377191e-09 6.103372100218536604e-09 6.386249702239652982e-09 6.680307529947931484e-09 6.985884313215614837e-09 7.303323551987377377e-09 7.632973230605539712e-09 7.975185497832240705e-09 8.330316309566471888e-09 8.698725030939766713e-09 9.080773994122361758e-09 9.476828007781929110e-09 9.887253813700176544e-09 1.031241948556925652e-08 1.075269376445163233e-08 1.120844532479001551e-08 1.168004196419232688e-08 1.216784970948397503e-08 1.267223183071013608e-08 1.319354775387543827e-08 1.373215186222289031e-08 1.428839217476723054e-08 1.486260888960214933e-08 1.545513277818967360e-08 1.606628341539982073e-08 1.669636722849217069e-08 1.734567534650725321e-08 1.801448122965321023e-08 1.870303805622032393e-08 1.941157584232265219e-08 2.014029826733618392e-08 2.088937917526988487e-08 2.165895871944909804e-08 2.244913911480557117e-08 2.325997995873401535e-08 2.409149307788225631e-08 2.494363685437879548e-08 2.581630998084969406e-08 2.670934458912958462e-08 2.762249869281257399e-08 2.855544787870997454e-08 2.950777617686804312e-08 3.047896603304792373e-08 3.146838730146551952e-08 3.247528516913160763e-08 3.349876691631433883e-08 3.453778741046551859e-08 3.559113322341130938e-08 3.665740525370814771e-08 3.773499972781466442e-08 3.882208744514144290e-08 3.991659112312497194e-08 4.101616068925557045e-08 4.211814635748773471e-08 4.321956931671850064e-08 4.431708984905947123e-08 4.540697268550526164e-08 4.648504939636075756e-08 4.754667760349563085e-08 4.858669679120990851e-08 4.959938048230120372e-08 5.057838453590604740e-08 5.151669131394123574e-08 5.240654945360689477e-08 5.323940897454060413e-08 5.400585144097602245e-08 5.469551489178339802e-08 5.529701324472157244e-08 5.579784987576807935e-08 5.618432507019911587e-08 5.644143703934982146e-08 5.655277619590432607e-08 5.650041238135486803e-08 5.626477474216421540e-08 5.582452395638351977e-08 5.515641652029600439e-08 5.423516081529544359e-08 5.303326468896929423e-08 5.152087430148050759e-08 4.966560400911972151e-08 4.743235708162091748e-08 4.478313707875273480e-08 4.167684974512862831e-08 3.806909532037054737e-08 3.391195120500322892e-08 2.915374497100198485e-08 2.373881776001503863e-08 1.760727817216807175e-08 1.069474681424484044e-08 2.932091748099924458e-09 -5.754844841421146341e-09 -1.544552835490913413e-08 -2.622502136758296562e-08 -3.818428050564614104e-08 -5.142045991159201569e-08 -6.603722048910279223e-08 -8.214504400064988553e-08 -9.986155096713158489e-08 -1.193118211891478461e-07 -1.406287155741609722e-07 -1.639531978131689264e-07 -1.894346543052021877e-07 -2.172312105784862490e-07 -2.475100423041279384e-07 -2.804476788425671192e-07 -3.162302971055311322e-07 -3.550540033579129862e-07 -3.971251004258800360e-07 -4.426603376208418244e-07 -4.918871405348721308e-07 -5.450438177133201058e-07 -6.023797410659368943e-07 -6.641554967407314304e-07 -7.306430030563628140e-07 -8.021255919712058506e-07 -8.788980504618574025e-07 -9.612666180929741925e-07 -1.049548936985680306e-06 -1.144073950335520479e-06 -1.245181745595036106e-06 -1.353223338422619653e-06 -1.468560393510356209e-06 -1.591564878441218409e-06 -1.722618646792172226e-06 -1.862112946796492062e-06 -2.010447852007641716e-06 -2.168031610570344906e-06 -2.335279909903498041e-06 -2.512615053835704474e-06 -2.700465049509070587e-06 -2.899262601681163244e-06 -3.109444012409817646e-06 -3.331447984501233423e-06 -3.565714327538865418e-06 -3.812682565788705946e-06 -4.072790447796133007e-06 -4.346472358047889244e-06 -4.634157631672114472e-06 -4.936268773783562842e-06 -5.253219585753681607e-06 -5.585413201387816420e-06 -5.933240036727364312e-06 -6.297075657954781811e-06 -6.677278572663975775e-06 -7.074187950561481710e-06 -7.488121280480475672e-06 -7.919371971415974502e-06 -8.368206906118233989e-06 -8.834863956608765979e-06 -9.319549471799171221e-06 -9.822435748196896033e-06 -1.034365849545779639e-05 -1.088331430929691954e-05 -1.144145816497641291e-05 -1.201810094525724529e-05 -1.261320701731108570e-05 -1.322669187364020739e-05 -1.385841985253413280e-05 -1.450820195399633781e-05 -1.517579376739353784e-05 -1.586089352730986495e-05 -1.656314031421507457e-05 -1.728211241658265981e-05 -1.801732587100406385e-05 -1.876823319664298257e-05 -1.953422234004621182e-05 -2.031461584587846640e-05 -2.110867026856571568e-05 -2.191557583912464682e-05 -2.273445640060847798e-05 -2.356436962462887114e-05 -2.440430752030231922e-05 -2.525319724573867367e-05 -2.610990223082283864e-05 -2.697322361856239543e-05 -2.784190203067141267e-05 -2.871461966135743305e-05 -2.959000270146806361e-05 -3.046662409325951975e-05 -3.134300661406860805e-05 -3.221762628512802652e-05 -3.308891609965995657e-05 -3.395527006224764618e-05 -3.481504752931156616e-05 -3.566657783834450214e-05 -3.650816521138565901e-05 -3.733809391606858041e-05 -3.815463366546980109e-05 -3.895604523593771470e-05 -3.974058628011098893e-05 -4.050651731045709321e-05 -4.125210782690056326e-05 -4.197564256047314952e-05 -4.267542780343266685e-05 -4.334979779497071228e-05 -4.399712113048214927e-05 -4.461580716141496213e-05 -4.520431235196666173e-05 -4.576114655835959618e-05 -4.628487919611969505e-05 -4.677414526070657649e-05 -4.722765116701234693e-05 -4.764418037365280846e-05 -4.802259875863878216e-05 -4.836185971391513620e-05 -4.866100892741140256e-05 -4.891918882263730534e-05 -4.913564262748670923e-05 -4.930971804576748301e-05 -4.944087050704547661e-05 -4.952866597266589372e-05 -4.957278327827708360e-05 -4.957301599581706499e-05 -4.952927380071108003e-05 -4.944158333294992663e-05 -4.931008854375176499e-05 -4.913505052263300273e-05 -4.891684680290041460e-05 -4.865597014680524417e-05 -4.835302681484184684e-05 -4.800873432690595528e-05 -4.762391872622287323e-05 -4.719951136008835387e-05 -4.673654519450998830e-05 -4.623615068277035447e-05 -4.569955121072625723e-05 -4.512805814429847722e-05 -4.452306550705834888e-05 -4.388604431807497307e-05 -4.321853662222001992e-05 -4.252214924693015311e-05 -4.179854732097583556e-05 -4.104944759207530738e-05 -4.027661158121272078e-05 -3.948183861225790058e-05 -3.866695875594470399e-05 -3.783382572743806006e-05 -3.698430977660869905e-05 -3.612029060974247406e-05 -3.524365038074491401e-05 -3.435626678896493765e-05 -3.346000631957232871e-05 -3.255671766098332525e-05 -3.164822533216594356e-05 -3.073632355077293032e-05 -2.982277037097953942e-05 -2.890928211764643072e-05 -2.799752814103194536e-05 -2.708912591373250885e-05 -2.618563648888996891e-05 -2.528856033597177402e-05 -2.439933356763743444e-05 -2.351932456837349625e-05 -2.264983103274026559e-05 -2.179207741823596320e-05 -2.094721281498753036e-05 -2.011630923173388303e-05 -1.930036029489793885e-05 -1.850028035497586689e-05 -1.771690399201633569e-05 -1.695098590963956453e-05 -1.620320120487192710e-05 -1.547414599905897413e-05 -1.476433841327920042e-05 -1.407421987002529764e-05 -1.340415670145252638e-05 -1.275444204322622509e-05 -1.212529799193178600e-05 -1.151687800314454336e-05 -1.092926950659486006e-05 -1.036249671440167238e-05 -9.816523598080100730e-06 -9.291257009959771863e-06 -8.786549924756174168e-06 -8.302204777330464576e-06 -7.837976873122496664e-06 -7.393577848355836779e-06 -6.968679157865974690e-06 -6.562915569288023734e-06 -6.175888643346177299e-06 -5.807170181092846035e-06 -5.456305620144820843e-06 -5.122817363237141153e-06 -4.806208023749787447e-06 -4.505963574245528525e-06 -4.221556385469859367e-06 -3.952448144700684073e-06 -3.698092643772447357e-06 -3.457938428536197711e-06 -3.231431302929672376e-06 -3.018016682219598271e-06 -2.817141791323640460e-06 -2.628257705418544487e-06 -2.450821231281154737e-06 -2.284296628986512523e-06 -2.128157174693264371e-06 -1.981886566278530907e-06 -1.844980174533724344e-06 -1.716946143503739616e-06 -1.597306344332215719e-06 -1.485597187675169832e-06 -1.381370300353253678e-06 -1.284193072438624775e-06 -1.193649081409877919e-06 -1.109338400366694194e-06 -1.030877797569658859e-06 -9.579008347717334412e-07 -8.900578719322846133e-07 -8.270159859623070877e-07 -7.684588111412797108e-07 -7.140863087793524322e-07 -6.636144735765860980e-07 -6.167749839600370489e-07 -5.733148034644888294e-07 -5.329957399691853915e-07 -4.955939693155502700e-07 -4.608995295161547630e-07 -4.287157914268754044e-07 -3.988589113976080980e-07 -3.711572710473680377e-07 -3.454509089304567172e-07 -3.215909484766222705e-07 -2.994390262031699055e-07 -2.788667238145927295e-07 -2.597550074286304197e-07 -2.419936767992676002e-07 -2.254808270505143057e-07 -2.101223250907719630e-07 -1.958313025493217629e-07 -1.825276667647347342e-07 -1.701376310612400547e-07 -1.585932652746155769e-07 -1.478320672339979882e-07 -1.377965556712408677e-07 -1.284338848147822736e-07 -1.196954807306572989e-07 -1.115366992988572532e-07 -1.039165055585501164e-07 -9.679717401976528786e-08 -9.014400942177462576e-08 -8.392508731831779072e-08 -7.811101378643062305e-08 -7.267470348769641338e-08 -6.759117525742740691e-08 -6.283736435735625777e-08 -5.839195049981983688e-08 -5.423520073505785828e-08 -5.034882628695361370e-08 -4.671585242531557032e-08 -4.332050047345272601e-08 -4.014808106738438189e-08 -3.718489780654438397e-08 -3.441816046433773985e-08 -3.183590695949341684e-08 -2.942693332504619149e-08 -2.718073095016535979e-08 -2.508743041026483144e-08 -2.313775124222576228e-08 -2.132295706355733023e-08 -1.963481547644079357e-08 -1.806556223934852564e-08 -1.660786922997297905e-08 -1.525481576314029337e-08 -1.399986286601841187e-08 -1.283683014995456365e-08 -1.175987495357326119e-08 -1.076347346515430753e-08 -9.842403563715318103e-09 -8.991729147558990908e-09 -8.206785746312292177e-09 -7.483167237637685937e-09 -6.816713512898098671e-09 -6.203498957112509610e-09 -5.639821627639875137e-09 -5.122193033219702228e-09 -4.647328430392025867e-09 -4.212137567990593443e-09 -3.813715822468595148e-09 -3.449335677373559890e-09 -3.116438509455202537e-09 -2.812626651766289725e-09 -2.535655710825628436e-09 -2.283427120550084449e-09 -2.053980920342946950e-09 -1.845488748544617090e-09 -1.656247045508083607e-09 -1.484670462949299637e-09 -1.329285478020027186e-09 -1.188724211849042674e-09 -1.061718453159916021e-09 -9.470938880760306727e-10 -8.437645374227888822e-10 -7.507274027918452546e-10 -6.670573223911160288e-10 -5.919020373120963300e-10 -5.244774683424849755e-10 -4.640632028697463170e-10 -4.099981907908199580e-10 -3.616766476888950603e-10 -3.185441628811473536e-10 -2.800940092987079923e-10 -2.458636515458909036e-10 -2.154314479109264598e-10 -1.884135415730830786e-10 -1.644609357773383247e-10 -1.432567473314545488e-10 -1.245136324236841792e-10 -1.079713784628484436e-10 -9.339465540580175997e-11 -8.057091985868432255e-11 -6.930846511525446441e-11 -5.943461022513853645e-11 -5.079402116328336019e-11 -4.324715719541960981e-11 -3.666883559880054386e-11 -3.094690799854393504e-11 -2.598104171344513656e-11 -2.168159966673365117e-11 -1.796861260301400462e-11 -1.477083755841664502e-11 -1.202489675322370897e-11 -9.674491311269151874e-12 -7.669684455113266873e-12 -5.966249077267838655e-12 -4.525074842952500139e-12 -3.311630236521639844e-12 -2.295475219649917673e-12 -1.449820422698543842e-12 -7.511290397552450342e-13 -1.787578412164339392e-13 2.853660456863550557e-13 6.570357093484791703e-13 9.500252801026241986e-13 1.176323700402834631e-12 1.346343927721441119e-12 1.469109867769024492e-12 1.552423154537926738e-12
1.152962256105065226e-10 1.231859251526830750e-10 1.315778621793248659e-10 1.405012860231275163e-10 1.499869625130688639e-10 1.600672404257113255e-10 1.707761200925209657e-10 1.821493241870554280e-10 1.942243707129269673e-10 2.070406482103246060e-10 2.206394931954257994e-10 2.350642698434155469e-10 2.503604519218087665e-10 2.665757069766300882e-10 2.837599827694219640e-10 3.019655959583065390e-10 3.212473230111896224e-10 3.416624933338122491e-10 3.632710845895815201e-10 3.861358201821685529e-10 4.103222688653574554e-10 4.358989464380754865e-10 4.629374194753892244e-10 4.915124110389510239e-10 5.217019083026422332e-10 5.535872720210985600e-10 5.872533477603739014e-10 6.227885788013362545e-10 6.602851206170957386e-10 6.998389568164714948e-10 7.415500164355601172e-10 7.855222924493204216e-10 8.318639613644935852e-10 8.806875037443075044e-10 9.321098255040496883e-10 9.862523798049862096e-10 1.043241289362009827e-09 1.103207468968028140e-09 1.166286748025169474e-09 1.232619992859772847e-09 1.302353228584487664e-09 1.375637760256588290e-09 1.452630293067290584e-09 1.533493051281734542e-09 1.618393895633909772e-09 1.707506438864580141e-09 1.801010159073981083e-09 1.899090510543472450e-09 2.001939031662697796e-09 2.109753449579929088e-09 2.222737781173764486e-09 2.341102429924039157e-09 2.465064278237939657e-09 2.594846774764879489e-09 2.730680016209363376e-09 2.872800823125402040e-09 3.021452809148870906e-09 3.176886443094341678e-09 3.339359103311631291e-09 3.509135123662600985e-09 3.686485830441791364e-09 3.871689569523410630e-09 4.065031722973022141e-09 4.266804714312821984e-09 4.477308001576128864e-09 4.696848057226042382e-09 4.925738333948340889e-09 5.164299215253878233e-09 5.412857949745376880e-09 5.671748567811217256e-09 5.941311779408107293e-09 6.221894851480194007e-09 6.513851463435905699e-09 6.817541538961091599e-09 7.133331052288849017e-09 7.461591806867789285e-09 7.802701184172571808e-09 8.157041860176972607e-09 8.525001486761512678e-09 8.906972335049556043e-09 9.303350897354959309e-09 9.714537444077837060e-09 1.014093553149834180e-08 1.058295145598793211e-08 1.104099364967771210e-08 1.151547201209081708e-08 1.200679717165338510e-08 1.251537967034180988e-08 1.304162906399606665e-08 1.358595293002289908e-08 1.414875577332165979e-08 1.473043782028277052e-08 1.533139368962337808e-08 1.595201092763172485e-08 1.659266839407743505e-08 1.725373448360442322e-08 1.793556516584091450e-08 1.863850182573060341e-08 1.936286888369574964e-08 2.010897117317755925e-08 2.087709105084531143e-08 2.166748521231706066e-08 2.248038118356810598e-08 2.331597345531706812e-08 2.417441922454780880e-08 2.505583370394341260e-08 2.596028495635562192e-08 2.688778820749826746e-08 2.783829958582198243e-08 2.881170923398397444e-08 2.980783373145894219e-08 3.082640776263152209e-08 3.186707495915658496e-08 3.292937783945609956e-08 3.401274676193502120e-08 3.511648780183161105e-08 3.623976945456698895e-08 3.738160806101395134e-08 3.854085184227486835e-08 3.971616342333129644e-08 4.090600071631904367e-08 4.210859602519545194e-08 4.332193322421014150e-08 4.454372285289306108e-08 4.577137496024523369e-08 4.700196952049600842e-08 4.823222423220482135e-08 4.945845950168153688e-08 5.067656040071870407e-08 5.188193537754175873e-08 5.306947148873948447e-08 5.423348590882503876e-08 5.536767346307566002e-08 5.646504991850432551e-08 5.751789075733551049e-08 5.851766514730548555e-08 5.945496481362177942e-08 6.031942750863105526e-08 6.109965476731493119e-08 6.178312362984118028e-08 6.235609200669908650e-08 6.280349735766600105e-08 6.310884835317242953e-08 6.325410918578738955e-08 6.321957620076707457e-08 6.298374651814528238e-08 6.252317832494310100e-08 6.181234252502169360e-08 6.082346544616005395e-08 5.952636231940732590e-08 5.788826126492594146e-08 5.587361754170359775e-08 5.344391784598861056e-08 5.055747447537496690e-08 4.716920921245101133e-08 4.323042682412554417e-08 3.868857812044183925e-08 3.348701257016593927e-08 2.756472052995889450e-08 2.085606520976701702e-08 1.329050456938885854e-08 4.792303420235208413e-09 -4.719763907782592742e-09 -1.533271988135952205e-08 -2.713969850801352230e-08 -4.024026784937473933e-08 -5.474075952925014016e-08 -7.075460434090902308e-08 -8.840267292982684663e-08 -1.078136203933204767e-07 -1.291242334972374404e-07 -1.524797790626593072e-07 -1.780343519227381785e-07 -2.059512206920157201e-07 -2.364031694284008166e-07 -2.695728331022186698e-07 -3.056530246182273767e-07 -3.448470509662077965e-07 -3.873690159046896669e-07 -4.334441064118460147e-07 -4.833088599687978988e-07 -5.372114095749422543e-07 -5.954117032340430842e-07 -6.581816944951834934e-07 -7.258055004861650889e-07 -7.985795237402906078e-07 -8.768125339925630059e-07 -9.608257060103215690e-07 -1.050952609428127627e-06 -1.147539146479547216e-06 -1.250943433461506182e-06 -1.361535621732269669e-06 -1.479697654034252062e-06 -1.605822951949627563e-06 -1.740316030342795088e-06 -1.883592034720923678e-06 -2.036076197554046183e-06 -2.198203209742282154e-06 -2.370416503600270267e-06 -2.553167443950911083e-06 -2.746914424182545479e-06 -2.952121864427727689e-06 -3.169259109368359477e-06 -3.398799223562804062e-06 -3.641217682624898503e-06 -3.896990959064558358e-06 -4.166595002122900592e-06 -4.450503611502778923e-06 -4.749186705505785121e-06 -5.063108484739546722e-06 -5.392725493250776060e-06 -5.738484579670286240e-06 -6.100820761720021548e-06 -6.480154998230397024e-06 -6.876891873639834101e-06 -7.291417200798375887e-06 -7.724095548764901910e-06 -8.175267703169973832e-06 -8.645248067607523180e-06 -9.134322015411103915e-06 -9.642743202060235724e-06 -1.017073084933934964e-05 -1.071846701323209512e-05 -1.128609384836602237e-05 -1.187371088262245128e-05 -1.248137231628275865e-05 -1.310908436078846867e-05 -1.375680263283966753e-05 -1.442442962013586641e-05 -1.511181223556619103e-05 -1.581873947707653006e-05 -1.654494021076570142e-05 -1.729008109499163511e-05 -1.805376466338528234e-05 -1.883552758467632661e-05 -1.963483911711562757e-05 -2.045109977503903497e-05 -2.128364022473912184e-05 -2.213172042630398613e-05 -2.299452903742921109e-05 -2.387118309442288555e-05 -2.476072798468621848e-05 -2.566213772388199429e-05 -2.657431554978399190e-05 -2.749609484344989571e-05 -2.842624038686915449e-05 -2.936344996462289398e-05 -3.030635631534997463e-05 -3.125352943696129294e-05 -3.220347924758104244e-05 -3.315465860214114781e-05 -3.410546666241224439e-05 -3.505425261605008762e-05 -3.599931973796604206e-05 -3.693892978502900964e-05 -3.787130771277029374e-05 -3.879464670043054680e-05 -3.970711346835387835e-05 -4.060685386944055052e-05 -4.149199873411448669e-05 -4.236066994607878426e-05 -4.321098672403365839e-05 -4.404107208253698859e-05 -4.484905944332026498e-05 -4.563309936664325188e-05 -4.639136637070877852e-05 -4.712206580576654385e-05 -4.782344074834386088e-05 -4.849377888005230368e-05 -4.913141931465751420e-05 -4.973475933656685915e-05 -5.030226101360512568e-05 -5.083245764691352654e-05 -5.132396002103365340e-05 -5.177546241772304806e-05 -5.218574835780695297e-05 -5.255369603638327742e-05 -5.287828341798285996e-05 -5.315859295982222925e-05 -5.339381593307544646e-05 -5.358325631411976840e-05 -5.372633421996853454e-05 -5.382258886457614731e-05 -5.387168101537180749e-05 -5.387339493222947451e-05 -5.382763977409313035e-05 -5.373445046162642579e-05 -5.359398798752092381e-05 -5.340653916945145953e-05 -5.317251584408817344e-05 -5.289245350403262052e-05 -5.256700938301318561e-05 -5.219695999812790039e-05 -5.178319816133009339e-05 -5.132672947568892968e-05 -5.082866833519044867e-05 -5.029023344996066470e-05 -4.971274292174952445e-05 -4.909760889730216144e-05 -4.844633182983325423e-05 -4.776049438118849723e-05 -4.704175499941363401e-05 -4.629184120832785672e-05 -4.551254264731012359e-05 -4.470570390083562908e-05 -4.387321715833761559e-05 -4.301701474571159448e-05 -4.213906157021641820e-05 -4.124134752066097769e-05 -4.032587986460008751e-05 -3.939467568379101858e-05 -3.844975438840918724e-05 -3.749313034947313321e-05 -3.652680568761894542e-05 -3.555276325478783745e-05 -3.457295984357928596e-05 -3.358931965698164993e-05 -3.260372806895004468e-05 -3.161802570387553231e-05 -3.063400286040531787e-05 -2.965339430234831223e-05 -2.867787443657223716e-05 -2.770905289487274884e-05 -2.674847053381956488e-05 -2.579759586356489734e-05 -2.485782191357761593e-05 -2.393046354025268700e-05 -2.301675517837869429e-05 -2.211784903553727503e-05 -2.123481372568634411e-05 -2.036863333546477673e-05 -1.952020691416503779e-05 -1.869034837587726128e-05 -1.787978680001863036e-05 -1.708916711435292955e-05 -1.631905114267721149e-05 -1.556991899762319516e-05 -1.484217079749336430e-05 -1.413612868473792953e-05 -1.345203912257272085e-05 -1.279007544535350785e-05 -1.215034063764556984e-05 -1.153287031647132687e-05 -1.093763589096058837e-05 -1.036454787358278572e-05 -9.813459317280620169e-06 -9.284169353156533470e-06 -8.776426803865109772e-06 -8.289933848534052573e-06 -7.824349715852764627e-06 -7.379294382922340918e-06 -6.954352258538627508e-06 -6.549075830765225127e-06 -6.162989259929898403e-06 -5.795591899537202256e-06 -5.446361729002989648e-06 -5.114758683587827183e-06 -4.800227868398442696e-06 -4.502202644847481581e-06 -4.220107579477912202e-06 -3.953361246573484873e-06 -3.701378877464264023e-06 -3.463574850896707408e-06 -3.239365020249898876e-06 -3.028168874743601365e-06 -2.829411533083457076e-06 -2.642525569220776179e-06 -2.466952671061190718e-06 -2.302145134034097293e-06 -2.147567192424717551e-06 -2.002696192277078940e-06 -1.867023610489003097e-06 -1.740055925444560762e-06 -1.621315345161108331e-06 -1.510340399469780859e-06 -1.406686403201132559e-06 -1.309925797713521316e-06 -1.219648378383173232e-06 -1.135461415877260035e-06 -1.056989679156098581e-06 -9.838753682043005605e-07 -9.157779644767066336e-07 -8.523740069704977684e-07 -7.933568017018805053e-07 -7.384360721840627794e-07 -6.873375582741958362e-07 -6.398025704897845234e-07 -5.955875065921849340e-07 -5.544633369044608624e-07 -5.162150644760581798e-07 -4.806411658340524175e-07 -4.475530176743842263e-07 -4.167743144510772030e-07 -3.881404814216802431e-07 -3.614980873064001894e-07 -3.367042603209133466e-07 -3.136261109516530644e-07 -2.921401644600595198e-07 -2.721318057325653104e-07 -2.534947387368216361e-07 -2.361304625047211178e-07 -2.199477652406162785e-07 -2.048622378495747453e-07 -1.907958078969044188e-07 -1.776762947472570090e-07 -1.654369863892245067e-07 -1.540162382304419413e-07 -1.433570939479067075e-07 -1.334069282989183522e-07 -1.241171116388008867e-07 -1.154426957519960248e-07 -1.073421204824353123e-07 -9.977694054639186540e-08 -9.271157182532547361e-08 -8.611305636653121000e-08 -7.995084526461623528e-08 -7.419659855581972136e-08 -6.882400122872402721e-08 -6.380859443799022400e-08 -5.912762100104717104e-08 -5.475988426023639216e-08 -5.068561940346834430e-08 -4.688637635406543765e-08 -4.334491336409566721e-08 -4.004510047414320046e-08 -3.697183203526482164e-08 -3.411094752495756274e-08 -3.144915992760384646e-08 -2.897399099024944543e-08 -2.667371270619542122e-08 -2.453729442102825912e-08 -2.255435499798051662e-08 -2.071511952137760339e-08 -1.901038005802258889e-08 -1.743146003636883539e-08 -1.597018184195369254e-08 -1.461883726456922343e-08 -1.337016046787337024e-08 -1.221730318545346332e-08 -1.115381187863214113e-08 -1.017360662052260178e-08 -9.270961497943370987e-09 -8.440486347801658492e-09 -7.677109667482545859e-09 -6.976062559661138668e-09 -6.332863590881606672e-09 -5.743304460267957533e-09 -5.203436389956456200e-09 -4.709557162360929582e-09 -4.258198741299988583e-09 -3.846115424447894309e-09 -3.470272483621936184e-09 -3.127835257204884130e-09 -2.816158665632239858e-09 -2.532777126457351545e-09 -2.275394850152857014e-09 -2.041876501609781676e-09 -1.830238215359889833e-09 -1.638638954956694652e-09 -1.465372208796728485e-09 -1.308858016021468293e-09 -1.167635317085361437e-09 -1.040354624174545978e-09 -9.257710069737311401e-10 -8.227373893593952992e-10 -7.301981524967669767e-10 -6.471830395754607484e-10 -5.728013570758925322e-10 -5.062364670446576822e-10 -4.467405644020506610e-10 -3.936297328318720602e-10 -3.462792723316510470e-10 -3.041192910471681812e-10 -2.666305535908536547e-10 -2.333405776594388364e-10 -2.038199704290507214e-10 -1.776789959211195812e-10 -1.545643643026544448e-10 -1.341562339114117894e-10 -1.161654166798326178e-10 -1.003307775703696543e-10 -8.641681862681793471e-11 -7.421143828849204492e-11 -6.352385670323263235e-11 -5.418269790730879719e-11 -4.603421991122122650e-11 -3.894068393590778827e-11 -3.277885427947588143e-11 -2.743862055611518913e-11 -2.282173433194226557e-11 -1.884065248325670272e-11 -1.541747991700884904e-11 -1.248300461776173047e-11 -9.975818316525624733e-12 -7.841516411601872335e-12 -6.031971107107812374e-12 -4.504672068690625368e-12 -3.222129225860096666e-12 -2.151332674402479755e-12 -1.263264948848808582e-12 -5.324612425235743298e-13 6.338654987682220768e-14 5.437858058448404844e-13 9.257627288723194597e-13 1.224148784378710190e-12 1.451837070102611277e-12 1.620011436694244196e-12 1.738350950636520230e-12 1.815212080962555229e-12
1.289782845226907712e-10 1.378005927274652411e-10 1.471842408196179015e-10 1.571619018633218480e-10 1.677679417339124312e-10 1.790384932204876666e-10 1.910115325281932337e-10 2.037269582064171241e-10 2.172266725258365963e-10 2.315546653237422220e-10 2.467571003332139828e-10 2.628824040076663546e-10 2.799813568477893326e-10 2.981071872332832115e-10 3.173156677566354016e-10 3.376652140509260711e-10 3.592169860978457275e-10 3.820349919961465896e-10 4.061861941642847213e-10 4.317406179443248331e-10 4.587714625670111522e-10 4.873552144304619999e-10 5.175717626370897243e-10 5.495045167251230800e-10 5.832405265224762782e-10 6.188706040417610573e-10 6.564894473258003581e-10 6.961957661432760920e-10 7.380924094239439405e-10 7.822864943123187384e-10 8.288895367076967095e-10 8.780175831471141138e-10 9.297913438759931172e-10 9.843363269391016090e-10 1.041782973111807443e-09 1.102266791478697149e-09 1.165928495453099700e-09 1.232914139017332874e-09 1.303375252949094343e-09 1.377468980784763417e-09 1.455358214255264104e-09 1.537211727914298375e-09 1.623204312662768949e-09 1.713516907856560566e-09 1.808336731667478753e-09 1.907857409349437656e-09 2.012279099043544009e-09 2.121808614736523401e-09 2.236659545967085338e-09 2.357052373854031192e-09 2.483214582998180942e-09 2.615380768787695299e-09 2.753792739612134664e-09 2.898699613465644040e-09 3.050357908392688184e-09 3.209031626201665265e-09 3.374992328840885439e-09 3.548519206799268937e-09 3.729899138858626007e-09 3.919426742486753007e-09 4.117404414118951928e-09 4.324142358530890927e-09 4.539958606456348657e-09 4.765179019549086123e-09 5.000137281728914542e-09 5.245174875885452071e-09 5.500641044840986670e-09 5.766892735391627431e-09 6.044294524156790504e-09 6.333218523865841205e-09 6.634044268599100741e-09 6.947158576374271859e-09 7.272955387330691489e-09 7.611835575605730183e-09 7.964206732823702054e-09 8.330482920920755153e-09 8.711084391810686764e-09 9.106437271150899272e-09 9.516973203193864962e-09 9.943128953403003512e-09 1.038534596517007912e-08 1.084406986658901549e-08 1.131974992281609253e-08 1.181283842907195025e-08 1.232379003881325087e-08 1.285306102101582770e-08 1.340110843985874520e-08 1.396838924937734202e-08 1.455535929485166495e-08 1.516247221181136691e-08 1.579017821255849595e-08 1.643892274902924749e-08 1.710914503962315351e-08 1.780127644631756860e-08 1.851573868694214960e-08 1.925294186590513064e-08 2.001328230492710224e-08 2.079714015343836321e-08 2.160487675621816497e-08 2.243683175358775311e-08 2.329331988699859674e-08 2.417462748016912083e-08 2.508100856300344794e-08 2.601268060235929132e-08 2.696981980030199182e-08 2.795255591677717955e-08 2.896096656963334904e-08 2.999507096061984783e-08 3.105482297135155469e-08 3.214010356826370888e-08 3.325071245025405984e-08 3.438635886701889078e-08 3.554665153001677674e-08 3.673108753153101943e-08 3.793904018043174165e-08 3.916974565596339171e-08 4.042228837318414345e-08 4.169558494556638221e-08 4.298836662172435884e-08 4.429916006427099048e-08 4.562626632942647210e-08 4.696773789621310257e-08 4.832135358389379417e-08 4.968459118575962908e-08 5.105459763647436402e-08 5.242815651897203912e-08 5.380165270541105930e-08 5.517103391497298227e-08 5.653176895939542631e-08 5.787880243512230210e-08 5.920650560890918843e-08 6.050862323171475490e-08 6.177821600384788712e-08 6.300759840271325349e-08 6.418827157323657062e-08 6.531085097027586402e-08 6.636498843218417021e-08 6.733928835533516947e-08 6.822121763102542962e-08 6.899700899892032275e-08 6.965155746529108145e-08 7.016830942993951714e-08 7.052914416312316871e-08 7.071424727324452036e-08 7.070197580778602840e-08 7.046871463424372780e-08 6.998872375490485945e-08 6.923397621952959409e-08 6.817398631363494029e-08 6.677562771744479307e-08 6.500294135199752550e-08 6.281693265469997256e-08 6.017535805712802742e-08 5.703250047341128488e-08 5.333893364844683430e-08 4.904127526176812132e-08 4.408192873547651191e-08 3.839881375352352268e-08 3.192508556507180612e-08 2.458884321697424810e-08 1.631282693976659013e-08 7.014104998238247101e-09 -3.396249588254471649e-09 -1.501349194886715033e-08 -2.793954727152069462e-08 -4.228336098705746372e-08 -5.816125636931416302e-08 -7.569729856084969913e-08 -9.502366389437024331e-08 -1.162810132330844105e-07 -1.396188678995241034e-07 -1.651959866023236675e-07 -1.931807416044662441e-07 -2.237514922052651082e-07 -2.570969534325206497e-07 -2.934165576617791065e-07 -3.329208066972555041e-07 -3.758316116649281346e-07 -4.223826178837269619e-07 -4.728195116968307066e-07 -5.274003060634614779e-07 -5.863956015335380470e-07 -6.500888190550086727e-07 -7.187764008982152824e-07 -7.927679758252571437e-07 -8.723864844869598728e-07 -9.579682608977982084e-07 -1.049863065722177386e-06 -1.148434067006075030e-06 -1.254057763908436674e-06 -1.367123848929478381e-06 -1.488035004100157740e-06 -1.617206626591499257e-06 -1.755066479225981394e-06 -1.902054261428649877e-06 -2.058621096245221490e-06 -2.225228929179968780e-06 -2.402349834770654711e-06 -2.590465227022098857e-06 -2.790064970067082852e-06 -3.001646385713638603e-06 -3.225713154873869866e-06 -3.462774110251678487e-06 -3.713341918096375302e-06 -3.977931647306225053e-06 -4.257059224691578442e-06 -4.551239775779853613e-06 -4.860985851165208004e-06 -5.186805539071421731e-06 -5.529200465508081522e-06 -5.888663684152824252e-06 -6.265677458886590409e-06 -6.660710942738936840e-06 -7.074217757865388048e-06 -7.506633482071549254e-06 -7.958373048318461907e-06 -8.429828064581053066e-06 -8.921364062384441268e-06 -9.433317683303323181e-06 -9.965993813670723318e-06 -1.051966267869843688e-05 -1.109455690815325918e-05 -1.169086858665436464e-05 -1.230874630254677928e-05 -1.294829221016029472e-05 -1.360955912106629933e-05 -1.429254764069584601e-05 -1.499720336736485287e-05 -1.572341417136225729e-05 -1.647100757228197248e-05 -1.723974823321419285e-05 -1.802933559074211865e-05 -1.883940163991544876e-05 -1.966950889347497485e-05 -2.051914853458725965e-05 -2.138773878219446826e-05 -2.227462348780102414e-05 -2.317907098208586681e-05 -2.410027318915514206e-05 -2.503734502552253054e-05 -2.598932410002806315e-05 -2.695517072987426409e-05 -2.793376828677639342e-05 -2.892392388588845825e-05 -2.992436942868712479e-05 -3.093376300936700259e-05 -3.195069069254272815e-05 -3.297366866815614139e-05 -3.400114578747511157e-05 -3.503150648194399455e-05 -3.606307406442073766e-05 -3.709411441002223532e-05 -3.812284001141671974e-05 -3.914741440095818604e-05 -4.016595692957711532e-05 -4.117654788983483985e-05 -4.217723396804155497e-05 -4.316603400784062424e-05 -4.414094506520418895e-05 -4.509994873237909227e-05 -4.604101770599267296e-05 -4.696212257229653928e-05 -4.786123878040790286e-05 -4.873635377243273751e-05 -4.958547423752807961e-05 -5.040663345531953496e-05 -5.119789869263288923e-05 -5.195737861626064166e-05 -5.268323068346502308e-05 -5.337366847114881515e-05 -5.402696890409754545e-05 -5.464147934244304486e-05 -5.521562448850728490e-05 -5.574791307347984142e-05 -5.623694428495367814e-05 -5.668141389720263894e-05 -5.708012006722569542e-05 -5.743196876100197326e-05 -5.773597877609852949e-05 -5.799128632873282608e-05 -5.819714917560910635e-05 -5.835295024330747486e-05 -5.845820074068976537e-05 -5.851254273268146055e-05 -5.851575115687105647e-05 -5.846773526762158945e-05 -5.836853949577942456e-05 -5.821834371558036144e-05 -5.801746291395511033e-05 -5.776634626110388471e-05 -5.746557558491280712e-05 -5.711586325549113596e-05 -5.671804948979788133e-05 -5.627309908995204509e-05 -5.578209763237650343e-05 -5.524624712835896111e-05 -5.466686117991685547e-05 -5.404535965798435202e-05 -5.338326293288279630e-05 -5.268218568976492354e-05 -5.194383036421071408e-05 -5.116998023538945142e-05 -5.036249221616073034e-05 -4.952328938115579070e-05 -4.865435327525044858e-05 -4.775771604589558130e-05 -4.683545244350852246e-05 -4.588967173454348489e-05 -4.492250957194928747e-05 -4.393611986749153698e-05 -4.293266670986527553e-05 -4.191431637166801138e-05 -4.088322944713883457e-05 -3.984155316112758738e-05 -3.879141388803516088e-05 -3.773490991749564773e-05 -3.667410450136079984e-05 -3.561101921412837768e-05 -3.454762765633912717e-05 -3.348584952769570992e-05 -3.242754509373150439e-05 -3.137451006682949337e-05 -3.032847091926952365e-05 -2.929108064280372891e-05 -2.826391496604647755e-05 -2.724846903774962956e-05 -2.624615458083512742e-05 -2.525829751890716610e-05 -2.428613607389045457e-05 -2.333081933045076713e-05 -2.239340625999376925e-05 -2.147486519430281317e-05 -2.057607373630444380e-05 -1.969781909304791265e-05 -1.884079881376893897e-05 -1.800562191389397403e-05 -1.719281036403351017e-05 -1.640280092142577906e-05 -1.563594727992618708e-05 -1.489252251350110380e-05 -1.417272178727372060e-05 -1.347666530948814288e-05 -1.280440149729882178e-05 -1.215591032905689143e-05 -1.153110685573657519e-05 -1.092984484432631985e-05 -1.035192052638340360e-05 -9.797076425506586801e-06 -9.265005238211086502e-06 -8.755353743573648489e-06 -8.267726718043903614e-06 -7.801690832973917611e-06 -7.356778513681684389e-06 -6.932491740230302553e-06 -6.528305771543555126e-06 -6.143672775985367155e-06 -5.778025353083181549e-06 -5.430779932660090447e-06 -5.101340039242225854e-06 -4.789099411212070054e-06 -4.493444965771952363e-06 -4.213759602348799690e-06 -3.949424838606899462e-06 -3.699823274716999060e-06 -3.464340882962502048e-06 -3.242369121122831401e-06 -3.033306869365921270e-06 -2.836562191588785139e-06 -2.651553923270964132e-06 -2.477713088938295719e-06 -2.314484153276925603e-06 -2.161326110783669816e-06 -2.017713419590174277e-06 -1.883136785752529214e-06 -1.757103804859037428e-06 -1.639139468273852238e-06 -1.528786541712269866e-06 -1.425605824128876391e-06 -1.329176295106695660e-06 -1.239095159058223814e-06 -1.154977794600546017e-06 -1.076457617446441927e-06 -1.003185865070415391e-06 -9.348313112657541568e-07 -8.710799185145413960e-07 -8.116344358507239628e-07 -7.562139496137072909e-07 -7.045533941727952729e-07 -6.564030293551397960e-07 -6.115278909394545581e-07 -5.697072201878640309e-07 -5.307338779850665184e-07 -4.944137487424654413e-07 -4.605651388081810740e-07 -4.290181737076236089e-07 -3.996141981262820223e-07 -3.722051821404575065e-07 -3.466531368053060306e-07 -3.228295418265790228e-07 -3.006147876736269764e-07 -2.798976341397838937e-07 -2.605746870231103065e-07 -2.425498942871524780e-07 -2.257340627685715589e-07 -2.100443962273608006e-07 -1.954040552855593258e-07 -1.817417395727663193e-07 -1.689912921905796153e-07 -1.570913264235443512e-07 -1.459848744604268735e-07 -1.356190577460740446e-07 -1.259447784601103575e-07 -1.169164315130793961e-07 -1.084916363626485730e-07 -1.006309878806779450e-07 -9.329782544567286353e-08 -8.645801939272106397e-08 -8.007977392361307377e-08 -7.413344556210061185e-08 -6.859137623197367996e-08 -6.342774003780288233e-08 -5.861840283844737329e-08 -5.414079372089126391e-08 -4.997378750549037966e-08 -4.609759744230898565e-08 -4.249367729104637329e-08 -3.914463201312200871e-08 -3.603413634317884687e-08 -3.314686054766235451e-08 -3.046840271977869536e-08 -2.798522700226501079e-08 -2.568460717164656659e-08 -2.355457505945751910e-08 -2.158387332691836715e-08 -1.976191214944341944e-08 -1.807872940584137319e-08 -1.652495400390270030e-08 -1.509177200912000426e-08 -1.377089527637740195e-08 -1.255453231551716091e-08 -1.143536115066341338e-08 -1.040650396005876938e-08 -9.461503307917307398e-09 -8.594299802488558320e-09 -7.799211035170533783e-09 -7.070911674203203855e-09 -6.404414603280339021e-09 -5.795053010439390203e-09 -5.238463345919972942e-09 -4.730569079436028846e-09 -4.267565197589084599e-09 -3.845903391079347585e-09 -3.462277889053620252e-09 -3.113611904486123217e-09 -2.797044660016629398e-09 -2.509918968289658206e-09 -2.249769344637479468e-09 -2.014310633034143940e-09 -1.801427128700732820e-09 -1.609162182653747861e-09 -1.435708274933360124e-09 -1.279397544298865449e-09 -1.138692762901440446e-09 -1.012178744897364677e-09 -8.985541782008554629e-10 -7.966238686427840318e-10 -7.052913857395830320e-10 -6.235520991233587740e-10 -5.504865944686804466e-10 -4.852544575017194072e-10 -4.270884144142170483e-10 -3.752888167470530665e-10 -3.292184585700932950e-10 -2.882977135780191752e-10 -2.519999795549288252e-10 -2.198474175391454897e-10 -1.914069729484816586e-10 -1.662866659067506658e-10 -1.441321380456348087e-10 -1.246234431409440111e-10 -1.074720690771852476e-10 -9.241817881664888191e-11 -7.922805827532061506e-11 -6.769175927420539884e-11 -5.762092603690433531e-11 -4.884679403814908073e-11 -4.121835036907884344e-11 -3.460064516879873402e-11 -2.887324407401927297e-11 -2.392881205493133988e-11 -1.967181943215401466e-11 -1.601736130264156762e-11 -1.289008203855619928e-11 -1.022319695899218689e-11 -7.957603707267906589e-12 -6.041076293671761582e-12 -4.427535182816463369e-12 -3.076387214134657915e-12 -1.951929541883565986e-12 -1.022812165893688800e-12 -2.615539950899799994e-13 3.558922583965388403e-13 8.505307165510084211e-13 1.240672542233429231e-12 1.542249445731108168e-12 1.769093930325343882e-12 1.933189441419569325e-12 2.044893325397230956e-12 2.113135262020893306e-12
1.442187626978946255e-10 1.540794589265280898e-10 1.645672686917437781e-10 1.757186730242607855e-10 1.875720417232201011e-10 2.001677159534638965e-10 2.135480935124694407e-10 2.277577167957676246e-10 2.428433634859805727e-10 2.588541399867017035e-10 2.758415776181074815e-10 2.938597315866638263e-10 3.129652827362736279e-10 3.332176420830084887e-10 3.546790581298628284e-10 3.774147269520195311e-10 4.014929050367028741e-10 4.269850248549780820e-10 4.539658131356776961e-10 4.825134118041266310e-10 5.127095015403935485e-10 5.446394279034216473e-10 5.783923299586815463e-10 6.140612713377492830e-10 6.517433736486545815e-10 6.915399521458141014e-10 7.335566535578065559e-10 7.779035959605576550e-10 8.246955105718585070e-10 8.740518853317178480e-10 9.260971101205029334e-10 9.809606234543860227e-10 1.038777060484408897e-09 1.099686402111892652e-09 1.163834125018984595e-09 1.231371352398563499e-09 1.302455005152860339e-09 1.377247953314722553e-09 1.455919167429511946e-09 1.538643869619316848e-09 1.625603684034284447e-09 1.716986786378297276e-09 1.812988052178579040e-09 1.913809203449942638e-09 2.019658953385529592e-09 2.130753148685899603e-09 2.247314909117977231e-09 2.369574763874038179e-09 2.497770784278822408e-09 2.632148712369836572e-09 2.772962084851848633e-09 2.920472351901550784e-09 3.074948990271430906e-09 3.236669610114511028e-09 3.405920054921423320e-09 3.582994493930379488e-09 3.768195506336428990e-09 3.961834156590643666e-09 4.164230060041005473e-09 4.375711438124720116e-09 4.596615162275938799e-09 4.827286785663478089e-09 5.068080561818242404e-09 5.319359449150684813e-09 5.581495100292731256e-09 5.854867835125318317e-09 6.139866596273163772e-09 6.436888885757759878e-09 6.746340681400890979e-09 7.068636331459832843e-09 7.404198425851620952e-09 7.753457642185582876e-09 8.116852564669817518e-09 8.494829473782999725e-09 8.887842104412069755e-09 9.296351369938352876e-09 9.720825049514778642e-09 1.016173743550572949e-08 1.061956893775975605e-08 1.109480564104811361e-08 1.158793881162530844e-08 1.209946434844797885e-08 1.262988217412000359e-08 1.317969556011045918e-08 1.374941038021008570e-08 1.433953428554760470e-08 1.495057579377040002e-08 1.558304328419991414e-08 1.623744388989198787e-08 1.691428227655897607e-08 1.761405929723431382e-08 1.833727051037242721e-08 1.908440454776906389e-08 1.985594131724604616e-08 2.065235002346057029e-08 2.147408698846297006e-08 2.232159325171980760e-08 2.319529192723675700e-08 2.409558529313559668e-08 2.502285158655545050e-08 2.597744147403812755e-08 2.695967416461341514e-08 2.796983312959925835e-08 2.900816138966235587e-08 3.007485632593074421e-08 3.117006396789117903e-08 3.229387270642553434e-08 3.344630637562894859e-08 3.462731664198311654e-08 3.583677463402470088e-08 3.707446173982592904e-08 3.834005949338622974e-08 3.963313846439799530e-08 4.095314605879290401e-08 4.229939312997312609e-08 4.367103929269403846e-08 4.506707682316650379e-08 4.648631302009314419e-08 4.792735089204537857e-08 4.938856802682002211e-08 5.086809348820131178e-08 5.236378257490345777e-08 5.387318926539680277e-08 5.539353616085240759e-08 5.692168172659962500e-08 5.845408462031742761e-08 5.998676488271819117e-08 6.151526175377836433e-08 6.303458786468570185e-08 6.453917954268643289e-08 6.602284295299252478e-08 6.747869578895577289e-08 6.889910420892675834e-08 7.027561470570989677e-08 7.159888058243437939e-08 7.285858269711634428e-08 7.404334412736432136e-08 7.514063839672768825e-08 7.613669089531219989e-08 7.701637311967849878e-08 7.776308935091308243e-08 7.835865538536575197e-08 7.878316893010714489e-08 7.901487127495784494e-08 7.902999985524944142e-08 7.880263132457491814e-08 7.830451476501140780e-08 7.750489467392256476e-08 7.637032338184861545e-08 7.486446257547353214e-08 7.294787362357193286e-08 7.057779643255958224e-08 6.770791659211497997e-08 6.428812061069683010e-08 6.026423908597807560e-08 5.557777770662052868e-08 5.016563603972897242e-08 4.395981412311174382e-08 3.688710695339967083e-08 2.886878704043493114e-08 1.982027528539495984e-08 9.650800535045381831e-09 -1.736951732457439384e-09 -1.444720102357812639e-08 -2.859144306109594384e-08 -4.428882981753287633e-08 -6.166655740032669674e-08 -8.086026069454026997e-08 -1.020144135167740521e-07 -1.252827328741368682e-07 -1.508285857550170420e-07 -1.788253967045054085e-07 -2.094570542571148971e-07 -2.429183141137389283e-07 -2.794151967592545926e-07 -3.191653770228460442e-07 -3.623985628859405991e-07 -4.093568606438418126e-07 -4.602951233279876242e-07 -5.154812790977091034e-07 -5.751966361148713147e-07 -6.397361602237537883e-07 -7.094087215734556157e-07 -7.845373061433189053e-07 -8.654591879650379620e-07 -9.525260576806805044e-07 -1.046104102935983352e-06 -1.146574035985304831e-06 -1.254331063780994157e-06 -1.369784795738296791e-06 -1.493359084309502225e-06 -1.625491793470804336e-06 -1.766634490224622887e-06 -1.917252054251496978e-06 -2.077822200911858807e-06 -2.248834912901298092e-06 -2.430791776005674175e-06 -2.624205214587174112e-06 -2.829597622660944079e-06 -3.047500386696197941e-06 -3.278452796597845075e-06 -3.523000841695328037e-06 -3.781695888986606243e-06 -4.055093241357335970e-06 -4.343750574018640958e-06 -4.648226247982574151e-06 -4.969077500020267494e-06 -5.306858509225819949e-06 -5.662118341034427553e-06 -6.035398770318597299e-06 -6.427231986004632257e-06 -6.838138180515083933e-06 -7.268623028242758219e-06 -7.719175058200403422e-06 -8.190262926956104261e-06 -8.682332598959149357e-06 -9.195804442373926006e-06 -9.731070249567021498e-06 -1.028849019242738894e-05 -1.086838972373367716e-05 -1.147105643680991946e-05 -1.209673689672000231e-05 -1.274563345723881429e-05 -1.341790107878762522e-05 -1.411364416343213087e-05 -1.483291342389579408e-05 -1.557570280433663484e-05 -1.634194647135547759e-05 -1.713151589434522401e-05 -1.794421703483679807e-05 -1.877978766494663079e-05 -1.963789483536426615e-05 -2.051813251353936919e-05 -2.142001941281404314e-05 -2.234299703320286263e-05 -2.328642793433445291e-05 -2.424959426073194300e-05 -2.523169653911891031e-05 -2.623185276678966459e-05 -2.724909780927160335e-05 -2.828238312453499429e-05 -2.933057682986571144e-05 -3.039246412621919737e-05 -3.146674809340657122e-05 -3.255205086784806990e-05 -3.364691521285082703e-05 -3.474980648945384182e-05 -3.585911503381994999e-05 -3.697315894497315664e-05 -3.809018728437221085e-05 -3.920838368640836393e-05 -4.032587037641185762e-05 -4.144071259018431824e-05 -4.255092338643901825e-05 -4.365446884086473069e-05 -4.474927360783378531e-05 -4.583322683308644610e-05 -4.690418839804947715e-05 -4.795999547381806177e-05 -4.899846936026183231e-05 -5.001742258323554056e-05 -5.101466622049992682e-05 -5.198801742471384360e-05 -5.293530710976594288e-05 -5.385438776479157922e-05 -5.474314135849312873e-05 -5.559948729486133008e-05 -5.642139038010957996e-05 -5.720686875958744965e-05 -5.795400178265801348e-05 -5.866093775301336815e-05 -5.932590152167670618e-05 -5.994720188000721178e-05 -6.052323871038787183e-05 -6.105250985294791719e-05 -6.153361764763997830e-05 -6.196527511227286809e-05 -6.234631171867080273e-05 -6.267567873099864255e-05 -6.295245407244173211e-05 -6.317584668884867528e-05 -6.334520038062158465e-05 -6.345999707705259909e-05 -6.351985953044275105e-05 -6.352455341066730538e-05 -6.347398878436213445e-05 -6.336822096655720629e-05 -6.320745073636027027e-05 -6.299202391216114682e-05 -6.272243028575745060e-05 -6.239930191876376310e-05 -6.202341080862992405e-05 -6.159566593552434416e-05 -6.111710970520866705e-05 -6.058891380680195271e-05 -6.001237450798833570e-05 -5.938890741371436680e-05 -5.872004171773906572e-05 -5.800741397950714365e-05 -5.725276146168350219e-05 -5.645791506630559817e-05 -5.562479190984628667e-05 -5.475538757951891445e-05 -5.385176811488878165e-05 -5.291606176025804008e-05 -5.195045053436407042e-05 -5.095716166465898871e-05 -4.993845893382728321e-05 -4.889663398623335144e-05 -4.783399764169506591e-05 -4.675287126333204507e-05 -4.565557822527577497e-05 -4.454443552473624914e-05 -4.342174558133753728e-05 -4.228978826475072886e-05 -4.115081318951858177e-05 -4.000703231356685964e-05 -3.886061287429545287e-05 -3.771367069332076942e-05 -3.656826387796850036e-05 -3.542638694447951237e-05 -3.428996538465557399e-05 -3.316085069433543064e-05 -3.204081587870417420e-05 -3.093155144602000424e-05 -2.983466189792025486e-05 -2.875166272107784076e-05 -2.768397788163783286e-05 -2.663293782060586316e-05 -2.559977794520773740e-05 -2.458563760821001057e-05 -2.359155956431579999e-05 -2.261848989004422349e-05 -2.166727835097256882e-05 -2.073867919790613551e-05 -1.983335237142485970e-05 -1.895186509237797382e-05 -1.809469381424096346e-05 -1.726222651183677856e-05 -1.645476527975036227e-05 -1.567252921283231063e-05 -1.491565754049817386e-05 -1.418421298607703930e-05 -1.347818532223908679e-05 -1.279749509353679841e-05 -1.214199747731106694e-05 -1.151148625463609986e-05 -1.090569786358940027e-05 -1.032431550792853786e-05 -9.766973295208562431e-06 -9.233260379482658564e-06 -8.722725084962160266e-06 -8.234878988365975977e-06 -7.769200939139442162e-06 -7.325140998256197218e-06 -6.902124277910578448e-06 -6.499554666056670820e-06 -6.116818421421073041e-06 -5.753287626312369069e-06 -5.408323486237814900e-06 -5.081279467018726318e-06 -4.771504261743617076e-06 -4.478344581511104557e-06 -4.201147765470257281e-06 -3.939264207168212265e-06 -3.692049595636994177e-06 -3.458866971004274736e-06 -3.239088595673454999e-06 -3.032097643293103230e-06 -2.837289708812605575e-06 -2.654074143901703460e-06 -2.481875222891461538e-06 -2.320133145173900401e-06 -2.168304880675034411e-06 -2.025864865596364005e-06 -1.892305556099814265e-06 -1.767137847998207317e-06 -1.649891370807132513e-06 -1.540114664721951297e-06 -1.437375249207852881e-06 -1.341259591937269729e-06 -1.251372986783775303e-06 -1.167339349489487784e-06 -1.088800939470302101e-06 -1.015418016016471164e-06 -9.468684368909440341e-07 -8.828472070305423941e-07 -8.230659847216691739e-07 -7.672525522591108570e-07 -7.151502577085729454e-07 -6.665174339871511700e-07 -6.211268010556496344e-07 -5.787648565882312038e-07 -5.392312600516266149e-07 -5.023382146938196856e-07 -4.679098515133420425e-07 -4.357816188596975140e-07 -4.057996809045821636e-07 -3.778203278272747914e-07 -3.517094001760036640e-07 -3.273417295038671740e-07 -3.046005970338850861e-07 -2.833772117840392473e-07 -2.635702092815281694e-07 -2.450851717155687608e-07 -2.278341701208298142e-07 -2.117353289491179487e-07 -1.967124131747276347e-07 -1.826944378888394280e-07 -1.696153001699398001e-07 -1.574134328695520462e-07 -1.460314798249374671e-07 -1.354159919018069087e-07 -1.255171431794007188e-07 -1.162884665163588931e-07 -1.076866076776722635e-07 -9.967109715904668904e-08 -9.220413881442415803e-08 -8.525041437360496986e-08 -7.877690292888344141e-08 -7.275271447109570182e-08 -6.714893656525184076e-08 -6.193849327296274330e-08 -5.709601545206945005e-08 -5.259772159223805095e-08 -4.842130837783533780e-08 -4.454585020531013810e-08 -4.095170692078311397e-08 -3.762043908377662052e-08 -3.453473010444530124e-08 -3.167831464362605992e-08 -2.903591270701258547e-08 -2.659316890635733419e-08 -2.433659640133154095e-08 -2.225352507529948142e-08 -2.033205353644949717e-08 -1.856100457224947487e-08 -1.692988371992265271e-08 -1.542884064840479712e-08 -1.404863307797864167e-08 -1.278059299241430353e-08 -1.161659492499341670e-08 -1.054902612420979387e-08 -9.570758427316404801e-09 -8.675121690228820496e-09 -7.855878640703401004e-09 -7.107201038248080374e-09 -6.423647039001853861e-09 -5.800139676933935131e-09 -5.231946384272298441e-09 -4.714659484191846623e-09 -4.244177597585169637e-09 -3.816687913316195175e-09 -3.428649277835263211e-09 -3.076776065518411404e-09 -2.758022795693421885e-09 -2.469569466124617574e-09 -2.208807575851438923e-09 -1.973326812792388355e-09 -1.760902383525929577e-09 -1.569482964217197954e-09 -1.397179252842728077e-09 -1.242253103741052618e-09 -1.103107226141017769e-09 -9.782754287416181659e-10 -8.664133926851176189e-10 -7.662899554151767910e-10 -6.767788879813511540e-10 -5.968511483660318957e-10 -5.255675933976977117e-10 -4.620721317928839040e-10 -4.055853008568885907e-10 -3.553982493816932388e-10 -3.108671093198469485e-10 -2.714077388918682263e-10 -2.364908199071220515e-10 -2.056372922471930395e-10 -1.784141086772642860e-10 -1.544302934152127027e-10 -1.333332881978614778e-10 -1.148055699371353372e-10 -9.856152445236457293e-11 -8.434456119487814865e-11 -7.192445434318736939e-11 -6.109489613706659483e-11 -5.167124883220945470e-11 -4.348848218925540787e-11 -3.639928395738202498e-11 -3.027233136907914629e-11 -2.499071222493915933e-11 -2.045048471154493699e-11 -1.655936565813258721e-11 -1.323553749543880669e-11 -1.040656473001083350e-11 -8.008411286662058909e-12 -5.984550598363440852e-12 -4.285160834709542522e-12 -2.866398155530195681e-12 -1.689741353829898338e-12 -7.214017109668186291e-13 6.820767398870348295e-14 7.049484000729082419e-13 1.211384046704366178e-12 1.607162766466169245e-12 1.909359375988599474e-12 2.132780796709504789e-12 2.290238381765668168e-12 2.392790369624843216e-12 2.449957428753411114e-12
1.611872170826167096e-10 1.722035366984838297e-10 1.839201334384535096e-10 1.963777216674813438e-10 2.096191222043678622e-10 2.236893543455927324e-10 2.386357308577893646e-10 2.545079559705135101e-10 2.713582263968313984e-10 2.892413354048762972e-10 3.082147799587018781e-10 3.283388709416324313e-10 3.496768464697898647e-10 3.722949882975792836e-10 3.962627413106074922e-10 4.216528360948156761e-10 4.485414145634803301e-10 4.770081586161957627e-10 5.071364217959910323e-10 5.390133639023147631e-10 5.727300885087438342e-10 6.083817833250026994e-10 6.460678633330362906e-10 6.858921166167513992e-10 7.279628527941688725e-10 7.723930539497477179e-10 8.193005279527542853e-10 8.688080640356216444e-10 9.210435904934244258e-10 9.761403343526149985e-10 1.034236982843441759e-09 1.095477846496474202e-09 1.160013023668939362e-09 1.227998566291598910e-09 1.299596646611160668e-09 1.374975724687230007e-09 1.454310716386086179e-09 1.537783161596530394e-09 1.625581392375186960e-09 1.717900700710687783e-09 1.814943505577219392e-09 1.916919518928515694e-09 2.024045910263622497e-09 2.136547469374985358e-09 2.254656766868326908e-09 2.378614312021496952e-09 2.508668707527227957e-09 2.645076800640516496e-09 2.788103830227543965e-09 2.938023569186673561e-09 3.095118461686247512e-09 3.259679754635401846e-09 3.432007622774875559e-09 3.612411286744034401e-09 3.801209123447215394e-09 3.998728768007911689e-09 4.205307206562025211e-09 4.421290859101357854e-09 4.647035651535931265e-09 4.882907076096821995e-09 5.129280239151346738e-09 5.386539895446786243e-09 5.655080467739701371e-09 5.935306050700727685e-09 6.227630397913103606e-09 6.532476890702413826e-09 6.850278487446037404e-09 7.181477651912439069e-09 7.526526259070636473e-09 7.885885476687595434e-09 8.260025620895679845e-09 8.649425983759266908e-09 9.054574630700365799e-09 9.475968165452298531e-09 9.914111459998633593e-09 1.036951734671562516e-08 1.084270626967234984e-08 1.133420589174327857e-08 1.184455065385777290e-08 1.237428128233843909e-08 1.292394423986709049e-08 1.349409111515394471e-08 1.408527794587163933e-08 1.469806446884129519e-08 1.533301329082022914e-08 1.599068897253166866e-08 1.667165701778944404e-08 1.737648275869833726e-08 1.810573012694271693e-08 1.885996030010803348e-08 1.963973021079718112e-08 2.044559090499999598e-08 2.127808573473777031e-08 2.213774836842372873e-08 2.302510060064242984e-08 2.394064994114509030e-08 2.488488696076825742e-08 2.585828236969703205e-08 2.686128380099711586e-08 2.789431226961449971e-08 2.895775827407335150e-08 3.005197750487766021e-08 3.117728612011335525e-08 3.233395554495442833e-08 3.352220674766073611e-08 3.474220394021804895e-08 3.599404764697919997e-08 3.727776707951090321e-08 3.859331175030960328e-08 3.994054225210968174e-08 4.131922012314521495e-08 4.272899671193326711e-08 4.416940094790201643e-08 4.563982591648117614e-08 4.713951412909072077e-08 4.866754136980175226e-08 5.022279899128732439e-08 5.180397452303417956e-08 5.340953044464367452e-08 5.503768096641669920e-08 5.668636664830118352e-08 5.835322667669687055e-08 6.003556860657402174e-08 6.173033536390263406e-08 6.343406929053389863e-08 6.514287300046578104e-08 6.685236680291416372e-08 6.855764243384389230e-08 7.025321282367706118e-08 7.193295761484360326e-08 7.359006412878436474e-08 7.521696346803718965e-08 7.680526142526719711e-08 7.834566385765700425e-08 7.982789617209549402e-08 8.124061655425605142e-08 8.257132256310654588e-08 8.380625070182308125e-08 8.493026856671248836e-08 8.592675916777489796e-08 8.677749700822900419e-08 8.746251550590385586e-08 8.795996533715608492e-08 8.824596328419041269e-08 8.829443116964337300e-08 8.807692446834030981e-08 8.756245019561610959e-08 8.671727368481367643e-08 8.550471388392328502e-08 8.388492682314358335e-08 8.181467693183802921e-08 7.924709591526663460e-08 7.613142893901307493e-08 7.241276791257102618e-08 6.803177171345293958e-08 6.292437324986826541e-08 5.702147332377928386e-08 5.024862132738093779e-08 4.252568288504010073e-08 3.376649463981385881e-08 2.387850647906058599e-08 1.276241159762007324e-08 3.117649097403057373e-10 -1.358740955749405967e-08 -2.905702152597407206e-08 -4.622732668089198644e-08 -6.523734718648571699e-08 -8.623529929502578782e-08 -1.093790266752158125e-07 -1.348364379123827046e-07 -1.627859464511970888e-07 -1.934169110628055728e-07 -2.269300747228007275e-07 -2.635379995850816921e-07 -3.034654955303885465e-07 -3.469500395579865033e-07 -3.942421830759319438e-07 -4.456059439307300512e-07 -5.013191798024635342e-07 -5.616739393782598949e-07 -6.269767875068565332e-07 -6.975491003319514844e-07 -7.737273262039425796e-07 -8.558632079807131448e-07 -9.443239621504258521e-07 -1.039492410045436495e-06 -1.141767056268558732e-06 -1.251562109323984271e-06 -1.369307439337347545e-06 -1.495448467665889722e-06 -1.630445983142872149e-06 -1.774775879673126913e-06 -1.928928809901922875e-06 -2.093409749719615309e-06 -2.268737468442796160e-06 -2.455443899631420212e-06 -2.654073407663171230e-06 -2.865181945393641779e-06 -3.089336098485768824e-06 -3.327112012296834476e-06 -3.579094197567287380e-06 -3.845874211565083250e-06 -4.128049211802440910e-06 -4.426220379960688242e-06 -4.740991214232351839e-06 -5.072965688919954449e-06 -5.422746280814805820e-06 -5.790931862618816509e-06 -6.178115464463580668e-06 -6.584881905423936763e-06 -7.011805297813791548e-06 -7.459446427988969476e-06 -7.928350018358188989e-06 -8.419041876319716884e-06 -8.932025936886742962e-06 -9.467781206839305486e-06 -1.002675861933407763e-05 -1.060937780901069282e-05 -1.121602381874848284e-05 -1.184704375033768485e-05 -1.250274337243354360e-05 -1.318338370024238146e-05 -1.388917756244514002e-05 -1.462028617187853107e-05 -1.537681571746320425e-05 -1.615881399577635846e-05 -1.696626710150795430e-05 -1.779909619679886191e-05 -1.865715438013176356e-05 -1.954022367601335563e-05 -2.044801216714931869e-05 -2.138015129114848181e-05 -2.233619332400629647e-05 -2.331560907268391970e-05 -2.431778579902629632e-05 -2.534202539702975067e-05 -2.638754284507923451e-05 -2.745346495421648844e-05 -2.853882943277363359e-05 -2.964258428680216023e-05 -3.076358757465107413e-05 -3.190060753279209586e-05 -3.305232308856247668e-05 -3.421732477388987094e-05 -3.539411605229859676e-05 -3.658111506955657246e-05 -3.777665683623927415e-05 -3.897899584824707106e-05 -4.018630914894475668e-05 -4.139669983409538653e-05 -4.260820099816005384e-05 -4.381878011783507649e-05 -4.502634386592776252e-05 -4.622874334583637395e-05 -4.742377973403212566e-05 -4.860921031504871013e-05 -4.978275489060256833e-05 -5.094210254160432531e-05 -5.208491871901279680e-05 -5.320885263674454989e-05 -5.431154493720863422e-05 -5.539063559751591318e-05 -5.644377204203061506e-05 -5.746861742472191042e-05 -5.846285904274626995e-05 -5.942421684087939159e-05 -6.035045196483075121e-05 -6.123937532014014798e-05 -6.208885609228461983e-05 -6.289683018283884403e-05 -6.366130851603819590e-05 -6.438038516990721649e-05 -6.505224528624450843e-05 -6.567517271420518531e-05 -6.624755734299371491e-05 -6.676790208028147815e-05 -6.723482943438459218e-05 -6.764708765997881526e-05 -6.800355642918069158e-05 -6.830325199217709758e-05 -6.854533179422248328e-05 -6.872909851873479489e-05 -6.885400352938070116e-05 -6.891964968743486786e-05 -6.892579352429367289e-05 -6.887234675280629211e-05 -6.875937710501554606e-05 -6.858710848796077436e-05 -6.835592045334018042e-05 -6.806634698104144200e-05 -6.771907458078725854e-05 -6.731493972037219556e-05 -6.685492559315963355e-05 -6.634015824162759736e-05 -6.577190205776368124e-05 -6.515155468498270573e-05 -6.448064134994706048e-05 -6.376080865617159230e-05 -6.299381787457147884e-05 -6.218153776913439208e-05 -6.132593699863867203e-05 -6.042907613778549582e-05 -5.949309936323385562e-05 -5.852022585181928404e-05 -5.751274093967582589e-05 -5.647298709206582436e-05 -5.540335473443975070e-05 -5.430627299560168139e-05 -5.318420041383543402e-05 -5.203961565647069687e-05 -5.087500830262355918e-05 -4.969286973776512961e-05 -4.849568420734251187e-05 -4.728592007493988687e-05 -4.606602132841776701e-05 -4.483839937514697374e-05 -4.360542516486892148e-05 -4.236942167589870066e-05 -4.113265679736326019e-05 -3.989733663697117528e-05 -3.866559928045745575e-05 -3.743950902538201061e-05 -3.622105110840702098e-05 -3.501212694156318709e-05 -3.381454986938044140e-05 -3.263004145512294881e-05 -3.146022830076938934e-05 -3.030663940184054019e-05 -2.917070403473015944e-05 -2.805375017086167910e-05 -2.695700340879990750e-05 -2.588158641241880859e-05 -2.482851884037573970e-05 -2.379871774949493787e-05 -2.279299845222983479e-05 -2.181207580616969843e-05 -2.085656591159151872e-05 -1.992698819133889620e-05 -1.902376782584571109e-05 -1.814723851491408516e-05 -1.729764553690176589e-05 -1.647514907527709017e-05 -1.567982778205247833e-05 -1.491168254740407050e-05 -1.417064044481680665e-05 -1.345655882135698422e-05 -1.276922950314235707e-05 -1.210838308675883461e-05 -1.147369328823059640e-05 -1.086478132218347194e-05 -1.028122028502671936e-05 -9.722539517299616486e-06 -9.188228921776701001e-06 -8.677743215460588251e-06 -8.190506095227921698e-06 -7.725914298577828083e-06 -7.283341542679374982e-06 -6.862142326679704477e-06 -6.461655584023672170e-06 -6.081208173314811872e-06 -5.720118198017672316e-06 -5.377698147031484573e-06 -5.053257849862127345e-06 -4.746107241749448482e-06 -4.455558935681259246e-06 -4.180930599715821402e-06 -3.921547139446671454e-06 -3.676742686762641291e-06 -3.445862397280202079e-06 -3.228264059948208740e-06 -3.023319523345380344e-06 -2.830415944105933607e-06 -2.648956863717284732e-06 -2.478363120636519750e-06 -2.318073605271876141e-06 -2.167545865870161856e-06 -2.026256573750093729e-06 -1.893701856620721129e-06 -1.769397508936487476e-06 -1.652879088363063986e-06 -1.543701907472911592e-06 -1.441440929756171727e-06 -1.345690578934266337e-06 -1.256064470398339903e-06 -1.172195073377260635e-06 -1.093733312169793615e-06 -1.020348114464204167e-06 -9.517259144186281546e-07 -8.875701177964236820e-07 -8.276005360454760984e-07 -7.715527957869778062e-07 -7.191777297417821478e-07 -6.702407546765863937e-07 -6.245212415028787873e-07 -5.818118822120987351e-07 -5.419180578866539894e-07 -5.046572115901807028e-07 -4.698582295154866042e-07 -4.373608333584071133e-07 -4.070149864917081556e-07 -3.786803161376644879e-07 -3.522255533829760342e-07 -3.275279925457255837e-07 -3.044729710928942126e-07 -2.829533710186165418e-07 -2.628691423281988322e-07 -2.441268490316754400e-07 -2.266392378318468193e-07 -2.103248294965456302e-07 -1.951075327312631828e-07 -1.809162802163319104e-07 -1.676846863415297011e-07 -1.553507260589098292e-07 -1.438564341813633600e-07 -1.331476243778836934e-07 -1.231736270563746337e-07 -1.138870452791724215e-07 -1.052435278242771597e-07 -9.720155848535732723e-08 -8.972226069438088571e-08 -8.276921655140990643e-08 -7.630829935504878562e-08 -7.030751874344316885e-08 -6.473687757831429553e-08 -5.956823973237960101e-08 -5.477520797257783699e-08 -5.033301116698435811e-08 -4.621840008133749595e-08 -4.240955107093288792e-08 -3.888597701463939372e-08 -3.562844487932189852e-08 -3.261889934453717612e-08 -2.984039195849264637e-08 -2.727701533658198310e-08 -2.491384195295030743e-08 -2.273686711327919627e-08 -2.073295573304893452e-08 -1.888979257977966502e-08 -1.719583567007568536e-08 -1.564027254255655879e-08 -1.421297915595999059e-08 -1.290448118780139427e-08 -1.170591753298923759e-08 -1.060900582376435084e-08 -9.606009812308702224e-09 -8.689708475427599128e-09 -7.853366716937702938e-09 -7.090707557884297503e-09 -6.395885717578780605e-09 -5.763462499787934300e-09 -5.188381908345954608e-09 -4.665947925110865944e-09 -4.191802890651028977e-09 -3.761906934454034723e-09 -3.372518406895770248e-09 -3.020175269799682528e-09 -2.701677406256268604e-09 -2.414069813550333946e-09 -2.154626645651996455e-09 -1.920836073839005426e-09 -1.710385935718648428e-09 -1.521150144263451695e-09 -1.351175829536943586e-09 -1.198671186613172555e-09 -1.061994003837600644e-09 -9.396408460799380712e-10 -8.302368680274705085e-10 -7.325262328953518744e-10 -6.453631122109638540e-10 -5.677032425894744039e-10 -4.985960156729017567e-10 -4.371770776713750135e-10 -3.826614152336465693e-10 -3.343369046929371886e-10 -2.915583020902386207e-10 -2.537416517727974139e-10 -2.203590918037829050e-10 -1.909340348989741212e-10 -1.650367041276072564e-10 -1.422800031741257652e-10 -1.223157015529402709e-10 -1.048309157955875797e-10 -8.954486828445885728e-11 -7.620590608538622570e-11 -6.458876282789395514e-11 -5.449204739237646755e-11 -4.573594388314432389e-11 -3.816010809064814961e-11 -3.162174637115435389e-11 -2.599386359347461744e-11 -2.116366751658434625e-11 -1.703111766547395997e-11 -1.350760746253958692e-11 -1.051476904539935986e-11 -7.983390856968972891e-12 -5.852438727927223482e-12 -4.068171783698289460e-12 -2.583345096471232454e-12 -1.356491566512070835e-12 -3.512760553892842808e-13 4.640846937475583036e-13 1.117342327279087658e-12 1.632682861724100448e-12 2.031143457562037641e-12 2.330984661160134717e-12 2.548022405962225821e-12 2.695923704817749700e-12 2.786469629788460644e-12 2.829788863142122731e-12
1.800707162706097379e-10 1.923725277786814060e-10 2.054559620438908908e-10 2.193664374379789697e-10 2.341517204955389585e-10 2.498620283935882630e-10 2.665501347307043789e-10 2.842714786404877363e-10 3.030842772694616412e-10 3.230496416446490753e-10 3.442316959506497390e-10 3.666977002303466667e-10 3.905181765171661852e-10 4.157670384002487218e-10 4.425217240168424577e-10 4.708633324587467170e-10 5.008767635716744529e-10 5.326508611180422567e-10 5.662785592646975732e-10 6.018570323478306066e-10 6.394878478573363457e-10 6.792771225725528472e-10 7.213356817704044298e-10 7.657792214155495873e-10 8.127284732302082790e-10 8.623093725288726769e-10 9.146532286900767366e-10 9.698968981239826759e-10 1.028182959580282160e-09 1.089659891626486133e-09 1.154482252111397355e-09 1.222810859412927321e-09 1.294812975253087815e-09 1.370662488846293592e-09 1.450540102129617917e-09 1.534633515805855635e-09 1.623137615911622379e-09 1.716254660603803404e-09 1.814194466837819602e-09 1.917174596591189653e-09 2.025420542264741675e-09 2.139165910872475312e-09 2.258652606608895837e-09 2.384131011359776843e-09 2.515860162698606360e-09 2.654107928886777572e-09 2.799151180370106745e-09 2.951275957238261030e-09 3.110777632086519124e-09 3.277961067690632219e-09 3.453140768876561184e-09 3.636641027935440947e-09 3.828796062901808399e-09 4.029950147978763672e-09 4.240457735357657178e-09 4.460683567640860965e-09 4.691002780035811141e-09 4.931800991443318845e-09 5.183474383516914049e-09 5.446429766717589119e-09 5.721084632333452938e-09 6.007867189372529687e-09 6.307216385171283862e-09 6.619581908487492428e-09 6.945424173767755118e-09 7.285214285189031732e-09 7.639433978978065815e-09 8.008575542401371960e-09 8.393141707699918219e-09 8.793645519105529925e-09 9.210610170928218278e-09 9.644568814534062515e-09 1.009606433184724489e-08 1.056564907279986038e-08 1.105388455391949906e-08 1.156134111498258145e-08 1.208859753036902199e-08 1.263624057142656648e-08 1.320486451578792282e-08 1.379507059917541652e-08 1.440746640477209364e-08 1.504266518473089796e-08 1.570128510782638855e-08 1.638394842662354232e-08 1.709128055683723001e-08 1.782390906077590314e-08 1.858246252589943932e-08 1.936756932856125463e-08 2.017985627194362336e-08 2.101994708602108801e-08 2.188846077608905251e-08 2.278600980496434050e-08 2.371319809238814233e-08 2.467061881342658455e-08 2.565885197575981706e-08 2.667846175365807045e-08 2.772999355415486659e-08 2.881397078841953074e-08 2.993089131859611063e-08 3.108122354739007292e-08 3.226540211443259657e-08 3.348382315992016827e-08 3.473683911218839577e-08 3.602475295172430081e-08 3.734781189962071047e-08 3.870620047362101375e-08 4.010003284966482952e-08 4.152934446120692976e-08 4.299408276253027432e-08 4.449409707578094321e-08 4.602912743450532211e-08 4.759879232905367335e-08 4.920257525130572282e-08 5.083980992776798456e-08 5.250966412116873523e-08 5.421112187123233151e-08 5.594296403533865314e-08 5.770374697926295974e-08 5.949177925715054053e-08 6.130509610830446113e-08 6.314143158627832566e-08 6.499818812316666824e-08 6.687240331890951693e-08 6.876071373189720855e-08 7.065931543320707527e-08 7.256392107248596126e-08 7.446971318884436336e-08 7.637129348523008335e-08 7.826262776966620289e-08 8.013698625156268441e-08 8.198687886612988642e-08 8.380398528486580837e-08 8.557907925526168711e-08 8.730194689842726606e-08 8.896129857943200605e-08 9.054467395194912102e-08 9.203833976649033681e-08 9.342718002030810250e-08 9.469457801716039093e-08 9.582228989681754579e-08 9.679030918769654976e-08 9.757672193161836668e-08 9.815755192768657451e-08 9.850659564300459730e-08 9.859524634169977067e-08 9.839230699086427366e-08 9.786379151290518892e-08 9.697271396881031362e-08 9.567886527634172564e-08 9.393857709159563403e-08 9.170447251209584742e-08 8.892520329504446434e-08 8.554517332592663961e-08 8.150424812081770854e-08 7.673745020080726418e-08 7.117464023939791926e-08 6.474018395391186708e-08 5.735260479019812534e-08 4.892422253666324706e-08 3.936077809910742707e-08 2.856104477236465129e-08 1.641642645851104728e-08 2.810543404639332984e-09 -1.238119383399792626e-08 -2.929202135719606224e-08 -4.806426880898331954e-08 -6.884981503072633360e-08 -9.181055114502671791e-08 -1.171188495570719829e-07 -1.449580371711536432e-07 -1.755228709227565622e-07 -2.090200135216922202e-07 -2.456685070897414858e-07 -2.857002421581754637e-07 -3.293604192672311826e-07 -3.769080001822450174e-07 -4.286161455110402570e-07 -4.847726352756393924e-07 -5.456802687600243657e-07 -6.116572397262371576e-07 -6.830374828654712449e-07 -7.601709871308744689e-07 -8.434240713868418680e-07 -9.331796176078741303e-07 -1.029837256671064937e-06 -1.133813501612402710e-06 -1.245541823061321338e-06 -1.365472661432570967e-06 -1.494073370343014654e-06 -1.631828085635554982e-06 -1.779237514336872386e-06 -1.936818637852185006e-06 -2.105104323712464487e-06 -2.284642840240098775e-06 -2.475997268590716892e-06 -2.679744806765204538e-06 -2.896475960368409532e-06 -3.126793615123721120e-06 -3.371311986436471719e-06 -3.630655441637164719e-06 -3.905457190929437451e-06 -4.196357843518303518e-06 -4.504003825904334934e-06 -4.829045659898194143e-06 -5.172136098538537907e-06 -5.533928118785370012e-06 -5.915072770607977832e-06 -6.316216882893246873e-06 -6.738000627461539315e-06 -7.181054943394870966e-06 -7.645998824849332758e-06 -8.133436476540162750e-06 -8.643954342147196885e-06 -9.178118011987698502e-06 -9.736469017434830743e-06 -1.031952152072097091e-05 -1.092775890994438046e-05 -1.156163031029111805e-05 -1.222154702368384422e-05 -1.290787891026230541e-05 -1.362095072628457246e-05 -1.436103843419618098e-05 -1.512836550174321548e-05 -1.592309920808784721e-05 -1.674534697591688377e-05 -1.759515274949647579e-05 -1.847249343951753986e-05 -1.937727545637496187e-05 -2.030933135422719680e-05 -2.126841660877425974e-05 -2.225420655216349297e-05 -2.326629348877112821e-05 -2.430418401580828404e-05 -2.536729657274413544e-05 -2.645495924343082260e-05 -2.756640783453253668e-05 -2.870078425341146582e-05 -2.985713520798715284e-05 -3.103441125027399616e-05 -3.223146618429374065e-05 -3.344705685787042207e-05 -3.467984335643207799e-05 -3.592838961537597156e-05 -3.719116446579830393e-05 -3.846654312645864381e-05 -3.975280915273931334e-05 -4.104815685109226533e-05 -4.235069416503461654e-05 -4.365844603618937539e-05 -4.496935824116464090e-05 -4.628130170225513122e-05 -4.759207726703685210e-05 -4.889942094894004642e-05 -5.020100961783472278e-05 -5.149446712658263254e-05 -5.277737085640483674e-05 -5.404725866082751097e-05 -5.530163618490509453e-05 -5.653798453342161011e-05 -5.775376825885060732e-05 -5.894644363704183081e-05 -6.011346719592699052e-05 -6.125230446001587612e-05 -6.236043887111743201e-05 -6.343538084358948503e-05 -6.447467691052160611e-05 -6.547591891560046451e-05 -6.643675320403218370e-05 -6.735488976479734181e-05 -6.822811127573230594e-05 -6.905428200245535670e-05 -6.983135650201976151e-05 -7.055738808237075937e-05 -7.123053696922729608e-05 -7.184907813289930281e-05 -7.241140872878799265e-05 -7.291605510690129231e-05 -7.336167934763836965e-05 -7.374708528334962044e-05 -7.407122396775196716e-05 -7.433319855815127939e-05 -7.453226857858844369e-05 -7.466785353544896572e-05 -7.473953586074317905e-05 -7.474706316215024124e-05 -7.469034976298734936e-05 -7.456947751949719407e-05 -7.438469590720008190e-05 -7.413642137250613833e-05 -7.382523595028687503e-05 -7.345188515263854857e-05 -7.301727513857919258e-05 -7.252246917889603253e-05 -7.196868343473539903e-05 -7.135728207279567786e-05 -7.068977174408778432e-05 -6.996779545715182415e-05 -6.919312588031940577e-05 -6.836765811106372353e-05 -6.749340195365787073e-05 -6.657247374923657584e-05 -6.560708780490825238e-05 -6.459954747077342328e-05 -6.355223591555150256e-05 -6.246760665299703964e-05 -6.134817387237509836e-05 -6.019650262697035626e-05 -5.901519893491657107e-05 -5.780689984654910953e-05 -5.657426353202099119e-05 -5.531995944206930741e-05 -5.404665859360914337e-05 -5.275702403025638504e-05 -5.145370150597698206e-05 -5.013931043783243858e-05 -4.881643517127237072e-05 -4.748761659863469392e-05 -4.615534416848211271e-05 -4.482204832015465254e-05 -4.349009337449153453e-05 -4.216177090808581292e-05 -4.083929363473956314e-05 -3.952478981398948861e-05 -3.822029820273237417e-05 -3.692776356210576949e-05 -3.564903272792718363e-05 -3.438585124917281188e-05 -3.313986059523238816e-05 -3.191259592903173661e-05 -3.070548443959495019e-05 -2.951984422424942681e-05 -2.835688370749172275e-05 -2.721770158053212103e-05 -2.610328724275938760e-05 -2.501452172381997033e-05 -2.395217906269985891e-05 -2.291692811815101036e-05 -2.190933478301850692e-05 -2.092986457350807096e-05 -1.997888556318935558e-05 -1.905667163055537220e-05 -1.816340598825695818e-05 -1.729918496168904974e-05 -1.646402198442365407e-05 -1.565785177805176709e-05 -1.488053468429830818e-05 -1.413186111780324774e-05 -1.341155610870027525e-05 -1.271928390505568552e-05 -1.205465260634577430e-05 -1.141721880041595262e-05 -1.080649217778413874e-05 -1.022194009868456006e-05 -9.662992089889515097e-06 -9.129044250073891314e-06 -8.619463544278309738e-06 -8.133591969869981953e-06 -7.670750578264376321e-06 -7.230243338561835381e-06 -6.811360831121661484e-06 -6.413383760962311419e-06 -6.035586282693690624e-06 -5.677239130468041502e-06 -5.337612548146317034e-06 -5.015979016525658513e-06 -4.711615776033219332e-06 -4.423807144768363467e-06 -4.151846633151541678e-06 -3.895038857716624396e-06 -3.652701257751955608e-06 -3.424165619558211738e-06 -3.208779414042155727e-06 -3.005906954203823990e-06 -2.814930379803521837e-06 -2.635250477114868493e-06 -2.466287342180129640e-06 -2.307480896395501369e-06 -2.158291263559356326e-06 -2.018199017732962743e-06 -1.886705311385614683e-06 -1.763331893337683329e-06 -1.647621025976071262e-06 -1.539135311109497737e-06 -1.437457433655879913e-06 -1.342189832123791327e-06 -1.252954304566324060e-06 -1.169391558359137157e-06 -1.091160711788826242e-06 -1.017938755041454327e-06 -9.494199777593194133e-07 -8.853153698928146267e-07 -8.253520021195077976e-07 -7.692723916399222712e-07 -7.168338586924395475e-07 -6.678078786646417407e-07 -6.219794342181608263e-07 -5.791463713925121685e-07 -5.391187632142303410e-07 -5.017182839132384592e-07 -4.667775964414695118e-07 -4.341397556010578680e-07 -4.036576287231841053e-07 -3.751933354942109958e-07 -3.486177082049675785e-07 -3.238097734020146047e-07 -3.006562556464925643e-07 -2.790511038377512445e-07 -2.588950403337006760e-07 -2.400951328987808992e-07 -2.225643893316387985e-07 -2.062213744682766171e-07 -1.909898491208748042e-07 -1.767984303970911276e-07 -1.635802727481113247e-07 -1.512727690146115730e-07 -1.398172706772675738e-07 -1.291588264707666212e-07 -1.192459384863239084e-07 -1.100303348662638581e-07 -1.014667581836362270e-07 -9.351276859934971760e-08 -8.612856089722339010e-08 -7.927679451277674897e-08 -7.292243569333488735e-08 -6.703261095408420395e-08 -6.157647102601525002e-08 -5.652506452646438701e-08 -5.185122062029940239e-08 -4.752943997894360426e-08 -4.353579338479583522e-08 -3.984782736944107796e-08 -3.644447631499665539e-08 -3.330598048840086581e-08 -3.041380951812155594e-08 -2.775059086125663864e-08 -2.530004284609402618e-08 -2.304691191063077093e-08 -2.097691369117891662e-08 -1.907667764689291772e-08 -1.733369493573226877e-08 -1.573626928500877836e-08 -1.427347062522216223e-08 -1.293509127939813445e-08 -1.171160452163226913e-08 -1.059412533807482152e-08 -9.574373241249968602e-09 -8.644637004460740938e-09 -7.797741197202222019e-09 -7.027014415086153379e-09 -6.326259108885959350e-09 -5.689722927051883316e-09 -5.112071494543581848e-09 -4.588362558182483079e-09 -4.114021435063986669e-09 -3.684817705984040642e-09 -3.296843100441155394e-09 -2.946490523658317997e-09 -2.630434179332166626e-09 -2.345610744537934882e-09 -2.089201555477540241e-09 -1.858615764630727956e-09 -1.651474431415169307e-09 -1.465595509743841232e-09 -1.298979696937937125e-09 -1.149797109356200417e-09 -1.016374750878957302e-09 -8.971847410700713623e-10 -7.908332704641975635e-10 -6.960502510128566736e-10 -6.116796302925610721e-10 -5.366703386475003829e-10 -4.700678390212204510e-10 -4.110062498353248363e-10 -3.587010119058100831e-10 -3.124420710540211713e-10 -2.715875487703397036e-10 -2.355578740268784191e-10 -2.038303501082211936e-10 -1.759341311356836446e-10 -1.514455837968316345e-10 -1.299840106547757531e-10 -1.112077122967000638e-10 -9.481036648357410108e-11 -8.051770337814212315e-11 -6.808445685145161622e-11 -5.729157279440217799e-11 -4.794365628551352009e-11 -3.986664038481831446e-11 -3.290566023243916876e-11 -2.692311702498862747e-11 -2.179691732020883585e-11 -1.741887397679856525e-11 -1.369325586973045217e-11 -1.053547432895402088e-11 -7.870895029344678796e-12 -5.633764810433929789e-12 -3.766243624585785256e-12 -2.217532500923560455e-12 -9.430890688489291057e-13 9.607719093461316250e-14 9.340372084288552563e-13 1.600508780750724522e-12 2.121363377155969617e-12 2.519078951197946152e-12 2.813143953595862493e-12 3.020417304357365954e-12 3.155448676610854162e-12 3.230763066415748225e-12 3.257113271405272093e-12
2.010755428662894442e-10 2.148066388262764174e-10 2.294097577928942035e-10 2.449355426916491967e-10 2.614372528683610959e-10 2.789708781605014959e-10 2.975952566342537499e-10 3.173721960253771899e-10 3.383665989168405845e-10 3.606465916806842310e-10 3.842836572055540989e-10 4.093527714249597654e-10 4.359325436544152449e-10 4.641053607382606845e-10 4.939575349990940287e-10 5.255794559744262172e-10 5.590657459162584334e-10 5.945154190199523761e-10 6.320320443387615880e-10 6.717239123300444096e-10 7.137042049680153481e-10 7.580911693464321447e-10 8.050082946824582346e-10 8.545844926201182726e-10 9.069542807186069487e-10 9.622579689967395168e-10 1.020641849390361347e-09 1.082258387964519865e-09 1.147266419706459745e-09 1.215831345709309467e-09 1.288125332539400286e-09 1.364327513562760013e-09 1.444624191988103552e-09 1.529209045365117855e-09 1.618283331257400419e-09 1.712056093789594526e-09 1.810744370747470720e-09 1.914573400888959201e-09 2.023776831101742494e-09 2.138596923020976474e-09 2.259284758697324317e-09 2.386100444881620195e-09 2.519313315467842230e-09 2.659202131610898938e-09 2.806055279009235934e-09 2.960170961815383368e-09 3.121857392609644370e-09 3.291432977842771398e-09 3.469226498123920605e-09 3.655577282697977147e-09 3.850835377424558281e-09 4.055361705535851726e-09 4.269528220415112495e-09 4.493718049599277178e-09 4.728325629169195634e-09 4.973756827648249562e-09 5.230429058484967889e-09 5.498771380145754571e-09 5.779224582792288734e-09 6.072241260460909525e-09 6.378285867600291876e-09 6.697834758755951716e-09 7.031376210118386960e-09 7.379410421569448723e-09 7.742449497774970306e-09 8.121017406772861531e-09 8.515649914398297023e-09 8.926894492767670971e-09 9.355310200910014159e-09 9.801467535485779957e-09 1.026594824936825400e-08 1.074934513567705917e-08 1.125226177464897011e-08 1.177531224049867989e-08 1.231912076516660198e-08 1.288432135556152284e-08 1.347155736058495730e-08 1.408148098386372122e-08 1.471475273771580163e-08 1.537204083342562082e-08 1.605402050240417161e-08 1.676137324225082416e-08 1.749478598111209843e-08 1.825495015303897902e-08 1.904256067627540896e-08 1.985831482555397086e-08 2.070291098852543152e-08 2.157704729539683132e-08 2.248142010968621005e-08 2.341672236671489540e-08 2.438364174503403703e-08 2.538285865441295744e-08 2.641504402228746782e-08 2.748085685866555525e-08 2.858094157739690351e-08 2.971592504942334225e-08 3.088641336111583969e-08 3.209298824805906897e-08 3.333620317164733906e-08 3.461657900258624935e-08 3.593459927183544328e-08 3.729070494566130264e-08 3.868528867726898713e-08 4.011868848293635427e-08 4.159118078565302515e-08 4.310297276395756043e-08 4.465419393794040363e-08 4.624488691822231925e-08 4.787499723710451250e-08 4.954436217399709747e-08 5.125269847965090754e-08 5.299958889562074811e-08 5.478446735676246488e-08 5.660660275540115871e-08 5.846508113607670036e-08 6.035878617948446435e-08 6.228637782336305864e-08 6.424626885663524140e-08 6.623659931109581309e-08 6.825520846234708265e-08 7.029960423854319904e-08 7.236692982181191520e-08 7.445392721302729011e-08 7.655689751591365860e-08 7.867165768133615481e-08 8.079349343710764921e-08 8.291710811278006320e-08 8.503656705276946440e-08 8.714523729485890873e-08 8.923572217473041969e-08 9.129979050081054238e-08 9.332829992748735234e-08 9.531111413881990106e-08 9.723701343934814803e-08 9.909359833372432212e-08 1.008671856627786199e-07 1.025426968505369136e-07 1.041035378048372780e-07 1.055314700037943020e-07 1.068064722916971981e-07 1.079065929012783967e-07 1.088077912149735079e-07 1.094837687761070488e-07 1.099057890622389955e-07 1.100424855375554171e-07 1.098596575095467569e-07 1.093200533276881647e-07 1.083831404788273711e-07 1.070048621559070812e-07 1.051373799039483952e-07 1.027288019803056528e-07 9.972289710556065645e-08 9.605879332744717824e-08 9.167066177338455935e-08 8.648738512793186515e-08 8.043221074022973836e-08 7.342238834365882796e-08 6.536879245589462015e-08 5.617552962267861415e-08 4.573953077323814022e-08 3.395012906971086552e-08 2.068862375735620901e-08 5.827830657017288215e-09 -1.076837991370590749e-08 -2.924555684867248545e-08 -4.975915248312658725e-08 -7.247501606150557422e-08 -9.756989497320462471e-08 -1.252319420903251259e-07 -1.556612273361869628e-07 -1.890702513991624720e-07 -2.256844592840870371e-07 -2.657427511637829485e-07 -3.094979877570295711e-07 -3.572174872178120953e-07 -4.091835102750157582e-07 -4.656937301132661598e-07 -5.270616832361007194e-07 -5.936171973034819930e-07 -6.657067916890678700e-07 -7.436940462603304646e-07 -8.279599336490897969e-07 -9.189031100533326436e-07 -1.016940159396163285e-06 -1.122505785466695640e-06 -1.236052946483716905e-06 -1.358052926358724476e-06 -1.488995336793587367e-06 -1.629388044232623258e-06 -1.779757015602580848e-06 -1.940646076719867848e-06 -2.112616577225964036e-06 -2.296246955932054200e-06 -2.492132200516154087e-06 -2.700883195623092654e-06 -2.923125953573142760e-06 -3.159500722091199469e-06 -3.410660963728360424e-06 -3.677272201963717019e-06 -3.960010729348939086e-06 -4.259562173492620547e-06 -4.576619917178544042e-06 -4.911883369471666544e-06 -5.266056085289998789e-06 -5.639843731608425577e-06 -6.033951899213573702e-06 -6.449083759744354626e-06 -6.885937568631595533e-06 -7.345204015488241915e-06 -7.827563424498660698e-06 -8.333682808405925966e-06 -8.864212780798599566e-06 -9.419784332545514972e-06 -1.000100547941691609e-05 -1.060845778915315397e-05 -1.124269279749462486e-05 -1.190422832395857599e-05 -1.259354469943363877e-05 -1.331108091895229282e-05 -1.405723073428356181e-05 -1.483233870225714846e-05 -1.563669620597017739e-05 -1.647053746723359111e-05 -1.733403556976883755e-05 -1.822729851376350953e-05 -1.915036532341457027e-05 -2.010320223003007889e-05 -2.108569895409872656e-05 -2.209766511047441898e-05 -2.313882676143188627e-05 -2.420882314283474978e-05 -2.530720358899171086e-05 -2.643342468196392784e-05 -2.758684765110420796e-05 -2.876673604845920759e-05 -2.997225372533014794e-05 -3.120246313476846147e-05 -3.245632398406650583e-05 -3.373269226039258628e-05 -3.503031965160135282e-05 -3.634785338293889561e-05 -3.768383648883622412e-05 -3.903670853726988173e-05 -4.040480682224508325e-05 -4.178636803785273289e-05 -4.317953044505291405e-05 -4.458233653987336945e-05 -4.599273622907491344e-05 -4.740859051655583773e-05 -4.882767570084655144e-05 -5.024768808100962516e-05 -5.166624916512015293e-05 -5.308091137228661185e-05 -5.448916421589121027e-05 -5.588844095242046926e-05 -5.727612567692950084e-05 -5.864956084287651484e-05 -6.000605518079050717e-05 -6.134289198703586589e-05 -6.265733775082439909e-05 -6.394665108463665844e-05 -6.520809192037634299e-05 -6.643893093091006691e-05 -6.763645913418421833e-05 -6.879799763486619602e-05 -6.992090745646954079e-05 -7.100259941520361173e-05 -7.204054398536369370e-05 -7.303228110496406879e-05 -7.397542986953331622e-05 -7.486769806154831689e-05 -7.570689146289735338e-05 -7.649092289803980423e-05 -7.721782095617480194e-05 -7.788573834174957378e-05 -7.849295980402851191e-05 -7.903790959820178146e-05 -7.951915843263262270e-05 -7.993542985931028299e-05 -8.028560606738785314e-05 -8.056873304281137978e-05 -8.078402506047675596e-05 -8.093086847906244172e-05 -8.100882481264882551e-05 -8.101763305742030108e-05 -8.095721125613223441e-05 -8.082765728756894025e-05 -8.062924887289142834e-05 -8.036244279553866659e-05 -8.002787333616863982e-05 -7.962634992896137659e-05 -7.915885405042287471e-05 -7.862653535659006184e-05 -7.803070708919178735e-05 -7.737284077585197958e-05 -7.665456025377271102e-05 -7.587763505048359986e-05 -7.504397315915268770e-05 -7.415561324959316655e-05 -7.321471635943564542e-05 -7.222355711295151812e-05 -7.118451451767199962e-05 -7.010006239124400940e-05 -6.897275947286907790e-05 -6.780523927517879122e-05 -6.660019973350017164e-05 -6.536039271014239748e-05 -6.408861341160688259e-05 -6.278768977646377808e-05 -6.146047189108176352e-05 -6.010982148942683382e-05 -5.873860159179533332e-05 -5.734966633561123627e-05 -5.594585104933902722e-05 -5.452996261813720518e-05 -5.310477018715540400e-05 -5.167299624536432370e-05 -5.023730812954482202e-05 -4.880030998457761881e-05 -4.736453521249946451e-05 -4.593243943895898969e-05 -4.450639402175239720e-05 -4.308868012207973307e-05 -4.168148335506643076e-05 -4.028688903198565007e-05 -3.890687800252289605e-05 -3.754332310137623003e-05 -3.619798619952108040e-05 -3.487251585661797510e-05 -3.356844556732229703e-05 -3.228719259071136138e-05 -3.103005734868331702e-05 -2.979822337603798486e-05 -2.859275780203352651e-05 -2.741461234054652635e-05 -2.626462476355495503e-05 -2.514352083053160918e-05 -2.405191664448050134e-05 -2.299032140377880334e-05 -2.195914051770863525e-05 -2.095867905256717538e-05 -1.998914547453427892e-05 -1.905065565504911537e-05 -1.814323710428385441e-05 -1.726683339840851534e-05 -1.642130876668931080e-05 -1.560645280505100515e-05 -1.482198528353873647e-05 -1.406756101612529548e-05 -1.334277476250510957e-05 -1.264716613287608467e-05 -1.198022446822147319e-05 -1.134139367023844535e-05 -1.073007695680253728e-05 -1.014564152068985725e-05 -9.587423071173470059e-06 -9.054730240056942109e-06 -8.546848835680590412e-06 -8.063045930421286329e-06 -7.602573769181371661e-06 -7.164673488318995737e-06 -6.748578636384763941e-06 -6.353518489895342488e-06 -5.978721159169893024e-06 -5.623416480979258054e-06 -5.286838696392339427e-06 -4.968228913743894285e-06 -4.666837358088359231e-06 -4.381925409834680328e-06 -4.112767436476527042e-06 -3.858652422436946602e-06 -3.618885403035107691e-06 -3.392788709453794895e-06 -3.179703032340225406e-06 -2.978988312315387358e-06 -2.790024466192860924e-06 -2.612211958131059421e-06 -2.444972225257287773e-06 -2.287747967520959321e-06 -2.140003311656744129e-06 -2.001223859176816267e-06 -1.870916628266943198e-06 -1.748609899345188892e-06 -1.633852973856979781e-06 -1.526215855637038567e-06 -1.425288863871879472e-06 -1.330682186354328907e-06 -1.242025381339941200e-06 -1.158966835902263216e-06 -1.081173188244961144e-06 -1.008328720969644506e-06 -9.401347318268570436e-07 -8.763088879966212181e-07 -8.165845694618732764e-07 -7.607102065556472010e-07 -7.084486162867329643e-07 -6.595763415817566764e-07 -6.138829971272690373e-07 -5.711706250574779511e-07 -5.312530633129754872e-07 -4.939553290958461263e-07 -4.591130194688131280e-07 -4.265717307910887667e-07 -3.961864983529333817e-07 -3.678212572649440984e-07 -3.413483253768107408e-07 -3.166479087442596883e-07 -2.936076299311205237e-07 -2.721220792262473195e-07 -2.520923886709543948e-07 -2.334258286313288604e-07 -2.160354265100337410e-07 -1.998396070729912364e-07 -1.847618537664290470e-07 -1.707303903176271175e-07 -1.576778818476467377e-07 -1.455411546741544977e-07 -1.342609339465777238e-07 -1.237815982323734178e-07 -1.140509501610610093e-07 -1.050200022306144912e-07 -9.664277688732186619e-08 -8.887612000446152744e-08 -8.167952690562515630e-08 -7.501498010452944482e-08 -6.884679796337151882e-08 -6.314149350554926973e-08 -5.786764265492849281e-08 -5.299576121202673315e-08 -4.849818991690000919e-08 -4.434898698846425972e-08 -4.052382757000043963e-08 -3.699990955018507726e-08 -3.375586526777793335e-08 -3.077167864573989759e-08 -2.802860733681003483e-08 -2.550910949719083556e-08 -2.319677483783346795e-08 -2.107625963375381921e-08 -1.913322540077378682e-08 -1.735428097601516161e-08 -1.572692776338968683e-08 -1.423950792821713322e-08 -1.288115534603742806e-08 -1.164174912969548989e-08 -1.051186957596526465e-08 -9.482756388425021525e-09 -8.546269047097108701e-09 -7.694849207636703789e-09 -6.921485023694819750e-09 -6.219677295614685583e-09 -5.583407356958273338e-09 -5.007106617605170191e-09 -4.485627688443520086e-09 -4.014217018072596981e-09 -3.588488976570784516e-09 -3.204401325339094655e-09 -2.858232015401009659e-09 -2.546557259408329845e-09 -2.266230825039879819e-09 -2.014364499563126057e-09 -1.788309677110643667e-09 -1.585640021768967929e-09 -1.404135160928374394e-09 -1.241765364546953049e-09 -1.096677167075811264e-09 -9.671798898062967274e-10 -8.517330223638700452e-10 -7.489344230052465930e-10 -6.575092982974257477e-10 -5.762999236802789746e-10 -5.042560673515802043e-10 -4.404260808704074269e-10 -3.839486208584825303e-10 -3.340449671911331042e-10 -2.900119041110498011e-10 -2.512151317689000514e-10 -2.170831767921751171e-10 -1.871017716052874747e-10 -1.608086733654029915e-10 -1.377888945357301069e-10 -1.176703182862183297e-10 -1.001196730857730179e-10 -8.483884202508300318e-11 -7.156148358009029236e-11 -6.004994168806292171e-11 -5.009242415655849243e-11 -4.150042955588670479e-11 -3.410640385413852915e-11 -2.776160913661870206e-11 -2.233418780564498677e-11 -1.770740667904868647e-11 -1.377806639425128055e-11 -1.045506247723940642e-11 -7.658085350772228716e-12 -5.316447432345830096e-12 -3.368026309107874106e-12 -1.758313773496543262e-12 -4.395612597076924231e-13 6.299870627212939825e-13 1.486781605523126518e-12 2.162582518632408178e-12 2.685009518774287941e-12 3.078032659715993073e-12 3.362409789200564479e-12 3.556075947700673787e-12 3.674489508039375382e-12 3.730939431215520673e-12 3.736817620978509251e-12
2.244290497601011321e-10 2.397485616903065865e-10 2.560405122043503306e-10 2.733613442049538237e-10 2.917704145968094783e-10 3.113301212030992694e-10 3.321060337526092803e-10 3.541670289792018755e-10 3.775854298696556160e-10 4.024371490897394133e-10 4.288018366116679145e-10 4.567630315589857357e-10 4.864083182771413345e-10 5.178294866299067065e-10 5.511226965129508388e-10 5.863886465665947160e-10 6.237327470598935537e-10 6.632652969077189491e-10 7.051016647714282300e-10 7.493624741820969918e-10 7.961737926129500043e-10 8.456673244147827571e-10 8.979806075146158702e-10 9.532572137636327589e-10 1.011646952805685150e-09 1.073306079322201175e-09 1.138397503493100541e-09 1.207091004496764042e-09 1.279563446854434933e-09 1.355998999406534268e-09 1.436589356689441976e-09 1.521533962462014666e-09 1.611040235110817763e-09 1.705323794642530497e-09 1.804608690950136453e-09 1.909127633017839830e-09 2.019122218706267516e-09 2.134843164736546261e-09 2.256550536467003197e-09 2.384513977031770749e-09 2.519012935384517715e-09 2.660336892764130246e-09 2.808785587071830032e-09 2.964669234621102335e-09 3.128308748692749754e-09 3.300035954297289373e-09 3.480193798515890873e-09 3.669136555759102475e-09 3.867230027248878370e-09 4.074851733994857497e-09 4.292391102499673885e-09 4.520249642389923755e-09 4.758841115129903941e-09 5.008591692932745133e-09 5.269940106939813039e-09 5.543337783691643427e-09 5.829248968863578814e-09 6.128150837185610401e-09 6.440533587407514999e-09 6.766900521108421721e-09 7.107768104082178889e-09 7.463666008954975525e-09 7.835137137612805114e-09 8.222737621925648989e-09 8.627036801160033369e-09 9.048617174361976211e-09 9.488074325875284088e-09 9.946016822026321442e-09 1.042306607686145174e-08 1.091985618465852271e-08 1.143703371675291634e-08 1.197525748001479930e-08 1.253519823408823685e-08 1.311753836424799711e-08 1.372297150644912428e-08 1.435220212082436288e-08 1.500594500953442901e-08 1.568492477447753114e-08 1.638987520992468813e-08 1.712153862465404326e-08 1.788066508760625748e-08 1.866801159047123589e-08 1.948434111993112747e-08 2.033042163152638047e-08 2.120702491626361715e-08 2.211492535014636964e-08 2.305489851576717360e-08 2.402771968394420938e-08 2.503416214210743859e-08 2.607499535472574031e-08 2.715098293950548323e-08 2.826288044137085728e-08 2.941143288433916993e-08 3.059737207932221228e-08 3.182141366359343077e-08 3.308425384515243972e-08 3.438656582246674759e-08 3.572899584706796370e-08 3.711215889319377371e-08 3.853663389509437925e-08 4.000295850872187107e-08 4.151162335029624278e-08 4.306306565964449428e-08 4.465766233124133968e-08 4.629572225050137542e-08 4.797747786706707963e-08 4.970307593058835933e-08 5.147256730775717715e-08 5.328589579214367813e-08 5.514288581064382876e-08 5.704322892207043457e-08 5.898646899459357749e-08 6.097198593932884364e-08 6.299897786738147432e-08 6.506644152705271881e-08 6.717315086671157755e-08 6.931763355700026793e-08 7.149814529359425151e-08 7.371264168866257614e-08 7.595874754549474444e-08 7.823372329646902116e-08 8.053442836968156336e-08 8.285728123413466250e-08 8.519821585745415774e-08 8.755263429370675443e-08 8.991535510206617194e-08 9.228055727991955910e-08 9.464171937656402897e-08 9.699155343603152342e-08 9.932193339988887610e-08 1.016238175832185224e-07 1.038871648195178844e-07 1.061008438531245348e-07 1.082525355411472517e-07 1.103286274109355380e-07 1.123141001040834627e-07 1.141924052240275168e-07 1.159453340917550070e-07 1.175528769032085370e-07 1.189930717729782116e-07 1.202418431421028912e-07 1.212728290236020885e-07 1.220571965580551258e-07 1.225634453535448387e-07 1.227571980899349364e-07 1.226009778771964752e-07 1.220539718717447526e-07 1.210717806739503504e-07 1.196061530545774214e-07 1.176047055883761524e-07 1.150106268098593214e-07 1.117623655499180281e-07 1.077933031628565682e-07 1.030314094121317347e-07 9.739888185001708664e-08 9.081176860207423332e-08 8.317957455209284329e-08 7.440485101752095496e-08 6.438276910968971849e-08 5.300067708773880160e-08 4.013764214031170604e-08 2.566397716514628504e-08 9.440753263753237462e-09 -8.680701173381712515e-09 -2.885931374615333930e-08 -5.126479246321020042e-08 -7.607815988209314552e-08 -1.034922953513948964e-07 -1.337124835222034402e-07 -1.669569670731481409e-07 -2.034575013609651395e-07 -2.434599084674905809e-07 -2.872246278651572318e-07 -3.350272606674969718e-07 -3.871591041700640057e-07 -4.439276731218741260e-07 -5.056572038994384072e-07 -5.726891374866257431e-07 -6.453825768954831259e-07 -7.241147143981569333e-07 -8.092812236801714741e-07 -9.012966117731215329e-07 -1.000594525382680742e-06 -1.107628005998705038e-06 -1.222869687960758152e-06 -1.346811933457751585e-06 -1.479966898267712817e-06 -1.622866521896179022e-06 -1.776062435652689524e-06 -1.940125782117899781e-06 -2.115646939402111775e-06 -2.303235143583272320e-06 -2.503518002742042067e-06 -2.717140896086953767e-06 -2.944766251786845146e-06 -3.187072697304794542e-06 -3.444754076259561700e-06 -3.718518326131152719e-06 -4.009086211478194497e-06 -4.317189907749408861e-06 -4.643571431251179275e-06 -4.988980911379899259e-06 -5.354174701842539377e-06 -5.739913328273142662e-06 -6.146959270405006718e-06 -6.576074577781476008e-06 -7.028018318877156029e-06 -7.503543864458918331e-06 -8.003396007036058107e-06 -8.528307919332711763e-06 -9.078997955855065482e-06 -9.656166302820979829e-06 -1.026049148296174373e-05 -1.089262672299229641e-05 -1.155319619286652438e-05 -1.224279112728618831e-05 -1.296196584130225420e-05 -1.371123365323022706e-05 -1.449106272948700059e-05 -1.530187186733226529e-05 -1.614402623285744574e-05 -1.701783307289049383e-05 -1.792353742077336756e-05 -1.886131781719651830e-05 -1.983128206844222228e-05 -2.083346306546849969e-05 -2.186781468825951057e-05 -2.293420782074963066e-05 -2.403242650239711305e-05 -2.516216424311328159e-05 -2.632302052874684942e-05 -2.751449754465245523e-05 -2.873599714504334940e-05 -2.998681809581292280e-05 -3.126615361831539002e-05 -3.257308926119792852e-05 -3.390660112678478701e-05 -3.526555447770257813e-05 -3.664870274842200760e-05 -3.805468698515169997e-05 -3.948203573606984376e-05 -4.092916541220574994e-05 -4.239438113740259123e-05 -4.387587810369205662e-05 -4.537174344611736139e-05 -4.687995864853990050e-05 -4.839840248929026193e-05 -4.992485453266373773e-05 -5.145699916925444478e-05 -5.299243020496206434e-05 -5.452865599523204292e-05 -5.606310511770350418e-05 -5.759313257298046186e-05 -5.911602649971575978e-05 -6.062901538664676194e-05 -6.212927576065659292e-05 -6.361394032639495794e-05 -6.508010652949795794e-05 -6.652484551203067143e-05 -6.794521142546578580e-05 -6.933825106333210372e-05 -7.070101377266168089e-05 -7.203056160053655549e-05 -7.332397962944377007e-05 -7.457838645278809498e-05 -7.579094473983686209e-05 -7.695887183757984954e-05 -7.807945035552595211e-05 -7.915003867832329319e-05 -8.016808135031639837e-05 -8.113111927574687848e-05 -8.203679967828097629e-05 -8.288288576390883148e-05 -8.366726603202730985e-05 -8.438796318066893389e-05 -8.504314255340604252e-05 -8.563112007739715663e-05 -8.615036964438463406e-05 -8.659952988915195450e-05 -8.697741032301794476e-05 -8.728299678334416054e-05 -8.751545616375460172e-05 -8.767414039378148107e-05 -8.775858964092649397e-05 -8.776853471264401243e-05 -8.770389864046429854e-05 -8.756479743335962400e-05 -8.735153999246667348e-05 -8.706462718437765324e-05 -8.670475007537282726e-05 -8.627278733412793764e-05 -8.576980181556394809e-05 -8.519703634357733550e-05 -8.455590871533379452e-05 -8.384800595461858077e-05 -8.307507784634347999e-05 -8.223902978869945769e-05 -8.134191500356872831e-05 -8.038592614963691843e-05 -7.937338638615472081e-05 -7.830673993844964242e-05 -7.718854221906265209e-05 -7.602144956076861259e-05 -7.480820861969974134e-05 -7.355164550832961031e-05 -7.225465471917530804e-05 -7.092018790072922893e-05 -6.955124254734573199e-05 -6.815085066457236872e-05 -6.672206747075348765e-05 -6.526796019463194530e-05 -6.379159702717749193e-05 -6.229603628395973826e-05 -6.078431583211500413e-05 -5.925944283332514750e-05 -5.772438385127839764e-05 -5.618205536883573545e-05 -5.463531475661844155e-05 -5.308695173099133870e-05 -5.153968033548441649e-05 -4.999613147559661160e-05 -4.845884603271185349e-05 -4.693026857854848644e-05 -4.541274170721368476e-05 -4.390850099756381556e-05 -4.241967061423160094e-05 -4.094825955139126580e-05 -3.949615851914375729e-05 -3.806513746832584168e-05 -3.665684374563588207e-05 -3.527280086722418541e-05 -3.391440789536850382e-05 -3.258293939954822903e-05 -3.127954598017524480e-05 -3.000525533044849045e-05 -2.876097380928601907e-05 -2.754748849606722464e-05 -2.636546969599106761e-05 -2.521547386323557170e-05 -2.409794690778745024e-05 -2.301322785079407409e-05 -2.196155279258161581e-05 -2.094305915705902489e-05 -1.995779017609958280e-05 -1.900569957762599763e-05 -1.808665644153318675e-05 -1.720045018822785021e-05 -1.634679566544261937e-05 -1.552533830007439729e-05 -1.473565928307954572e-05 -1.397728075691413157e-05 -1.324967097661672397e-05 -1.255224941737279686e-05 -1.188439180324594798e-05 -1.124543503370557704e-05 -1.063468198658144883e-05 -1.005140617813583294e-05 -9.494856263018670921e-06 -8.964260358968523164e-06 -8.458830183195821441e-06 -7.977764989442865282e-06 -7.520255296724088085e-06 -7.085486402705399488e-06 -6.672641676563656650e-06 -6.280905627971790370e-06 -5.909466750564073762e-06 -5.557520139845424477e-06 -5.224269887011411898e-06 -4.908931251533223006e-06 -4.610732616631382072e-06 -4.328917232912605161e-06 -4.062744756470333907e-06 -3.811492588654014107e-06 -3.574457025494468719e-06 -3.350954225435835773e-06 -3.140321004570178310e-06 -2.941915469003660714e-06 -2.755117494308491337e-06 -2.579329062236119528e-06 -2.413974464992899435e-06 -2.258500387413641216e-06 -2.112375877319845510e-06 -1.975092214224351787e-06 -1.846162686349221267e-06 -1.725122285668034619e-06 -1.611527330373109524e-06 -1.504955023810640173e-06 -1.405002958529482867e-06 -1.311288573659218211e-06 -1.223448573376826243e-06 -1.141138313744968794e-06 -1.064031164715516544e-06 -9.918178535937529871e-07 -9.242057957582193540e-07 -8.609184179318991741e-07 -8.016944788085278540e-07 -7.462873913548266079e-07 -6.944645506407554642e-07 -6.460066705974408089e-07 -6.007071326691179741e-07 -5.583713489127055914e-07 -5.188161417095313497e-07 -4.818691418876216747e-07 -4.473682067125805676e-07 -4.151608588897509980e-07 -3.851037474307514724e-07 -3.570621309737259877e-07 -3.309093839079766783e-07 -3.065265254401132636e-07 -2.838017715490727023e-07 -2.626301096109964051e-07 -2.429128953305888222e-07 -2.245574714922304117e-07 -2.074768079404885940e-07 -1.915891621142682531e-07 -1.768177593907104522e-07 -1.630904924421875129e-07 -1.503396387713325725e-07 -1.385015955634409084e-07 -1.275166309813966959e-07 -1.173286510243375686e-07 -1.078849810760983136e-07 -9.913616128201000810e-08 -9.103575491168228999e-08 -8.354016888985577612e-08 -7.660848570629435259e-08 -7.020230594808869297e-08 -6.428560073278441767e-08 -5.882457335771915136e-08 -5.378752951908511363e-08 -4.914475549301442084e-08 -4.486840370981339266e-08 -4.093238519093313688e-08 -3.731226835592023640e-08 -3.398518374317535075e-08 -3.092973422354386078e-08 -2.812591031937892208e-08 -2.555501027359014253e-08 -2.319956454321475186e-08 -2.104326442013383764e-08 -1.907089450766221732e-08 -1.726826880589760172e-08 -1.562217018087917141e-08 -1.412029301289628918e-08 -1.275118883769837604e-08 -1.150421481102085218e-08 -1.036948484181138503e-08 -9.337823252941864252e-09 -8.400720840113335261e-09 -7.550293210222434265e-09 -6.779241289770771718e-09 -6.080813902071923050e-09 -5.448772319152892181e-09 -4.877356700473722182e-09 -4.361254335990382919e-09 -3.895569615773074379e-09 -3.475795652446033653e-09 -3.097787486226628380e-09 -2.757736805392411346e-09 -2.452148117658696663e-09 -2.177816310283116766e-09 -1.931805538775408068e-09 -1.711429385941171481e-09 -1.514232234667956447e-09 -1.337971799413168954e-09 -1.180602762809730221e-09 -1.040261465194924590e-09 -9.152515962162837774e-10 -8.040308389927496982e-10 -7.051984186270775667e-10 -6.174835081868014277e-10 -5.397344466056195112e-10 -4.709087243093232004e-10 -4.100636937444645252e-10 -3.563479633848457375e-10 -3.089934352093239829e-10 -2.673079470836283894e-10 -2.306684829343459768e-10 -1.985149150723449272e-10 -1.703442444998677748e-10 -1.457053065162017751e-10 -1.241939104154799566e-10 -1.054483835416317505e-10 -8.914549142442562127e-11 -7.499670716177135547e-11 -6.274480463221392454e-11 -5.216075151314607282e-11 -4.304087944054720246e-11 -3.520430997133347292e-11 -2.849061629617255807e-11 -2.275770189617787843e-11 -1.787987853865447787e-11 -1.374612716318130369e-11 -1.025852631815035020e-11 -7.330833868387756877e-12 -4.887208705905045080e-12 -2.861060157841410496e-12 -1.194013698258495412e-12 1.650175660374090555e-13 1.260665350488368020e-12 2.131851536057639075e-12 2.812454627506330236e-12 3.331904877945069898e-12 3.715714999426474025e-12 3.985952790180675057e-12 4.161661460676876861e-12 4.259232931240809423e-12 4.292738901720491159e-12 4.274224056821789867e-12
2.503816830207526057e-10 2.674656313460561013e-10 2.856335063672267502e-10 3.049481867364591563e-10 3.254757950637737957e-10 3.472858390609066323e-10 3.704513572033136783e-10 3.950490689560185945e-10 4.211595296026438334e-10 4.488672897100722610e-10 4.782610592536784921e-10 5.094338764201870785e-10 5.424832810964907712e-10 5.775114930437143825e-10 6.146255947459886519e-10 6.539377189130000908e-10 6.955652406044095003e-10 7.396309739325042490e-10 7.862633732871745514e-10 8.355967390143166352e-10 8.877714274649767863e-10 9.429340653184196438e-10 1.001237768066948330e-09 1.062842362534799024e-09 1.127914613286736762e-09 1.196628452764990531e-09 1.269165214974964714e-09 1.345713872521842668e-09 1.426471276780436713e-09 1.511642400960874613e-09 1.601440585811565949e-09 1.696087787679419404e-09 1.795814828624920421e-09 1.900861648266577781e-09 2.011477557005287360e-09 2.127921490254840749e-09 2.250462263278967770e-09 2.379378826209744351e-09 2.514960518794680397e-09 2.657507324392454279e-09 2.807330122708708981e-09 2.964750940733530711e-09 3.130103201312408857e-09 3.303731968750994925e-09 3.485994190821710598e-09 3.677258936507239386e-09 3.877907628781222874e-09 4.088334271691133003e-09 4.308945670971177495e-09 4.540161647374553421e-09 4.782415241874519074e-09 5.036152911841276915e-09 5.301834717258453807e-09 5.579934495995437472e-09 5.870940027103797819e-09 6.175353181053461950e-09 6.493690055768682065e-09 6.826481097264761583e-09 7.174271203622474384e-09 7.537619810967841490e-09 7.917100960050757896e-09 8.313303341933769410e-09 8.726830321214156716e-09 9.158299935104016228e-09 9.608344866586768567e-09 1.007761238974889278e-08 1.056676428525581055e-08 1.107647672379455753e-08 1.160744011514525414e-08 1.216035892036312993e-08 1.273595142435300134e-08 1.333494946589442558e-08 1.395809812192689192e-08 1.460615534262477919e-08 1.527989153348199016e-08 1.598008908027660797e-08 1.670754181239813968e-08 1.746305439958539697e-08 1.824744167663707245e-08 1.906152789011662000e-08 1.990614586046791842e-08 2.078213605228518398e-08 2.169034554473025513e-08 2.263162689325590608e-08 2.360683687286535266e-08 2.461683509210822717e-08 2.566248246586870983e-08 2.674463953373715503e-08 2.786416460935154492e-08 2.902191174454764320e-08 3.021872849044532471e-08 3.145545343571183718e-08 3.273291350016647166e-08 3.405192095960840416e-08 3.541327017524020552e-08 3.681773399831347844e-08 3.826605981761104834e-08 3.975896521409164479e-08 4.129713318343070404e-08 4.288120688327871605e-08 4.451178385779662716e-08 4.618940968740469695e-08 4.791457100665840835e-08 4.968768782773407327e-08 5.150910510113103411e-08 5.337908343885636708e-08 5.529778891853322361e-08 5.726528187952692163e-08 5.928150461430680202e-08 6.134626784981976634e-08 6.345923590462546173e-08 6.561991039792163181e-08 6.782761237633275378e-08 7.008146271345312413e-08 7.238036062559162754e-08 7.472296013496687896e-08 7.710764429872533000e-08 7.953249700861622098e-08 8.199527215194529115e-08 8.449335990955811982e-08 8.702374995109246847e-08 8.958299127160386340e-08 9.216714839694914122e-08 9.477175366803569546e-08 9.739175529628276871e-08 1.000214608644292376e-07 1.026544759282570440e-07 1.052836373559579050e-07 1.079009410228442591e-07 1.104974634600365758e-07 1.130632770367435451e-07 1.155873582369727298e-07 1.180574885731082291e-07 1.204601476609703931e-07 1.227803979639298491e-07 1.250017606976080763e-07 1.271060823719130094e-07 1.290733914338982613e-07 1.308817444634828942e-07 1.325070613647561764e-07 1.339229489887265750e-07 1.351005126193602748e-07 1.360081547539161657e-07 1.366113606113792894e-07 1.368724698096162895e-07 1.367504336631619329e-07 1.362005575697954613e-07 1.351742279757074092e-07 1.336186234366213265e-07 1.314764093262044650e-07 1.286854157840033600e-07 1.251782985434586749e-07 1.208821823368564089e-07 1.157182866388227026e-07 1.096015335836928567e-07 1.024401379752854915e-07 9.413517940071863779e-08 8.458015656341634323e-08 7.366052406470951290e-08 6.125321198887959631e-08 4.722612878337362025e-08 3.143764807454717146e-08 1.373608021985400276e-08 -6.040870430038732420e-09 -2.806666140100786702e-08 -5.252647974224691871e-08 -7.961781988661802339e-08 -1.095510699409845562e-07 -1.425501043916237999e-07 -1.788528809677810491e-07 -2.187120391544623499e-07 -2.623954975844031733e-07 -3.101870472697684349e-07 -3.623869373578161621e-07 -4.193124498125426694e-07 -4.812984591380789405e-07 -5.486979729706205453e-07 -6.218826490761821248e-07 -7.012432840031796021e-07 -7.871902683543294620e-07 -8.801540033638150161e-07 -9.805852731957436230e-07 -1.088955567121622646e-06 -1.205757345490566248e-06 -1.331504243179522615e-06 -1.466731204005234643e-06 -1.611994539398390060e-06 -1.767871904486659801e-06 -1.934962184611303828e-06 -2.113885285214638236e-06 -2.305281817987468661e-06 -2.509812676159501722e-06 -2.728158491856213379e-06 -2.961018968535808362e-06 -3.209112081663541046e-06 -3.473173140981354611e-06 -3.753953707991285909e-06 -4.052220362595250598e-06 -4.368753313223409117e-06 -4.704344845242010809e-06 -5.059797602959996452e-06 -5.435922701155265366e-06 -5.833537662715577417e-06 -6.253464179738440894e-06 -6.696525696256732512e-06 -7.163544811655037819e-06 -7.655340504810484925e-06 -8.172725180034381894e-06 -8.716501536999853744e-06 -9.287459268016857295e-06 -9.886371587252206037e-06 -1.051399159778700749e-05 -1.117104850374673635e-05 -1.185824367613108752e-05 -1.257624658239489329e-05 -1.332569059128949174e-05 -1.410716866594929222e-05 -1.492122895969567164e-05 -1.576837033051798291e-05 -1.664903779166807918e-05 -1.756361791725848941e-05 -1.851243422317395954e-05 -1.949574254497706322e-05 -2.051372643579814736e-05 -2.156649260843700926e-05 -2.265406644704771042e-05 -2.377638761482492885e-05 -2.493330578503535761e-05 -2.612457652353724949e-05 -2.734985735158144117e-05 -2.860870401818692933e-05 -2.990056701170718055e-05 -3.122478834035033376e-05 -3.258059861136795659e-05 -3.396711443837668453e-05 -3.538333620581548991e-05 -3.682814621886062144e-05 -3.830030726621345207e-05 -3.979846162204277697e-05 -4.132113051199290903e-05 -4.286671406657005306e-05 -4.443349178338223233e-05 -4.601962351764935779e-05 -4.762315101810702430e-05 -4.924200002292741378e-05 -5.087398292756309891e-05 -5.251680203351519351e-05 -5.416805338393036046e-05 -5.582523118867702291e-05 -5.748573283814099703e-05 -5.914686450144718700e-05 -6.080584730116983706e-05 -6.245982405287153251e-05 -6.410586655402535105e-05 -6.574098340306625877e-05 -6.736212832549908131e-05 -6.896620898020743712e-05 -7.055009621537326812e-05 -7.211063373977993191e-05 -7.364464817174586498e-05 -7.514895942456466282e-05 -7.662039138413847216e-05 -7.805578283150920815e-05 -7.945199856025707361e-05 -8.080594063626428316e-05 -8.211455974517064475e-05 -8.337486657099374659e-05 -8.458394314788174686e-05 -8.573895412581851222e-05 -8.683715789034436258e-05 -8.787591747598932771e-05 -8.885271121316311955e-05 -8.976514304871136365e-05 -9.061095248123436153e-05 -9.138802405358047057e-05 -9.209439634666368975e-05 -9.272827042090910543e-05 -9.328801765419821772e-05 -9.377218692814047007e-05 -9.417951111784437211e-05 -9.450891284404962797e-05 -9.475950945052250397e-05 -9.493061717394956115e-05 -9.502175447818612779e-05 -9.503264452957159447e-05 -9.496321679510075708e-05 -9.481360775047032612e-05 -9.458416069039985732e-05 -9.427542463908107422e-05 -9.388815236411826321e-05 -9.342329750283503314e-05 -9.288201081529128553e-05 -9.226563558374581561e-05 -9.157570218355735587e-05 -9.081392185561182448e-05 -8.998217971524811532e-05 -8.908252703728619399e-05 -8.811717286111337311e-05 -8.708847496381340032e-05 -8.599893025299965737e-05 -8.485116463431206075e-05 -8.364792241143043431e-05 -8.239205527891938809e-05 -8.108651097024586747e-05 -7.973432162486880637e-05 -7.833859193939972626e-05 -7.690248716845529231e-05 -7.542922104097329796e-05 -7.392204365744295077e-05 -7.238422943271831085e-05 -7.081906514784909804e-05 -6.922983817269396810e-05 -6.761982491899394413e-05 -6.599227958110554155e-05 -6.435042321874021010e-05 -6.269743323287604625e-05 -6.103643328250320872e-05 -5.937048368610431430e-05 -5.770257234775198757e-05 -5.603560624350833753e-05 -5.437240349942420152e-05 -5.271568608794971028e-05 -5.106807316497895781e-05 -4.943207506512516038e-05 -4.781008796818408594e-05 -4.620438924514376689e-05 -4.461713348755486856e-05 -4.305034921964489707e-05 -4.150593628825767554e-05 -3.998566392157049592e-05 -3.849116944359945225e-05 -3.702395762779652654e-05 -3.558540066956594468e-05 -3.417673875432898406e-05 -3.279908119484510013e-05 -3.145340810887521080e-05 -3.014057260595856552e-05 -2.886130345007941584e-05 -2.761620816332051900e-05 -2.640577653424991568e-05 -2.523038449375245013e-05 -2.409029832030429259e-05 -2.298567913628052855e-05 -2.191658765678280885e-05 -2.088298915265418158e-05 -1.988475858980687447e-05 -1.892168590770264882e-05 -1.799348140077859697e-05 -1.709978116779057580e-05 -1.624015259541935674e-05 -1.541409984404348266e-05 -1.462106930529476028e-05 -1.386045500286316187e-05 -1.313160390997801841e-05 -1.243382115904698710e-05 -1.176637512105359979e-05 -1.112850233448389769e-05 -1.051941226574524960e-05 -9.938291885243130105e-06 -9.384310045466778680e-06 -8.856621649594469863e-06 -8.354371601238280330e-06 -7.876698527998016319e-06 -7.422738273465798157e-06 -6.991627154211592363e-06 -6.582504980064166915e-06 -6.194517837687164749e-06 -5.826820639014099567e-06 -5.478579437555038028e-06 -5.148973516909132557e-06 -4.837197257014948159e-06 -4.542461784735543498e-06 -4.263996416316867278e-06 -4.001049900065671799e-06 -3.752891468283539265e-06 -3.518811708053389966e-06 -3.298123260925078473e-06 -3.090161361877400341e-06 -2.894284228162764512e-06 -2.709873308765425810e-06 -2.536333405238231952e-06 -2.373092674626663445e-06 -2.219602525058197567e-06 -2.075337414368198277e-06 -1.939794561866739707e-06 -1.812493583025985833e-06 -1.692976056495199704e-06 -1.580805032437239476e-06 -1.475564490733239624e-06 -1.376858757128843981e-06 -1.284311884901401500e-06 -1.197567009120185768e-06 -1.116285680056585981e-06 -1.040147181782792220e-06 -9.688478414821906048e-07 -9.021003344855685772e-07 -8.396329895493670390e-07 -7.811890984078523789e-07 -7.265262331649610710e-07 -6.754155746441341268e-07 -6.276412543897603810e-07 -5.829997126123334386e-07 -5.412990739926427106e-07 -5.023585429096304935e-07 -4.660078193317570287e-07 -4.320865363134601403e-07 -4.004437197667085965e-07 -3.709372709316090893e-07 -3.434334717499637558e-07 -3.178065131498506784e-07 -2.939380460775789034e-07 -2.717167549639151607e-07 -2.510379531837732105e-07 -2.318031999608338438e-07 -2.139199380794058308e-07 -1.973011516943735685e-07 -1.818650434742581856e-07 -1.675347302711145712e-07 -1.542379564828301480e-07 -1.419068242567104853e-07 -1.304775396771168219e-07 -1.198901740825102133e-07 -1.100884396679016557e-07 -1.010194785456891175e-07 -9.263366446063147838e-08 -8.488441638173054621e-08 -7.772802322452050570e-08 -7.112347899068098140e-08 -6.503232764720013158e-08 -5.941851710397724401e-08 -5.424826168594388147e-08 -4.948991253321301090e-08 -4.511383539976131536e-08 -4.109229535746944322e-08 -3.739934794758162547e-08 -3.401073635559181087e-08 -3.090379421794801991e-08 -2.805735369969645743e-08 -2.545165851110982694e-08 -2.306828155839797904e-08 -2.089004694875101487e-08 -1.890095609321746892e-08 -1.708611767227674835e-08 -1.543168124849760901e-08 -1.392477432842061871e-08 -1.255344269186312736e-08 -1.130659382129845104e-08 -1.017394327690749869e-08 -9.145963874456832799e-09 -8.213837533412918047e-09 -7.369409671783960646e-09 -6.605146032192423169e-09 -5.914091830726212341e-09 -5.289833126304542290e-09 -4.726460313722097450e-09 -4.218533648299161808e-09 -3.761050714247785044e-09 -3.349415752555983222e-09 -2.979410767459309858e-09 -2.647168333487161723e-09 -2.349146027697475552e-09 -2.082102414103429461e-09 -1.843074509499620824e-09 -1.629356661952343794e-09 -1.438480775166610738e-09 -1.268197813811934456e-09 -1.116460526704008452e-09 -9.814073265224956080e-10 -8.613472665106694528e-10 -7.547460563646155813e-10 -6.602130612862274108e-10 -5.764892299519538596e-10 -5.024358989411168024e-10 -4.370244229749975168e-10 -3.793265821407202516e-10 -3.285057191089782561e-10 -2.838085611997583437e-10 -2.445576840000444229e-10 -2.101445750881658941e-10 -1.800232582645037924e-10 -1.537044405229416968e-10 -1.307501458155228336e-10 -1.107688014587807294e-10 -9.341074479854454402e-11 -7.836411948551772631e-11 -6.535113241187255586e-11 -5.412464401476175714e-11 -4.446506626232935598e-11 -3.617754419786174675e-11 -2.908939842515796315e-11 -2.304780737067990609e-11 -1.791770955333550781e-11 -1.357990742964817401e-11 -9.929355659280332682e-12 -6.873617853005525939e-12 -4.331477022009782411e-12 -2.231686044052743352e-12 -5.118454991403096469e-13 8.826027942347267208e-13 1.999277290359955550e-12 2.879663158436377981e-12 3.559832728799855836e-12 4.071088259087427185e-12 4.440534629746968711e-12 4.691588920662942597e-12 4.844433209812991854e-12 4.916416368572798658e-12 4.922410104371053670e-12 4.875124017625601467e-12
2.792091850368316119e-10 2.982521760310292961e-10 3.185028171599315486e-10 3.400311249298085140e-10 3.629107254844043229e-10 3.872190114996597538e-10 4.130373040909316518e-10 4.404510197828148467e-10 4.695498425844165404e-10 5.004279012053641251e-10 5.331839514393721563e-10 5.679215637334072753e-10 6.047493159508075673e-10 6.437809913265787986e-10 6.851357816021409954e-10 7.289384953152615721e-10 7.753197712086205546e-10 8.244162967074468545e-10 8.763710314029257003e-10 9.313334354637001091e-10 9.894597028823835546e-10 1.050912999448234102e-09 1.115863705320195591e-09 1.184489662057046650e-09 1.256976423943040022e-09 1.333517513428351207e-09 1.414314680483526579e-09 1.499578165646630556e-09 1.589526966519974583e-09 1.684389107451230068e-09 1.784401912110155102e-09 1.889812278648627107e-09 2.000876957106321961e-09 2.117862828699228251e-09 2.241047186601254992e-09 2.370718017802261068e-09 2.507174285597174046e-09 2.650726212232561588e-09 2.801695561206288679e-09 2.960415918685813101e-09 3.127232973478661703e-09 3.302504794955994900e-09 3.486602108296807435e-09 3.679908566385318746e-09 3.882821017658980052e-09 4.095749769166912548e-09 4.319118844061222378e-09 4.553366232703696826e-09 4.798944136529801359e-09 5.056319203768882945e-09 5.325972756075552689e-09 5.608401005080739465e-09 5.904115257821861038e-09 6.213642109960603197e-09 6.537523625642684904e-09 6.876317502796072427e-09 7.230597222603251388e-09 7.600952181817469343e-09 7.987987806522073830e-09 8.392325645856512073e-09 8.814603444149813099e-09 9.255475189812392387e-09 9.715611139239819597e-09 1.019569781387364568e-08 1.069643796844730732e-08 1.121855052831361818e-08 1.176277049360749245e-08 1.232984880783625583e-08 1.292055218831346977e-08 1.353566291565386501e-08 1.417597857932733752e-08 1.484231177602394987e-08 1.553548975730816677e-08 1.625635402273368317e-08 1.700575985424948547e-08 1.778457578734363424e-08 1.859368301394597641e-08 1.943397471163267145e-08 2.030635529314329716e-08 2.121173956962629980e-08 2.215105182036591221e-08 2.312522476100414081e-08 2.413519840144795429e-08 2.518191878373727581e-08 2.626633658913006574e-08 2.738940560253127015e-08 2.855208102113903980e-08 2.975531759279263578e-08 3.100006756796868283e-08 3.228727844767735306e-08 3.361789050763130711e-08 3.499283407699789003e-08 3.641302654776814519e-08 3.787936908827772719e-08 3.939274303166861131e-08 4.095400590707311310e-08 4.256398707800725675e-08 4.422348294886365825e-08 4.593325169646229503e-08 4.769400747934250509e-08 4.950641407281937584e-08 5.137107787277429700e-08 5.328854020566266400e-08 5.525926887628780900e-08 5.728364887847501433e-08 5.936197218685582893e-08 6.149442654052435236e-08 6.368108312131141972e-08 6.592188302083143734e-08 6.821662238124935744e-08 7.056493608488158492e-08 7.296627985725339168e-08 7.541991063707125488e-08 7.792486505471389928e-08 8.047993584828404715e-08 8.308364603298837743e-08 8.573422062561196630e-08 8.842955571113312053e-08 9.116718462308323697e-08 9.394424099310542783e-08 9.675741840832941610e-08 9.960292639767464140e-08 1.024764424500609634e-07 1.053730597487980123e-07 1.082872302871763127e-07 1.112127030105927419e-07 1.141424566104598649e-07 1.170686265748045858e-07 1.199824260799298195e-07 1.228740602869525791e-07 1.257326335865743895e-07 1.285460493152390716e-07 1.313009014461030080e-07 1.339823577391474059e-07 1.365740338165609666e-07 1.390578576124438746e-07 1.414139236302026078e-07 1.436203364270218793e-07 1.456530427328262319e-07 1.474856516015227033e-07 1.490892419854166836e-07 1.504321571199152422e-07 1.514797851053626051e-07 1.521943250765739296e-07 1.525345383587647230e-07 1.524554840216139049e-07 1.519082382616640442e-07 1.508395970676271237e-07 1.491917616540123333e-07 1.469020061863346978e-07 1.439023273665462374e-07 1.401190755008479013e-07 1.354725667341982313e-07 1.298766762072357772e-07 1.232384119724540589e-07 1.154574695979153232e-07 1.064257674889716111e-07 9.602696307193510848e-08 8.413595010876189949e-08 7.061833754904885647e-08 5.532991047522497391e-08 3.811607385913791703e-08 1.881128002337136493e-08 -2.761559111229663631e-09 -2.679167370919741743e-08 -5.348105013857583125e-08 -8.304505580006634790e-08 -1.157130727045370661e-07 -1.517291375850634334e-07 -1.913525860672167627e-07 -2.348586981481252194e-07 -2.825393419521276925e-07 -3.347036124393330927e-07 -3.916784614447403133e-07 -4.538093151208595464e-07 -5.214606745480005337e-07 -5.950166949650062291e-07 -6.748817387617496702e-07 -7.614808970648853556e-07 -8.552604744430673396e-07 -9.566884309594755600e-07 -1.066254775511054595e-06 -1.184471904118290258e-06 -1.311874876569838887e-06 -1.449021624586540990e-06 -1.596493084452325534e-06 -1.754893246869577770e-06 -1.924849116636851095e-06 -2.107010574621826722e-06 -2.302050134415712025e-06 -2.510662586011058406e-06 -2.733564518847247040e-06 -2.971493716620499830e-06 -3.225208416362274388e-06 -3.495486424455218925e-06 -3.783124082482778017e-06 -4.088935076100860141e-06 -4.413749080480761433e-06 -4.758410236305062635e-06 -5.123775450804012632e-06 -5.510712518902973027e-06 -5.920098060211386842e-06 -6.352815268323475410e-06 -6.809751469720617975e-06 -7.291795490463760443e-06 -7.799834829844077945e-06 -8.334752641215308850e-06 -8.897424521365415991e-06 -9.488715110989561763e-06 -1.010947451010334523e-05 -1.076053451357461517e-05 -1.144270467335383452e-05 -1.215676819543594006e-05 -1.290347768108843366e-05 -1.368355072341866364e-05 -1.449766537192256116e-05 -1.534645547924692484e-05 -1.623050594599341606e-05 -1.715034788099163585e-05 -1.810645369604914310e-05 -1.909923215574318490e-05 -2.012902340433330798e-05 -2.119609399333782039e-05 -2.230063193470710776e-05 -2.344274180584068862e-05 -2.462243993390314872e-05 -2.583964968799748319e-05 -2.709419690872176518e-05 -2.838580550546739462e-05 -2.971409325248476152e-05 -3.107856781524710141e-05 -3.247862303895383292e-05 -3.391353553113926920e-05 -3.538246157025641612e-05 -3.688443437180243738e-05 -3.841836174300948623e-05 -3.998302415635589089e-05 -4.157707327113141602e-05 -4.319903093103209297e-05 -4.484728866424360371e-05 -4.652010771071344458e-05 -4.821561959929586617e-05 -4.993182729520269397e-05 -5.166660693569201531e-05 -5.341771016920503884e-05 -5.518276711020877068e-05 -5.695928991885320817e-05 -5.874467701119781343e-05 -6.053621790224594768e-05 -6.233109868034241786e-05 -6.412640810768434048e-05 -6.591914433776849334e-05 -6.770622223660238996e-05 -6.948448129043761272e-05 -7.125069407870776746e-05 -7.300157528675985412e-05 -7.473379122893068598e-05 -7.644396984853176575e-05 -7.812871115743293138e-05 -7.978459807418847468e-05 -8.140820761606812664e-05 -8.299612239698500626e-05 -8.454494238015991905e-05 -8.605129683148505745e-05 -8.751185641695857287e-05 -8.892334538529899008e-05 -9.028255377492568296e-05 -9.158634958294973292e-05 -9.283169083266402965e-05 -9.401563747528475848e-05 -9.513536306137874770e-05 -9.618816611754442436e-05 -9.717148116448485128e-05 -9.808288931364568769e-05 -9.892012838106983494e-05 -9.968110245906134617e-05 -1.003638908886287658e-04 -1.009667565784953510e-04 -1.014881536196960939e-04 -1.019267341484204409e-04 -1.022813544137680871e-04 -1.025510800114585194e-04 -1.027351902492114701e-04 -1.028331816145092756e-04 -1.028447703206662023e-04 -1.027698939125905878e-04 -1.026087119192379616e-04 -1.023616055455099395e-04 -1.020291764021925580e-04 -1.016122442784088366e-04 -1.011118439669385729e-04 -1.005292211585832537e-04 -9.986582742748322623e-05 -9.912331433487961050e-05 -9.830352668421276003e-05 -9.740849496561360707e-05 -9.644042703273875139e-05 -9.540169905948835951e-05 -9.429484582837655221e-05 -9.312255040618274229e-05 -9.188763326595946975e-05 -9.059304091748019729e-05 -8.924183411076405529e-05 -8.783717567939050195e-05 -8.638231809190123557e-05 -8.488059078067949079e-05 -8.333538731827508242e-05 -8.175015251122963293e-05 -8.012836948103601990e-05 -7.847354680095731537e-05 -7.678920575604651828e-05 -7.507886779185865100e-05 -7.334604221506717476e-05 -7.159421420649172952e-05 -6.982683320396112635e-05 -6.804730170899611890e-05 -6.625896456753009806e-05 -6.446509877084428692e-05 -6.266890381859455518e-05 -6.087349268131149726e-05 -5.908188339508193784e-05 -5.729699131633141931e-05 -5.552162205975015200e-05 -5.375846513748509028e-05 -5.201008831280342542e-05 -5.027893267655383610e-05 -4.856730844994614475e-05 -4.687739151248668143e-05 -4.521122064936559796e-05 -4.357069550823890360e-05 -4.195757525120144869e-05 -4.037347788384876610e-05 -3.881988023967793632e-05 -3.729811859472956459e-05 -3.580938988431491232e-05 -3.435475349093869353e-05 -3.293513357012249409e-05 -3.155132187875693463e-05 -3.020398106888420788e-05 -2.889364840842163697e-05 -2.762073988928322648e-05 -2.638555468264297592e-05 -2.518827990069167125e-05 -2.402899562416451417e-05 -2.290768015514348587e-05 -2.182421545515466317e-05 -2.077839272936466395e-05 -1.976991811871486372e-05 -1.879841846310052761e-05 -1.786344710017343096e-05 -1.696448966601045614e-05 -1.610096986571181508e-05 -1.527225518395884896e-05 -1.447766250763740070e-05 -1.371646363480721805e-05 -1.298789064653538744e-05 -1.229114112040236609e-05 -1.162538316679692738e-05 -1.098976027143505369e-05 -1.038339592983637339e-05 -9.805398061757172727e-06 -9.254863195792835233e-06 -8.730880416510994463e-06 -8.232535068541401544e-06 -7.758912214022490415e-06 -7.309099841673512095e-06 -6.882191827515777039e-06 -6.477290648902177091e-06 -6.093509855023769483e-06 -5.729976298437046534e-06 -5.385832133402980744e-06 -5.060236587935570027e-06 -4.752367517434961824e-06 -4.461422748619044823e-06 -4.186621223180127783e-06 -3.927203951175286586e-06 -3.682434784620428410e-06 -3.451601022101231255e-06 -3.234013855446721623e-06 -3.029008669638352119e-06 -2.835945207159629722e-06 -2.654207607930273519e-06 -2.483204335830187530e-06 -2.322368002602384171e-06 -2.171155099644967656e-06 -2.029045647863533638e-06 -1.895542775368719953e-06 -1.770172232373616993e-06 -1.652481852182434465e-06 -1.542040966670611621e-06 -1.438439784145899273e-06 -1.341288736954021662e-06 -1.250217805660522234e-06 -1.164875826104357250e-06 -1.084929785086719156e-06 -1.010064109933031365e-06 -9.399799566523983578e-07 -8.743945009191724158e-07 -8.130402356210943585e-07 -7.556642782570703028e-07 -7.020276910302424467e-07 -6.519048160685480015e-07 -6.050826278167990751e-07 -5.613601042831804243e-07 -5.205476184887874306e-07 -4.824663511613645971e-07 -4.469477254347924092e-07 -4.138328640621572433e-07 -3.829720694232724043e-07 -3.542243264053903663e-07 -3.274568280581683234e-07 -3.025445237693222309e-07 -2.793696895747529653e-07 -2.578215201046387147e-07 -2.377957415738842315e-07 -2.191942451498892952e-07 -2.019247399713344858e-07 -1.859004250471001639e-07 -1.710396792331961926e-07 -1.572657684660318157e-07 -1.445065694215360409e-07 -1.326943087696521092e-07 -1.217653172018915907e-07 -1.116597974243435882e-07 -1.023216053289692841e-07 -9.369804358090890009e-08 -8.573966688815992216e-08 -7.840009825134078662e-08 -7.163585552464914743e-08 -6.540618765383179963e-08 -5.967291999237699003e-08 -5.440030813276573383e-08 -4.955489972490857760e-08 -4.510540378856726435e-08 -4.102256706020893534e-08 -3.727905694718287756e-08 -3.384935069305610183e-08 -3.070963038732020432e-08 -2.783768348031818119e-08 -2.521280849010826224e-08 -2.281572561202132237e-08 -2.062849196389763515e-08 -1.863442122041372091e-08 -1.681800740860032040e-08 -1.516485265364134896e-08 -1.366159867944573602e-08 -1.229586188235560098e-08 -1.105617180882066863e-08 -9.931912879016425890e-09 -8.913269208324570246e-09 -7.991172387435378540e-09 -7.157252089685468993e-09 -6.403789381198648399e-09 -5.723672615570465225e-09 -5.110355800311313586e-09 -4.557819327136537290e-09 -4.060532962540655256e-09 -3.613420999000071843e-09 -3.211829470683946823e-09 -2.851495340775652068e-09 -2.528517570479882217e-09 -2.239329982558406639e-09 -1.980675834848536597e-09 -1.749584021706804466e-09 -1.543346823719508149e-09 -1.359499128359704528e-09 -1.195799046563815690e-09 -1.050209852474318885e-09 -9.208831758530698223e-10 -8.061433789292006678e-10 -7.044730517068441688e-10 -6.144995620290752855e-10 -5.349825989724933542e-10 -4.648026504343822196e-10 -4.029503580666543705e-10 -3.485166950049613395e-10 -3.006839141325668213e-10 -2.587172169014402947e-10 -2.219570950013489880e-10 -1.898122994158154778e-10 -1.617533936247925462e-10 -1.373068499023597486e-10 -1.160496498069592263e-10 -9.760435206670765350e-11 -8.163459311734540753e-11 -6.784098755111226540e-11 -5.595739767670682673e-11 -4.574754326994888767e-11 -3.700192440867649216e-11 -2.953503203109856312e-11 -2.318282253245598411e-11 -1.780043431874742938e-11 -1.326012576769651899e-11 -9.449415505488303546e-12 -6.269407293177212457e-12 -3.633283129493224721e-12 -1.464949417816114705e-12 3.021777843651831515e-13 1.726261313764851152e-12 2.858017093527085035e-12 3.741584846716099703e-12 4.415305302820175573e-12 4.912413024224080550e-12 5.261653193209381254e-12 5.487829969458035742e-12 5.612293350678100315e-12 5.653370842182638601e-12 5.626749662374255458e-12 5.545814677470366465e-12
3.112149925239604888e-10 3.324320751574745592e-10 3.549940449490867319e-10 3.789788312349554541e-10 4.044683780688325237e-10 4.315488185459486148e-10 4.603106546853303699e-10 4.908489429253351436e-10 5.232634852791546641e-10 5.576590261884992200e-10 5.941454551043359917e-10 6.328380148137084896e-10 6.738575155208487291e-10 7.173305546795816991e-10 7.633897425617315876e-10 8.121739335334589752e-10 8.638284629977010605e-10 9.185053899464884497e-10 9.763637450515577144e-10 1.037569784205660256e-09 1.102297247409908244e-09 1.170727622884896089e-09 1.243050416264419859e-09 1.319463424711408438e-09 1.400173015775003739e-09 1.485394410786706227e-09 1.575351972571026889e-09 1.670279497223501677e-09 1.770420509684309384e-09 1.876028562811631962e-09 1.987367539632430027e-09 2.104711958422181838e-09 2.228347280237153038e-09 2.358570218494679973e-09 2.495689050167023274e-09 2.640023928124625298e-09 2.791907194132774482e-09 2.951683691974002822e-09 3.119711080134764293e-09 3.296360143461702662e-09 3.482015103156642013e-09 3.677073924444214049e-09 3.881948621208151335e-09 4.097065556854303546e-09 4.322865740618767939e-09 4.559805118498570790e-09 4.808354857940521677e-09 5.069001625379639373e-09 5.342247855674070610e-09 5.628612012435331935e-09 5.928628838204554675e-09 6.242849593373537261e-09 6.571842282695919493e-09 6.916191868176925502e-09 7.276500467070266553e-09 7.653387533647839758e-09 8.047490023339646987e-09 8.459462537768712773e-09 8.889977449129844829e-09 9.339725002274613948e-09 9.809413392776300977e-09 1.029976881914864752e-08 1.081153550728453327e-08 1.134547570506218267e-08 1.190236964493728491e-08 1.248301547219466284e-08 1.308822913637571052e-08 1.371884424322118650e-08 1.437571186427428769e-08 1.505970030107121472e-08 1.577169480060488661e-08 1.651259721847717771e-08 1.728332562585478525e-08 1.808481385600569573e-08 1.891801098582028590e-08 1.978388074729845248e-08 2.068340086351738212e-08 2.161756230306991526e-08 2.258736844637862795e-08 2.359383415663975755e-08 2.463798474742083391e-08 2.572085483812817486e-08 2.684348708765516545e-08 2.800693079552001796e-08 2.921224035868366611e-08 3.046047357100200725e-08 3.175268975089019131e-08 3.308994768125718454e-08 3.447330334408455712e-08 3.590380743016203252e-08 3.738250260244252694e-08 3.891042048921361681e-08 4.048857838079582159e-08 4.211797560074010084e-08 4.379958951949347890e-08 4.553437117521097382e-08 4.732324046279096614e-08 4.916708084827343875e-08 5.106673356144849752e-08 5.302299121484396940e-08 5.503659079217341591e-08 5.710820594380331165e-08 5.923843852080602757e-08 6.142780927268778622e-08 6.367674762687662075e-08 6.598558046050221146e-08 6.835451976687057746e-08 7.078364911030033032e-08 7.327290875361449830e-08 7.582207933255226635e-08 7.843076394064772661e-08 8.109836847669939682e-08 8.382408009479449692e-08 8.660684358395683764e-08 8.944533549081377281e-08 9.233793578424630431e-08 9.528269684576801207e-08 9.827730955337732789e-08 1.013190662098680531e-07 1.044048200490421188e-07 1.075309410350079474e-07 1.106932676507666648e-07 1.138870543526360585e-07 1.171069143468019404e-07 1.203467573234618491e-07 1.235997217627226382e-07 1.268581014047276741e-07 1.301132654545129332e-07 1.333555720699616945e-07 1.365742746590772666e-07 1.397574204907799558e-07 1.428917411017466235e-07 1.459625339606466890e-07 1.489535348307007511e-07 1.518467802520677861e-07 1.546224595473890506e-07 1.572587557372257435e-07 1.597316747373899048e-07 1.620148621976783928e-07 1.640794073316276565e-07 1.658936330800056850e-07 1.674228719473080278e-07 1.686292268509283393e-07 1.694713163274539417e-07 1.699040034501629604e-07 1.698781078268057726e-07 1.693401000676807896e-07 1.682317781414227477e-07 1.664899250703826640e-07 1.640459474595837767e-07 1.608254944035856869e-07 1.567480563747603173e-07 1.517265437651072349e-07 1.456668448323684179e-07 1.384673628904493494e-07 1.300185326845579105e-07 1.202023160035906932e-07 1.088916767065768149e-07 9.595003547696613541e-08 8.123070476855998306e-08 6.457630457029706569e-08 4.581815979423258083e-08 2.477568028201007764e-08 1.255724630116596928e-09 -2.494805074684868498e-08 -5.405585566283964529e-08 -8.630244141841096840e-08 -1.219377851118867565e-07 -1.612277805728535857e-07 -2.044549332026015544e-07 -2.519190557103252790e-07 -3.039379614277621956e-07 -3.608481515699311691e-07 -4.230054924868621300e-07 -4.907858786224663471e-07 -5.645858765637650896e-07 -6.448233452285060209e-07 -7.319380269041122883e-07 -8.263921035183579940e-07 -9.286707121946784053e-07 -1.039282413825810104e-06 -1.158759608091302358e-06 -1.287658888050696107e-06 -1.426561327168781089e-06 -1.576072691375083737e-06 -1.736823568531591508e-06 -1.909469407483531065e-06 -2.094690458702875926e-06 -2.293191608406773139e-06 -2.505702097947501941e-06 -2.732975120231895900e-06 -2.975787284939678011e-06 -3.234937944377003924e-06 -3.511248371927508454e-06 -3.805560785252112137e-06 -4.118737206645671746e-06 -4.451658153285054761e-06 -4.805221150505405105e-06 -5.180339061719400652e-06 -5.577938229153492606e-06 -5.998956420215843863e-06 -6.444340575035701362e-06 -6.915044351524157031e-06 -7.412025465202288282e-06 -7.936242822024072721e-06 -8.488653443489216084e-06 -9.070209184489562451e-06 -9.681853245566319574e-06 -1.032451648256243863e-05 -1.099911351803963307e-05 -1.170653866028019989e-05 -1.244766163721050031e-05 -1.322332315415268025e-05 -1.403433028593313479e-05 -1.488145171553387473e-05 -1.576541283316351731e-05 -1.668689071133380058e-05 -1.764650897324279076e-05 -1.864483257348039990e-05 -1.968236251176486807e-05 -2.075953050208355211e-05 -2.187669362122762545e-05 -2.303412896226892371e-05 -2.423202832000531477e-05 -2.547049293679113228e-05 -2.674952833844790293e-05 -2.806903929110824786e-05 -2.942882491085838841e-05 -3.082857395890901595e-05 -3.226786035570705495e-05 -3.374613894790733012e-05 -3.526274156242170736e-05 -3.681687338185231476e-05 -3.840760967547560492e-05 -4.003389291957117627e-05 -4.169453034026421485e-05 -4.338819191117726948e-05 -4.511340883704660767e-05 -4.686857255305900636e-05 -4.865193426799202964e-05 -5.046160507730404026e-05 -5.229555667011640192e-05 -5.415162265156406058e-05 -5.602750049927038262e-05 -5.792075416973728160e-05 -5.982881736724068069e-05 -6.174899748440381038e-05 -6.367848021999652217e-05 -6.561433487570800011e-05 -6.755352032966681309e-05 -6.949289168038456346e-05 -7.142920755057409531e-05 -7.335913803600191331e-05 -7.527927328016899733e-05 -7.718613265124732968e-05 -7.907617449332297530e-05 -8.094580641968217554e-05 -8.279139611162603086e-05 -8.460928258217628912e-05 -8.639578786005278033e-05 -8.814722904550884540e-05 -8.985993068604222517e-05 -9.153023741667659565e-05 -9.315452680648487875e-05 -9.472922235030794571e-05 -9.625080654227054688e-05 -9.771583396570679046e-05 -9.912094433252938229e-05 -1.004628754039193854e-04 -1.017384757235035799e-04 -1.029447170939296828e-04 -1.040787067279737928e-04 -1.051376990060105511e-04 -1.061191067728644265e-04 -1.070205121087292310e-04 -1.078396765109955609e-04 -1.085745504264504387e-04 -1.092232820764016187e-04 -1.097842255208068948e-04 -1.102559479114454706e-04 -1.106372358885214350e-04 -1.109271010798107307e-04 -1.111247846665271090e-04 -1.112297609854441354e-04 -1.112417401424368557e-04 -1.111606696184555055e-04 -1.109867348549710338e-04 -1.107203588120877591e-04 -1.103622004987613091e-04 -1.099131524808403485e-04 -1.093743373789095454e-04 -1.087471033741153870e-04 -1.080330187462439240e-04 -1.072338654742422895e-04 -1.063516319350995166e-04 -1.053885047424600282e-04 -1.043468597715143525e-04 -1.032292524215334202e-04 -1.020384071718730422e-04 -1.007772064913027630e-04 -9.944867916412457125e-05 -9.805598809966898949e-05 -9.660241769439471848e-05 -9.509136081795277430e-05 -9.352630549617433611e-05 -9.191082136502214529e-05 -9.024854597007991722e-05 -8.854317098615891606e-05 -8.679842843107261961e-05 -8.501807694658941811e-05 -8.320588821801325956e-05 -8.136563360181957479e-05 -7.950107102825975422e-05 -7.761593224292839626e-05 -7.571391044793492335e-05 -7.379864839962213476e-05 -7.187372701571955239e-05 -6.994265454048675446e-05 -6.800885631179584838e-05 -6.607566516930225451e-05 -6.414631253786820400e-05 -6.222392021529827926e-05 -6.031149288826728185e-05 -5.841191139508935572e-05 -5.652792674876707188e-05 -5.466215492858889866e-05 -5.281707244346099222e-05 -5.099501266521196000e-05 -4.919816292531824155e-05 -4.742856236391001086e-05 -4.568810051555704610e-05 -4.397851661223465831e-05 -4.230139958004760511e-05 -4.065818870278002807e-05 -3.905017492214724945e-05 -3.747850274177084409e-05 -3.594417269939830694e-05 -3.444804436973612229e-05 -3.299083985848094583e-05 -3.157314774670587864e-05 -3.019542744369040587e-05 -2.885801390556577272e-05 -2.756112267677661057e-05 -2.630485521131507230e-05 -2.508920443096258565e-05 -2.391406047834916760e-05 -2.277921662350155299e-05 -2.168437528366688564e-05 -2.062915411756720047e-05 -1.961309215681063533e-05 -1.863565593896024925e-05 -1.769624560869853148e-05 -1.679420095561073896e-05 -1.592880735930897896e-05 -1.509930161491754985e-05 -1.430487761430283158e-05 -1.354469186084358024e-05 -1.281786879797024482e-05 -1.212350593413971531e-05 -1.146067874932414269e-05 -1.082844537047581863e-05 -1.022585100574580641e-05 -9.651932129489171531e-06 -9.105720412247801022e-06 -8.586246391968291105e-06 -8.092542884663309961e-06 -7.623648134559237897e-06 -7.178608705475997680e-06 -6.756482116761055239e-06 -6.356339228530094419e-06 -5.977266382264396840e-06 -5.618367303967285308e-06 -5.278764778094088522e-06 -4.957602101342898076e-06 -4.654044326131330658e-06 -4.367279304184922524e-06 -4.096518541143298386e-06 -3.840997873439818003e-06 -3.599977978952222366e-06 -3.372744733050186147e-06 -3.158609421695897602e-06 -2.956908823190120718e-06 -2.767005170008293142e-06 -2.588286001947130004e-06 -2.420163921510379725e-06 -2.262076262111218374e-06 -2.113484679266609737e-06 -1.973874674513631561e-06 -1.842755061297628633e-06 -1.719657381574006816e-06 -1.604135281336504165e-06 -1.495763852742382760e-06 -1.394138949954563000e-06 -1.298876485267739176e-06 -1.209611711536486161e-06 -1.125998496381308340e-06 -1.047708593119025368e-06 -9.744309128492994459e-07 -9.058708016336720631e-07 -8.417493262293317555e-07 -7.818025713884429387e-07 -7.257809513087044796e-07 -6.734485374210126165e-07 -6.245824043283172069e-07 -5.789719953653378432e-07 -5.364185089324586247e-07 -4.967343064684839485e-07 -4.597423426657301885e-07 -4.252756182963761333e-07 -3.931766558101944455e-07 -3.632969976799285831e-07 -3.354967273100870016e-07 -3.096440121870221818e-07 -2.856146688309324063e-07 -2.632917490126343059e-07 -2.425651466183907518e-07 -2.233312244826614178e-07 -2.054924604603674881e-07 -1.889571119754975323e-07 -1.736388982599005831e-07 -1.594566994841160063e-07 -1.463342719791124845e-07 -1.341999787529187958e-07 -1.229865345181569654e-07 -1.126307644641262395e-07 -1.030733760293954579e-07 -9.425874295699169496e-08 -8.613470094314375781e-08 -7.865235422161346067e-08 -7.176589245804492554e-08 -6.543241736198085725e-08 -5.961177845768839668e-08 -5.426641748820017931e-08 -4.936122095970362057e-08 -4.486338036519361454e-08 -4.074225965699667348e-08 -3.696926956703258925e-08 -3.351774840149741062e-08 -3.036284896281003922e-08 -2.748143127617259581e-08 -2.485196082085852104e-08 -2.245441198743093706e-08 -2.027017650145456455e-08 -1.828197657202058634e-08 -1.647378253955355108e-08 -1.483073481203629393e-08 -1.333906989204127212e-08 -1.198605030888482645e-08 -1.075989828095149203e-08 -9.649732942833537585e-09 -8.645510980537445798e-09 -7.737970525702414138e-09 -6.918578166659318417e-09 -6.179478940336977747e-09 -5.513449174572812465e-09 -4.913852055404098510e-09 -4.374595798470026551e-09 -3.890094307826908564e-09 -3.455230209326516343e-09 -3.065320149290233503e-09 -2.716082252585105147e-09 -2.403605637410486020e-09 -2.124321887179436848e-09 -1.874978382858578922e-09 -1.652613402040133646e-09 -1.454532893883386320e-09 -1.278288841897118200e-09 -1.121659129352295747e-09 -9.826288249258781910e-10 -8.593728089860390141e-10 -7.502396637421445374e-10 -6.537367532981855720e-10 -5.685164224651944674e-10 -4.933632460037013903e-10 -4.271822627768993975e-10 -3.689881320932191365e-10 -3.178951522976594459e-10 -2.731080844275735941e-10 -2.339137264739395576e-10 -1.996731864764531743e-10 -1.698148053230802111e-10 -1.438276827158372962e-10 -1.212557622979206000e-10 -1.016924344073717524e-10 -8.477561732401646880e-11 -7.018328020487551595e-11 -5.762937315461293489e-11 -4.686013204842233125e-11 -3.765072781261186185e-11 -2.980223187058023808e-11 -2.313887137785465434e-11 -1.750554969811261870e-11 -1.276560931261165461e-11 -8.798816008280180902e-12 -5.499544755589929187e-12 -2.775149167371214793e-12 -5.444978254443057568e-13 1.263337924770700688e-12 2.710258878553401064e-12 3.850188586858717898e-12 4.730011613867614783e-12 5.390410361567639068e-12 5.866610447834324468e-12 6.189043752946720057e-12 6.383937441222107671e-12 6.473836516372700306e-12 6.478066778093120164e-12 6.413144410124603042e-12 6.293137843511660254e-12
3.467328450557259255e-10 3.703615416881329269e-10 3.954872805453339951e-10 4.221967587820769378e-10 4.505811367849244460e-10 4.807362317732946951e-10 5.127627175615422927e-10 5.467663305418499888e-10 5.828580819389292637e-10 6.211544763778825678e-10 6.617777367962292199e-10 7.048560357201162493e-10 7.505237329126287503e-10 7.989216193897667839e-10 8.501971677857677067e-10 9.045047890353978725e-10 9.620060953254446438e-10 1.022870169251635986e-09 1.087273839100058361e-09 1.155401960154522514e-09 1.227447701912047245e-09 1.303612841069359497e-09 1.384108060122091168e-09 1.469153251397031169e-09 1.558977826314846449e-09 1.653821029657330526e-09 1.753932258588231925e-09 1.859571386151534351e-09 1.971009088944051091e-09 2.088527178631941158e-09 2.212418936951723565e-09 2.342989453807417464e-09 2.480555968043901900e-09 2.625448210446042623e-09 2.778008748479481995e-09 2.938593332256162862e-09 3.107571241172370108e-09 3.285325630631893237e-09 3.472253878229724089e-09 3.668767928734019118e-09 3.875294637165443693e-09 4.092276109232287570e-09 4.320170038339180723e-09 4.559450038344312990e-09 4.810605971196642316e-09 5.074144268538773673e-09 5.350588246315536224e-09 5.640478411378731923e-09 5.944372759029902956e-09 6.262847060389144092e-09 6.596495138425590724e-09 6.945929131427282645e-09 7.311779742628983302e-09 7.694696474654408102e-09 8.095347847362623855e-09 8.514421597618993428e-09 8.952624859436075599e-09 9.410684322850054757e-09 9.889346369813338565e-09 1.038937718529047784e-08 1.091156284164563875e-08 1.145670935430008562e-08 1.202564270652033212e-08 1.261920884106606386e-08 1.323827361628570430e-08 1.388372272408786147e-08 1.455646156704396934e-08 1.525741509168329836e-08 1.598752757482735102e-08 1.674776235957167910e-08 1.753910153725805776e-08 1.836254557148227121e-08 1.921911285985374139e-08 2.010983922885231895e-08 2.103577735671688018e-08 2.199799611883748659e-08 2.299757984961101114e-08 2.403562751414327275e-08 2.511325178254058182e-08 2.623157799881764198e-08 2.739174303565075533e-08 2.859489402531715131e-08 2.984218695617001564e-08 3.113478512290025358e-08 3.247385741761132477e-08 3.386057644737713211e-08 3.529611646244760785e-08 3.678165107759982100e-08 3.831835076728967743e-08 3.990738011322194443e-08 4.154989478070974218e-08 4.324703819771934956e-08 4.499993790777089632e-08 4.680970156487383264e-08 4.867741253539002306e-08 5.060412506811771912e-08 5.259085898995598484e-08 5.463859388020217818e-08 5.674826267184715504e-08 5.892074462312194472e-08 6.115685759699261340e-08 6.345734958026870100e-08 6.582288936745419599e-08 6.825405632739483223e-08 7.075132916313984105e-08 7.331507356719351598e-08 7.594552866547305529e-08 7.864279213376120440e-08 8.140680386023231036e-08 8.423732801670489312e-08 8.713393338960014918e-08 9.009597180915221995e-08 9.312255450218418503e-08 9.621252617973327480e-08 9.936443665594736570e-08 1.025765097789788378e-07 1.058466094380756921e-07 1.091722023936921769e-07 1.125503176592421930e-07 1.159775021440988345e-07 1.194497722476324059e-07 1.229625610735162226e-07 1.265106609122398708e-07 1.300881606178457284e-07 1.336883774823718864e-07 1.373037831884726957e-07 1.409259233972578825e-07 1.445453305046908513e-07 1.481514290760350858e-07 1.517324334439891350e-07 1.552752369324906058e-07 1.587652921448935152e-07 1.621864817325333545e-07 1.655209790378787776e-07 1.687490979857356038e-07 1.718491315766823093e-07 1.747971783193465459e-07 1.775669559226480946e-07 1.801296015561414986e-07 1.824534579764336572e-07 1.845038448108482942e-07 1.862428142864360454e-07 1.876288906936570818e-07 1.886167928800373882e-07 1.891571390804320043e-07 1.891961334077231753e-07 1.886752333514536751e-07 1.875307976626875206e-07 1.856937140418179536e-07 1.830890060928744639e-07 1.796354190636567938e-07 1.752449839564207638e-07 1.698225596695165862e-07 1.632653529169615318e-07 1.554624157709955831e-07 1.462941207828935857e-07 1.356316137601954791e-07 1.233362444146121706e-07 1.092589752446719001e-07 9.323976918110513580e-08 7.510695670135419714e-08 5.467658331278153033e-08 3.175173851227981687e-08 6.121867553148725992e-09 -2.243793241166261511e-08 -5.416762998776444387e-08 -8.932298890906063529e-08 -1.281763067472079644e-07 -1.710171602934642791e-07 -2.181531546372317643e-07 -2.699106726453184718e-07 -3.266356212149208617e-07 -3.886941703327562126e-07 -4.564734806244030241e-07 -5.303824147233640033e-07 -6.108522274305889596e-07 -6.983372292746029979e-07 -7.933154177222496524e-07 -8.962890699331189689e-07 -1.007785290599934075e-06 -1.128356508075681400e-06 -1.258580911659443955e-06 -1.399062822600186690e-06 -1.550432991085397165e-06 -1.713348811212764831e-06 -1.888494445702968812e-06 -2.076580851903758155e-06 -2.278345700464712803e-06 -2.494553177932769295e-06 -2.725993664435259444e-06 -2.973483277584834954e-06 -3.237863273763390162e-06 -3.519999298024825651e-06 -3.820780474003892980e-06 -4.141118325433937016e-06 -4.481945521165667449e-06 -4.844214435944136049e-06 -5.228895519647575721e-06 -5.636975468221068757e-06 -6.069455190154101078e-06 -6.527347563055731394e-06 -7.011674975676452046e-06 -7.523466651612320426e-06 -8.063755751906951936e-06 -8.633576254836471570e-06 -9.233959612326649412e-06 -9.865931183700690210e-06 -1.053050644879578566e-05 -1.122868700390560033e-05 -1.196145634550702131e-05 -1.272977544829929184e-05 -1.353457814572439592e-05 -1.437676632283290926e-05 -1.525720493310837385e-05 -1.617671685265034532e-05 -1.713607758693595355e-05 -1.813600984721512214e-05 -1.917717801543796129e-05 -2.026018251844976847e-05 -2.138555413399956687e-05 -2.255374825288969446e-05 -2.376513912331528540e-05 -2.502001410510206660e-05 -2.631856796312051228e-05 -2.766089723062545850e-05 -2.904699467461978571e-05 -3.047674389655554851e-05 -3.194991410274442781e-05 -3.346615507974276326e-05 -3.502499241067450787e-05 -3.662582296896072209e-05 -3.826791072620263414e-05 -3.995038291101996448e-05 -4.167222655544888387e-05 -4.343228546505786944e-05 -4.522925764822150721e-05 -4.706169323900466896e-05 -4.892799294683693656e-05 -5.082640706460544338e-05 -5.275503506494784499e-05 -5.471182581240406715e-05 -5.669457841666616319e-05 -5.870094374948057266e-05 -6.072842664478875793e-05 -6.277438879847275209e-05 -6.483605238059792018e-05 -6.691050436934509822e-05 -6.899470161190638740e-05 -7.108547661351182856e-05 -7.317954405147642156e-05 -7.527350800673934523e-05 -7.736386990083063376e-05 -7.944703712158922282e-05 -8.151933231627842111e-05 -8.357700332607077213e-05 -8.561623373119264574e-05 -8.763315397141747693e-05 -8.962385300206532281e-05 -9.158439044127887260e-05 -9.351080916012204840e-05 -9.539914826302221991e-05 -9.724545640231197505e-05 -9.904580536711671702e-05 -1.007963038836648157e-04 -1.024931115612512269e-04 -1.041324529156420280e-04 -1.057106313996490252e-04 -1.072240433690024289e-04 -1.086691919104867553e-04 -1.100427004586351603e-04 -1.113413261270900856e-04 -1.125619726810650820e-04 -1.137017030781781841e-04 -1.147577515062859382e-04 -1.157275348488183224e-04 -1.166086635105051844e-04 -1.173989515392720483e-04 -1.180964259834632547e-04 -1.186993354274026738e-04 -1.192061576525937081e-04 -1.196156063765867590e-04 -1.199266370266379724e-04 -1.201384515107525538e-04 -1.202505019544759996e-04 -1.202624933778434577e-04 -1.201743852931777524e-04 -1.199863922108777208e-04 -1.196989830469314601e-04 -1.193128794325524957e-04 -1.188290529330370465e-04 -1.182487211896113364e-04 -1.175733430046319478e-04 -1.168046123969706737e-04 -1.159444516606951046e-04 -1.149950034662143144e-04 -1.139586220488320495e-04 -1.128378635350948749e-04 -1.116354754624110309e-04 -1.103543855520844612e-04 -1.089976898001403477e-04 -1.075686399540720184e-04 -1.060706304468935759e-04 -1.045071848626009291e-04 -1.028819420093310334e-04 -1.011986416781243887e-04 -9.946111016625148950e-05 -9.767324564455330755e-05 -9.583900344815182715e-05 -9.396238136925043523e-05 -9.204740502954498625e-05 -9.009811340803304959e-05 -8.811854459777801918e-05 -8.611272186244490535e-05 -8.408464006025195467e-05 -8.203825249936038538e-05 -7.997745828473701974e-05 -7.790609021217274291e-05 -7.582790326048760967e-05 -7.374656372803522152e-05 -7.166563905448627568e-05 -6.958858836356098150e-05 -6.751875375694520588e-05 -6.545935238412103983e-05 -6.341346930728987245e-05 -6.138405117504135752e-05 -5.937390071295267071e-05 -5.738567203392307175e-05 -5.542186676583043197e-05 -5.348483098904027939e-05 -5.157675297146710090e-05 -4.969966168430339098e-05 -4.785542607722349275e-05 -4.604575508786667385e-05 -4.427219835672361665e-05 -4.253614761522092364e-05 -4.083883871181959727e-05 -3.918135423834416645e-05 -3.756462671653111021e-05 -3.598944230293916476e-05 -3.445644496890674940e-05 -3.296614111114799691e-05 -3.151890454787329560e-05 -3.011498185495998999e-05 -2.875449799669850114e-05 -2.743746220596335800e-05 -2.616377406930462605e-05 -2.493322977338972398e-05 -2.374552847043811599e-05 -2.260027872175068343e-05 -2.149700498012359400e-05 -2.043515407381935633e-05 -1.941410165683083201e-05 -1.843315859238176167e-05 -1.749157723893313149e-05 -1.658855761039706623e-05 -1.572325338474635649e-05 -1.489477773775631076e-05 -1.410220898117051506e-05 -1.334459598714704073e-05 -1.262096338337580798e-05 -1.193031650575596334e-05 -1.127164609795109479e-05 -1.064393274950147311e-05 -1.004615106642990035e-05 -9.477273570440558281e-06 -8.936274324844272390e-06 -8.422132287263346066e-06 -7.933834390941072010e-06 -7.470378358126606154e-06 -7.030775250493440199e-06 -6.614051762901790294e-06 -6.219252268011612791e-06 -5.845440620305370985e-06 -5.491701728985168559e-06 -5.157142909974075018e-06 -4.840895027874007092e-06 -4.542113439227754706e-06 -4.259978748796612747e-06 -3.993697390811181050e-06 -3.742502047286143475e-06 -3.505651915519260326e-06 -3.282432836826159735e-06 -3.072157298409962141e-06 -2.874164320029388341e-06 -2.687819236827723797e-06 -2.512513389319471448e-06 -2.347663731116186055e-06 -2.192712364510754248e-06 -2.047126013544130661e-06 -1.910395443652392446e-06 -1.782034836446322197e-06 -1.661581127615638520e-06 -1.548593315381871549e-06 -1.442651746354097728e-06 -1.343357385075171233e-06 -1.250331072988159407e-06 -1.163212782006693603e-06 -1.081660867343283376e-06 -1.005351323739504729e-06 -9.339770487537655553e-07 -8.672471162979285470e-07 -8.048860631762250610e-07 -7.466331909685958209e-07 -6.922418852176367700e-07 -6.414789535237191060e-07 -5.941239838268560117e-07 -5.499687238564637796e-07 -5.088164824603818585e-07 -4.704815532825020947e-07 -4.347886610421710218e-07 -4.015724304780394970e-07 -3.706768778523618251e-07 -3.419549247678410141e-07 -3.152679339266344133e-07 -2.904852663580683378e-07 -2.674838595573162129e-07 -2.461478259093013720e-07 -2.263680707195184583e-07 -2.080419291345642183e-07 -1.910728212083421982e-07 -1.753699243541444524e-07 -1.608478624162132905e-07 -1.474264105961472322e-07 -1.350302154781042509e-07 -1.235885294112608808e-07 -1.130349585272048067e-07 -1.033072236930142348e-07 -9.434693372683099093e-08 -8.609937023096701282e-08 -7.851328342733442556e-08 -7.154069841058840317e-08 -6.513673126541056083e-08 -5.925941452524073105e-08 -5.386953148021800858e-08 -4.893045887174170150e-08 -4.440801753969457809e-08 -4.027033061573284169e-08 -3.648768888204823914e-08 -3.303242293950742163e-08 -2.987878185201843635e-08 -2.700281795532362295e-08 -2.438227753820461740e-08 -2.199649712227573752e-08 -1.982630508325577127e-08 -1.785392837182971500e-08 -1.606290410608845348e-08 -1.443799582009547481e-08 -1.296511416450565076e-08 -1.163124186542567788e-08 -1.042436275696959411e-08 -9.333394711318606813e-09 -8.348126297646236327e-09 -7.459157008097376473e-09 -6.657840895220306934e-09 -5.936233470913247756e-09 -5.287041722150004731e-09 -4.703577103557408833e-09 -4.179711371402414766e-09 -3.709835127762525764e-09 -3.288818947654905222e-09 -2.911976965731515244e-09 -2.575032802848430780e-09 -2.274087716420985251e-09 -2.005590862010406648e-09 -1.766311557072393774e-09 -1.553313441253102016e-09 -1.363930431053777142e-09 -1.195744370113639805e-09 -1.046564279783251581e-09 -9.144071180837296541e-10 -7.974799585675902015e-10 -6.941635040148700873e-10 -6.029968533071913544e-10 -5.226634432192940444e-10 -4.519780902443157510e-10 -3.898750609192101621e-10 -3.353971024325390438e-10 -2.876853685702833677e-10 -2.459701792787987550e-10 -2.095625552895363039e-10 -1.778464723505563946e-10 -1.502717826381527267e-10 -1.263477538717526942e-10 -1.056371795208313419e-10 -8.775101626886644940e-11 -7.234350758203717969e-11 -5.910775481571870597e-11 -4.777169977694433000e-11 -3.809448504381169094e-11 -2.986316062163733523e-11 -2.288970768990981229e-11 -1.700835226336133697e-11 -1.207314355531531118e-11 -7.955773692791254098e-12 -4.543617192035432079e-12 -1.737970262201186926e-12 5.475284340365520603e-13 2.388312468306667906e-12 3.850153314786224625e-12 4.990291246660186029e-12 5.858444510259349884e-12 6.497708710429014650e-12 6.945357303467959019e-12 7.233553131869885839e-12 7.389980044273266666e-12 7.438402820810912117e-12 7.399162864665928192e-12 7.289616421441018810e-12 7.124521445291972749e-12
[truncated: 6,175,691 more chars]
