# Supplementary material for: Capturing human categorization of natural images by combining deep networks and cognitive models
Source: Nat Commun. 2020 Oct 27;11:5418. doi: 10.1038/s41467-020-18946-z (PMC7591513; doi:10.1038/s41467-020-18946-z)
Supplement: Supplementary file 3 — Source Data [file 41467_2020_18946_MOESM3_ESM.zip › Source_Data/Figure_5_top.txt]

	LL	Models	Layer
0	1074108.0	Classic Prototype	pixels_8
1	1002298.0	Linear Prototype	pixels_8
2	913456.75	Quadratic Prototype	pixels_8
3	1016486.5	Exemplar	pixels_8
4	-0.0	Baseline	pixels_8
5	908290.25	Classic Prototype	HOG_8
6	812826.875	Linear Prototype	HOG_8
7	721654.375	Quadratic Prototype	HOG_8
8	785616.5	Exemplar	HOG_8
9	-0.0	Baseline	HOG_8
10	788248.0625	Classic Prototype	ALI_64
11	773309.375	Linear Prototype	ALI_64
12	750886.375	Quadratic Prototype	ALI_64
13	724670.25	Exemplar	ALI_64
14	-0.0	Baseline	ALI_64
15	437460.96875	Classic Prototype	AN_pool_3
16	365283.875	Linear Prototype	AN_pool_3
17	292625.375	Quadratic Prototype	AN_pool_3
18	347154.84375	Exemplar	AN_pool_3
19	332790.0625	Baseline	AN_pool_3
20	225390.25	Classic Prototype	DN_pool_3
21	208350.703125	Linear Prototype	DN_pool_3
22	195854.59375	Quadratic Prototype	DN_pool_3
23	216365.40625	Exemplar	DN_pool_3
24	213393.734375	Baseline	DN_pool_3
