# Supplementary material for: Capturing human categorization of natural images by combining deep networks and cognitive models
Source: Nat Commun. 2020 Oct 27;11:5418. doi: 10.1038/s41467-020-18946-z (PMC7591513; doi:10.1038/s41467-020-18946-z)
Supplement: Supplementary file 3 — Source Data [file 41467_2020_18946_MOESM3_ESM.zip › Source_Data/Figure_6_left.txt]

Model	Low Entropy	Medium Entropy	High Entropy
NC	0.9198615913196869	0.8796470408083842	0.8946126577482719
PTL	0.8700018351407257	0.7203938223120946	0.6567277879148284
PTQ	0.8788836646977439	0.7316096202564826	0.6741186674592529
EX	0.8705694924433219	0.7169341441127894	0.6506464867493134
NN	0.8679050978137034	0.7135417732612604	0.6254125639975393
