# Supplementary material for: Capturing human categorization of natural images by combining deep networks and cognitive models
Source: Nat Commun. 2020 Oct 27;11:5418. doi: 10.1038/s41467-020-18946-z (PMC7591513; doi:10.1038/s41467-020-18946-z)
Supplement: Supplementary file 3 — Source Data [file 41467_2020_18946_MOESM3_ESM.zip › Source_Data/Figure_7_row_1_X_co-ordinates.txt]

-3.310307549579001751e+00 -3.290245079581553433e+00 -3.270182609584104672e+00 -3.250120139586656354e+00 -3.230057669589207592e+00 -3.209995199591759274e+00 -3.189932729594310956e+00 -3.169870259596862194e+00 -3.149807789599413876e+00 -3.129745319601965114e+00 -3.109682849604516797e+00 -3.089620379607068479e+00 -3.069557909609619717e+00 -3.049495439612171399e+00 -3.029432969614722637e+00 -3.009370499617274319e+00 -2.989308029619826002e+00 -2.969245559622377240e+00 -2.949183089624928922e+00 -2.929120619627480160e+00 -2.909058149630031842e+00 -2.888995679632583524e+00 -2.868933209635134762e+00 -2.848870739637686444e+00 -2.828808269640237683e+00 -2.808745799642789365e+00 -2.788683329645341047e+00 -2.768620859647892285e+00 -2.748558389650443967e+00 -2.728495919652995205e+00 -2.708433449655546887e+00 -2.688370979658098570e+00 -2.668308509660649808e+00 -2.648246039663201490e+00 -2.628183569665752728e+00 -2.608121099668304410e+00 -2.588058629670856092e+00 -2.567996159673407330e+00 -2.547933689675959013e+00 -2.527871219678510251e+00 -2.507808749681061933e+00 -2.487746279683613615e+00 -2.467683809686164853e+00 -2.447621339688716535e+00 -2.427558869691267773e+00 -2.407496399693819455e+00 -2.387433929696371138e+00 -2.367371459698922376e+00 -2.347308989701474058e+00 -2.327246519704025296e+00 -2.307184049706576978e+00 -2.287121579709128660e+00 -2.267059109711680343e+00 -2.246996639714231581e+00 -2.226934169716782819e+00 -2.206871699719334501e+00 -2.186809229721886183e+00 -2.166746759724437865e+00 -2.146684289726989103e+00 -2.126621819729540341e+00 -2.106559349732092024e+00 -2.086496879734643706e+00 -2.066434409737195388e+00 -2.046371939739746626e+00 -2.026309469742297864e+00 -2.006246999744849546e+00 -1.986184529747401006e+00 -1.966122059749952689e+00 -1.946059589752504149e+00 -1.925997119755055609e+00 -1.905934649757607069e+00 -1.885872179760158529e+00 -1.865809709762710211e+00 -1.845747239765261671e+00 -1.825684769767813131e+00 -1.805622299770364592e+00 -1.785559829772916052e+00 -1.765497359775467734e+00 -1.745434889778019194e+00 -1.725372419780570654e+00 -1.705309949783122114e+00 -1.685247479785673574e+00 -1.665185009788225257e+00 -1.645122539790776717e+00 -1.625060069793328177e+00 -1.604997599795879637e+00 -1.584935129798431097e+00 -1.564872659800982779e+00 -1.544810189803534239e+00 -1.524747719806085700e+00 -1.504685249808637160e+00 -1.484622779811188620e+00 -1.464560309813740302e+00 -1.444497839816291762e+00 -1.424435369818843222e+00 -1.404372899821394682e+00 -1.384310429823946365e+00 -1.364247959826497825e+00 -1.344185489829049285e+00 -1.324123019831600745e+00 -1.304060549834152205e+00 -1.283998079836703887e+00 -1.263935609839255125e+00 -1.243873139841806807e+00 -1.223810669844358490e+00 -1.203748199846909728e+00 -1.183685729849461410e+00 -1.163623259852012648e+00 -1.143560789854564330e+00 -1.123498319857116012e+00 -1.103435849859667250e+00 -1.083373379862218933e+00 -1.063310909864770171e+00 -1.043248439867321853e+00 -1.023185969869873535e+00 -1.003123499872424773e+00 -9.830610298749764553e-01 -9.629985598775276934e-01 -9.429360898800793755e-01 -9.228736198826310577e-01 -9.028111498851822958e-01 -8.827486798877339780e-01 -8.626862098902852161e-01 -8.426237398928368982e-01 -8.225612698953885804e-01 -8.024987998979398185e-01 -7.824363299004915007e-01 -7.623738599030427388e-01 -7.423113899055944209e-01 -7.222489199081461031e-01 -7.021864499106973412e-01 -6.821239799132490234e-01 -6.620615099158002614e-01 -6.419990399183519436e-01 -6.219365699209036258e-01 -6.018740999234548639e-01 -5.818116299260065460e-01 -5.617491599285577841e-01 -5.416866899311094663e-01 -5.216242199336611485e-01 -5.015617499362123866e-01 -4.814992799387640687e-01 -4.614368099413153068e-01 -4.413743399438669890e-01 -4.213118699464186712e-01 -4.012493999489699092e-01 -3.811869299515215914e-01 -3.611244599540728295e-01 -3.410619899566245117e-01 -3.209995199591761939e-01 -3.009370499617274319e-01 -2.808745799642791141e-01 -2.608121099668303522e-01 -2.407496399693820344e-01 -2.206871699719337165e-01 -2.006246999744849546e-01 -1.805622299770366368e-01 -1.604997599795878749e-01 -1.404372899821395571e-01 -1.203748199846912392e-01 -1.003123499872424773e-01 -8.024987998979415948e-02 -6.018740999234539757e-02 -4.012493999489707974e-02 -2.006246999744876192e-02 0.000000000000000000e+00 2.006246999744831783e-02 4.012493999489707974e-02 6.018740999234539757e-02 8.024987998979371540e-02 1.003123499872424773e-01 1.203748199846907951e-01 1.404372899821395571e-01 1.604997599795878749e-01 1.805622299770361927e-01 2.006246999744849546e-01 2.206871699719332724e-01 2.407496399693820344e-01 2.608121099668303522e-01 2.808745799642786700e-01 3.009370499617274319e-01 3.209995199591757498e-01 3.410619899566245117e-01 3.611244599540728295e-01 3.811869299515211473e-01 4.012493999489699092e-01 4.213118699464182271e-01 4.413743399438669890e-01 4.614368099413153068e-01 4.814992799387636246e-01 5.015617499362123866e-01 5.216242199336607044e-01 5.416866899311090222e-01 5.617491599285577841e-01 5.818116299260061020e-01 6.018740999234548639e-01 6.219365699209031817e-01 6.419990399183514995e-01 6.620615099158002614e-01 6.821239799132485793e-01 7.021864499106973412e-01 7.222489199081456590e-01 7.423113899055939768e-01 7.623738599030422947e-01 7.824363299004915007e-01 8.024987998979398185e-01 8.225612698953881363e-01 8.426237398928364541e-01 8.626862098902847720e-01 8.827486798877339780e-01 9.028111498851822958e-01 9.228736198826306136e-01 9.429360898800789315e-01 9.629985598775272493e-01 9.830610298749764553e-01 1.003123499872424773e+00 1.023185969869873091e+00 1.043248439867321409e+00 1.063310909864769727e+00 1.083373379862218933e+00 1.103435849859667250e+00 1.123498319857115568e+00 1.143560789854563886e+00 1.163623259852012204e+00 1.183685729849461410e+00 1.203748199846909728e+00 1.223810669844358046e+00 1.243873139841806363e+00 1.263935609839254681e+00 1.283998079836703887e+00 1.304060549834152205e+00 1.324123019831600523e+00 1.344185489829048841e+00 1.364247959826497159e+00 1.384310429823946365e+00 1.404372899821394682e+00 1.424435369818843000e+00 1.444497839816291318e+00 1.464560309813739636e+00 1.484622779811188842e+00 1.504685249808637160e+00 1.524747719806085478e+00 1.544810189803533795e+00 1.564872659800982113e+00 1.584935129798431319e+00 1.604997599795879637e+00 1.625060069793327955e+00 1.645122539790776273e+00 1.665185009788224590e+00 1.685247479785673796e+00 1.705309949783122114e+00 1.725372419780570432e+00 1.745434889778018750e+00 1.765497359775467068e+00 1.785559829772916274e+00 1.805622299770364592e+00 1.825684769767812909e+00 1.845747239765261227e+00 1.865809709762709545e+00 1.885872179760158751e+00 1.905934649757607069e+00 1.925997119755055387e+00 1.946059589752503705e+00 1.966122059749952022e+00 1.986184529747401228e+00 2.006246999744849546e+00 2.026309469742297864e+00 2.046371939739746182e+00 2.066434409737194500e+00 2.086496879734643706e+00 2.106559349732092024e+00 2.126621819729540341e+00 2.146684289726988659e+00 2.166746759724436977e+00 2.186809229721886183e+00 2.206871699719334501e+00 2.226934169716782819e+00 2.246996639714231137e+00 2.267059109711679454e+00 2.287121579709128660e+00 2.307184049706576978e+00 2.327246519704025296e+00 2.347308989701473614e+00 2.367371459698921932e+00 2.387433929696371138e+00 2.407496399693819455e+00 2.427558869691267773e+00 2.447621339688716091e+00 2.467683809686164409e+00 2.487746279683613615e+00 2.507808749681061933e+00 2.527871219678510251e+00 2.547933689675958568e+00 2.567996159673406886e+00 2.588058629670856092e+00 2.608121099668304410e+00 2.628183569665752728e+00 2.648246039663201046e+00 2.668308509660649364e+00 2.688370979658098570e+00 2.708433449655546887e+00 2.728495919652995205e+00 2.748558389650443523e+00 2.768620859647891841e+00 2.788683329645341047e+00 2.808745799642789365e+00 2.828808269640237683e+00 2.848870739637686000e+00 2.868933209635134318e+00 2.888995679632583524e+00 2.909058149630031842e+00 2.929120619627480160e+00 2.949183089624928478e+00 2.969245559622376796e+00 2.989308029619826002e+00 3.009370499617274319e+00 3.029432969614722637e+00 3.049495439612170955e+00 3.069557909609619273e+00 3.089620379607068479e+00 3.109682849604516797e+00 3.129745319601965114e+00 3.149807789599413432e+00 3.169870259596861750e+00 3.189932729594310956e+00 3.209995199591759274e+00 3.230057669589207592e+00 3.250120139586655910e+00 3.270182609584104227e+00 3.290245079581553433e+00 3.310307549579001751e+00
-3.310307549579001751e+00 -3.290245079581553433e+00 -3.270182609584104672e+00 -3.250120139586656354e+00 -3.230057669589207592e+00 -3.209995199591759274e+00 -3.189932729594310956e+00 -3.169870259596862194e+00 -3.149807789599413876e+00 -3.129745319601965114e+00 -3.109682849604516797e+00 -3.089620379607068479e+00 -3.069557909609619717e+00 -3.049495439612171399e+00 -3.029432969614722637e+00 -3.009370499617274319e+00 -2.989308029619826002e+00 -2.969245559622377240e+00 -2.949183089624928922e+00 -2.929120619627480160e+00 -2.909058149630031842e+00 -2.888995679632583524e+00 -2.868933209635134762e+00 -2.848870739637686444e+00 -2.828808269640237683e+00 -2.808745799642789365e+00 -2.788683329645341047e+00 -2.768620859647892285e+00 -2.748558389650443967e+00 -2.728495919652995205e+00 -2.708433449655546887e+00 -2.688370979658098570e+00 -2.668308509660649808e+00 -2.648246039663201490e+00 -2.628183569665752728e+00 -2.608121099668304410e+00 -2.588058629670856092e+00 -2.567996159673407330e+00 -2.547933689675959013e+00 -2.527871219678510251e+00 -2.507808749681061933e+00 -2.487746279683613615e+00 -2.467683809686164853e+00 -2.447621339688716535e+00 -2.427558869691267773e+00 -2.407496399693819455e+00 -2.387433929696371138e+00 -2.367371459698922376e+00 -2.347308989701474058e+00 -2.327246519704025296e+00 -2.307184049706576978e+00 -2.287121579709128660e+00 -2.267059109711680343e+00 -2.246996639714231581e+00 -2.226934169716782819e+00 -2.206871699719334501e+00 -2.186809229721886183e+00 -2.166746759724437865e+00 -2.146684289726989103e+00 -2.126621819729540341e+00 -2.106559349732092024e+00 -2.086496879734643706e+00 -2.066434409737195388e+00 -2.046371939739746626e+00 -2.026309469742297864e+00 -2.006246999744849546e+00 -1.986184529747401006e+00 -1.966122059749952689e+00 -1.946059589752504149e+00 -1.925997119755055609e+00 -1.905934649757607069e+00 -1.885872179760158529e+00 -1.865809709762710211e+00 -1.845747239765261671e+00 -1.825684769767813131e+00 -1.805622299770364592e+00 -1.785559829772916052e+00 -1.765497359775467734e+00 -1.745434889778019194e+00 -1.725372419780570654e+00 -1.705309949783122114e+00 -1.685247479785673574e+00 -1.665185009788225257e+00 -1.645122539790776717e+00 -1.625060069793328177e+00 -1.604997599795879637e+00 -1.584935129798431097e+00 -1.564872659800982779e+00 -1.544810189803534239e+00 -1.524747719806085700e+00 -1.504685249808637160e+00 -1.484622779811188620e+00 -1.464560309813740302e+00 -1.444497839816291762e+00 -1.424435369818843222e+00 -1.404372899821394682e+00 -1.384310429823946365e+00 -1.364247959826497825e+00 -1.344185489829049285e+00 -1.324123019831600745e+00 -1.304060549834152205e+00 -1.283998079836703887e+00 -1.263935609839255125e+00 -1.243873139841806807e+00 -1.223810669844358490e+00 -1.203748199846909728e+00 -1.183685729849461410e+00 -1.163623259852012648e+00 -1.143560789854564330e+00 -1.123498319857116012e+00 -1.103435849859667250e+00 -1.083373379862218933e+00 -1.063310909864770171e+00 -1.043248439867321853e+00 -1.023185969869873535e+00 -1.003123499872424773e+00 -9.830610298749764553e-01 -9.629985598775276934e-01 -9.429360898800793755e-01 -9.228736198826310577e-01 -9.028111498851822958e-01 -8.827486798877339780e-01 -8.626862098902852161e-01 -8.426237398928368982e-01 -8.225612698953885804e-01 -8.024987998979398185e-01 -7.824363299004915007e-01 -7.623738599030427388e-01 -7.423113899055944209e-01 -7.222489199081461031e-01 -7.021864499106973412e-01 -6.821239799132490234e-01 -6.620615099158002614e-01 -6.419990399183519436e-01 -6.219365699209036258e-01 -6.018740999234548639e-01 -5.818116299260065460e-01 -5.617491599285577841e-01 -5.416866899311094663e-01 -5.216242199336611485e-01 -5.015617499362123866e-01 -4.814992799387640687e-01 -4.614368099413153068e-01 -4.413743399438669890e-01 -4.213118699464186712e-01 -4.012493999489699092e-01 -3.811869299515215914e-01 -3.611244599540728295e-01 -3.410619899566245117e-01 -3.209995199591761939e-01 -3.009370499617274319e-01 -2.808745799642791141e-01 -2.608121099668303522e-01 -2.407496399693820344e-01 -2.206871699719337165e-01 -2.006246999744849546e-01 -1.805622299770366368e-01 -1.604997599795878749e-01 -1.404372899821395571e-01 -1.203748199846912392e-01 -1.003123499872424773e-01 -8.024987998979415948e-02 -6.018740999234539757e-02 -4.012493999489707974e-02 -2.006246999744876192e-02 0.000000000000000000e+00 2.006246999744831783e-02 4.012493999489707974e-02 6.018740999234539757e-02 8.024987998979371540e-02 1.003123499872424773e-01 1.203748199846907951e-01 1.404372899821395571e-01 1.604997599795878749e-01 1.805622299770361927e-01 2.006246999744849546e-01 2.206871699719332724e-01 2.407496399693820344e-01 2.608121099668303522e-01 2.808745799642786700e-01 3.009370499617274319e-01 3.209995199591757498e-01 3.410619899566245117e-01 3.611244599540728295e-01 3.811869299515211473e-01 4.012493999489699092e-01 4.213118699464182271e-01 4.413743399438669890e-01 4.614368099413153068e-01 4.814992799387636246e-01 5.015617499362123866e-01 5.216242199336607044e-01 5.416866899311090222e-01 5.617491599285577841e-01 5.818116299260061020e-01 6.018740999234548639e-01 6.219365699209031817e-01 6.419990399183514995e-01 6.620615099158002614e-01 6.821239799132485793e-01 7.021864499106973412e-01 7.222489199081456590e-01 7.423113899055939768e-01 7.623738599030422947e-01 7.824363299004915007e-01 8.024987998979398185e-01 8.225612698953881363e-01 8.426237398928364541e-01 8.626862098902847720e-01 8.827486798877339780e-01 9.028111498851822958e-01 9.228736198826306136e-01 9.429360898800789315e-01 9.629985598775272493e-01 9.830610298749764553e-01 1.003123499872424773e+00 1.023185969869873091e+00 1.043248439867321409e+00 1.063310909864769727e+00 1.083373379862218933e+00 1.103435849859667250e+00 1.123498319857115568e+00 1.143560789854563886e+00 1.163623259852012204e+00 1.183685729849461410e+00 1.203748199846909728e+00 1.223810669844358046e+00 1.243873139841806363e+00 1.263935609839254681e+00 1.283998079836703887e+00 1.304060549834152205e+00 1.324123019831600523e+00 1.344185489829048841e+00 1.364247959826497159e+00 1.384310429823946365e+00 1.404372899821394682e+00 1.424435369818843000e+00 1.444497839816291318e+00 1.464560309813739636e+00 1.484622779811188842e+00 1.504685249808637160e+00 1.524747719806085478e+00 1.544810189803533795e+00 1.564872659800982113e+00 1.584935129798431319e+00 1.604997599795879637e+00 1.625060069793327955e+00 1.645122539790776273e+00 1.665185009788224590e+00 1.685247479785673796e+00 1.705309949783122114e+00 1.725372419780570432e+00 1.745434889778018750e+00 1.765497359775467068e+00 1.785559829772916274e+00 1.805622299770364592e+00 1.825684769767812909e+00 1.845747239765261227e+00 1.865809709762709545e+00 1.885872179760158751e+00 1.905934649757607069e+00 1.925997119755055387e+00 1.946059589752503705e+00 1.966122059749952022e+00 1.986184529747401228e+00 2.006246999744849546e+00 2.026309469742297864e+00 2.046371939739746182e+00 2.066434409737194500e+00 2.086496879734643706e+00 2.106559349732092024e+00 2.126621819729540341e+00 2.146684289726988659e+00 2.166746759724436977e+00 2.186809229721886183e+00 2.206871699719334501e+00 2.226934169716782819e+00 2.246996639714231137e+00 2.267059109711679454e+00 2.287121579709128660e+00 2.307184049706576978e+00 2.327246519704025296e+00 2.347308989701473614e+00 2.367371459698921932e+00 2.387433929696371138e+00 2.407496399693819455e+00 2.427558869691267773e+00 2.447621339688716091e+00 2.467683809686164409e+00 2.487746279683613615e+00 2.507808749681061933e+00 2.527871219678510251e+00 2.547933689675958568e+00 2.567996159673406886e+00 2.588058629670856092e+00 2.608121099668304410e+00 2.628183569665752728e+00 2.648246039663201046e+00 2.668308509660649364e+00 2.688370979658098570e+00 2.708433449655546887e+00 2.728495919652995205e+00 2.748558389650443523e+00 2.768620859647891841e+00 2.788683329645341047e+00 2.808745799642789365e+00 2.828808269640237683e+00 2.848870739637686000e+00 2.868933209635134318e+00 2.888995679632583524e+00 2.909058149630031842e+00 2.929120619627480160e+00 2.949183089624928478e+00 2.969245559622376796e+00 2.989308029619826002e+00 3.009370499617274319e+00 3.029432969614722637e+00 3.049495439612170955e+00 3.069557909609619273e+00 3.089620379607068479e+00 3.109682849604516797e+00 3.129745319601965114e+00 3.149807789599413432e+00 3.169870259596861750e+00 3.189932729594310956e+00 3.209995199591759274e+00 3.230057669589207592e+00 3.250120139586655910e+00 3.270182609584104227e+00 3.290245079581553433e+00 3.310307549579001751e+00
-3.310307549579001751e+00 -3.290245079581553433e+00 -3.270182609584104672e+00 -3.250120139586656354e+00 -3.230057669589207592e+00 -3.209995199591759274e+00 -3.189932729594310956e+00 -3.169870259596862194e+00 -3.149807789599413876e+00 -3.129745319601965114e+00 -3.109682849604516797e+00 -3.089620379607068479e+00 -3.069557909609619717e+00 -3.049495439612171399e+00 -3.029432969614722637e+00 -3.009370499617274319e+00 -2.989308029619826002e+00 -2.969245559622377240e+00 -2.949183089624928922e+00 -2.929120619627480160e+00 -2.909058149630031842e+00 -2.888995679632583524e+00 -2.868933209635134762e+00 -2.848870739637686444e+00 -2.828808269640237683e+00 -2.808745799642789365e+00 -2.788683329645341047e+00 -2.768620859647892285e+00 -2.748558389650443967e+00 -2.728495919652995205e+00 -2.708433449655546887e+00 -2.688370979658098570e+00 -2.668308509660649808e+00 -2.648246039663201490e+00 -2.628183569665752728e+00 -2.608121099668304410e+00 -2.588058629670856092e+00 -2.567996159673407330e+00 -2.547933689675959013e+00 -2.527871219678510251e+00 -2.507808749681061933e+00 -2.487746279683613615e+00 -2.467683809686164853e+00 -2.447621339688716535e+00 -2.427558869691267773e+00 -2.407496399693819455e+00 -2.387433929696371138e+00 -2.367371459698922376e+00 -2.347308989701474058e+00 -2.327246519704025296e+00 -2.307184049706576978e+00 -2.287121579709128660e+00 -2.267059109711680343e+00 -2.246996639714231581e+00 -2.226934169716782819e+00 -2.206871699719334501e+00 -2.186809229721886183e+00 -2.166746759724437865e+00 -2.146684289726989103e+00 -2.126621819729540341e+00 -2.106559349732092024e+00 -2.086496879734643706e+00 -2.066434409737195388e+00 -2.046371939739746626e+00 -2.026309469742297864e+00 -2.006246999744849546e+00 -1.986184529747401006e+00 -1.966122059749952689e+00 -1.946059589752504149e+00 -1.925997119755055609e+00 -1.905934649757607069e+00 -1.885872179760158529e+00 -1.865809709762710211e+00 -1.845747239765261671e+00 -1.825684769767813131e+00 -1.805622299770364592e+00 -1.785559829772916052e+00 -1.765497359775467734e+00 -1.745434889778019194e+00 -1.725372419780570654e+00 -1.705309949783122114e+00 -1.685247479785673574e+00 -1.665185009788225257e+00 -1.645122539790776717e+00 -1.625060069793328177e+00 -1.604997599795879637e+00 -1.584935129798431097e+00 -1.564872659800982779e+00 -1.544810189803534239e+00 -1.524747719806085700e+00 -1.504685249808637160e+00 -1.484622779811188620e+00 -1.464560309813740302e+00 -1.444497839816291762e+00 -1.424435369818843222e+00 -1.404372899821394682e+00 -1.384310429823946365e+00 -1.364247959826497825e+00 -1.344185489829049285e+00 -1.324123019831600745e+00 -1.304060549834152205e+00 -1.283998079836703887e+00 -1.263935609839255125e+00 -1.243873139841806807e+00 -1.223810669844358490e+00 -1.203748199846909728e+00 -1.183685729849461410e+00 -1.163623259852012648e+00 -1.143560789854564330e+00 -1.123498319857116012e+00 -1.103435849859667250e+00 -1.083373379862218933e+00 -1.063310909864770171e+00 -1.043248439867321853e+00 -1.023185969869873535e+00 -1.003123499872424773e+00 -9.830610298749764553e-01 -9.629985598775276934e-01 -9.429360898800793755e-01 -9.228736198826310577e-01 -9.028111498851822958e-01 -8.827486798877339780e-01 -8.626862098902852161e-01 -8.426237398928368982e-01 -8.225612698953885804e-01 -8.024987998979398185e-01 -7.824363299004915007e-01 -7.623738599030427388e-01 -7.423113899055944209e-01 -7.222489199081461031e-01 -7.021864499106973412e-01 -6.821239799132490234e-01 -6.620615099158002614e-01 -6.419990399183519436e-01 -6.219365699209036258e-01 -6.018740999234548639e-01 -5.818116299260065460e-01 -5.617491599285577841e-01 -5.416866899311094663e-01 -5.216242199336611485e-01 -5.015617499362123866e-01 -4.814992799387640687e-01 -4.614368099413153068e-01 -4.413743399438669890e-01 -4.213118699464186712e-01 -4.012493999489699092e-01 -3.811869299515215914e-01 -3.611244599540728295e-01 -3.410619899566245117e-01 -3.209995199591761939e-01 -3.009370499617274319e-01 -2.808745799642791141e-01 -2.608121099668303522e-01 -2.407496399693820344e-01 -2.206871699719337165e-01 -2.006246999744849546e-01 -1.805622299770366368e-01 -1.604997599795878749e-01 -1.404372899821395571e-01 -1.203748199846912392e-01 -1.003123499872424773e-01 -8.024987998979415948e-02 -6.018740999234539757e-02 -4.012493999489707974e-02 -2.006246999744876192e-02 0.000000000000000000e+00 2.006246999744831783e-02 4.012493999489707974e-02 6.018740999234539757e-02 8.024987998979371540e-02 1.003123499872424773e-01 1.203748199846907951e-01 1.404372899821395571e-01 1.604997599795878749e-01 1.805622299770361927e-01 2.006246999744849546e-01 2.206871699719332724e-01 2.407496399693820344e-01 2.608121099668303522e-01 2.808745799642786700e-01 3.009370499617274319e-01 3.209995199591757498e-01 3.410619899566245117e-01 3.611244599540728295e-01 3.811869299515211473e-01 4.012493999489699092e-01 4.213118699464182271e-01 4.413743399438669890e-01 4.614368099413153068e-01 4.814992799387636246e-01 5.015617499362123866e-01 5.216242199336607044e-01 5.416866899311090222e-01 5.617491599285577841e-01 5.818116299260061020e-01 6.018740999234548639e-01 6.219365699209031817e-01 6.419990399183514995e-01 6.620615099158002614e-01 6.821239799132485793e-01 7.021864499106973412e-01 7.222489199081456590e-01 7.423113899055939768e-01 7.623738599030422947e-01 7.824363299004915007e-01 8.024987998979398185e-01 8.225612698953881363e-01 8.426237398928364541e-01 8.626862098902847720e-01 8.827486798877339780e-01 9.028111498851822958e-01 9.228736198826306136e-01 9.429360898800789315e-01 9.629985598775272493e-01 9.830610298749764553e-01 1.003123499872424773e+00 1.023185969869873091e+00 1.043248439867321409e+00 1.063310909864769727e+00 1.083373379862218933e+00 1.103435849859667250e+00 1.123498319857115568e+00 1.143560789854563886e+00 1.163623259852012204e+00 1.183685729849461410e+00 1.203748199846909728e+00 1.223810669844358046e+00 1.243873139841806363e+00 1.263935609839254681e+00 1.283998079836703887e+00 1.304060549834152205e+00 1.324123019831600523e+00 1.344185489829048841e+00 1.364247959826497159e+00 1.384310429823946365e+00 1.404372899821394682e+00 1.424435369818843000e+00 1.444497839816291318e+00 1.464560309813739636e+00 1.484622779811188842e+00 1.504685249808637160e+00 1.524747719806085478e+00 1.544810189803533795e+00 1.564872659800982113e+00 1.584935129798431319e+00 1.604997599795879637e+00 1.625060069793327955e+00 1.645122539790776273e+00 1.665185009788224590e+00 1.685247479785673796e+00 1.705309949783122114e+00 1.725372419780570432e+00 1.745434889778018750e+00 1.765497359775467068e+00 1.785559829772916274e+00 1.805622299770364592e+00 1.825684769767812909e+00 1.845747239765261227e+00 1.865809709762709545e+00 1.885872179760158751e+00 1.905934649757607069e+00 1.925997119755055387e+00 1.946059589752503705e+00 1.966122059749952022e+00 1.986184529747401228e+00 2.006246999744849546e+00 2.026309469742297864e+00 2.046371939739746182e+00 2.066434409737194500e+00 2.086496879734643706e+00 2.106559349732092024e+00 2.126621819729540341e+00 2.146684289726988659e+00 2.166746759724436977e+00 2.186809229721886183e+00 2.206871699719334501e+00 2.226934169716782819e+00 2.246996639714231137e+00 2.267059109711679454e+00 2.287121579709128660e+00 2.307184049706576978e+00 2.327246519704025296e+00 2.347308989701473614e+00 2.367371459698921932e+00 2.387433929696371138e+00 2.407496399693819455e+00 2.427558869691267773e+00 2.447621339688716091e+00 2.467683809686164409e+00 2.487746279683613615e+00 2.507808749681061933e+00 2.527871219678510251e+00 2.547933689675958568e+00 2.567996159673406886e+00 2.588058629670856092e+00 2.608121099668304410e+00 2.628183569665752728e+00 2.648246039663201046e+00 2.668308509660649364e+00 2.688370979658098570e+00 2.708433449655546887e+00 2.728495919652995205e+00 2.748558389650443523e+00 2.768620859647891841e+00 2.788683329645341047e+00 2.808745799642789365e+00 2.828808269640237683e+00 2.848870739637686000e+00 2.868933209635134318e+00 2.888995679632583524e+00 2.909058149630031842e+00 2.929120619627480160e+00 2.949183089624928478e+00 2.969245559622376796e+00 2.989308029619826002e+00 3.009370499617274319e+00 3.029432969614722637e+00 3.049495439612170955e+00 3.069557909609619273e+00 3.089620379607068479e+00 3.109682849604516797e+00 3.129745319601965114e+00 3.149807789599413432e+00 3.169870259596861750e+00 3.189932729594310956e+00 3.209995199591759274e+00 3.230057669589207592e+00 3.250120139586655910e+00 3.270182609584104227e+00 3.290245079581553433e+00 3.310307549579001751e+00
-3.310307549579001751e+00 -3.290245079581553433e+00 -3.270182609584104672e+00 -3.250120139586656354e+00 -3.230057669589207592e+00 -3.209995199591759274e+00 -3.189932729594310956e+00 -3.169870259596862194e+00 -3.149807789599413876e+00 -3.129745319601965114e+00 -3.109682849604516797e+00 -3.089620379607068479e+00 -3.069557909609619717e+00 -3.049495439612171399e+00 -3.029432969614722637e+00 -3.009370499617274319e+00 -2.989308029619826002e+00 -2.969245559622377240e+00 -2.949183089624928922e+00 -2.929120619627480160e+00 -2.909058149630031842e+00 -2.888995679632583524e+00 -2.868933209635134762e+00 -2.848870739637686444e+00 -2.828808269640237683e+00 -2.808745799642789365e+00 -2.788683329645341047e+00 -2.768620859647892285e+00 -2.748558389650443967e+00 -2.728495919652995205e+00 -2.708433449655546887e+00 -2.688370979658098570e+00 -2.668308509660649808e+00 -2.648246039663201490e+00 -2.628183569665752728e+00 -2.608121099668304410e+00 -2.588058629670856092e+00 -2.567996159673407330e+00 -2.547933689675959013e+00 -2.527871219678510251e+00 -2.507808749681061933e+00 -2.487746279683613615e+00 -2.467683809686164853e+00 -2.447621339688716535e+00 -2.427558869691267773e+00 -2.407496399693819455e+00 -2.387433929696371138e+00 -2.367371459698922376e+00 -2.347308989701474058e+00 -2.327246519704025296e+00 -2.307184049706576978e+00 -2.287121579709128660e+00 -2.267059109711680343e+00 -2.246996639714231581e+00 -2.226934169716782819e+00 -2.206871699719334501e+00 -2.186809229721886183e+00 -2.166746759724437865e+00 -2.146684289726989103e+00 -2.126621819729540341e+00 -2.106559349732092024e+00 -2.086496879734643706e+00 -2.066434409737195388e+00 -2.046371939739746626e+00 -2.026309469742297864e+00 -2.006246999744849546e+00 -1.986184529747401006e+00 -1.966122059749952689e+00 -1.946059589752504149e+00 -1.925997119755055609e+00 -1.905934649757607069e+00 -1.885872179760158529e+00 -1.865809709762710211e+00 -1.845747239765261671e+00 -1.825684769767813131e+00 -1.805622299770364592e+00 -1.785559829772916052e+00 -1.765497359775467734e+00 -1.745434889778019194e+00 -1.725372419780570654e+00 -1.705309949783122114e+00 -1.685247479785673574e+00 -1.665185009788225257e+00 -1.645122539790776717e+00 -1.625060069793328177e+00 -1.604997599795879637e+00 -1.584935129798431097e+00 -1.564872659800982779e+00 -1.544810189803534239e+00 -1.524747719806085700e+00 -1.504685249808637160e+00 -1.484622779811188620e+00 -1.464560309813740302e+00 -1.444497839816291762e+00 -1.424435369818843222e+00 -1.404372899821394682e+00 -1.384310429823946365e+00 -1.364247959826497825e+00 -1.344185489829049285e+00 -1.324123019831600745e+00 -1.304060549834152205e+00 -1.283998079836703887e+00 -1.263935609839255125e+00 -1.243873139841806807e+00 -1.223810669844358490e+00 -1.203748199846909728e+00 -1.183685729849461410e+00 -1.163623259852012648e+00 -1.143560789854564330e+00 -1.123498319857116012e+00 -1.103435849859667250e+00 -1.083373379862218933e+00 -1.063310909864770171e+00 -1.043248439867321853e+00 -1.023185969869873535e+00 -1.003123499872424773e+00 -9.830610298749764553e-01 -9.629985598775276934e-01 -9.429360898800793755e-01 -9.228736198826310577e-01 -9.028111498851822958e-01 -8.827486798877339780e-01 -8.626862098902852161e-01 -8.426237398928368982e-01 -8.225612698953885804e-01 -8.024987998979398185e-01 -7.824363299004915007e-01 -7.623738599030427388e-01 -7.423113899055944209e-01 -7.222489199081461031e-01 -7.021864499106973412e-01 -6.821239799132490234e-01 -6.620615099158002614e-01 -6.419990399183519436e-01 -6.219365699209036258e-01 -6.018740999234548639e-01 -5.818116299260065460e-01 -5.617491599285577841e-01 -5.416866899311094663e-01 -5.216242199336611485e-01 -5.015617499362123866e-01 -4.814992799387640687e-01 -4.614368099413153068e-01 -4.413743399438669890e-01 -4.213118699464186712e-01 -4.012493999489699092e-01 -3.811869299515215914e-01 -3.611244599540728295e-01 -3.410619899566245117e-01 -3.209995199591761939e-01 -3.009370499617274319e-01 -2.808745799642791141e-01 -2.608121099668303522e-01 -2.407496399693820344e-01 -2.206871699719337165e-01 -2.006246999744849546e-01 -1.805622299770366368e-01 -1.604997599795878749e-01 -1.404372899821395571e-01 -1.203748199846912392e-01 -1.003123499872424773e-01 -8.024987998979415948e-02 -6.018740999234539757e-02 -4.012493999489707974e-02 -2.006246999744876192e-02 0.000000000000000000e+00 2.006246999744831783e-02 4.012493999489707974e-02 6.018740999234539757e-02 8.024987998979371540e-02 1.003123499872424773e-01 1.203748199846907951e-01 1.404372899821395571e-01 1.604997599795878749e-01 1.805622299770361927e-01 2.006246999744849546e-01 2.206871699719332724e-01 2.407496399693820344e-01 2.608121099668303522e-01 2.808745799642786700e-01 3.009370499617274319e-01 3.209995199591757498e-01 3.410619899566245117e-01 3.611244599540728295e-01 3.811869299515211473e-01 4.012493999489699092e-01 4.213118699464182271e-01 4.413743399438669890e-01 4.614368099413153068e-01 4.814992799387636246e-01 5.015617499362123866e-01 5.216242199336607044e-01 5.416866899311090222e-01 5.617491599285577841e-01 5.818116299260061020e-01 6.018740999234548639e-01 6.219365699209031817e-01 6.419990399183514995e-01 6.620615099158002614e-01 6.821239799132485793e-01 7.021864499106973412e-01 7.222489199081456590e-01 7.423113899055939768e-01 7.623738599030422947e-01 7.824363299004915007e-01 8.024987998979398185e-01 8.225612698953881363e-01 8.426237398928364541e-01 8.626862098902847720e-01 8.827486798877339780e-01 9.028111498851822958e-01 9.228736198826306136e-01 9.429360898800789315e-01 9.629985598775272493e-01 9.830610298749764553e-01 1.003123499872424773e+00 1.023185969869873091e+00 1.043248439867321409e+00 1.063310909864769727e+00 1.083373379862218933e+00 1.103435849859667250e+00 1.123498319857115568e+00 1.143560789854563886e+00 1.163623259852012204e+00 1.183685729849461410e+00 1.203748199846909728e+00 1.223810669844358046e+00 1.243873139841806363e+00 1.263935609839254681e+00 1.283998079836703887e+00 1.304060549834152205e+00 1.324123019831600523e+00 1.344185489829048841e+00 1.364247959826497159e+00 1.384310429823946365e+00 1.404372899821394682e+00 1.424435369818843000e+00 1.444497839816291318e+00 1.464560309813739636e+00 1.484622779811188842e+00 1.504685249808637160e+00 1.524747719806085478e+00 1.544810189803533795e+00 1.564872659800982113e+00 1.584935129798431319e+00 1.604997599795879637e+00 1.625060069793327955e+00 1.645122539790776273e+00 1.665185009788224590e+00 1.685247479785673796e+00 1.705309949783122114e+00 1.725372419780570432e+00 1.745434889778018750e+00 1.765497359775467068e+00 1.785559829772916274e+00 1.805622299770364592e+00 1.825684769767812909e+00 1.845747239765261227e+00 1.865809709762709545e+00 1.885872179760158751e+00 1.905934649757607069e+00 1.925997119755055387e+00 1.946059589752503705e+00 1.966122059749952022e+00 1.986184529747401228e+00 2.006246999744849546e+00 2.026309469742297864e+00 2.046371939739746182e+00 2.066434409737194500e+00 2.086496879734643706e+00 2.106559349732092024e+00 2.126621819729540341e+00 2.146684289726988659e+00 2.166746759724436977e+00 2.186809229721886183e+00 2.206871699719334501e+00 2.226934169716782819e+00 2.246996639714231137e+00 2.267059109711679454e+00 2.287121579709128660e+00 2.307184049706576978e+00 2.327246519704025296e+00 2.347308989701473614e+00 2.367371459698921932e+00 2.387433929696371138e+00 2.407496399693819455e+00 2.427558869691267773e+00 2.447621339688716091e+00 2.467683809686164409e+00 2.487746279683613615e+00 2.507808749681061933e+00 2.527871219678510251e+00 2.547933689675958568e+00 2.567996159673406886e+00 2.588058629670856092e+00 2.608121099668304410e+00 2.628183569665752728e+00 2.648246039663201046e+00 2.668308509660649364e+00 2.688370979658098570e+00 2.708433449655546887e+00 2.728495919652995205e+00 2.748558389650443523e+00 2.768620859647891841e+00 2.788683329645341047e+00 2.808745799642789365e+00 2.828808269640237683e+00 2.848870739637686000e+00 2.868933209635134318e+00 2.888995679632583524e+00 2.909058149630031842e+00 2.929120619627480160e+00 2.949183089624928478e+00 2.969245559622376796e+00 2.989308029619826002e+00 3.009370499617274319e+00 3.029432969614722637e+00 3.049495439612170955e+00 3.069557909609619273e+00 3.089620379607068479e+00 3.109682849604516797e+00 3.129745319601965114e+00 3.149807789599413432e+00 3.169870259596861750e+00 3.189932729594310956e+00 3.209995199591759274e+00 3.230057669589207592e+00 3.250120139586655910e+00 3.270182609584104227e+00 3.290245079581553433e+00 3.310307549579001751e+00
-3.310307549579001751e+00 -3.290245079581553433e+00 -3.270182609584104672e+00 -3.250120139586656354e+00 -3.230057669589207592e+00 -3.209995199591759274e+00 -3.189932729594310956e+00 -3.169870259596862194e+00 -3.149807789599413876e+00 -3.129745319601965114e+00 -3.109682849604516797e+00 -3.089620379607068479e+00 -3.069557909609619717e+00 -3.049495439612171399e+00 -3.029432969614722637e+00 -3.009370499617274319e+00 -2.989308029619826002e+00 -2.969245559622377240e+00 -2.949183089624928922e+00 -2.929120619627480160e+00 -2.909058149630031842e+00 -2.888995679632583524e+00 -2.868933209635134762e+00 -2.848870739637686444e+00 -2.828808269640237683e+00 -2.808745799642789365e+00 -2.788683329645341047e+00 -2.768620859647892285e+00 -2.748558389650443967e+00 -2.728495919652995205e+00 -2.708433449655546887e+00 -2.688370979658098570e+00 -2.668308509660649808e+00 -2.648246039663201490e+00 -2.628183569665752728e+00 -2.608121099668304410e+00 -2.588058629670856092e+00 -2.567996159673407330e+00 -2.547933689675959013e+00 -2.527871219678510251e+00 -2.507808749681061933e+00 -2.487746279683613615e+00 -2.467683809686164853e+00 -2.447621339688716535e+00 -2.427558869691267773e+00 -2.407496399693819455e+00 -2.387433929696371138e+00 -2.367371459698922376e+00 -2.347308989701474058e+00 -2.327246519704025296e+00 -2.307184049706576978e+00 -2.287121579709128660e+00 -2.267059109711680343e+00 -2.246996639714231581e+00 -2.226934169716782819e+00 -2.206871699719334501e+00 -2.186809229721886183e+00 -2.166746759724437865e+00 -2.146684289726989103e+00 -2.126621819729540341e+00 -2.106559349732092024e+00 -2.086496879734643706e+00 -2.066434409737195388e+00 -2.046371939739746626e+00 -2.026309469742297864e+00 -2.006246999744849546e+00 -1.986184529747401006e+00 -1.966122059749952689e+00 -1.946059589752504149e+00 -1.925997119755055609e+00 -1.905934649757607069e+00 -1.885872179760158529e+00 -1.865809709762710211e+00 -1.845747239765261671e+00 -1.825684769767813131e+00 -1.805622299770364592e+00 -1.785559829772916052e+00 -1.765497359775467734e+00 -1.745434889778019194e+00 -1.725372419780570654e+00 -1.705309949783122114e+00 -1.685247479785673574e+00 -1.665185009788225257e+00 -1.645122539790776717e+00 -1.625060069793328177e+00 -1.604997599795879637e+00 -1.584935129798431097e+00 -1.564872659800982779e+00 -1.544810189803534239e+00 -1.524747719806085700e+00 -1.504685249808637160e+00 -1.484622779811188620e+00 -1.464560309813740302e+00 -1.444497839816291762e+00 -1.424435369818843222e+00 -1.404372899821394682e+00 -1.384310429823946365e+00 -1.364247959826497825e+00 -1.344185489829049285e+00 -1.324123019831600745e+00 -1.304060549834152205e+00 -1.283998079836703887e+00 -1.263935609839255125e+00 -1.243873139841806807e+00 -1.223810669844358490e+00 -1.203748199846909728e+00 -1.183685729849461410e+00 -1.163623259852012648e+00 -1.143560789854564330e+00 -1.123498319857116012e+00 -1.103435849859667250e+00 -1.083373379862218933e+00 -1.063310909864770171e+00 -1.043248439867321853e+00 -1.023185969869873535e+00 -1.003123499872424773e+00 -9.830610298749764553e-01 -9.629985598775276934e-01 -9.429360898800793755e-01 -9.228736198826310577e-01 -9.028111498851822958e-01 -8.827486798877339780e-01 -8.626862098902852161e-01 -8.426237398928368982e-01 -8.225612698953885804e-01 -8.024987998979398185e-01 -7.824363299004915007e-01 -7.623738599030427388e-01 -7.423113899055944209e-01 -7.222489199081461031e-01 -7.021864499106973412e-01 -6.821239799132490234e-01 -6.620615099158002614e-01 -6.419990399183519436e-01 -6.219365699209036258e-01 -6.018740999234548639e-01 -5.818116299260065460e-01 -5.617491599285577841e-01 -5.416866899311094663e-01 -5.216242199336611485e-01 -5.015617499362123866e-01 -4.814992799387640687e-01 -4.614368099413153068e-01 -4.413743399438669890e-01 -4.213118699464186712e-01 -4.012493999489699092e-01 -3.811869299515215914e-01 -3.611244599540728295e-01 -3.410619899566245117e-01 -3.209995199591761939e-01 -3.009370499617274319e-01 -2.808745799642791141e-01 -2.608121099668303522e-01 -2.407496399693820344e-01 -2.206871699719337165e-01 -2.006246999744849546e-01 -1.805622299770366368e-01 -1.604997599795878749e-01 -1.404372899821395571e-01 -1.203748199846912392e-01 -1.003123499872424773e-01 -8.024987998979415948e-02 -6.018740999234539757e-02 -4.012493999489707974e-02 -2.006246999744876192e-02 0.000000000000000000e+00 2.006246999744831783e-02 4.012493999489707974e-02 6.018740999234539757e-02 8.024987998979371540e-02 1.003123499872424773e-01 1.203748199846907951e-01 1.404372899821395571e-01 1.604997599795878749e-01 1.805622299770361927e-01 2.006246999744849546e-01 2.206871699719332724e-01 2.407496399693820344e-01 2.608121099668303522e-01 2.808745799642786700e-01 3.009370499617274319e-01 3.209995199591757498e-01 3.410619899566245117e-01 3.611244599540728295e-01 3.811869299515211473e-01 4.012493999489699092e-01 4.213118699464182271e-01 4.413743399438669890e-01 4.614368099413153068e-01 4.814992799387636246e-01 5.015617499362123866e-01 5.216242199336607044e-01 5.416866899311090222e-01 5.617491599285577841e-01 5.818116299260061020e-01 6.018740999234548639e-01 6.219365699209031817e-01 6.419990399183514995e-01 6.620615099158002614e-01 6.821239799132485793e-01 7.021864499106973412e-01 7.222489199081456590e-01 7.423113899055939768e-01 7.623738599030422947e-01 7.824363299004915007e-01 8.024987998979398185e-01 8.225612698953881363e-01 8.426237398928364541e-01 8.626862098902847720e-01 8.827486798877339780e-01 9.028111498851822958e-01 9.228736198826306136e-01 9.429360898800789315e-01 9.629985598775272493e-01 9.830610298749764553e-01 1.003123499872424773e+00 1.023185969869873091e+00 1.043248439867321409e+00 1.063310909864769727e+00 1.083373379862218933e+00 1.103435849859667250e+00 1.123498319857115568e+00 1.143560789854563886e+00 1.163623259852012204e+00 1.183685729849461410e+00 1.203748199846909728e+00 1.223810669844358046e+00 1.243873139841806363e+00 1.263935609839254681e+00 1.283998079836703887e+00 1.304060549834152205e+00 1.324123019831600523e+00 1.344185489829048841e+00 1.364247959826497159e+00 1.384310429823946365e+00 1.404372899821394682e+00 1.424435369818843000e+00 1.444497839816291318e+00 1.464560309813739636e+00 1.484622779811188842e+00 1.504685249808637160e+00 1.524747719806085478e+00 1.544810189803533795e+00 1.564872659800982113e+00 1.584935129798431319e+00 1.604997599795879637e+00 1.625060069793327955e+00 1.645122539790776273e+00 1.665185009788224590e+00 1.685247479785673796e+00 1.705309949783122114e+00 1.725372419780570432e+00 1.745434889778018750e+00 1.765497359775467068e+00 1.785559829772916274e+00 1.805622299770364592e+00 1.825684769767812909e+00 1.845747239765261227e+00 1.865809709762709545e+00 1.885872179760158751e+00 1.905934649757607069e+00 1.925997119755055387e+00 1.946059589752503705e+00 1.966122059749952022e+00 1.986184529747401228e+00 2.006246999744849546e+00 2.026309469742297864e+00 2.046371939739746182e+00 2.066434409737194500e+00 2.086496879734643706e+00 2.106559349732092024e+00 2.126621819729540341e+00 2.146684289726988659e+00 2.166746759724436977e+00 2.186809229721886183e+00 2.206871699719334501e+00 2.226934169716782819e+00 2.246996639714231137e+00 2.267059109711679454e+00 2.287121579709128660e+00 2.307184049706576978e+00 2.327246519704025296e+00 2.347308989701473614e+00 2.367371459698921932e+00 2.387433929696371138e+00 2.407496399693819455e+00 2.427558869691267773e+00 2.447621339688716091e+00 2.467683809686164409e+00 2.487746279683613615e+00 2.507808749681061933e+00 2.527871219678510251e+00 2.547933689675958568e+00 2.567996159673406886e+00 2.588058629670856092e+00 2.608121099668304410e+00 2.628183569665752728e+00 2.648246039663201046e+00 2.668308509660649364e+00 2.688370979658098570e+00 2.708433449655546887e+00 2.728495919652995205e+00 2.748558389650443523e+00 2.768620859647891841e+00 2.788683329645341047e+00 2.808745799642789365e+00 2.828808269640237683e+00 2.848870739637686000e+00 2.868933209635134318e+00 2.888995679632583524e+00 2.909058149630031842e+00 2.929120619627480160e+00 2.949183089624928478e+00 2.969245559622376796e+00 2.989308029619826002e+00 3.009370499617274319e+00 3.029432969614722637e+00 3.049495439612170955e+00 3.069557909609619273e+00 3.089620379607068479e+00 3.109682849604516797e+00 3.129745319601965114e+00 3.149807789599413432e+00 3.169870259596861750e+00 3.189932729594310956e+00 3.209995199591759274e+00 3.230057669589207592e+00 3.250120139586655910e+00 3.270182609584104227e+00 3.290245079581553433e+00 3.310307549579001751e+00
-3.310307549579001751e+00 -3.290245079581553433e+00 -3.270182609584104672e+00 -3.250120139586656354e+00 -3.230057669589207592e+00 -3.209995199591759274e+00 -3.189932729594310956e+00 -3.169870259596862194e+00 -3.149807789599413876e+00 -3.129745319601965114e+00 -3.109682849604516797e+00 -3.089620379607068479e+00 -3.069557909609619717e+00 -3.049495439612171399e+00 -3.029432969614722637e+00 -3.009370499617274319e+00 -2.989308029619826002e+00 -2.969245559622377240e+00 -2.949183089624928922e+00 -2.929120619627480160e+00 -2.909058149630031842e+00 -2.888995679632583524e+00 -2.868933209635134762e+00 -2.848870739637686444e+00 -2.828808269640237683e+00 -2.808745799642789365e+00 -2.788683329645341047e+00 -2.768620859647892285e+00 -2.748558389650443967e+00 -2.728495919652995205e+00 -2.708433449655546887e+00 -2.688370979658098570e+00 -2.668308509660649808e+00 -2.648246039663201490e+00 -2.628183569665752728e+00 -2.608121099668304410e+00 -2.588058629670856092e+00 -2.567996159673407330e+00 -2.547933689675959013e+00 -2.527871219678510251e+00 -2.507808749681061933e+00 -2.487746279683613615e+00 -2.467683809686164853e+00 -2.447621339688716535e+00 -2.427558869691267773e+00 -2.407496399693819455e+00 -2.387433929696371138e+00 -2.367371459698922376e+00 -2.347308989701474058e+00 -2.327246519704025296e+00 -2.307184049706576978e+00 -2.287121579709128660e+00 -2.267059109711680343e+00 -2.246996639714231581e+00 -2.226934169716782819e+00 -2.206871699719334501e+00 -2.186809229721886183e+00 -2.166746759724437865e+00 -2.146684289726989103e+00 -2.126621819729540341e+00 -2.106559349732092024e+00 -2.086496879734643706e+00 -2.066434409737195388e+00 -2.046371939739746626e+00 -2.026309469742297864e+00 -2.006246999744849546e+00 -1.986184529747401006e+00 -1.966122059749952689e+00 -1.946059589752504149e+00 -1.925997119755055609e+00 -1.905934649757607069e+00 -1.885872179760158529e+00 -1.865809709762710211e+00 -1.845747239765261671e+00 -1.825684769767813131e+00 -1.805622299770364592e+00 -1.785559829772916052e+00 -1.765497359775467734e+00 -1.745434889778019194e+00 -1.725372419780570654e+00 -1.705309949783122114e+00 -1.685247479785673574e+00 -1.665185009788225257e+00 -1.645122539790776717e+00 -1.625060069793328177e+00 -1.604997599795879637e+00 -1.584935129798431097e+00 -1.564872659800982779e+00 -1.544810189803534239e+00 -1.524747719806085700e+00 -1.504685249808637160e+00 -1.484622779811188620e+00 -1.464560309813740302e+00 -1.444497839816291762e+00 -1.424435369818843222e+00 -1.404372899821394682e+00 -1.384310429823946365e+00 -1.364247959826497825e+00 -1.344185489829049285e+00 -1.324123019831600745e+00 -1.304060549834152205e+00 -1.283998079836703887e+00 -1.263935609839255125e+00 -1.243873139841806807e+00 -1.223810669844358490e+00 -1.203748199846909728e+00 -1.183685729849461410e+00 -1.163623259852012648e+00 -1.143560789854564330e+00 -1.123498319857116012e+00 -1.103435849859667250e+00 -1.083373379862218933e+00 -1.063310909864770171e+00 -1.043248439867321853e+00 -1.023185969869873535e+00 -1.003123499872424773e+00 -9.830610298749764553e-01 -9.629985598775276934e-01 -9.429360898800793755e-01 -9.228736198826310577e-01 -9.028111498851822958e-01 -8.827486798877339780e-01 -8.626862098902852161e-01 -8.426237398928368982e-01 -8.225612698953885804e-01 -8.024987998979398185e-01 -7.824363299004915007e-01 -7.623738599030427388e-01 -7.423113899055944209e-01 -7.222489199081461031e-01 -7.021864499106973412e-01 -6.821239799132490234e-01 -6.620615099158002614e-01 -6.419990399183519436e-01 -6.219365699209036258e-01 -6.018740999234548639e-01 -5.818116299260065460e-01 -5.617491599285577841e-01 -5.416866899311094663e-01 -5.216242199336611485e-01 -5.015617499362123866e-01 -4.814992799387640687e-01 -4.614368099413153068e-01 -4.413743399438669890e-01 -4.213118699464186712e-01 -4.012493999489699092e-01 -3.811869299515215914e-01 -3.611244599540728295e-01 -3.410619899566245117e-01 -3.209995199591761939e-01 -3.009370499617274319e-01 -2.808745799642791141e-01 -2.608121099668303522e-01 -2.407496399693820344e-01 -2.206871699719337165e-01 -2.006246999744849546e-01 -1.805622299770366368e-01 -1.604997599795878749e-01 -1.404372899821395571e-01 -1.203748199846912392e-01 -1.003123499872424773e-01 -8.024987998979415948e-02 -6.018740999234539757e-02 -4.012493999489707974e-02 -2.006246999744876192e-02 0.000000000000000000e+00 2.006246999744831783e-02 4.012493999489707974e-02 6.018740999234539757e-02 8.024987998979371540e-02 1.003123499872424773e-01 1.203748199846907951e-01 1.404372899821395571e-01 1.604997599795878749e-01 1.805622299770361927e-01 2.006246999744849546e-01 2.206871699719332724e-01 2.407496399693820344e-01 2.608121099668303522e-01 2.808745799642786700e-01 3.009370499617274319e-01 3.209995199591757498e-01 3.410619899566245117e-01 3.611244599540728295e-01 3.811869299515211473e-01 4.012493999489699092e-01 4.213118699464182271e-01 4.413743399438669890e-01 4.614368099413153068e-01 4.814992799387636246e-01 5.015617499362123866e-01 5.216242199336607044e-01 5.416866899311090222e-01 5.617491599285577841e-01 5.818116299260061020e-01 6.018740999234548639e-01 6.219365699209031817e-01 6.419990399183514995e-01 6.620615099158002614e-01 6.821239799132485793e-01 7.021864499106973412e-01 7.222489199081456590e-01 7.423113899055939768e-01 7.623738599030422947e-01 7.824363299004915007e-01 8.024987998979398185e-01 8.225612698953881363e-01 8.426237398928364541e-01 8.626862098902847720e-01 8.827486798877339780e-01 9.028111498851822958e-01 9.228736198826306136e-01 9.429360898800789315e-01 9.629985598775272493e-01 9.830610298749764553e-01 1.003123499872424773e+00 1.023185969869873091e+00 1.043248439867321409e+00 1.063310909864769727e+00 1.083373379862218933e+00 1.103435849859667250e+00 1.123498319857115568e+00 1.143560789854563886e+00 1.163623259852012204e+00 1.183685729849461410e+00 1.203748199846909728e+00 1.223810669844358046e+00 1.243873139841806363e+00 1.263935609839254681e+00 1.283998079836703887e+00 1.304060549834152205e+00 1.324123019831600523e+00 1.344185489829048841e+00 1.364247959826497159e+00 1.384310429823946365e+00 1.404372899821394682e+00 1.424435369818843000e+00 1.444497839816291318e+00 1.464560309813739636e+00 1.484622779811188842e+00 1.504685249808637160e+00 1.524747719806085478e+00 1.544810189803533795e+00 1.564872659800982113e+00 1.584935129798431319e+00 1.604997599795879637e+00 1.625060069793327955e+00 1.645122539790776273e+00 1.665185009788224590e+00 1.685247479785673796e+00 1.705309949783122114e+00 1.725372419780570432e+00 1.745434889778018750e+00 1.765497359775467068e+00 1.785559829772916274e+00 1.805622299770364592e+00 1.825684769767812909e+00 1.845747239765261227e+00 1.865809709762709545e+00 1.885872179760158751e+00 1.905934649757607069e+00 1.925997119755055387e+00 1.946059589752503705e+00 1.966122059749952022e+00 1.986184529747401228e+00 2.006246999744849546e+00 2.026309469742297864e+00 2.046371939739746182e+00 2.066434409737194500e+00 2.086496879734643706e+00 2.106559349732092024e+00 2.126621819729540341e+00 2.146684289726988659e+00 2.166746759724436977e+00 2.186809229721886183e+00 2.206871699719334501e+00 2.226934169716782819e+00 2.246996639714231137e+00 2.267059109711679454e+00 2.287121579709128660e+00 2.307184049706576978e+00 2.327246519704025296e+00 2.347308989701473614e+00 2.367371459698921932e+00 2.387433929696371138e+00 2.407496399693819455e+00 2.427558869691267773e+00 2.447621339688716091e+00 2.467683809686164409e+00 2.487746279683613615e+00 2.507808749681061933e+00 2.527871219678510251e+00 2.547933689675958568e+00 2.567996159673406886e+00 2.588058629670856092e+00 2.608121099668304410e+00 2.628183569665752728e+00 2.648246039663201046e+00 2.668308509660649364e+00 2.688370979658098570e+00 2.708433449655546887e+00 2.728495919652995205e+00 2.748558389650443523e+00 2.768620859647891841e+00 2.788683329645341047e+00 2.808745799642789365e+00 2.828808269640237683e+00 2.848870739637686000e+00 2.868933209635134318e+00 2.888995679632583524e+00 2.909058149630031842e+00 2.929120619627480160e+00 2.949183089624928478e+00 2.969245559622376796e+00 2.989308029619826002e+00 3.009370499617274319e+00 3.029432969614722637e+00 3.049495439612170955e+00 3.069557909609619273e+00 3.089620379607068479e+00 3.109682849604516797e+00 3.129745319601965114e+00 3.149807789599413432e+00 3.169870259596861750e+00 3.189932729594310956e+00 3.209995199591759274e+00 3.230057669589207592e+00 3.250120139586655910e+00 3.270182609584104227e+00 3.290245079581553433e+00 3.310307549579001751e+00
-3.310307549579001751e+00 -3.290245079581553433e+00 -3.270182609584104672e+00 -3.250120139586656354e+00 -3.230057669589207592e+00 -3.209995199591759274e+00 -3.189932729594310956e+00 -3.169870259596862194e+00 -3.149807789599413876e+00 -3.129745319601965114e+00 -3.109682849604516797e+00 -3.089620379607068479e+00 -3.069557909609619717e+00 -3.049495439612171399e+00 -3.029432969614722637e+00 -3.009370499617274319e+00 -2.989308029619826002e+00 -2.969245559622377240e+00 -2.949183089624928922e+00 -2.929120619627480160e+00 -2.909058149630031842e+00 -2.888995679632583524e+00 -2.868933209635134762e+00 -2.848870739637686444e+00 -2.828808269640237683e+00 -2.808745799642789365e+00 -2.788683329645341047e+00 -2.768620859647892285e+00 -2.748558389650443967e+00 -2.728495919652995205e+00 -2.708433449655546887e+00 -2.688370979658098570e+00 -2.668308509660649808e+00 -2.648246039663201490e+00 -2.628183569665752728e+00 -2.608121099668304410e+00 -2.588058629670856092e+00 -2.567996159673407330e+00 -2.547933689675959013e+00 -2.527871219678510251e+00 -2.507808749681061933e+00 -2.487746279683613615e+00 -2.467683809686164853e+00 -2.447621339688716535e+00 -2.427558869691267773e+00 -2.407496399693819455e+00 -2.387433929696371138e+00 -2.367371459698922376e+00 -2.347308989701474058e+00 -2.327246519704025296e+00 -2.307184049706576978e+00 -2.287121579709128660e+00 -2.267059109711680343e+00 -2.246996639714231581e+00 -2.226934169716782819e+00 -2.206871699719334501e+00 -2.186809229721886183e+00 -2.166746759724437865e+00 -2.146684289726989103e+00 -2.126621819729540341e+00 -2.106559349732092024e+00 -2.086496879734643706e+00 -2.066434409737195388e+00 -2.046371939739746626e+00 -2.026309469742297864e+00 -2.006246999744849546e+00 -1.986184529747401006e+00 -1.966122059749952689e+00 -1.946059589752504149e+00 -1.925997119755055609e+00 -1.905934649757607069e+00 -1.885872179760158529e+00 -1.865809709762710211e+00 -1.845747239765261671e+00 -1.825684769767813131e+00 -1.805622299770364592e+00 -1.785559829772916052e+00 -1.765497359775467734e+00 -1.745434889778019194e+00 -1.725372419780570654e+00 -1.705309949783122114e+00 -1.685247479785673574e+00 -1.665185009788225257e+00 -1.645122539790776717e+00 -1.625060069793328177e+00 -1.604997599795879637e+00 -1.584935129798431097e+00 -1.564872659800982779e+00 -1.544810189803534239e+00 -1.524747719806085700e+00 -1.504685249808637160e+00 -1.484622779811188620e+00 -1.464560309813740302e+00 -1.444497839816291762e+00 -1.424435369818843222e+00 -1.404372899821394682e+00 -1.384310429823946365e+00 -1.364247959826497825e+00 -1.344185489829049285e+00 -1.324123019831600745e+00 -1.304060549834152205e+00 -1.283998079836703887e+00 -1.263935609839255125e+00 -1.243873139841806807e+00 -1.223810669844358490e+00 -1.203748199846909728e+00 -1.183685729849461410e+00 -1.163623259852012648e+00 -1.143560789854564330e+00 -1.123498319857116012e+00 -1.103435849859667250e+00 -1.083373379862218933e+00 -1.063310909864770171e+00 -1.043248439867321853e+00 -1.023185969869873535e+00 -1.003123499872424773e+00 -9.830610298749764553e-01 -9.629985598775276934e-01 -9.429360898800793755e-01 -9.228736198826310577e-01 -9.028111498851822958e-01 -8.827486798877339780e-01 -8.626862098902852161e-01 -8.426237398928368982e-01 -8.225612698953885804e-01 -8.024987998979398185e-01 -7.824363299004915007e-01 -7.623738599030427388e-01 -7.423113899055944209e-01 -7.222489199081461031e-01 -7.021864499106973412e-01 -6.821239799132490234e-01 -6.620615099158002614e-01 -6.419990399183519436e-01 -6.219365699209036258e-01 -6.018740999234548639e-01 -5.818116299260065460e-01 -5.617491599285577841e-01 -5.416866899311094663e-01 -5.216242199336611485e-01 -5.015617499362123866e-01 -4.814992799387640687e-01 -4.614368099413153068e-01 -4.413743399438669890e-01 -4.213118699464186712e-01 -4.012493999489699092e-01 -3.811869299515215914e-01 -3.611244599540728295e-01 -3.410619899566245117e-01 -3.209995199591761939e-01 -3.009370499617274319e-01 -2.808745799642791141e-01 -2.608121099668303522e-01 -2.407496399693820344e-01 -2.206871699719337165e-01 -2.006246999744849546e-01 -1.805622299770366368e-01 -1.604997599795878749e-01 -1.404372899821395571e-01 -1.203748199846912392e-01 -1.003123499872424773e-01 -8.024987998979415948e-02 -6.018740999234539757e-02 -4.012493999489707974e-02 -2.006246999744876192e-02 0.000000000000000000e+00 2.006246999744831783e-02 4.012493999489707974e-02 6.018740999234539757e-02 8.024987998979371540e-02 1.003123499872424773e-01 1.203748199846907951e-01 1.404372899821395571e-01 1.604997599795878749e-01 1.805622299770361927e-01 2.006246999744849546e-01 2.206871699719332724e-01 2.407496399693820344e-01 2.608121099668303522e-01 2.808745799642786700e-01 3.009370499617274319e-01 3.209995199591757498e-01 3.410619899566245117e-01 3.611244599540728295e-01 3.811869299515211473e-01 4.012493999489699092e-01 4.213118699464182271e-01 4.413743399438669890e-01 4.614368099413153068e-01 4.814992799387636246e-01 5.015617499362123866e-01 5.216242199336607044e-01 5.416866899311090222e-01 5.617491599285577841e-01 5.818116299260061020e-01 6.018740999234548639e-01 6.219365699209031817e-01 6.419990399183514995e-01 6.620615099158002614e-01 6.821239799132485793e-01 7.021864499106973412e-01 7.222489199081456590e-01 7.423113899055939768e-01 7.623738599030422947e-01 7.824363299004915007e-01 8.024987998979398185e-01 8.225612698953881363e-01 8.426237398928364541e-01 8.626862098902847720e-01 8.827486798877339780e-01 9.028111498851822958e-01 9.228736198826306136e-01 9.429360898800789315e-01 9.629985598775272493e-01 9.830610298749764553e-01 1.003123499872424773e+00 1.023185969869873091e+00 1.043248439867321409e+00 1.063310909864769727e+00 1.083373379862218933e+00 1.103435849859667250e+00 1.123498319857115568e+00 1.143560789854563886e+00 1.163623259852012204e+00 1.183685729849461410e+00 1.203748199846909728e+00 1.223810669844358046e+00 1.243873139841806363e+00 1.263935609839254681e+00 1.283998079836703887e+00 1.304060549834152205e+00 1.324123019831600523e+00 1.344185489829048841e+00 1.364247959826497159e+00 1.384310429823946365e+00 1.404372899821394682e+00 1.424435369818843000e+00 1.444497839816291318e+00 1.464560309813739636e+00 1.484622779811188842e+00 1.504685249808637160e+00 1.524747719806085478e+00 1.544810189803533795e+00 1.564872659800982113e+00 1.584935129798431319e+00 1.604997599795879637e+00 1.625060069793327955e+00 1.645122539790776273e+00 1.665185009788224590e+00 1.685247479785673796e+00 1.705309949783122114e+00 1.725372419780570432e+00 1.745434889778018750e+00 1.765497359775467068e+00 1.785559829772916274e+00 1.805622299770364592e+00 1.825684769767812909e+00 1.845747239765261227e+00 1.865809709762709545e+00 1.885872179760158751e+00 1.905934649757607069e+00 1.925997119755055387e+00 1.946059589752503705e+00 1.966122059749952022e+00 1.986184529747401228e+00 2.006246999744849546e+00 2.026309469742297864e+00 2.046371939739746182e+00 2.066434409737194500e+00 2.086496879734643706e+00 2.106559349732092024e+00 2.126621819729540341e+00 2.146684289726988659e+00 2.166746759724436977e+00 2.186809229721886183e+00 2.206871699719334501e+00 2.226934169716782819e+00 2.246996639714231137e+00 2.267059109711679454e+00 2.287121579709128660e+00 2.307184049706576978e+00 2.327246519704025296e+00 2.347308989701473614e+00 2.367371459698921932e+00 2.387433929696371138e+00 2.407496399693819455e+00 2.427558869691267773e+00 2.447621339688716091e+00 2.467683809686164409e+00 2.487746279683613615e+00 2.507808749681061933e+00 2.527871219678510251e+00 2.547933689675958568e+00 2.567996159673406886e+00 2.588058629670856092e+00 2.608121099668304410e+00 2.628183569665752728e+00 2.648246039663201046e+00 2.668308509660649364e+00 2.688370979658098570e+00 2.708433449655546887e+00 2.728495919652995205e+00 2.748558389650443523e+00 2.768620859647891841e+00 2.788683329645341047e+00 2.808745799642789365e+00 2.828808269640237683e+00 2.848870739637686000e+00 2.868933209635134318e+00 2.888995679632583524e+00 2.909058149630031842e+00 2.929120619627480160e+00 2.949183089624928478e+00 2.969245559622376796e+00 2.989308029619826002e+00 3.009370499617274319e+00 3.029432969614722637e+00 3.049495439612170955e+00 3.069557909609619273e+00 3.089620379607068479e+00 3.109682849604516797e+00 3.129745319601965114e+00 3.149807789599413432e+00 3.169870259596861750e+00 3.189932729594310956e+00 3.209995199591759274e+00 3.230057669589207592e+00 3.250120139586655910e+00 3.270182609584104227e+00 3.290245079581553433e+00 3.310307549579001751e+00
-3.310307549579001751e+00 -3.290245079581553433e+00 -3.270182609584104672e+00 -3.250120139586656354e+00 -3.230057669589207592e+00 -3.209995199591759274e+00 -3.189932729594310956e+00 -3.169870259596862194e+00 -3.149807789599413876e+00 -3.129745319601965114e+00 -3.109682849604516797e+00 -3.089620379607068479e+00 -3.069557909609619717e+00 -3.049495439612171399e+00 -3.029432969614722637e+00 -3.009370499617274319e+00 -2.989308029619826002e+00 -2.969245559622377240e+00 -2.949183089624928922e+00 -2.929120619627480160e+00 -2.909058149630031842e+00 -2.888995679632583524e+00 -2.868933209635134762e+00 -2.848870739637686444e+00 -2.828808269640237683e+00 -2.808745799642789365e+00 -2.788683329645341047e+00 -2.768620859647892285e+00 -2.748558389650443967e+00 -2.728495919652995205e+00 -2.708433449655546887e+00 -2.688370979658098570e+00 -2.668308509660649808e+00 -2.648246039663201490e+00 -2.628183569665752728e+00 -2.608121099668304410e+00 -2.588058629670856092e+00 -2.567996159673407330e+00 -2.547933689675959013e+00 -2.527871219678510251e+00 -2.507808749681061933e+00 -2.487746279683613615e+00 -2.467683809686164853e+00 -2.447621339688716535e+00 -2.427558869691267773e+00 -2.407496399693819455e+00 -2.387433929696371138e+00 -2.367371459698922376e+00 -2.347308989701474058e+00 -2.327246519704025296e+00 -2.307184049706576978e+00 -2.287121579709128660e+00 -2.267059109711680343e+00 -2.246996639714231581e+00 -2.226934169716782819e+00 -2.206871699719334501e+00 -2.186809229721886183e+00 -2.166746759724437865e+00 -2.146684289726989103e+00 -2.126621819729540341e+00 -2.106559349732092024e+00 -2.086496879734643706e+00 -2.066434409737195388e+00 -2.046371939739746626e+00 -2.026309469742297864e+00 -2.006246999744849546e+00 -1.986184529747401006e+00 -1.966122059749952689e+00 -1.946059589752504149e+00 -1.925997119755055609e+00 -1.905934649757607069e+00 -1.885872179760158529e+00 -1.865809709762710211e+00 -1.845747239765261671e+00 -1.825684769767813131e+00 -1.805622299770364592e+00 -1.785559829772916052e+00 -1.765497359775467734e+00 -1.745434889778019194e+00 -1.725372419780570654e+00 -1.705309949783122114e+00 -1.685247479785673574e+00 -1.665185009788225257e+00 -1.645122539790776717e+00 -1.625060069793328177e+00 -1.604997599795879637e+00 -1.584935129798431097e+00 -1.564872659800982779e+00 -1.544810189803534239e+00 -1.524747719806085700e+00 -1.504685249808637160e+00 -1.484622779811188620e+00 -1.464560309813740302e+00 -1.444497839816291762e+00 -1.424435369818843222e+00 -1.404372899821394682e+00 -1.384310429823946365e+00 -1.364247959826497825e+00 -1.344185489829049285e+00 -1.324123019831600745e+00 -1.304060549834152205e+00 -1.283998079836703887e+00 -1.263935609839255125e+00 -1.243873139841806807e+00 -1.223810669844358490e+00 -1.203748199846909728e+00 -1.183685729849461410e+00 -1.163623259852012648e+00 -1.143560789854564330e+00 -1.123498319857116012e+00 -1.103435849859667250e+00 -1.083373379862218933e+00 -1.063310909864770171e+00 -1.043248439867321853e+00 -1.023185969869873535e+00 -1.003123499872424773e+00 -9.830610298749764553e-01 -9.629985598775276934e-01 -9.429360898800793755e-01 -9.228736198826310577e-01 -9.028111498851822958e-01 -8.827486798877339780e-01 -8.626862098902852161e-01 -8.426237398928368982e-01 -8.225612698953885804e-01 -8.024987998979398185e-01 -7.824363299004915007e-01 -7.623738599030427388e-01 -7.423113899055944209e-01 -7.222489199081461031e-01 -7.021864499106973412e-01 -6.821239799132490234e-01 -6.620615099158002614e-01 -6.419990399183519436e-01 -6.219365699209036258e-01 -6.018740999234548639e-01 -5.818116299260065460e-01 -5.617491599285577841e-01 -5.416866899311094663e-01 -5.216242199336611485e-01 -5.015617499362123866e-01 -4.814992799387640687e-01 -4.614368099413153068e-01 -4.413743399438669890e-01 -4.213118699464186712e-01 -4.012493999489699092e-01 -3.811869299515215914e-01 -3.611244599540728295e-01 -3.410619899566245117e-01 -3.209995199591761939e-01 -3.009370499617274319e-01 -2.808745799642791141e-01 -2.608121099668303522e-01 -2.407496399693820344e-01 -2.206871699719337165e-01 -2.006246999744849546e-01 -1.805622299770366368e-01 -1.604997599795878749e-01 -1.404372899821395571e-01 -1.203748199846912392e-01 -1.003123499872424773e-01 -8.024987998979415948e-02 -6.018740999234539757e-02 -4.012493999489707974e-02 -2.006246999744876192e-02 0.000000000000000000e+00 2.006246999744831783e-02 4.012493999489707974e-02 6.018740999234539757e-02 8.024987998979371540e-02 1.003123499872424773e-01 1.203748199846907951e-01 1.404372899821395571e-01 1.604997599795878749e-01 1.805622299770361927e-01 2.006246999744849546e-01 2.206871699719332724e-01 2.407496399693820344e-01 2.608121099668303522e-01 2.808745799642786700e-01 3.009370499617274319e-01 3.209995199591757498e-01 3.410619899566245117e-01 3.611244599540728295e-01 3.811869299515211473e-01 4.012493999489699092e-01 4.213118699464182271e-01 4.413743399438669890e-01 4.614368099413153068e-01 4.814992799387636246e-01 5.015617499362123866e-01 5.216242199336607044e-01 5.416866899311090222e-01 5.617491599285577841e-01 5.818116299260061020e-01 6.018740999234548639e-01 6.219365699209031817e-01 6.419990399183514995e-01 6.620615099158002614e-01 6.821239799132485793e-01 7.021864499106973412e-01 7.222489199081456590e-01 7.423113899055939768e-01 7.623738599030422947e-01 7.824363299004915007e-01 8.024987998979398185e-01 8.225612698953881363e-01 8.426237398928364541e-01 8.626862098902847720e-01 8.827486798877339780e-01 9.028111498851822958e-01 9.228736198826306136e-01 9.429360898800789315e-01 9.629985598775272493e-01 9.830610298749764553e-01 1.003123499872424773e+00 1.023185969869873091e+00 1.043248439867321409e+00 1.063310909864769727e+00 1.083373379862218933e+00 1.103435849859667250e+00 1.123498319857115568e+00 1.143560789854563886e+00 1.163623259852012204e+00 1.183685729849461410e+00 1.203748199846909728e+00 1.223810669844358046e+00 1.243873139841806363e+00 1.263935609839254681e+00 1.283998079836703887e+00 1.304060549834152205e+00 1.324123019831600523e+00 1.344185489829048841e+00 1.364247959826497159e+00 1.384310429823946365e+00 1.404372899821394682e+00 1.424435369818843000e+00 1.444497839816291318e+00 1.464560309813739636e+00 1.484622779811188842e+00 1.504685249808637160e+00 1.524747719806085478e+00 1.544810189803533795e+00 1.564872659800982113e+00 1.584935129798431319e+00 1.604997599795879637e+00 1.625060069793327955e+00 1.645122539790776273e+00 1.665185009788224590e+00 1.685247479785673796e+00 1.705309949783122114e+00 1.725372419780570432e+00 1.745434889778018750e+00 1.765497359775467068e+00 1.785559829772916274e+00 1.805622299770364592e+00 1.825684769767812909e+00 1.845747239765261227e+00 1.865809709762709545e+00 1.885872179760158751e+00 1.905934649757607069e+00 1.925997119755055387e+00 1.946059589752503705e+00 1.966122059749952022e+00 1.986184529747401228e+00 2.006246999744849546e+00 2.026309469742297864e+00 2.046371939739746182e+00 2.066434409737194500e+00 2.086496879734643706e+00 2.106559349732092024e+00 2.126621819729540341e+00 2.146684289726988659e+00 2.166746759724436977e+00 2.186809229721886183e+00 2.206871699719334501e+00 2.226934169716782819e+00 2.246996639714231137e+00 2.267059109711679454e+00 2.287121579709128660e+00 2.307184049706576978e+00 2.327246519704025296e+00 2.347308989701473614e+00 2.367371459698921932e+00 2.387433929696371138e+00 2.407496399693819455e+00 2.427558869691267773e+00 2.447621339688716091e+00 2.467683809686164409e+00 2.487746279683613615e+00 2.507808749681061933e+00 2.527871219678510251e+00 2.547933689675958568e+00 2.567996159673406886e+00 2.588058629670856092e+00 2.608121099668304410e+00 2.628183569665752728e+00 2.648246039663201046e+00 2.668308509660649364e+00 2.688370979658098570e+00 2.708433449655546887e+00 2.728495919652995205e+00 2.748558389650443523e+00 2.768620859647891841e+00 2.788683329645341047e+00 2.808745799642789365e+00 2.828808269640237683e+00 2.848870739637686000e+00 2.868933209635134318e+00 2.888995679632583524e+00 2.909058149630031842e+00 2.929120619627480160e+00 2.949183089624928478e+00 2.969245559622376796e+00 2.989308029619826002e+00 3.009370499617274319e+00 3.029432969614722637e+00 3.049495439612170955e+00 3.069557909609619273e+00 3.089620379607068479e+00 3.109682849604516797e+00 3.129745319601965114e+00 3.149807789599413432e+00 3.169870259596861750e+00 3.189932729594310956e+00 3.209995199591759274e+00 3.230057669589207592e+00 3.250120139586655910e+00 3.270182609584104227e+00 3.290245079581553433e+00 3.310307549579001751e+00
-3.310307549579001751e+00 -3.290245079581553433e+00 -3.270182609584104672e+00 -3.250120139586656354e+00 -3.230057669589207592e+00 -3.209995199591759274e+00 -3.189932729594310956e+00 -3.169870259596862194e+00 -3.149807789599413876e+00 -3.129745319601965114e+00 -3.109682849604516797e+00 -3.089620379607068479e+00 -3.069557909609619717e+00 -3.049495439612171399e+00 -3.029432969614722637e+00 -3.009370499617274319e+00 -2.989308029619826002e+00 -2.969245559622377240e+00 -2.949183089624928922e+00 -2.929120619627480160e+00 -2.909058149630031842e+00 -2.888995679632583524e+00 -2.868933209635134762e+00 -2.848870739637686444e+00 -2.828808269640237683e+00 -2.808745799642789365e+00 -2.788683329645341047e+00 -2.768620859647892285e+00 -2.748558389650443967e+00 -2.728495919652995205e+00 -2.708433449655546887e+00 -2.688370979658098570e+00 -2.668308509660649808e+00 -2.648246039663201490e+00 -2.628183569665752728e+00 -2.608121099668304410e+00 -2.588058629670856092e+00 -2.567996159673407330e+00 -2.547933689675959013e+00 -2.527871219678510251e+00 -2.507808749681061933e+00 -2.487746279683613615e+00 -2.467683809686164853e+00 -2.447621339688716535e+00 -2.427558869691267773e+00 -2.407496399693819455e+00 -2.387433929696371138e+00 -2.367371459698922376e+00 -2.347308989701474058e+00 -2.327246519704025296e+00 -2.307184049706576978e+00 -2.287121579709128660e+00 -2.267059109711680343e+00 -2.246996639714231581e+00 -2.226934169716782819e+00 -2.206871699719334501e+00 -2.186809229721886183e+00 -2.166746759724437865e+00 -2.146684289726989103e+00 -2.126621819729540341e+00 -2.106559349732092024e+00 -2.086496879734643706e+00 -2.066434409737195388e+00 -2.046371939739746626e+00 -2.026309469742297864e+00 -2.006246999744849546e+00 -1.986184529747401006e+00 -1.966122059749952689e+00 -1.946059589752504149e+00 -1.925997119755055609e+00 -1.905934649757607069e+00 -1.885872179760158529e+00 -1.865809709762710211e+00 -1.845747239765261671e+00 -1.825684769767813131e+00 -1.805622299770364592e+00 -1.785559829772916052e+00 -1.765497359775467734e+00 -1.745434889778019194e+00 -1.725372419780570654e+00 -1.705309949783122114e+00 -1.685247479785673574e+00 -1.665185009788225257e+00 -1.645122539790776717e+00 -1.625060069793328177e+00 -1.604997599795879637e+00 -1.584935129798431097e+00 -1.564872659800982779e+00 -1.544810189803534239e+00 -1.524747719806085700e+00 -1.504685249808637160e+00 -1.484622779811188620e+00 -1.464560309813740302e+00 -1.444497839816291762e+00 -1.424435369818843222e+00 -1.404372899821394682e+00 -1.384310429823946365e+00 -1.364247959826497825e+00 -1.344185489829049285e+00 -1.324123019831600745e+00 -1.304060549834152205e+00 -1.283998079836703887e+00 -1.263935609839255125e+00 -1.243873139841806807e+00 -1.223810669844358490e+00 -1.203748199846909728e+00 -1.183685729849461410e+00 -1.163623259852012648e+00 -1.143560789854564330e+00 -1.123498319857116012e+00 -1.103435849859667250e+00 -1.083373379862218933e+00 -1.063310909864770171e+00 -1.043248439867321853e+00 -1.023185969869873535e+00 -1.003123499872424773e+00 -9.830610298749764553e-01 -9.629985598775276934e-01 -9.429360898800793755e-01 -9.228736198826310577e-01 -9.028111498851822958e-01 -8.827486798877339780e-01 -8.626862098902852161e-01 -8.426237398928368982e-01 -8.225612698953885804e-01 -8.024987998979398185e-01 -7.824363299004915007e-01 -7.623738599030427388e-01 -7.423113899055944209e-01 -7.222489199081461031e-01 -7.021864499106973412e-01 -6.821239799132490234e-01 -6.620615099158002614e-01 -6.419990399183519436e-01 -6.219365699209036258e-01 -6.018740999234548639e-01 -5.818116299260065460e-01 -5.617491599285577841e-01 -5.416866899311094663e-01 -5.216242199336611485e-01 -5.015617499362123866e-01 -4.814992799387640687e-01 -4.614368099413153068e-01 -4.413743399438669890e-01 -4.213118699464186712e-01 -4.012493999489699092e-01 -3.811869299515215914e-01 -3.611244599540728295e-01 -3.410619899566245117e-01 -3.209995199591761939e-01 -3.009370499617274319e-01 -2.808745799642791141e-01 -2.608121099668303522e-01 -2.407496399693820344e-01 -2.206871699719337165e-01 -2.006246999744849546e-01 -1.805622299770366368e-01 -1.604997599795878749e-01 -1.404372899821395571e-01 -1.203748199846912392e-01 -1.003123499872424773e-01 -8.024987998979415948e-02 -6.018740999234539757e-02 -4.012493999489707974e-02 -2.006246999744876192e-02 0.000000000000000000e+00 2.006246999744831783e-02 4.012493999489707974e-02 6.018740999234539757e-02 8.024987998979371540e-02 1.003123499872424773e-01 1.203748199846907951e-01 1.404372899821395571e-01 1.604997599795878749e-01 1.805622299770361927e-01 2.006246999744849546e-01 2.206871699719332724e-01 2.407496399693820344e-01 2.608121099668303522e-01 2.808745799642786700e-01 3.009370499617274319e-01 3.209995199591757498e-01 3.410619899566245117e-01 3.611244599540728295e-01 3.811869299515211473e-01 4.012493999489699092e-01 4.213118699464182271e-01 4.413743399438669890e-01 4.614368099413153068e-01 4.814992799387636246e-01 5.015617499362123866e-01 5.216242199336607044e-01 5.416866899311090222e-01 5.617491599285577841e-01 5.818116299260061020e-01 6.018740999234548639e-01 6.219365699209031817e-01 6.419990399183514995e-01 6.620615099158002614e-01 6.821239799132485793e-01 7.021864499106973412e-01 7.222489199081456590e-01 7.423113899055939768e-01 7.623738599030422947e-01 7.824363299004915007e-01 8.024987998979398185e-01 8.225612698953881363e-01 8.426237398928364541e-01 8.626862098902847720e-01 8.827486798877339780e-01 9.028111498851822958e-01 9.228736198826306136e-01 9.429360898800789315e-01 9.629985598775272493e-01 9.830610298749764553e-01 1.003123499872424773e+00 1.023185969869873091e+00 1.043248439867321409e+00 1.063310909864769727e+00 1.083373379862218933e+00 1.103435849859667250e+00 1.123498319857115568e+00 1.143560789854563886e+00 1.163623259852012204e+00 1.183685729849461410e+00 1.203748199846909728e+00 1.223810669844358046e+00 1.243873139841806363e+00 1.263935609839254681e+00 1.283998079836703887e+00 1.304060549834152205e+00 1.324123019831600523e+00 1.344185489829048841e+00 1.364247959826497159e+00 1.384310429823946365e+00 1.404372899821394682e+00 1.424435369818843000e+00 1.444497839816291318e+00 1.464560309813739636e+00 1.484622779811188842e+00 1.504685249808637160e+00 1.524747719806085478e+00 1.544810189803533795e+00 1.564872659800982113e+00 1.584935129798431319e+00 1.604997599795879637e+00 1.625060069793327955e+00 1.645122539790776273e+00 1.665185009788224590e+00 1.685247479785673796e+00 1.705309949783122114e+00 1.725372419780570432e+00 1.745434889778018750e+00 1.765497359775467068e+00 1.785559829772916274e+00 1.805622299770364592e+00 1.825684769767812909e+00 1.845747239765261227e+00 1.865809709762709545e+00 1.885872179760158751e+00 1.905934649757607069e+00 1.925997119755055387e+00 1.946059589752503705e+00 1.966122059749952022e+00 1.986184529747401228e+00 2.006246999744849546e+00 2.026309469742297864e+00 2.046371939739746182e+00 2.066434409737194500e+00 2.086496879734643706e+00 2.106559349732092024e+00 2.126621819729540341e+00 2.146684289726988659e+00 2.166746759724436977e+00 2.186809229721886183e+00 2.206871699719334501e+00 2.226934169716782819e+00 2.246996639714231137e+00 2.267059109711679454e+00 2.287121579709128660e+00 2.307184049706576978e+00 2.327246519704025296e+00 2.347308989701473614e+00 2.367371459698921932e+00 2.387433929696371138e+00 2.407496399693819455e+00 2.427558869691267773e+00 2.447621339688716091e+00 2.467683809686164409e+00 2.487746279683613615e+00 2.507808749681061933e+00 2.527871219678510251e+00 2.547933689675958568e+00 2.567996159673406886e+00 2.588058629670856092e+00 2.608121099668304410e+00 2.628183569665752728e+00 2.648246039663201046e+00 2.668308509660649364e+00 2.688370979658098570e+00 2.708433449655546887e+00 2.728495919652995205e+00 2.748558389650443523e+00 2.768620859647891841e+00 2.788683329645341047e+00 2.808745799642789365e+00 2.828808269640237683e+00 2.848870739637686000e+00 2.868933209635134318e+00 2.888995679632583524e+00 2.909058149630031842e+00 2.929120619627480160e+00 2.949183089624928478e+00 2.969245559622376796e+00 2.989308029619826002e+00 3.009370499617274319e+00 3.029432969614722637e+00 3.049495439612170955e+00 3.069557909609619273e+00 3.089620379607068479e+00 3.109682849604516797e+00 3.129745319601965114e+00 3.149807789599413432e+00 3.169870259596861750e+00 3.189932729594310956e+00 3.209995199591759274e+00 3.230057669589207592e+00 3.250120139586655910e+00 3.270182609584104227e+00 3.290245079581553433e+00 3.310307549579001751e+00
-3.310307549579001751e+00 -3.290245079581553433e+00 -3.270182609584104672e+00 -3.250120139586656354e+00 -3.230057669589207592e+00 -3.209995199591759274e+00 -3.189932729594310956e+00 -3.169870259596862194e+00 -3.149807789599413876e+00 -3.129745319601965114e+00 -3.109682849604516797e+00 -3.089620379607068479e+00 -3.069557909609619717e+00 -3.049495439612171399e+00 -3.029432969614722637e+00 -3.009370499617274319e+00 -2.989308029619826002e+00 -2.969245559622377240e+00 -2.949183089624928922e+00 -2.929120619627480160e+00 -2.909058149630031842e+00 -2.888995679632583524e+00 -2.868933209635134762e+00 -2.848870739637686444e+00 -2.828808269640237683e+00 -2.808745799642789365e+00 -2.788683329645341047e+00 -2.768620859647892285e+00 -2.748558389650443967e+00 -2.728495919652995205e+00 -2.708433449655546887e+00 -2.688370979658098570e+00 -2.668308509660649808e+00 -2.648246039663201490e+00 -2.628183569665752728e+00 -2.608121099668304410e+00 -2.588058629670856092e+00 -2.567996159673407330e+00 -2.547933689675959013e+00 -2.527871219678510251e+00 -2.507808749681061933e+00 -2.487746279683613615e+00 -2.467683809686164853e+00 -2.447621339688716535e+00 -2.427558869691267773e+00 -2.407496399693819455e+00 -2.387433929696371138e+00 -2.367371459698922376e+00 -2.347308989701474058e+00 -2.327246519704025296e+00 -2.307184049706576978e+00 -2.287121579709128660e+00 -2.267059109711680343e+00 -2.246996639714231581e+00 -2.226934169716782819e+00 -2.206871699719334501e+00 -2.186809229721886183e+00 -2.166746759724437865e+00 -2.146684289726989103e+00 -2.126621819729540341e+00 -2.106559349732092024e+00 -2.086496879734643706e+00 -2.066434409737195388e+00 -2.046371939739746626e+00 -2.026309469742297864e+00 -2.006246999744849546e+00 -1.986184529747401006e+00 -1.966122059749952689e+00 -1.946059589752504149e+00 -1.925997119755055609e+00 -1.905934649757607069e+00 -1.885872179760158529e+00 -1.865809709762710211e+00 -1.845747239765261671e+00 -1.825684769767813131e+00 -1.805622299770364592e+00 -1.785559829772916052e+00 -1.765497359775467734e+00 -1.745434889778019194e+00 -1.725372419780570654e+00 -1.705309949783122114e+00 -1.685247479785673574e+00 -1.665185009788225257e+00 -1.645122539790776717e+00 -1.625060069793328177e+00 -1.604997599795879637e+00 -1.584935129798431097e+00 -1.564872659800982779e+00 -1.544810189803534239e+00 -1.524747719806085700e+00 -1.504685249808637160e+00 -1.484622779811188620e+00 -1.464560309813740302e+00 -1.444497839816291762e+00 -1.424435369818843222e+00 -1.404372899821394682e+00 -1.384310429823946365e+00 -1.364247959826497825e+00 -1.344185489829049285e+00 -1.324123019831600745e+00 -1.304060549834152205e+00 -1.283998079836703887e+00 -1.263935609839255125e+00 -1.243873139841806807e+00 -1.223810669844358490e+00 -1.203748199846909728e+00 -1.183685729849461410e+00 -1.163623259852012648e+00 -1.143560789854564330e+00 -1.123498319857116012e+00 -1.103435849859667250e+00 -1.083373379862218933e+00 -1.063310909864770171e+00 -1.043248439867321853e+00 -1.023185969869873535e+00 -1.003123499872424773e+00 -9.830610298749764553e-01 -9.629985598775276934e-01 -9.429360898800793755e-01 -9.228736198826310577e-01 -9.028111498851822958e-01 -8.827486798877339780e-01 -8.626862098902852161e-01 -8.426237398928368982e-01 -8.225612698953885804e-01 -8.024987998979398185e-01 -7.824363299004915007e-01 -7.623738599030427388e-01 -7.423113899055944209e-01 -7.222489199081461031e-01 -7.021864499106973412e-01 -6.821239799132490234e-01 -6.620615099158002614e-01 -6.419990399183519436e-01 -6.219365699209036258e-01 -6.018740999234548639e-01 -5.818116299260065460e-01 -5.617491599285577841e-01 -5.416866899311094663e-01 -5.216242199336611485e-01 -5.015617499362123866e-01 -4.814992799387640687e-01 -4.614368099413153068e-01 -4.413743399438669890e-01 -4.213118699464186712e-01 -4.012493999489699092e-01 -3.811869299515215914e-01 -3.611244599540728295e-01 -3.410619899566245117e-01 -3.209995199591761939e-01 -3.009370499617274319e-01 -2.808745799642791141e-01 -2.608121099668303522e-01 -2.407496399693820344e-01 -2.206871699719337165e-01 -2.006246999744849546e-01 -1.805622299770366368e-01 -1.604997599795878749e-01 -1.404372899821395571e-01 -1.203748199846912392e-01 -1.003123499872424773e-01 -8.024987998979415948e-02 -6.018740999234539757e-02 -4.012493999489707974e-02 -2.006246999744876192e-02 0.000000000000000000e+00 2.006246999744831783e-02 4.012493999489707974e-02 6.018740999234539757e-02 8.024987998979371540e-02 1.003123499872424773e-01 1.203748199846907951e-01 1.404372899821395571e-01 1.604997599795878749e-01 1.805622299770361927e-01 2.006246999744849546e-01 2.206871699719332724e-01 2.407496399693820344e-01 2.608121099668303522e-01 2.808745799642786700e-01 3.009370499617274319e-01 3.209995199591757498e-01 3.410619899566245117e-01 3.611244599540728295e-01 3.811869299515211473e-01 4.012493999489699092e-01 4.213118699464182271e-01 4.413743399438669890e-01 4.614368099413153068e-01 4.814992799387636246e-01 5.015617499362123866e-01 5.216242199336607044e-01 5.416866899311090222e-01 5.617491599285577841e-01 5.818116299260061020e-01 6.018740999234548639e-01 6.219365699209031817e-01 6.419990399183514995e-01 6.620615099158002614e-01 6.821239799132485793e-01 7.021864499106973412e-01 7.222489199081456590e-01 7.423113899055939768e-01 7.623738599030422947e-01 7.824363299004915007e-01 8.024987998979398185e-01 8.225612698953881363e-01 8.426237398928364541e-01 8.626862098902847720e-01 8.827486798877339780e-01 9.028111498851822958e-01 9.228736198826306136e-01 9.429360898800789315e-01 9.629985598775272493e-01 9.830610298749764553e-01 1.003123499872424773e+00 1.023185969869873091e+00 1.043248439867321409e+00 1.063310909864769727e+00 1.083373379862218933e+00 1.103435849859667250e+00 1.123498319857115568e+00 1.143560789854563886e+00 1.163623259852012204e+00 1.183685729849461410e+00 1.203748199846909728e+00 1.223810669844358046e+00 1.243873139841806363e+00 1.263935609839254681e+00 1.283998079836703887e+00 1.304060549834152205e+00 1.324123019831600523e+00 1.344185489829048841e+00 1.364247959826497159e+00 1.384310429823946365e+00 1.404372899821394682e+00 1.424435369818843000e+00 1.444497839816291318e+00 1.464560309813739636e+00 1.484622779811188842e+00 1.504685249808637160e+00 1.524747719806085478e+00 1.544810189803533795e+00 1.564872659800982113e+00 1.584935129798431319e+00 1.604997599795879637e+00 1.625060069793327955e+00 1.645122539790776273e+00 1.665185009788224590e+00 1.685247479785673796e+00 1.705309949783122114e+00 1.725372419780570432e+00 1.745434889778018750e+00 1.765497359775467068e+00 1.785559829772916274e+00 1.805622299770364592e+00 1.825684769767812909e+00 1.845747239765261227e+00 1.865809709762709545e+00 1.885872179760158751e+00 1.905934649757607069e+00 1.925997119755055387e+00 1.946059589752503705e+00 1.966122059749952022e+00 1.986184529747401228e+00 2.006246999744849546e+00 2.026309469742297864e+00 2.046371939739746182e+00 2.066434409737194500e+00 2.086496879734643706e+00 2.106559349732092024e+00 2.126621819729540341e+00 2.146684289726988659e+00 2.166746759724436977e+00 2.186809229721886183e+00 2.206871699719334501e+00 2.226934169716782819e+00 2.246996639714231137e+00 2.267059109711679454e+00 2.287121579709128660e+00 2.307184049706576978e+00 2.327246519704025296e+00 2.347308989701473614e+00 2.367371459698921932e+00 2.387433929696371138e+00 2.407496399693819455e+00 2.427558869691267773e+00 2.447621339688716091e+00 2.467683809686164409e+00 2.487746279683613615e+00 2.507808749681061933e+00 2.527871219678510251e+00 2.547933689675958568e+00 2.567996159673406886e+00 2.588058629670856092e+00 2.608121099668304410e+00 2.628183569665752728e+00 2.648246039663201046e+00 2.668308509660649364e+00 2.688370979658098570e+00 2.708433449655546887e+00 2.728495919652995205e+00 2.748558389650443523e+00 2.768620859647891841e+00 2.788683329645341047e+00 2.808745799642789365e+00 2.828808269640237683e+00 2.848870739637686000e+00 2.868933209635134318e+00 2.888995679632583524e+00 2.909058149630031842e+00 2.929120619627480160e+00 2.949183089624928478e+00 2.969245559622376796e+00 2.989308029619826002e+00 3.009370499617274319e+00 3.029432969614722637e+00 3.049495439612170955e+00 3.069557909609619273e+00 3.089620379607068479e+00 3.109682849604516797e+00 3.129745319601965114e+00 3.149807789599413432e+00 3.169870259596861750e+00 3.189932729594310956e+00 3.209995199591759274e+00 3.230057669589207592e+00 3.250120139586655910e+00 3.270182609584104227e+00 3.290245079581553433e+00 3.310307549579001751e+00
-3.310307549579001751e+00 -3.290245079581553433e+00 -3.270182609584104672e+00 -3.250120139586656354e+00 -3.230057669589207592e+00 -3.209995199591759274e+00 -3.189932729594310956e+00 -3.169870259596862194e+00 -3.149807789599413876e+00 -3.129745319601965114e+00 -3.109682849604516797e+00 -3.089620379607068479e+00 -3.069557909609619717e+00 -3.049495439612171399e+00 -3.029432969614722637e+00 -3.009370499617274319e+00 -2.989308029619826002e+00 -2.969245559622377240e+00 -2.949183089624928922e+00 -2.929120619627480160e+00 -2.909058149630031842e+00 -2.888995679632583524e+00 -2.868933209635134762e+00 -2.848870739637686444e+00 -2.828808269640237683e+00 -2.808745799642789365e+00 -2.788683329645341047e+00 -2.768620859647892285e+00 -2.748558389650443967e+00 -2.728495919652995205e+00 -2.708433449655546887e+00 -2.688370979658098570e+00 -2.668308509660649808e+00 -2.648246039663201490e+00 -2.628183569665752728e+00 -2.608121099668304410e+00 -2.588058629670856092e+00 -2.567996159673407330e+00 -2.547933689675959013e+00 -2.527871219678510251e+00 -2.507808749681061933e+00 -2.487746279683613615e+00 -2.467683809686164853e+00 -2.447621339688716535e+00 -2.427558869691267773e+00 -2.407496399693819455e+00 -2.387433929696371138e+00 -2.367371459698922376e+00 -2.347308989701474058e+00 -2.327246519704025296e+00 -2.307184049706576978e+00 -2.287121579709128660e+00 -2.267059109711680343e+00 -2.246996639714231581e+00 -2.226934169716782819e+00 -2.206871699719334501e+00 -2.186809229721886183e+00 -2.166746759724437865e+00 -2.146684289726989103e+00 -2.126621819729540341e+00 -2.106559349732092024e+00 -2.086496879734643706e+00 -2.066434409737195388e+00 -2.046371939739746626e+00 -2.026309469742297864e+00 -2.006246999744849546e+00 -1.986184529747401006e+00 -1.966122059749952689e+00 -1.946059589752504149e+00 -1.925997119755055609e+00 -1.905934649757607069e+00 -1.885872179760158529e+00 -1.865809709762710211e+00 -1.845747239765261671e+00 -1.825684769767813131e+00 -1.805622299770364592e+00 -1.785559829772916052e+00 -1.765497359775467734e+00 -1.745434889778019194e+00 -1.725372419780570654e+00 -1.705309949783122114e+00 -1.685247479785673574e+00 -1.665185009788225257e+00 -1.645122539790776717e+00 -1.625060069793328177e+00 -1.604997599795879637e+00 -1.584935129798431097e+00 -1.564872659800982779e+00 -1.544810189803534239e+00 -1.524747719806085700e+00 -1.504685249808637160e+00 -1.484622779811188620e+00 -1.464560309813740302e+00 -1.444497839816291762e+00 -1.424435369818843222e+00 -1.404372899821394682e+00 -1.384310429823946365e+00 -1.364247959826497825e+00 -1.344185489829049285e+00 -1.324123019831600745e+00 -1.304060549834152205e+00 -1.283998079836703887e+00 -1.263935609839255125e+00 -1.243873139841806807e+00 -1.223810669844358490e+00 -1.203748199846909728e+00 -1.183685729849461410e+00 -1.163623259852012648e+00 -1.143560789854564330e+00 -1.123498319857116012e+00 -1.103435849859667250e+00 -1.083373379862218933e+00 -1.063310909864770171e+00 -1.043248439867321853e+00 -1.023185969869873535e+00 -1.003123499872424773e+00 -9.830610298749764553e-01 -9.629985598775276934e-01 -9.429360898800793755e-01 -9.228736198826310577e-01 -9.028111498851822958e-01 -8.827486798877339780e-01 -8.626862098902852161e-01 -8.426237398928368982e-01 -8.225612698953885804e-01 -8.024987998979398185e-01 -7.824363299004915007e-01 -7.623738599030427388e-01 -7.423113899055944209e-01 -7.222489199081461031e-01 -7.021864499106973412e-01 -6.821239799132490234e-01 -6.620615099158002614e-01 -6.419990399183519436e-01 -6.219365699209036258e-01 -6.018740999234548639e-01 -5.818116299260065460e-01 -5.617491599285577841e-01 -5.416866899311094663e-01 -5.216242199336611485e-01 -5.015617499362123866e-01 -4.814992799387640687e-01 -4.614368099413153068e-01 -4.413743399438669890e-01 -4.213118699464186712e-01 -4.012493999489699092e-01 -3.811869299515215914e-01 -3.611244599540728295e-01 -3.410619899566245117e-01 -3.209995199591761939e-01 -3.009370499617274319e-01 -2.808745799642791141e-01 -2.608121099668303522e-01 -2.407496399693820344e-01 -2.206871699719337165e-01 -2.006246999744849546e-01 -1.805622299770366368e-01 -1.604997599795878749e-01 -1.404372899821395571e-01 -1.203748199846912392e-01 -1.003123499872424773e-01 -8.024987998979415948e-02 -6.018740999234539757e-02 -4.012493999489707974e-02 -2.006246999744876192e-02 0.000000000000000000e+00 2.006246999744831783e-02 4.012493999489707974e-02 6.018740999234539757e-02 8.024987998979371540e-02 1.003123499872424773e-01 1.203748199846907951e-01 1.404372899821395571e-01 1.604997599795878749e-01 1.805622299770361927e-01 2.006246999744849546e-01 2.206871699719332724e-01 2.407496399693820344e-01 2.608121099668303522e-01 2.808745799642786700e-01 3.009370499617274319e-01 3.209995199591757498e-01 3.410619899566245117e-01 3.611244599540728295e-01 3.811869299515211473e-01 4.012493999489699092e-01 4.213118699464182271e-01 4.413743399438669890e-01 4.614368099413153068e-01 4.814992799387636246e-01 5.015617499362123866e-01 5.216242199336607044e-01 5.416866899311090222e-01 5.617491599285577841e-01 5.818116299260061020e-01 6.018740999234548639e-01 6.219365699209031817e-01 6.419990399183514995e-01 6.620615099158002614e-01 6.821239799132485793e-01 7.021864499106973412e-01 7.222489199081456590e-01 7.423113899055939768e-01 7.623738599030422947e-01 7.824363299004915007e-01 8.024987998979398185e-01 8.225612698953881363e-01 8.426237398928364541e-01 8.626862098902847720e-01 8.827486798877339780e-01 9.028111498851822958e-01 9.228736198826306136e-01 9.429360898800789315e-01 9.629985598775272493e-01 9.830610298749764553e-01 1.003123499872424773e+00 1.023185969869873091e+00 1.043248439867321409e+00 1.063310909864769727e+00 1.083373379862218933e+00 1.103435849859667250e+00 1.123498319857115568e+00 1.143560789854563886e+00 1.163623259852012204e+00 1.183685729849461410e+00 1.203748199846909728e+00 1.223810669844358046e+00 1.243873139841806363e+00 1.263935609839254681e+00 1.283998079836703887e+00 1.304060549834152205e+00 1.324123019831600523e+00 1.344185489829048841e+00 1.364247959826497159e+00 1.384310429823946365e+00 1.404372899821394682e+00 1.424435369818843000e+00 1.444497839816291318e+00 1.464560309813739636e+00 1.484622779811188842e+00 1.504685249808637160e+00 1.524747719806085478e+00 1.544810189803533795e+00 1.564872659800982113e+00 1.584935129798431319e+00 1.604997599795879637e+00 1.625060069793327955e+00 1.645122539790776273e+00 1.665185009788224590e+00 1.685247479785673796e+00 1.705309949783122114e+00 1.725372419780570432e+00 1.745434889778018750e+00 1.765497359775467068e+00 1.785559829772916274e+00 1.805622299770364592e+00 1.825684769767812909e+00 1.845747239765261227e+00 1.865809709762709545e+00 1.885872179760158751e+00 1.905934649757607069e+00 1.925997119755055387e+00 1.946059589752503705e+00 1.966122059749952022e+00 1.986184529747401228e+00 2.006246999744849546e+00 2.026309469742297864e+00 2.046371939739746182e+00 2.066434409737194500e+00 2.086496879734643706e+00 2.106559349732092024e+00 2.126621819729540341e+00 2.146684289726988659e+00 2.166746759724436977e+00 2.186809229721886183e+00 2.206871699719334501e+00 2.226934169716782819e+00 2.246996639714231137e+00 2.267059109711679454e+00 2.287121579709128660e+00 2.307184049706576978e+00 2.327246519704025296e+00 2.347308989701473614e+00 2.367371459698921932e+00 2.387433929696371138e+00 2.407496399693819455e+00 2.427558869691267773e+00 2.447621339688716091e+00 2.467683809686164409e+00 2.487746279683613615e+00 2.507808749681061933e+00 2.527871219678510251e+00 2.547933689675958568e+00 2.567996159673406886e+00 2.588058629670856092e+00 2.608121099668304410e+00 2.628183569665752728e+00 2.648246039663201046e+00 2.668308509660649364e+00 2.688370979658098570e+00 2.708433449655546887e+00 2.728495919652995205e+00 2.748558389650443523e+00 2.768620859647891841e+00 2.788683329645341047e+00 2.808745799642789365e+00 2.828808269640237683e+00 2.848870739637686000e+00 2.868933209635134318e+00 2.888995679632583524e+00 2.909058149630031842e+00 2.929120619627480160e+00 2.949183089624928478e+00 2.969245559622376796e+00 2.989308029619826002e+00 3.009370499617274319e+00 3.029432969614722637e+00 3.049495439612170955e+00 3.069557909609619273e+00 3.089620379607068479e+00 3.109682849604516797e+00 3.129745319601965114e+00 3.149807789599413432e+00 3.169870259596861750e+00 3.189932729594310956e+00 3.209995199591759274e+00 3.230057669589207592e+00 3.250120139586655910e+00 3.270182609584104227e+00 3.290245079581553433e+00 3.310307549579001751e+00
-3.310307549579001751e+00 -3.290245079581553433e+00 -3.270182609584104672e+00 -3.250120139586656354e+00 -3.230057669589207592e+00 -3.209995199591759274e+00 -3.189932729594310956e+00 -3.169870259596862194e+00 -3.149807789599413876e+00 -3.129745319601965114e+00 -3.109682849604516797e+00 -3.089620379607068479e+00 -3.069557909609619717e+00 -3.049495439612171399e+00 -3.029432969614722637e+00 -3.009370499617274319e+00 -2.989308029619826002e+00 -2.969245559622377240e+00 -2.949183089624928922e+00 -2.929120619627480160e+00 -2.909058149630031842e+00 -2.888995679632583524e+00 -2.868933209635134762e+00 -2.848870739637686444e+00 -2.828808269640237683e+00 -2.808745799642789365e+00 -2.788683329645341047e+00 -2.768620859647892285e+00 -2.748558389650443967e+00 -2.728495919652995205e+00 -2.708433449655546887e+00 -2.688370979658098570e+00 -2.668308509660649808e+00 -2.648246039663201490e+00 -2.628183569665752728e+00 -2.608121099668304410e+00 -2.588058629670856092e+00 -2.567996159673407330e+00 -2.547933689675959013e+00 -2.527871219678510251e+00 -2.507808749681061933e+00 -2.487746279683613615e+00 -2.467683809686164853e+00 -2.447621339688716535e+00 -2.427558869691267773e+00 -2.407496399693819455e+00 -2.387433929696371138e+00 -2.367371459698922376e+00 -2.347308989701474058e+00 -2.327246519704025296e+00 -2.307184049706576978e+00 -2.287121579709128660e+00 -2.267059109711680343e+00 -2.246996639714231581e+00 -2.226934169716782819e+00 -2.206871699719334501e+00 -2.186809229721886183e+00 -2.166746759724437865e+00 -2.146684289726989103e+00 -2.126621819729540341e+00 -2.106559349732092024e+00 -2.086496879734643706e+00 -2.066434409737195388e+00 -2.046371939739746626e+00 -2.026309469742297864e+00 -2.006246999744849546e+00 -1.986184529747401006e+00 -1.966122059749952689e+00 -1.946059589752504149e+00 -1.925997119755055609e+00 -1.905934649757607069e+00 -1.885872179760158529e+00 -1.865809709762710211e+00 -1.845747239765261671e+00 -1.825684769767813131e+00 -1.805622299770364592e+00 -1.785559829772916052e+00 -1.765497359775467734e+00 -1.745434889778019194e+00 -1.725372419780570654e+00 -1.705309949783122114e+00 -1.685247479785673574e+00 -1.665185009788225257e+00 -1.645122539790776717e+00 -1.625060069793328177e+00 -1.604997599795879637e+00 -1.584935129798431097e+00 -1.564872659800982779e+00 -1.544810189803534239e+00 -1.524747719806085700e+00 -1.504685249808637160e+00 -1.484622779811188620e+00 -1.464560309813740302e+00 -1.444497839816291762e+00 -1.424435369818843222e+00 -1.404372899821394682e+00 -1.384310429823946365e+00 -1.364247959826497825e+00 -1.344185489829049285e+00 -1.324123019831600745e+00 -1.304060549834152205e+00 -1.283998079836703887e+00 -1.263935609839255125e+00 -1.243873139841806807e+00 -1.223810669844358490e+00 -1.203748199846909728e+00 -1.183685729849461410e+00 -1.163623259852012648e+00 -1.143560789854564330e+00 -1.123498319857116012e+00 -1.103435849859667250e+00 -1.083373379862218933e+00 -1.063310909864770171e+00 -1.043248439867321853e+00 -1.023185969869873535e+00 -1.003123499872424773e+00 -9.830610298749764553e-01 -9.629985598775276934e-01 -9.429360898800793755e-01 -9.228736198826310577e-01 -9.028111498851822958e-01 -8.827486798877339780e-01 -8.626862098902852161e-01 -8.426237398928368982e-01 -8.225612698953885804e-01 -8.024987998979398185e-01 -7.824363299004915007e-01 -7.623738599030427388e-01 -7.423113899055944209e-01 -7.222489199081461031e-01 -7.021864499106973412e-01 -6.821239799132490234e-01 -6.620615099158002614e-01 -6.419990399183519436e-01 -6.219365699209036258e-01 -6.018740999234548639e-01 -5.818116299260065460e-01 -5.617491599285577841e-01 -5.416866899311094663e-01 -5.216242199336611485e-01 -5.015617499362123866e-01 -4.814992799387640687e-01 -4.614368099413153068e-01 -4.413743399438669890e-01 -4.213118699464186712e-01 -4.012493999489699092e-01 -3.811869299515215914e-01 -3.611244599540728295e-01 -3.410619899566245117e-01 -3.209995199591761939e-01 -3.009370499617274319e-01 -2.808745799642791141e-01 -2.608121099668303522e-01 -2.407496399693820344e-01 -2.206871699719337165e-01 -2.006246999744849546e-01 -1.805622299770366368e-01 -1.604997599795878749e-01 -1.404372899821395571e-01 -1.203748199846912392e-01 -1.003123499872424773e-01 -8.024987998979415948e-02 -6.018740999234539757e-02 -4.012493999489707974e-02 -2.006246999744876192e-02 0.000000000000000000e+00 2.006246999744831783e-02 4.012493999489707974e-02 6.018740999234539757e-02 8.024987998979371540e-02 1.003123499872424773e-01 1.203748199846907951e-01 1.404372899821395571e-01 1.604997599795878749e-01 1.805622299770361927e-01 2.006246999744849546e-01 2.206871699719332724e-01 2.407496399693820344e-01 2.608121099668303522e-01 2.808745799642786700e-01 3.009370499617274319e-01 3.209995199591757498e-01 3.410619899566245117e-01 3.611244599540728295e-01 3.811869299515211473e-01 4.012493999489699092e-01 4.213118699464182271e-01 4.413743399438669890e-01 4.614368099413153068e-01 4.814992799387636246e-01 5.015617499362123866e-01 5.216242199336607044e-01 5.416866899311090222e-01 5.617491599285577841e-01 5.818116299260061020e-01 6.018740999234548639e-01 6.219365699209031817e-01 6.419990399183514995e-01 6.620615099158002614e-01 6.821239799132485793e-01 7.021864499106973412e-01 7.222489199081456590e-01 7.423113899055939768e-01 7.623738599030422947e-01 7.824363299004915007e-01 8.024987998979398185e-01 8.225612698953881363e-01 8.426237398928364541e-01 8.626862098902847720e-01 8.827486798877339780e-01 9.028111498851822958e-01 9.228736198826306136e-01 9.429360898800789315e-01 9.629985598775272493e-01 9.830610298749764553e-01 1.003123499872424773e+00 1.023185969869873091e+00 1.043248439867321409e+00 1.063310909864769727e+00 1.083373379862218933e+00 1.103435849859667250e+00 1.123498319857115568e+00 1.143560789854563886e+00 1.163623259852012204e+00 1.183685729849461410e+00 1.203748199846909728e+00 1.223810669844358046e+00 1.243873139841806363e+00 1.263935609839254681e+00 1.283998079836703887e+00 1.304060549834152205e+00 1.324123019831600523e+00 1.344185489829048841e+00 1.364247959826497159e+00 1.384310429823946365e+00 1.404372899821394682e+00 1.424435369818843000e+00 1.444497839816291318e+00 1.464560309813739636e+00 1.484622779811188842e+00 1.504685249808637160e+00 1.524747719806085478e+00 1.544810189803533795e+00 1.564872659800982113e+00 1.584935129798431319e+00 1.604997599795879637e+00 1.625060069793327955e+00 1.645122539790776273e+00 1.665185009788224590e+00 1.685247479785673796e+00 1.705309949783122114e+00 1.725372419780570432e+00 1.745434889778018750e+00 1.765497359775467068e+00 1.785559829772916274e+00 1.805622299770364592e+00 1.825684769767812909e+00 1.845747239765261227e+00 1.865809709762709545e+00 1.885872179760158751e+00 1.905934649757607069e+00 1.925997119755055387e+00 1.946059589752503705e+00 1.966122059749952022e+00 1.986184529747401228e+00 2.006246999744849546e+00 2.026309469742297864e+00 2.046371939739746182e+00 2.066434409737194500e+00 2.086496879734643706e+00 2.106559349732092024e+00 2.126621819729540341e+00 2.146684289726988659e+00 2.166746759724436977e+00 2.186809229721886183e+00 2.206871699719334501e+00 2.226934169716782819e+00 2.246996639714231137e+00 2.267059109711679454e+00 2.287121579709128660e+00 2.307184049706576978e+00 2.327246519704025296e+00 2.347308989701473614e+00 2.367371459698921932e+00 2.387433929696371138e+00 2.407496399693819455e+00 2.427558869691267773e+00 2.447621339688716091e+00 2.467683809686164409e+00 2.487746279683613615e+00 2.507808749681061933e+00 2.527871219678510251e+00 2.547933689675958568e+00 2.567996159673406886e+00 2.588058629670856092e+00 2.608121099668304410e+00 2.628183569665752728e+00 2.648246039663201046e+00 2.668308509660649364e+00 2.688370979658098570e+00 2.708433449655546887e+00 2.728495919652995205e+00 2.748558389650443523e+00 2.768620859647891841e+00 2.788683329645341047e+00 2.808745799642789365e+00 2.828808269640237683e+00 2.848870739637686000e+00 2.868933209635134318e+00 2.888995679632583524e+00 2.909058149630031842e+00 2.929120619627480160e+00 2.949183089624928478e+00 2.969245559622376796e+00 2.989308029619826002e+00 3.009370499617274319e+00 3.029432969614722637e+00 3.049495439612170955e+00 3.069557909609619273e+00 3.089620379607068479e+00 3.109682849604516797e+00 3.129745319601965114e+00 3.149807789599413432e+00 3.169870259596861750e+00 3.189932729594310956e+00 3.209995199591759274e+00 3.230057669589207592e+00 3.250120139586655910e+00 3.270182609584104227e+00 3.290245079581553433e+00 3.310307549579001751e+00
-3.310307549579001751e+00 -3.290245079581553433e+00 -3.270182609584104672e+00 -3.250120139586656354e+00 -3.230057669589207592e+00 -3.209995199591759274e+00 -3.189932729594310956e+00 -3.169870259596862194e+00 -3.149807789599413876e+00 -3.129745319601965114e+00 -3.109682849604516797e+00 -3.089620379607068479e+00 -3.069557909609619717e+00 -3.049495439612171399e+00 -3.029432969614722637e+00 -3.009370499617274319e+00 -2.989308029619826002e+00 -2.969245559622377240e+00 -2.949183089624928922e+00 -2.929120619627480160e+00 -2.909058149630031842e+00 -2.888995679632583524e+00 -2.868933209635134762e+00 -2.848870739637686444e+00 -2.828808269640237683e+00 -2.808745799642789365e+00 -2.788683329645341047e+00 -2.768620859647892285e+00 -2.748558389650443967e+00 -2.728495919652995205e+00 -2.708433449655546887e+00 -2.688370979658098570e+00 -2.668308509660649808e+00 -2.648246039663201490e+00 -2.628183569665752728e+00 -2.608121099668304410e+00 -2.588058629670856092e+00 -2.567996159673407330e+00 -2.547933689675959013e+00 -2.527871219678510251e+00 -2.507808749681061933e+00 -2.487746279683613615e+00 -2.467683809686164853e+00 -2.447621339688716535e+00 -2.427558869691267773e+00 -2.407496399693819455e+00 -2.387433929696371138e+00 -2.367371459698922376e+00 -2.347308989701474058e+00 -2.327246519704025296e+00 -2.307184049706576978e+00 -2.287121579709128660e+00 -2.267059109711680343e+00 -2.246996639714231581e+00 -2.226934169716782819e+00 -2.206871699719334501e+00 -2.186809229721886183e+00 -2.166746759724437865e+00 -2.146684289726989103e+00 -2.126621819729540341e+00 -2.106559349732092024e+00 -2.086496879734643706e+00 -2.066434409737195388e+00 -2.046371939739746626e+00 -2.026309469742297864e+00 -2.006246999744849546e+00 -1.986184529747401006e+00 -1.966122059749952689e+00 -1.946059589752504149e+00 -1.925997119755055609e+00 -1.905934649757607069e+00 -1.885872179760158529e+00 -1.865809709762710211e+00 -1.845747239765261671e+00 -1.825684769767813131e+00 -1.805622299770364592e+00 -1.785559829772916052e+00 -1.765497359775467734e+00 -1.745434889778019194e+00 -1.725372419780570654e+00 -1.705309949783122114e+00 -1.685247479785673574e+00 -1.665185009788225257e+00 -1.645122539790776717e+00 -1.625060069793328177e+00 -1.604997599795879637e+00 -1.584935129798431097e+00 -1.564872659800982779e+00 -1.544810189803534239e+00 -1.524747719806085700e+00 -1.504685249808637160e+00 -1.484622779811188620e+00 -1.464560309813740302e+00 -1.444497839816291762e+00 -1.424435369818843222e+00 -1.404372899821394682e+00 -1.384310429823946365e+00 -1.364247959826497825e+00 -1.344185489829049285e+00 -1.324123019831600745e+00 -1.304060549834152205e+00 -1.283998079836703887e+00 -1.263935609839255125e+00 -1.243873139841806807e+00 -1.223810669844358490e+00 -1.203748199846909728e+00 -1.183685729849461410e+00 -1.163623259852012648e+00 -1.143560789854564330e+00 -1.123498319857116012e+00 -1.103435849859667250e+00 -1.083373379862218933e+00 -1.063310909864770171e+00 -1.043248439867321853e+00 -1.023185969869873535e+00 -1.003123499872424773e+00 -9.830610298749764553e-01 -9.629985598775276934e-01 -9.429360898800793755e-01 -9.228736198826310577e-01 -9.028111498851822958e-01 -8.827486798877339780e-01 -8.626862098902852161e-01 -8.426237398928368982e-01 -8.225612698953885804e-01 -8.024987998979398185e-01 -7.824363299004915007e-01 -7.623738599030427388e-01 -7.423113899055944209e-01 -7.222489199081461031e-01 -7.021864499106973412e-01 -6.821239799132490234e-01 -6.620615099158002614e-01 -6.419990399183519436e-01 -6.219365699209036258e-01 -6.018740999234548639e-01 -5.818116299260065460e-01 -5.617491599285577841e-01 -5.416866899311094663e-01 -5.216242199336611485e-01 -5.015617499362123866e-01 -4.814992799387640687e-01 -4.614368099413153068e-01 -4.413743399438669890e-01 -4.213118699464186712e-01 -4.012493999489699092e-01 -3.811869299515215914e-01 -3.611244599540728295e-01 -3.410619899566245117e-01 -3.209995199591761939e-01 -3.009370499617274319e-01 -2.808745799642791141e-01 -2.608121099668303522e-01 -2.407496399693820344e-01 -2.206871699719337165e-01 -2.006246999744849546e-01 -1.805622299770366368e-01 -1.604997599795878749e-01 -1.404372899821395571e-01 -1.203748199846912392e-01 -1.003123499872424773e-01 -8.024987998979415948e-02 -6.018740999234539757e-02 -4.012493999489707974e-02 -2.006246999744876192e-02 0.000000000000000000e+00 2.006246999744831783e-02 4.012493999489707974e-02 6.018740999234539757e-02 8.024987998979371540e-02 1.003123499872424773e-01 1.203748199846907951e-01 1.404372899821395571e-01 1.604997599795878749e-01 1.805622299770361927e-01 2.006246999744849546e-01 2.206871699719332724e-01 2.407496399693820344e-01 2.608121099668303522e-01 2.808745799642786700e-01 3.009370499617274319e-01 3.209995199591757498e-01 3.410619899566245117e-01 3.611244599540728295e-01 3.811869299515211473e-01 4.012493999489699092e-01 4.213118699464182271e-01 4.413743399438669890e-01 4.614368099413153068e-01 4.814992799387636246e-01 5.015617499362123866e-01 5.216242199336607044e-01 5.416866899311090222e-01 5.617491599285577841e-01 5.818116299260061020e-01 6.018740999234548639e-01 6.219365699209031817e-01 6.419990399183514995e-01 6.620615099158002614e-01 6.821239799132485793e-01 7.021864499106973412e-01 7.222489199081456590e-01 7.423113899055939768e-01 7.623738599030422947e-01 7.824363299004915007e-01 8.024987998979398185e-01 8.225612698953881363e-01 8.426237398928364541e-01 8.626862098902847720e-01 8.827486798877339780e-01 9.028111498851822958e-01 9.228736198826306136e-01 9.429360898800789315e-01 9.629985598775272493e-01 9.830610298749764553e-01 1.003123499872424773e+00 1.023185969869873091e+00 1.043248439867321409e+00 1.063310909864769727e+00 1.083373379862218933e+00 1.103435849859667250e+00 1.123498319857115568e+00 1.143560789854563886e+00 1.163623259852012204e+00 1.183685729849461410e+00 1.203748199846909728e+00 1.223810669844358046e+00 1.243873139841806363e+00 1.263935609839254681e+00 1.283998079836703887e+00 1.304060549834152205e+00 1.324123019831600523e+00 1.344185489829048841e+00 1.364247959826497159e+00 1.384310429823946365e+00 1.404372899821394682e+00 1.424435369818843000e+00 1.444497839816291318e+00 1.464560309813739636e+00 1.484622779811188842e+00 1.504685249808637160e+00 1.524747719806085478e+00 1.544810189803533795e+00 1.564872659800982113e+00 1.584935129798431319e+00 1.604997599795879637e+00 1.625060069793327955e+00 1.645122539790776273e+00 1.665185009788224590e+00 1.685247479785673796e+00 1.705309949783122114e+00 1.725372419780570432e+00 1.745434889778018750e+00 1.765497359775467068e+00 1.785559829772916274e+00 1.805622299770364592e+00 1.825684769767812909e+00 1.845747239765261227e+00 1.865809709762709545e+00 1.885872179760158751e+00 1.905934649757607069e+00 1.925997119755055387e+00 1.946059589752503705e+00 1.966122059749952022e+00 1.986184529747401228e+00 2.006246999744849546e+00 2.026309469742297864e+00 2.046371939739746182e+00 2.066434409737194500e+00 2.086496879734643706e+00 2.106559349732092024e+00 2.126621819729540341e+00 2.146684289726988659e+00 2.166746759724436977e+00 2.186809229721886183e+00 2.206871699719334501e+00 2.226934169716782819e+00 2.246996639714231137e+00 2.267059109711679454e+00 2.287121579709128660e+00 2.307184049706576978e+00 2.327246519704025296e+00 2.347308989701473614e+00 2.367371459698921932e+00 2.387433929696371138e+00 2.407496399693819455e+00 2.427558869691267773e+00 2.447621339688716091e+00 2.467683809686164409e+00 2.487746279683613615e+00 2.507808749681061933e+00 2.527871219678510251e+00 2.547933689675958568e+00 2.567996159673406886e+00 2.588058629670856092e+00 2.608121099668304410e+00 2.628183569665752728e+00 2.648246039663201046e+00 2.668308509660649364e+00 2.688370979658098570e+00 2.708433449655546887e+00 2.728495919652995205e+00 2.748558389650443523e+00 2.768620859647891841e+00 2.788683329645341047e+00 2.808745799642789365e+00 2.828808269640237683e+00 2.848870739637686000e+00 2.868933209635134318e+00 2.888995679632583524e+00 2.909058149630031842e+00 2.929120619627480160e+00 2.949183089624928478e+00 2.969245559622376796e+00 2.989308029619826002e+00 3.009370499617274319e+00 3.029432969614722637e+00 3.049495439612170955e+00 3.069557909609619273e+00 3.089620379607068479e+00 3.109682849604516797e+00 3.129745319601965114e+00 3.149807789599413432e+00 3.169870259596861750e+00 3.189932729594310956e+00 3.209995199591759274e+00 3.230057669589207592e+00 3.250120139586655910e+00 3.270182609584104227e+00 3.290245079581553433e+00 3.310307549579001751e+00
-3.310307549579001751e+00 -3.290245079581553433e+00 -3.270182609584104672e+00 -3.250120139586656354e+00 -3.230057669589207592e+00 -3.209995199591759274e+00 -3.189932729594310956e+00 -3.169870259596862194e+00 -3.149807789599413876e+00 -3.129745319601965114e+00 -3.109682849604516797e+00 -3.089620379607068479e+00 -3.069557909609619717e+00 -3.049495439612171399e+00 -3.029432969614722637e+00 -3.009370499617274319e+00 -2.989308029619826002e+00 -2.969245559622377240e+00 -2.949183089624928922e+00 -2.929120619627480160e+00 -2.909058149630031842e+00 -2.888995679632583524e+00 -2.868933209635134762e+00 -2.848870739637686444e+00 -2.828808269640237683e+00 -2.808745799642789365e+00 -2.788683329645341047e+00 -2.768620859647892285e+00 -2.748558389650443967e+00 -2.728495919652995205e+00 -2.708433449655546887e+00 -2.688370979658098570e+00 -2.668308509660649808e+00 -2.648246039663201490e+00 -2.628183569665752728e+00 -2.608121099668304410e+00 -2.588058629670856092e+00 -2.567996159673407330e+00 -2.547933689675959013e+00 -2.527871219678510251e+00 -2.507808749681061933e+00 -2.487746279683613615e+00 -2.467683809686164853e+00 -2.447621339688716535e+00 -2.427558869691267773e+00 -2.407496399693819455e+00 -2.387433929696371138e+00 -2.367371459698922376e+00 -2.347308989701474058e+00 -2.327246519704025296e+00 -2.307184049706576978e+00 -2.287121579709128660e+00 -2.267059109711680343e+00 -2.246996639714231581e+00 -2.226934169716782819e+00 -2.206871699719334501e+00 -2.186809229721886183e+00 -2.166746759724437865e+00 -2.146684289726989103e+00 -2.126621819729540341e+00 -2.106559349732092024e+00 -2.086496879734643706e+00 -2.066434409737195388e+00 -2.046371939739746626e+00 -2.026309469742297864e+00 -2.006246999744849546e+00 -1.986184529747401006e+00 -1.966122059749952689e+00 -1.946059589752504149e+00 -1.925997119755055609e+00 -1.905934649757607069e+00 -1.885872179760158529e+00 -1.865809709762710211e+00 -1.845747239765261671e+00 -1.825684769767813131e+00 -1.805622299770364592e+00 -1.785559829772916052e+00 -1.765497359775467734e+00 -1.745434889778019194e+00 -1.725372419780570654e+00 -1.705309949783122114e+00 -1.685247479785673574e+00 -1.665185009788225257e+00 -1.645122539790776717e+00 -1.625060069793328177e+00 -1.604997599795879637e+00 -1.584935129798431097e+00 -1.564872659800982779e+00 -1.544810189803534239e+00 -1.524747719806085700e+00 -1.504685249808637160e+00 -1.484622779811188620e+00 -1.464560309813740302e+00 -1.444497839816291762e+00 -1.424435369818843222e+00 -1.404372899821394682e+00 -1.384310429823946365e+00 -1.364247959826497825e+00 -1.344185489829049285e+00 -1.324123019831600745e+00 -1.304060549834152205e+00 -1.283998079836703887e+00 -1.263935609839255125e+00 -1.243873139841806807e+00 -1.223810669844358490e+00 -1.203748199846909728e+00 -1.183685729849461410e+00 -1.163623259852012648e+00 -1.143560789854564330e+00 -1.123498319857116012e+00 -1.103435849859667250e+00 -1.083373379862218933e+00 -1.063310909864770171e+00 -1.043248439867321853e+00 -1.023185969869873535e+00 -1.003123499872424773e+00 -9.830610298749764553e-01 -9.629985598775276934e-01 -9.429360898800793755e-01 -9.228736198826310577e-01 -9.028111498851822958e-01 -8.827486798877339780e-01 -8.626862098902852161e-01 -8.426237398928368982e-01 -8.225612698953885804e-01 -8.024987998979398185e-01 -7.824363299004915007e-01 -7.623738599030427388e-01 -7.423113899055944209e-01 -7.222489199081461031e-01 -7.021864499106973412e-01 -6.821239799132490234e-01 -6.620615099158002614e-01 -6.419990399183519436e-01 -6.219365699209036258e-01 -6.018740999234548639e-01 -5.818116299260065460e-01 -5.617491599285577841e-01 -5.416866899311094663e-01 -5.216242199336611485e-01 -5.015617499362123866e-01 -4.814992799387640687e-01 -4.614368099413153068e-01 -4.413743399438669890e-01 -4.213118699464186712e-01 -4.012493999489699092e-01 -3.811869299515215914e-01 -3.611244599540728295e-01 -3.410619899566245117e-01 -3.209995199591761939e-01 -3.009370499617274319e-01 -2.808745799642791141e-01 -2.608121099668303522e-01 -2.407496399693820344e-01 -2.206871699719337165e-01 -2.006246999744849546e-01 -1.805622299770366368e-01 -1.604997599795878749e-01 -1.404372899821395571e-01 -1.203748199846912392e-01 -1.003123499872424773e-01 -8.024987998979415948e-02 -6.018740999234539757e-02 -4.012493999489707974e-02 -2.006246999744876192e-02 0.000000000000000000e+00 2.006246999744831783e-02 4.012493999489707974e-02 6.018740999234539757e-02 8.024987998979371540e-02 1.003123499872424773e-01 1.203748199846907951e-01 1.404372899821395571e-01 1.604997599795878749e-01 1.805622299770361927e-01 2.006246999744849546e-01 2.206871699719332724e-01 2.407496399693820344e-01 2.608121099668303522e-01 2.808745799642786700e-01 3.009370499617274319e-01 3.209995199591757498e-01 3.410619899566245117e-01 3.611244599540728295e-01 3.811869299515211473e-01 4.012493999489699092e-01 4.213118699464182271e-01 4.413743399438669890e-01 4.614368099413153068e-01 4.814992799387636246e-01 5.015617499362123866e-01 5.216242199336607044e-01 5.416866899311090222e-01 5.617491599285577841e-01 5.818116299260061020e-01 6.018740999234548639e-01 6.219365699209031817e-01 6.419990399183514995e-01 6.620615099158002614e-01 6.821239799132485793e-01 7.021864499106973412e-01 7.222489199081456590e-01 7.423113899055939768e-01 7.623738599030422947e-01 7.824363299004915007e-01 8.024987998979398185e-01 8.225612698953881363e-01 8.426237398928364541e-01 8.626862098902847720e-01 8.827486798877339780e-01 9.028111498851822958e-01 9.228736198826306136e-01 9.429360898800789315e-01 9.629985598775272493e-01 9.830610298749764553e-01 1.003123499872424773e+00 1.023185969869873091e+00 1.043248439867321409e+00 1.063310909864769727e+00 1.083373379862218933e+00 1.103435849859667250e+00 1.123498319857115568e+00 1.143560789854563886e+00 1.163623259852012204e+00 1.183685729849461410e+00 1.203748199846909728e+00 1.223810669844358046e+00 1.243873139841806363e+00 1.263935609839254681e+00 1.283998079836703887e+00 1.304060549834152205e+00 1.324123019831600523e+00 1.344185489829048841e+00 1.364247959826497159e+00 1.384310429823946365e+00 1.404372899821394682e+00 1.424435369818843000e+00 1.444497839816291318e+00 1.464560309813739636e+00 1.484622779811188842e+00 1.504685249808637160e+00 1.524747719806085478e+00 1.544810189803533795e+00 1.564872659800982113e+00 1.584935129798431319e+00 1.604997599795879637e+00 1.625060069793327955e+00 1.645122539790776273e+00 1.665185009788224590e+00 1.685247479785673796e+00 1.705309949783122114e+00 1.725372419780570432e+00 1.745434889778018750e+00 1.765497359775467068e+00 1.785559829772916274e+00 1.805622299770364592e+00 1.825684769767812909e+00 1.845747239765261227e+00 1.865809709762709545e+00 1.885872179760158751e+00 1.905934649757607069e+00 1.925997119755055387e+00 1.946059589752503705e+00 1.966122059749952022e+00 1.986184529747401228e+00 2.006246999744849546e+00 2.026309469742297864e+00 2.046371939739746182e+00 2.066434409737194500e+00 2.086496879734643706e+00 2.106559349732092024e+00 2.126621819729540341e+00 2.146684289726988659e+00 2.166746759724436977e+00 2.186809229721886183e+00 2.206871699719334501e+00 2.226934169716782819e+00 2.246996639714231137e+00 2.267059109711679454e+00 2.287121579709128660e+00 2.307184049706576978e+00 2.327246519704025296e+00 2.347308989701473614e+00 2.367371459698921932e+00 2.387433929696371138e+00 2.407496399693819455e+00 2.427558869691267773e+00 2.447621339688716091e+00 2.467683809686164409e+00 2.487746279683613615e+00 2.507808749681061933e+00 2.527871219678510251e+00 2.547933689675958568e+00 2.567996159673406886e+00 2.588058629670856092e+00 2.608121099668304410e+00 2.628183569665752728e+00 2.648246039663201046e+00 2.668308509660649364e+00 2.688370979658098570e+00 2.708433449655546887e+00 2.728495919652995205e+00 2.748558389650443523e+00 2.768620859647891841e+00 2.788683329645341047e+00 2.808745799642789365e+00 2.828808269640237683e+00 2.848870739637686000e+00 2.868933209635134318e+00 2.888995679632583524e+00 2.909058149630031842e+00 2.929120619627480160e+00 2.949183089624928478e+00 2.969245559622376796e+00 2.989308029619826002e+00 3.009370499617274319e+00 3.029432969614722637e+00 3.049495439612170955e+00 3.069557909609619273e+00 3.089620379607068479e+00 3.109682849604516797e+00 3.129745319601965114e+00 3.149807789599413432e+00 3.169870259596861750e+00 3.189932729594310956e+00 3.209995199591759274e+00 3.230057669589207592e+00 3.250120139586655910e+00 3.270182609584104227e+00 3.290245079581553433e+00 3.310307549579001751e+00
-3.310307549579001751e+00 -3.290245079581553433e+00 -3.270182609584104672e+00 -3.250120139586656354e+00 -3.230057669589207592e+00 -3.209995199591759274e+00 -3.189932729594310956e+00 -3.169870259596862194e+00 -3.149807789599413876e+00 -3.129745319601965114e+00 -3.109682849604516797e+00 -3.089620379607068479e+00 -3.069557909609619717e+00 -3.049495439612171399e+00 -3.029432969614722637e+00 -3.009370499617274319e+00 -2.989308029619826002e+00 -2.969245559622377240e+00 -2.949183089624928922e+00 -2.929120619627480160e+00 -2.909058149630031842e+00 -2.888995679632583524e+00 -2.868933209635134762e+00 -2.848870739637686444e+00 -2.828808269640237683e+00 -2.808745799642789365e+00 -2.788683329645341047e+00 -2.768620859647892285e+00 -2.748558389650443967e+00 -2.728495919652995205e+00 -2.708433449655546887e+00 -2.688370979658098570e+00 -2.668308509660649808e+00 -2.648246039663201490e+00 -2.628183569665752728e+00 -2.608121099668304410e+00 -2.588058629670856092e+00 -2.567996159673407330e+00 -2.547933689675959013e+00 -2.527871219678510251e+00 -2.507808749681061933e+00 -2.487746279683613615e+00 -2.467683809686164853e+00 -2.447621339688716535e+00 -2.427558869691267773e+00 -2.407496399693819455e+00 -2.387433929696371138e+00 -2.367371459698922376e+00 -2.347308989701474058e+00 -2.327246519704025296e+00 -2.307184049706576978e+00 -2.287121579709128660e+00 -2.267059109711680343e+00 -2.246996639714231581e+00 -2.226934169716782819e+00 -2.206871699719334501e+00 -2.186809229721886183e+00 -2.166746759724437865e+00 -2.146684289726989103e+00 -2.126621819729540341e+00 -2.106559349732092024e+00 -2.086496879734643706e+00 -2.066434409737195388e+00 -2.046371939739746626e+00 -2.026309469742297864e+00 -2.006246999744849546e+00 -1.986184529747401006e+00 -1.966122059749952689e+00 -1.946059589752504149e+00 -1.925997119755055609e+00 -1.905934649757607069e+00 -1.885872179760158529e+00 -1.865809709762710211e+00 -1.845747239765261671e+00 -1.825684769767813131e+00 -1.805622299770364592e+00 -1.785559829772916052e+00 -1.765497359775467734e+00 -1.745434889778019194e+00 -1.725372419780570654e+00 -1.705309949783122114e+00 -1.685247479785673574e+00 -1.665185009788225257e+00 -1.645122539790776717e+00 -1.625060069793328177e+00 -1.604997599795879637e+00 -1.584935129798431097e+00 -1.564872659800982779e+00 -1.544810189803534239e+00 -1.524747719806085700e+00 -1.504685249808637160e+00 -1.484622779811188620e+00 -1.464560309813740302e+00 -1.444497839816291762e+00 -1.424435369818843222e+00 -1.404372899821394682e+00 -1.384310429823946365e+00 -1.364247959826497825e+00 -1.344185489829049285e+00 -1.324123019831600745e+00 -1.304060549834152205e+00 -1.283998079836703887e+00 -1.263935609839255125e+00 -1.243873139841806807e+00 -1.223810669844358490e+00 -1.203748199846909728e+00 -1.183685729849461410e+00 -1.163623259852012648e+00 -1.143560789854564330e+00 -1.123498319857116012e+00 -1.103435849859667250e+00 -1.083373379862218933e+00 -1.063310909864770171e+00 -1.043248439867321853e+00 -1.023185969869873535e+00 -1.003123499872424773e+00 -9.830610298749764553e-01 -9.629985598775276934e-01 -9.429360898800793755e-01 -9.228736198826310577e-01 -9.028111498851822958e-01 -8.827486798877339780e-01 -8.626862098902852161e-01 -8.426237398928368982e-01 -8.225612698953885804e-01 -8.024987998979398185e-01 -7.824363299004915007e-01 -7.623738599030427388e-01 -7.423113899055944209e-01 -7.222489199081461031e-01 -7.021864499106973412e-01 -6.821239799132490234e-01 -6.620615099158002614e-01 -6.419990399183519436e-01 -6.219365699209036258e-01 -6.018740999234548639e-01 -5.818116299260065460e-01 -5.617491599285577841e-01 -5.416866899311094663e-01 -5.216242199336611485e-01 -5.015617499362123866e-01 -4.814992799387640687e-01 -4.614368099413153068e-01 -4.413743399438669890e-01 -4.213118699464186712e-01 -4.012493999489699092e-01 -3.811869299515215914e-01 -3.611244599540728295e-01 -3.410619899566245117e-01 -3.209995199591761939e-01 -3.009370499617274319e-01 -2.808745799642791141e-01 -2.608121099668303522e-01 -2.407496399693820344e-01 -2.206871699719337165e-01 -2.006246999744849546e-01 -1.805622299770366368e-01 -1.604997599795878749e-01 -1.404372899821395571e-01 -1.203748199846912392e-01 -1.003123499872424773e-01 -8.024987998979415948e-02 -6.018740999234539757e-02 -4.012493999489707974e-02 -2.006246999744876192e-02 0.000000000000000000e+00 2.006246999744831783e-02 4.012493999489707974e-02 6.018740999234539757e-02 8.024987998979371540e-02 1.003123499872424773e-01 1.203748199846907951e-01 1.404372899821395571e-01 1.604997599795878749e-01 1.805622299770361927e-01 2.006246999744849546e-01 2.206871699719332724e-01 2.407496399693820344e-01 2.608121099668303522e-01 2.808745799642786700e-01 3.009370499617274319e-01 3.209995199591757498e-01 3.410619899566245117e-01 3.611244599540728295e-01 3.811869299515211473e-01 4.012493999489699092e-01 4.213118699464182271e-01 4.413743399438669890e-01 4.614368099413153068e-01 4.814992799387636246e-01 5.015617499362123866e-01 5.216242199336607044e-01 5.416866899311090222e-01 5.617491599285577841e-01 5.818116299260061020e-01 6.018740999234548639e-01 6.219365699209031817e-01 6.419990399183514995e-01 6.620615099158002614e-01 6.821239799132485793e-01 7.021864499106973412e-01 7.222489199081456590e-01 7.423113899055939768e-01 7.623738599030422947e-01 7.824363299004915007e-01 8.024987998979398185e-01 8.225612698953881363e-01 8.426237398928364541e-01 8.626862098902847720e-01 8.827486798877339780e-01 9.028111498851822958e-01 9.228736198826306136e-01 9.429360898800789315e-01 9.629985598775272493e-01 9.830610298749764553e-01 1.003123499872424773e+00 1.023185969869873091e+00 1.043248439867321409e+00 1.063310909864769727e+00 1.083373379862218933e+00 1.103435849859667250e+00 1.123498319857115568e+00 1.143560789854563886e+00 1.163623259852012204e+00 1.183685729849461410e+00 1.203748199846909728e+00 1.223810669844358046e+00 1.243873139841806363e+00 1.263935609839254681e+00 1.283998079836703887e+00 1.304060549834152205e+00 1.324123019831600523e+00 1.344185489829048841e+00 1.364247959826497159e+00 1.384310429823946365e+00 1.404372899821394682e+00 1.424435369818843000e+00 1.444497839816291318e+00 1.464560309813739636e+00 1.484622779811188842e+00 1.504685249808637160e+00 1.524747719806085478e+00 1.544810189803533795e+00 1.564872659800982113e+00 1.584935129798431319e+00 1.604997599795879637e+00 1.625060069793327955e+00 1.645122539790776273e+00 1.665185009788224590e+00 1.685247479785673796e+00 1.705309949783122114e+00 1.725372419780570432e+00 1.745434889778018750e+00 1.765497359775467068e+00 1.785559829772916274e+00 1.805622299770364592e+00 1.825684769767812909e+00 1.845747239765261227e+00 1.865809709762709545e+00 1.885872179760158751e+00 1.905934649757607069e+00 1.925997119755055387e+00 1.946059589752503705e+00 1.966122059749952022e+00 1.986184529747401228e+00 2.006246999744849546e+00 2.026309469742297864e+00 2.046371939739746182e+00 2.066434409737194500e+00 2.086496879734643706e+00 2.106559349732092024e+00 2.126621819729540341e+00 2.146684289726988659e+00 2.166746759724436977e+00 2.186809229721886183e+00 2.206871699719334501e+00 2.226934169716782819e+00 2.246996639714231137e+00 2.267059109711679454e+00 2.287121579709128660e+00 2.307184049706576978e+00 2.327246519704025296e+00 2.347308989701473614e+00 2.367371459698921932e+00 2.387433929696371138e+00 2.407496399693819455e+00 2.427558869691267773e+00 2.447621339688716091e+00 2.467683809686164409e+00 2.487746279683613615e+00 2.507808749681061933e+00 2.527871219678510251e+00 2.547933689675958568e+00 2.567996159673406886e+00 2.588058629670856092e+00 2.608121099668304410e+00 2.628183569665752728e+00 2.648246039663201046e+00 2.668308509660649364e+00 2.688370979658098570e+00 2.708433449655546887e+00 2.728495919652995205e+00 2.748558389650443523e+00 2.768620859647891841e+00 2.788683329645341047e+00 2.808745799642789365e+00 2.828808269640237683e+00 2.848870739637686000e+00 2.868933209635134318e+00 2.888995679632583524e+00 2.909058149630031842e+00 2.929120619627480160e+00 2.949183089624928478e+00 2.969245559622376796e+00 2.989308029619826002e+00 3.009370499617274319e+00 3.029432969614722637e+00 3.049495439612170955e+00 3.069557909609619273e+00 3.089620379607068479e+00 3.109682849604516797e+00 3.129745319601965114e+00 3.149807789599413432e+00 3.169870259596861750e+00 3.189932729594310956e+00 3.209995199591759274e+00 3.230057669589207592e+00 3.250120139586655910e+00 3.270182609584104227e+00 3.290245079581553433e+00 3.310307549579001751e+00
-3.310307549579001751e+00 -3.290245079581553433e+00 -3.270182609584104672e+00 -3.250120139586656354e+00 -3.230057669589207592e+00 -3.209995199591759274e+00 -3.189932729594310956e+00 -3.169870259596862194e+00 -3.149807789599413876e+00 -3.129745319601965114e+00 -3.109682849604516797e+00 -3.089620379607068479e+00 -3.069557909609619717e+00 -3.049495439612171399e+00 -3.029432969614722637e+00 -3.009370499617274319e+00 -2.989308029619826002e+00 -2.969245559622377240e+00 -2.949183089624928922e+00 -2.929120619627480160e+00 -2.909058149630031842e+00 -2.888995679632583524e+00 -2.868933209635134762e+00 -2.848870739637686444e+00 -2.828808269640237683e+00 -2.808745799642789365e+00 -2.788683329645341047e+00 -2.768620859647892285e+00 -2.748558389650443967e+00 -2.728495919652995205e+00 -2.708433449655546887e+00 -2.688370979658098570e+00 -2.668308509660649808e+00 -2.648246039663201490e+00 -2.628183569665752728e+00 -2.608121099668304410e+00 -2.588058629670856092e+00 -2.567996159673407330e+00 -2.547933689675959013e+00 -2.527871219678510251e+00 -2.507808749681061933e+00 -2.487746279683613615e+00 -2.467683809686164853e+00 -2.447621339688716535e+00 -2.427558869691267773e+00 -2.407496399693819455e+00 -2.387433929696371138e+00 -2.367371459698922376e+00 -2.347308989701474058e+00 -2.327246519704025296e+00 -2.307184049706576978e+00 -2.287121579709128660e+00 -2.267059109711680343e+00 -2.246996639714231581e+00 -2.226934169716782819e+00 -2.206871699719334501e+00 -2.186809229721886183e+00 -2.166746759724437865e+00 -2.146684289726989103e+00 -2.126621819729540341e+00 -2.106559349732092024e+00 -2.086496879734643706e+00 -2.066434409737195388e+00 -2.046371939739746626e+00 -2.026309469742297864e+00 -2.006246999744849546e+00 -1.986184529747401006e+00 -1.966122059749952689e+00 -1.946059589752504149e+00 -1.925997119755055609e+00 -1.905934649757607069e+00 -1.885872179760158529e+00 -1.865809709762710211e+00 -1.845747239765261671e+00 -1.825684769767813131e+00 -1.805622299770364592e+00 -1.785559829772916052e+00 -1.765497359775467734e+00 -1.745434889778019194e+00 -1.725372419780570654e+00 -1.705309949783122114e+00 -1.685247479785673574e+00 -1.665185009788225257e+00 -1.645122539790776717e+00 -1.625060069793328177e+00 -1.604997599795879637e+00 -1.584935129798431097e+00 -1.564872659800982779e+00 -1.544810189803534239e+00 -1.524747719806085700e+00 -1.504685249808637160e+00 -1.484622779811188620e+00 -1.464560309813740302e+00 -1.444497839816291762e+00 -1.424435369818843222e+00 -1.404372899821394682e+00 -1.384310429823946365e+00 -1.364247959826497825e+00 -1.344185489829049285e+00 -1.324123019831600745e+00 -1.304060549834152205e+00 -1.283998079836703887e+00 -1.263935609839255125e+00 -1.243873139841806807e+00 -1.223810669844358490e+00 -1.203748199846909728e+00 -1.183685729849461410e+00 -1.163623259852012648e+00 -1.143560789854564330e+00 -1.123498319857116012e+00 -1.103435849859667250e+00 -1.083373379862218933e+00 -1.063310909864770171e+00 -1.043248439867321853e+00 -1.023185969869873535e+00 -1.003123499872424773e+00 -9.830610298749764553e-01 -9.629985598775276934e-01 -9.429360898800793755e-01 -9.228736198826310577e-01 -9.028111498851822958e-01 -8.827486798877339780e-01 -8.626862098902852161e-01 -8.426237398928368982e-01 -8.225612698953885804e-01 -8.024987998979398185e-01 -7.824363299004915007e-01 -7.623738599030427388e-01 -7.423113899055944209e-01 -7.222489199081461031e-01 -7.021864499106973412e-01 -6.821239799132490234e-01 -6.620615099158002614e-01 -6.419990399183519436e-01 -6.219365699209036258e-01 -6.018740999234548639e-01 -5.818116299260065460e-01 -5.617491599285577841e-01 -5.416866899311094663e-01 -5.216242199336611485e-01 -5.015617499362123866e-01 -4.814992799387640687e-01 -4.614368099413153068e-01 -4.413743399438669890e-01 -4.213118699464186712e-01 -4.012493999489699092e-01 -3.811869299515215914e-01 -3.611244599540728295e-01 -3.410619899566245117e-01 -3.209995199591761939e-01 -3.009370499617274319e-01 -2.808745799642791141e-01 -2.608121099668303522e-01 -2.407496399693820344e-01 -2.206871699719337165e-01 -2.006246999744849546e-01 -1.805622299770366368e-01 -1.604997599795878749e-01 -1.404372899821395571e-01 -1.203748199846912392e-01 -1.003123499872424773e-01 -8.024987998979415948e-02 -6.018740999234539757e-02 -4.012493999489707974e-02 -2.006246999744876192e-02 0.000000000000000000e+00 2.006246999744831783e-02 4.012493999489707974e-02 6.018740999234539757e-02 8.024987998979371540e-02 1.003123499872424773e-01 1.203748199846907951e-01 1.404372899821395571e-01 1.604997599795878749e-01 1.805622299770361927e-01 2.006246999744849546e-01 2.206871699719332724e-01 2.407496399693820344e-01 2.608121099668303522e-01 2.808745799642786700e-01 3.009370499617274319e-01 3.209995199591757498e-01 3.410619899566245117e-01 3.611244599540728295e-01 3.811869299515211473e-01 4.012493999489699092e-01 4.213118699464182271e-01 4.413743399438669890e-01 4.614368099413153068e-01 4.814992799387636246e-01 5.015617499362123866e-01 5.216242199336607044e-01 5.416866899311090222e-01 5.617491599285577841e-01 5.818116299260061020e-01 6.018740999234548639e-01 6.219365699209031817e-01 6.419990399183514995e-01 6.620615099158002614e-01 6.821239799132485793e-01 7.021864499106973412e-01 7.222489199081456590e-01 7.423113899055939768e-01 7.623738599030422947e-01 7.824363299004915007e-01 8.024987998979398185e-01 8.225612698953881363e-01 8.426237398928364541e-01 8.626862098902847720e-01 8.827486798877339780e-01 9.028111498851822958e-01 9.228736198826306136e-01 9.429360898800789315e-01 9.629985598775272493e-01 9.830610298749764553e-01 1.003123499872424773e+00 1.023185969869873091e+00 1.043248439867321409e+00 1.063310909864769727e+00 1.083373379862218933e+00 1.103435849859667250e+00 1.123498319857115568e+00 1.143560789854563886e+00 1.163623259852012204e+00 1.183685729849461410e+00 1.203748199846909728e+00 1.223810669844358046e+00 1.243873139841806363e+00 1.263935609839254681e+00 1.283998079836703887e+00 1.304060549834152205e+00 1.324123019831600523e+00 1.344185489829048841e+00 1.364247959826497159e+00 1.384310429823946365e+00 1.404372899821394682e+00 1.424435369818843000e+00 1.444497839816291318e+00 1.464560309813739636e+00 1.484622779811188842e+00 1.504685249808637160e+00 1.524747719806085478e+00 1.544810189803533795e+00 1.564872659800982113e+00 1.584935129798431319e+00 1.604997599795879637e+00 1.625060069793327955e+00 1.645122539790776273e+00 1.665185009788224590e+00 1.685247479785673796e+00 1.705309949783122114e+00 1.725372419780570432e+00 1.745434889778018750e+00 1.765497359775467068e+00 1.785559829772916274e+00 1.805622299770364592e+00 1.825684769767812909e+00 1.845747239765261227e+00 1.865809709762709545e+00 1.885872179760158751e+00 1.905934649757607069e+00 1.925997119755055387e+00 1.946059589752503705e+00 1.966122059749952022e+00 1.986184529747401228e+00 2.006246999744849546e+00 2.026309469742297864e+00 2.046371939739746182e+00 2.066434409737194500e+00 2.086496879734643706e+00 2.106559349732092024e+00 2.126621819729540341e+00 2.146684289726988659e+00 2.166746759724436977e+00 2.186809229721886183e+00 2.206871699719334501e+00 2.226934169716782819e+00 2.246996639714231137e+00 2.267059109711679454e+00 2.287121579709128660e+00 2.307184049706576978e+00 2.327246519704025296e+00 2.347308989701473614e+00 2.367371459698921932e+00 2.387433929696371138e+00 2.407496399693819455e+00 2.427558869691267773e+00 2.447621339688716091e+00 2.467683809686164409e+00 2.487746279683613615e+00 2.507808749681061933e+00 2.527871219678510251e+00 2.547933689675958568e+00 2.567996159673406886e+00 2.588058629670856092e+00 2.608121099668304410e+00 2.628183569665752728e+00 2.648246039663201046e+00 2.668308509660649364e+00 2.688370979658098570e+00 2.708433449655546887e+00 2.728495919652995205e+00 2.748558389650443523e+00 2.768620859647891841e+00 2.788683329645341047e+00 2.808745799642789365e+00 2.828808269640237683e+00 2.848870739637686000e+00 2.868933209635134318e+00 2.888995679632583524e+00 2.909058149630031842e+00 2.929120619627480160e+00 2.949183089624928478e+00 2.969245559622376796e+00 2.989308029619826002e+00 3.009370499617274319e+00 3.029432969614722637e+00 3.049495439612170955e+00 3.069557909609619273e+00 3.089620379607068479e+00 3.109682849604516797e+00 3.129745319601965114e+00 3.149807789599413432e+00 3.169870259596861750e+00 3.189932729594310956e+00 3.209995199591759274e+00 3.230057669589207592e+00 3.250120139586655910e+00 3.270182609584104227e+00 3.290245079581553433e+00 3.310307549579001751e+00
-3.310307549579001751e+00 -3.290245079581553433e+00 -3.270182609584104672e+00 -3.250120139586656354e+00 -3.230057669589207592e+00 -3.209995199591759274e+00 -3.189932729594310956e+00 -3.169870259596862194e+00 -3.149807789599413876e+00 -3.129745319601965114e+00 -3.109682849604516797e+00 -3.089620379607068479e+00 -3.069557909609619717e+00 -3.049495439612171399e+00 -3.029432969614722637e+00 -3.009370499617274319e+00 -2.989308029619826002e+00 -2.969245559622377240e+00 -2.949183089624928922e+00 -2.929120619627480160e+00 -2.909058149630031842e+00 -2.888995679632583524e+00 -2.868933209635134762e+00 -2.848870739637686444e+00 -2.828808269640237683e+00 -2.808745799642789365e+00 -2.788683329645341047e+00 -2.768620859647892285e+00 -2.748558389650443967e+00 -2.728495919652995205e+00 -2.708433449655546887e+00 -2.688370979658098570e+00 -2.668308509660649808e+00 -2.648246039663201490e+00 -2.628183569665752728e+00 -2.608121099668304410e+00 -2.588058629670856092e+00 -2.567996159673407330e+00 -2.547933689675959013e+00 -2.527871219678510251e+00 -2.507808749681061933e+00 -2.487746279683613615e+00 -2.467683809686164853e+00 -2.447621339688716535e+00 -2.427558869691267773e+00 -2.407496399693819455e+00 -2.387433929696371138e+00 -2.367371459698922376e+00 -2.347308989701474058e+00 -2.327246519704025296e+00 -2.307184049706576978e+00 -2.287121579709128660e+00 -2.267059109711680343e+00 -2.246996639714231581e+00 -2.226934169716782819e+00 -2.206871699719334501e+00 -2.186809229721886183e+00 -2.166746759724437865e+00 -2.146684289726989103e+00 -2.126621819729540341e+00 -2.106559349732092024e+00 -2.086496879734643706e+00 -2.066434409737195388e+00 -2.046371939739746626e+00 -2.026309469742297864e+00 -2.006246999744849546e+00 -1.986184529747401006e+00 -1.966122059749952689e+00 -1.946059589752504149e+00 -1.925997119755055609e+00 -1.905934649757607069e+00 -1.885872179760158529e+00 -1.865809709762710211e+00 -1.845747239765261671e+00 -1.825684769767813131e+00 -1.805622299770364592e+00 -1.785559829772916052e+00 -1.765497359775467734e+00 -1.745434889778019194e+00 -1.725372419780570654e+00 -1.705309949783122114e+00 -1.685247479785673574e+00 -1.665185009788225257e+00 -1.645122539790776717e+00 -1.625060069793328177e+00 -1.604997599795879637e+00 -1.584935129798431097e+00 -1.564872659800982779e+00 -1.544810189803534239e+00 -1.524747719806085700e+00 -1.504685249808637160e+00 -1.484622779811188620e+00 -1.464560309813740302e+00 -1.444497839816291762e+00 -1.424435369818843222e+00 -1.404372899821394682e+00 -1.384310429823946365e+00 -1.364247959826497825e+00 -1.344185489829049285e+00 -1.324123019831600745e+00 -1.304060549834152205e+00 -1.283998079836703887e+00 -1.263935609839255125e+00 -1.243873139841806807e+00 -1.223810669844358490e+00 -1.203748199846909728e+00 -1.183685729849461410e+00 -1.163623259852012648e+00 -1.143560789854564330e+00 -1.123498319857116012e+00 -1.103435849859667250e+00 -1.083373379862218933e+00 -1.063310909864770171e+00 -1.043248439867321853e+00 -1.023185969869873535e+00 -1.003123499872424773e+00 -9.830610298749764553e-01 -9.629985598775276934e-01 -9.429360898800793755e-01 -9.228736198826310577e-01 -9.028111498851822958e-01 -8.827486798877339780e-01 -8.626862098902852161e-01 -8.426237398928368982e-01 -8.225612698953885804e-01 -8.024987998979398185e-01 -7.824363299004915007e-01 -7.623738599030427388e-01 -7.423113899055944209e-01 -7.222489199081461031e-01 -7.021864499106973412e-01 -6.821239799132490234e-01 -6.620615099158002614e-01 -6.419990399183519436e-01 -6.219365699209036258e-01 -6.018740999234548639e-01 -5.818116299260065460e-01 -5.617491599285577841e-01 -5.416866899311094663e-01 -5.216242199336611485e-01 -5.015617499362123866e-01 -4.814992799387640687e-01 -4.614368099413153068e-01 -4.413743399438669890e-01 -4.213118699464186712e-01 -4.012493999489699092e-01 -3.811869299515215914e-01 -3.611244599540728295e-01 -3.410619899566245117e-01 -3.209995199591761939e-01 -3.009370499617274319e-01 -2.808745799642791141e-01 -2.608121099668303522e-01 -2.407496399693820344e-01 -2.206871699719337165e-01 -2.006246999744849546e-01 -1.805622299770366368e-01 -1.604997599795878749e-01 -1.404372899821395571e-01 -1.203748199846912392e-01 -1.003123499872424773e-01 -8.024987998979415948e-02 -6.018740999234539757e-02 -4.012493999489707974e-02 -2.006246999744876192e-02 0.000000000000000000e+00 2.006246999744831783e-02 4.012493999489707974e-02 6.018740999234539757e-02 8.024987998979371540e-02 1.003123499872424773e-01 1.203748199846907951e-01 1.404372899821395571e-01 1.604997599795878749e-01 1.805622299770361927e-01 2.006246999744849546e-01 2.206871699719332724e-01 2.407496399693820344e-01 2.608121099668303522e-01 2.808745799642786700e-01 3.009370499617274319e-01 3.209995199591757498e-01 3.410619899566245117e-01 3.611244599540728295e-01 3.811869299515211473e-01 4.012493999489699092e-01 4.213118699464182271e-01 4.413743399438669890e-01 4.614368099413153068e-01 4.814992799387636246e-01 5.015617499362123866e-01 5.216242199336607044e-01 5.416866899311090222e-01 5.617491599285577841e-01 5.818116299260061020e-01 6.018740999234548639e-01 6.219365699209031817e-01 6.419990399183514995e-01 6.620615099158002614e-01 6.821239799132485793e-01 7.021864499106973412e-01 7.222489199081456590e-01 7.423113899055939768e-01 7.623738599030422947e-01 7.824363299004915007e-01 8.024987998979398185e-01 8.225612698953881363e-01 8.426237398928364541e-01 8.626862098902847720e-01 8.827486798877339780e-01 9.028111498851822958e-01 9.228736198826306136e-01 9.429360898800789315e-01 9.629985598775272493e-01 9.830610298749764553e-01 1.003123499872424773e+00 1.023185969869873091e+00 1.043248439867321409e+00 1.063310909864769727e+00 1.083373379862218933e+00 1.103435849859667250e+00 1.123498319857115568e+00 1.143560789854563886e+00 1.163623259852012204e+00 1.183685729849461410e+00 1.203748199846909728e+00 1.223810669844358046e+00 1.243873139841806363e+00 1.263935609839254681e+00 1.283998079836703887e+00 1.304060549834152205e+00 1.324123019831600523e+00 1.344185489829048841e+00 1.364247959826497159e+00 1.384310429823946365e+00 1.404372899821394682e+00 1.424435369818843000e+00 1.444497839816291318e+00 1.464560309813739636e+00 1.484622779811188842e+00 1.504685249808637160e+00 1.524747719806085478e+00 1.544810189803533795e+00 1.564872659800982113e+00 1.584935129798431319e+00 1.604997599795879637e+00 1.625060069793327955e+00 1.645122539790776273e+00 1.665185009788224590e+00 1.685247479785673796e+00 1.705309949783122114e+00 1.725372419780570432e+00 1.745434889778018750e+00 1.765497359775467068e+00 1.785559829772916274e+00 1.805622299770364592e+00 1.825684769767812909e+00 1.845747239765261227e+00 1.865809709762709545e+00 1.885872179760158751e+00 1.905934649757607069e+00 1.925997119755055387e+00 1.946059589752503705e+00 1.966122059749952022e+00 1.986184529747401228e+00 2.006246999744849546e+00 2.026309469742297864e+00 2.046371939739746182e+00 2.066434409737194500e+00 2.086496879734643706e+00 2.106559349732092024e+00 2.126621819729540341e+00 2.146684289726988659e+00 2.166746759724436977e+00 2.186809229721886183e+00 2.206871699719334501e+00 2.226934169716782819e+00 2.246996639714231137e+00 2.267059109711679454e+00 2.287121579709128660e+00 2.307184049706576978e+00 2.327246519704025296e+00 2.347308989701473614e+00 2.367371459698921932e+00 2.387433929696371138e+00 2.407496399693819455e+00 2.427558869691267773e+00 2.447621339688716091e+00 2.467683809686164409e+00 2.487746279683613615e+00 2.507808749681061933e+00 2.527871219678510251e+00 2.547933689675958568e+00 2.567996159673406886e+00 2.588058629670856092e+00 2.608121099668304410e+00 2.628183569665752728e+00 2.648246039663201046e+00 2.668308509660649364e+00 2.688370979658098570e+00 2.708433449655546887e+00 2.728495919652995205e+00 2.748558389650443523e+00 2.768620859647891841e+00 2.788683329645341047e+00 2.808745799642789365e+00 2.828808269640237683e+00 2.848870739637686000e+00 2.868933209635134318e+00 2.888995679632583524e+00 2.909058149630031842e+00 2.929120619627480160e+00 2.949183089624928478e+00 2.969245559622376796e+00 2.989308029619826002e+00 3.009370499617274319e+00 3.029432969614722637e+00 3.049495439612170955e+00 3.069557909609619273e+00 3.089620379607068479e+00 3.109682849604516797e+00 3.129745319601965114e+00 3.149807789599413432e+00 3.169870259596861750e+00 3.189932729594310956e+00 3.209995199591759274e+00 3.230057669589207592e+00 3.250120139586655910e+00 3.270182609584104227e+00 3.290245079581553433e+00 3.310307549579001751e+00
-3.310307549579001751e+00 -3.290245079581553433e+00 -3.270182609584104672e+00 -3.250120139586656354e+00 -3.230057669589207592e+00 -3.209995199591759274e+00 -3.189932729594310956e+00 -3.169870259596862194e+00 -3.149807789599413876e+00 -3.129745319601965114e+00 -3.109682849604516797e+00 -3.089620379607068479e+00 -3.069557909609619717e+00 -3.049495439612171399e+00 -3.029432969614722637e+00 -3.009370499617274319e+00 -2.989308029619826002e+00 -2.969245559622377240e+00 -2.949183089624928922e+00 -2.929120619627480160e+00 -2.909058149630031842e+00 -2.888995679632583524e+00 -2.868933209635134762e+00 -2.848870739637686444e+00 -2.828808269640237683e+00 -2.808745799642789365e+00 -2.788683329645341047e+00 -2.768620859647892285e+00 -2.748558389650443967e+00 -2.728495919652995205e+00 -2.708433449655546887e+00 -2.688370979658098570e+00 -2.668308509660649808e+00 -2.648246039663201490e+00 -2.628183569665752728e+00 -2.608121099668304410e+00 -2.588058629670856092e+00 -2.567996159673407330e+00 -2.547933689675959013e+00 -2.527871219678510251e+00 -2.507808749681061933e+00 -2.487746279683613615e+00 -2.467683809686164853e+00 -2.447621339688716535e+00 -2.427558869691267773e+00 -2.407496399693819455e+00 -2.387433929696371138e+00 -2.367371459698922376e+00 -2.347308989701474058e+00 -2.327246519704025296e+00 -2.307184049706576978e+00 -2.287121579709128660e+00 -2.267059109711680343e+00 -2.246996639714231581e+00 -2.226934169716782819e+00 -2.206871699719334501e+00 -2.186809229721886183e+00 -2.166746759724437865e+00 -2.146684289726989103e+00 -2.126621819729540341e+00 -2.106559349732092024e+00 -2.086496879734643706e+00 -2.066434409737195388e+00 -2.046371939739746626e+00 -2.026309469742297864e+00 -2.006246999744849546e+00 -1.986184529747401006e+00 -1.966122059749952689e+00 -1.946059589752504149e+00 -1.925997119755055609e+00 -1.905934649757607069e+00 -1.885872179760158529e+00 -1.865809709762710211e+00 -1.845747239765261671e+00 -1.825684769767813131e+00 -1.805622299770364592e+00 -1.785559829772916052e+00 -1.765497359775467734e+00 -1.745434889778019194e+00 -1.725372419780570654e+00 -1.705309949783122114e+00 -1.685247479785673574e+00 -1.665185009788225257e+00 -1.645122539790776717e+00 -1.625060069793328177e+00 -1.604997599795879637e+00 -1.584935129798431097e+00 -1.564872659800982779e+00 -1.544810189803534239e+00 -1.524747719806085700e+00 -1.504685249808637160e+00 -1.484622779811188620e+00 -1.464560309813740302e+00 -1.444497839816291762e+00 -1.424435369818843222e+00 -1.404372899821394682e+00 -1.384310429823946365e+00 -1.364247959826497825e+00 -1.344185489829049285e+00 -1.324123019831600745e+00 -1.304060549834152205e+00 -1.283998079836703887e+00 -1.263935609839255125e+00 -1.243873139841806807e+00 -1.223810669844358490e+00 -1.203748199846909728e+00 -1.183685729849461410e+00 -1.163623259852012648e+00 -1.143560789854564330e+00 -1.123498319857116012e+00 -1.103435849859667250e+00 -1.083373379862218933e+00 -1.063310909864770171e+00 -1.043248439867321853e+00 -1.023185969869873535e+00 -1.003123499872424773e+00 -9.830610298749764553e-01 -9.629985598775276934e-01 -9.429360898800793755e-01 -9.228736198826310577e-01 -9.028111498851822958e-01 -8.827486798877339780e-01 -8.626862098902852161e-01 -8.426237398928368982e-01 -8.225612698953885804e-01 -8.024987998979398185e-01 -7.824363299004915007e-01 -7.623738599030427388e-01 -7.423113899055944209e-01 -7.222489199081461031e-01 -7.021864499106973412e-01 -6.821239799132490234e-01 -6.620615099158002614e-01 -6.419990399183519436e-01 -6.219365699209036258e-01 -6.018740999234548639e-01 -5.818116299260065460e-01 -5.617491599285577841e-01 -5.416866899311094663e-01 -5.216242199336611485e-01 -5.015617499362123866e-01 -4.814992799387640687e-01 -4.614368099413153068e-01 -4.413743399438669890e-01 -4.213118699464186712e-01 -4.012493999489699092e-01 -3.811869299515215914e-01 -3.611244599540728295e-01 -3.410619899566245117e-01 -3.209995199591761939e-01 -3.009370499617274319e-01 -2.808745799642791141e-01 -2.608121099668303522e-01 -2.407496399693820344e-01 -2.206871699719337165e-01 -2.006246999744849546e-01 -1.805622299770366368e-01 -1.604997599795878749e-01 -1.404372899821395571e-01 -1.203748199846912392e-01 -1.003123499872424773e-01 -8.024987998979415948e-02 -6.018740999234539757e-02 -4.012493999489707974e-02 -2.006246999744876192e-02 0.000000000000000000e+00 2.006246999744831783e-02 4.012493999489707974e-02 6.018740999234539757e-02 8.024987998979371540e-02 1.003123499872424773e-01 1.203748199846907951e-01 1.404372899821395571e-01 1.604997599795878749e-01 1.805622299770361927e-01 2.006246999744849546e-01 2.206871699719332724e-01 2.407496399693820344e-01 2.608121099668303522e-01 2.808745799642786700e-01 3.009370499617274319e-01 3.209995199591757498e-01 3.410619899566245117e-01 3.611244599540728295e-01 3.811869299515211473e-01 4.012493999489699092e-01 4.213118699464182271e-01 4.413743399438669890e-01 4.614368099413153068e-01 4.814992799387636246e-01 5.015617499362123866e-01 5.216242199336607044e-01 5.416866899311090222e-01 5.617491599285577841e-01 5.818116299260061020e-01 6.018740999234548639e-01 6.219365699209031817e-01 6.419990399183514995e-01 6.620615099158002614e-01 6.821239799132485793e-01 7.021864499106973412e-01 7.222489199081456590e-01 7.423113899055939768e-01 7.623738599030422947e-01 7.824363299004915007e-01 8.024987998979398185e-01 8.225612698953881363e-01 8.426237398928364541e-01 8.626862098902847720e-01 8.827486798877339780e-01 9.028111498851822958e-01 9.228736198826306136e-01 9.429360898800789315e-01 9.629985598775272493e-01 9.830610298749764553e-01 1.003123499872424773e+00 1.023185969869873091e+00 1.043248439867321409e+00 1.063310909864769727e+00 1.083373379862218933e+00 1.103435849859667250e+00 1.123498319857115568e+00 1.143560789854563886e+00 1.163623259852012204e+00 1.183685729849461410e+00 1.203748199846909728e+00 1.223810669844358046e+00 1.243873139841806363e+00 1.263935609839254681e+00 1.283998079836703887e+00 1.304060549834152205e+00 1.324123019831600523e+00 1.344185489829048841e+00 1.364247959826497159e+00 1.384310429823946365e+00 1.404372899821394682e+00 1.424435369818843000e+00 1.444497839816291318e+00 1.464560309813739636e+00 1.484622779811188842e+00 1.504685249808637160e+00 1.524747719806085478e+00 1.544810189803533795e+00 1.564872659800982113e+00 1.584935129798431319e+00 1.604997599795879637e+00 1.625060069793327955e+00 1.645122539790776273e+00 1.665185009788224590e+00 1.685247479785673796e+00 1.705309949783122114e+00 1.725372419780570432e+00 1.745434889778018750e+00 1.765497359775467068e+00 1.785559829772916274e+00 1.805622299770364592e+00 1.825684769767812909e+00 1.845747239765261227e+00 1.865809709762709545e+00 1.885872179760158751e+00 1.905934649757607069e+00 1.925997119755055387e+00 1.946059589752503705e+00 1.966122059749952022e+00 1.986184529747401228e+00 2.006246999744849546e+00 2.026309469742297864e+00 2.046371939739746182e+00 2.066434409737194500e+00 2.086496879734643706e+00 2.106559349732092024e+00 2.126621819729540341e+00 2.146684289726988659e+00 2.166746759724436977e+00 2.186809229721886183e+00 2.206871699719334501e+00 2.226934169716782819e+00 2.246996639714231137e+00 2.267059109711679454e+00 2.287121579709128660e+00 2.307184049706576978e+00 2.327246519704025296e+00 2.347308989701473614e+00 2.367371459698921932e+00 2.387433929696371138e+00 2.407496399693819455e+00 2.427558869691267773e+00 2.447621339688716091e+00 2.467683809686164409e+00 2.487746279683613615e+00 2.507808749681061933e+00 2.527871219678510251e+00 2.547933689675958568e+00 2.567996159673406886e+00 2.588058629670856092e+00 2.608121099668304410e+00 2.628183569665752728e+00 2.648246039663201046e+00 2.668308509660649364e+00 2.688370979658098570e+00 2.708433449655546887e+00 2.728495919652995205e+00 2.748558389650443523e+00 2.768620859647891841e+00 2.788683329645341047e+00 2.808745799642789365e+00 2.828808269640237683e+00 2.848870739637686000e+00 2.868933209635134318e+00 2.888995679632583524e+00 2.909058149630031842e+00 2.929120619627480160e+00 2.949183089624928478e+00 2.969245559622376796e+00 2.989308029619826002e+00 3.009370499617274319e+00 3.029432969614722637e+00 3.049495439612170955e+00 3.069557909609619273e+00 3.089620379607068479e+00 3.109682849604516797e+00 3.129745319601965114e+00 3.149807789599413432e+00 3.169870259596861750e+00 3.189932729594310956e+00 3.209995199591759274e+00 3.230057669589207592e+00 3.250120139586655910e+00 3.270182609584104227e+00 3.290245079581553433e+00 3.310307549579001751e+00
-3.310307549579001751e+00 -3.290245079581553433e+00 -3.270182609584104672e+00 -3.250120139586656354e+00 -3.230057669589207592e+00 -3.209995199591759274e+00 -3.189932729594310956e+00 -3.169870259596862194e+00 -3.149807789599413876e+00 -3.129745319601965114e+00 -3.109682849604516797e+00 -3.089620379607068479e+00 -3.069557909609619717e+00 -3.049495439612171399e+00 -3.029432969614722637e+00 -3.009370499617274319e+00 -2.989308029619826002e+00 -2.969245559622377240e+00 -2.949183089624928922e+00 -2.929120619627480160e+00 -2.909058149630031842e+00 -2.888995679632583524e+00 -2.868933209635134762e+00 -2.848870739637686444e+00 -2.828808269640237683e+00 -2.808745799642789365e+00 -2.788683329645341047e+00 -2.768620859647892285e+00 -2.748558389650443967e+00 -2.728495919652995205e+00 -2.708433449655546887e+00 -2.688370979658098570e+00 -2.668308509660649808e+00 -2.648246039663201490e+00 -2.628183569665752728e+00 -2.608121099668304410e+00 -2.588058629670856092e+00 -2.567996159673407330e+00 -2.547933689675959013e+00 -2.527871219678510251e+00 -2.507808749681061933e+00 -2.487746279683613615e+00 -2.467683809686164853e+00 -2.447621339688716535e+00 -2.427558869691267773e+00 -2.407496399693819455e+00 -2.387433929696371138e+00 -2.367371459698922376e+00 -2.347308989701474058e+00 -2.327246519704025296e+00 -2.307184049706576978e+00 -2.287121579709128660e+00 -2.267059109711680343e+00 -2.246996639714231581e+00 -2.226934169716782819e+00 -2.206871699719334501e+00 -2.186809229721886183e+00 -2.166746759724437865e+00 -2.146684289726989103e+00 -2.126621819729540341e+00 -2.106559349732092024e+00 -2.086496879734643706e+00 -2.066434409737195388e+00 -2.046371939739746626e+00 -2.026309469742297864e+00 -2.006246999744849546e+00 -1.986184529747401006e+00 -1.966122059749952689e+00 -1.946059589752504149e+00 -1.925997119755055609e+00 -1.905934649757607069e+00 -1.885872179760158529e+00 -1.865809709762710211e+00 -1.845747239765261671e+00 -1.825684769767813131e+00 -1.805622299770364592e+00 -1.785559829772916052e+00 -1.765497359775467734e+00 -1.745434889778019194e+00 -1.725372419780570654e+00 -1.705309949783122114e+00 -1.685247479785673574e+00 -1.665185009788225257e+00 -1.645122539790776717e+00 -1.625060069793328177e+00 -1.604997599795879637e+00 -1.584935129798431097e+00 -1.564872659800982779e+00 -1.544810189803534239e+00 -1.524747719806085700e+00 -1.504685249808637160e+00 -1.484622779811188620e+00 -1.464560309813740302e+00 -1.444497839816291762e+00 -1.424435369818843222e+00 -1.404372899821394682e+00 -1.384310429823946365e+00 -1.364247959826497825e+00 -1.344185489829049285e+00 -1.324123019831600745e+00 -1.304060549834152205e+00 -1.283998079836703887e+00 -1.263935609839255125e+00 -1.243873139841806807e+00 -1.223810669844358490e+00 -1.203748199846909728e+00 -1.183685729849461410e+00 -1.163623259852012648e+00 -1.143560789854564330e+00 -1.123498319857116012e+00 -1.103435849859667250e+00 -1.083373379862218933e+00 -1.063310909864770171e+00 -1.043248439867321853e+00 -1.023185969869873535e+00 -1.003123499872424773e+00 -9.830610298749764553e-01 -9.629985598775276934e-01 -9.429360898800793755e-01 -9.228736198826310577e-01 -9.028111498851822958e-01 -8.827486798877339780e-01 -8.626862098902852161e-01 -8.426237398928368982e-01 -8.225612698953885804e-01 -8.024987998979398185e-01 -7.824363299004915007e-01 -7.623738599030427388e-01 -7.423113899055944209e-01 -7.222489199081461031e-01 -7.021864499106973412e-01 -6.821239799132490234e-01 -6.620615099158002614e-01 -6.419990399183519436e-01 -6.219365699209036258e-01 -6.018740999234548639e-01 -5.818116299260065460e-01 -5.617491599285577841e-01 -5.416866899311094663e-01 -5.216242199336611485e-01 -5.015617499362123866e-01 -4.814992799387640687e-01 -4.614368099413153068e-01 -4.413743399438669890e-01 -4.213118699464186712e-01 -4.012493999489699092e-01 -3.811869299515215914e-01 -3.611244599540728295e-01 -3.410619899566245117e-01 -3.209995199591761939e-01 -3.009370499617274319e-01 -2.808745799642791141e-01 -2.608121099668303522e-01 -2.407496399693820344e-01 -2.206871699719337165e-01 -2.006246999744849546e-01 -1.805622299770366368e-01 -1.604997599795878749e-01 -1.404372899821395571e-01 -1.203748199846912392e-01 -1.003123499872424773e-01 -8.024987998979415948e-02 -6.018740999234539757e-02 -4.012493999489707974e-02 -2.006246999744876192e-02 0.000000000000000000e+00 2.006246999744831783e-02 4.012493999489707974e-02 6.018740999234539757e-02 8.024987998979371540e-02 1.003123499872424773e-01 1.203748199846907951e-01 1.404372899821395571e-01 1.604997599795878749e-01 1.805622299770361927e-01 2.006246999744849546e-01 2.206871699719332724e-01 2.407496399693820344e-01 2.608121099668303522e-01 2.808745799642786700e-01 3.009370499617274319e-01 3.209995199591757498e-01 3.410619899566245117e-01 3.611244599540728295e-01 3.811869299515211473e-01 4.012493999489699092e-01 4.213118699464182271e-01 4.413743399438669890e-01 4.614368099413153068e-01 4.814992799387636246e-01 5.015617499362123866e-01 5.216242199336607044e-01 5.416866899311090222e-01 5.617491599285577841e-01 5.818116299260061020e-01 6.018740999234548639e-01 6.219365699209031817e-01 6.419990399183514995e-01 6.620615099158002614e-01 6.821239799132485793e-01 7.021864499106973412e-01 7.222489199081456590e-01 7.423113899055939768e-01 7.623738599030422947e-01 7.824363299004915007e-01 8.024987998979398185e-01 8.225612698953881363e-01 8.426237398928364541e-01 8.626862098902847720e-01 8.827486798877339780e-01 9.028111498851822958e-01 9.228736198826306136e-01 9.429360898800789315e-01 9.629985598775272493e-01 9.830610298749764553e-01 1.003123499872424773e+00 1.023185969869873091e+00 1.043248439867321409e+00 1.063310909864769727e+00 1.083373379862218933e+00 1.103435849859667250e+00 1.123498319857115568e+00 1.143560789854563886e+00 1.163623259852012204e+00 1.183685729849461410e+00 1.203748199846909728e+00 1.223810669844358046e+00 1.243873139841806363e+00 1.263935609839254681e+00 1.283998079836703887e+00 1.304060549834152205e+00 1.324123019831600523e+00 1.344185489829048841e+00 1.364247959826497159e+00 1.384310429823946365e+00 1.404372899821394682e+00 1.424435369818843000e+00 1.444497839816291318e+00 1.464560309813739636e+00 1.484622779811188842e+00 1.504685249808637160e+00 1.524747719806085478e+00 1.544810189803533795e+00 1.564872659800982113e+00 1.584935129798431319e+00 1.604997599795879637e+00 1.625060069793327955e+00 1.645122539790776273e+00 1.665185009788224590e+00 1.685247479785673796e+00 1.705309949783122114e+00 1.725372419780570432e+00 1.745434889778018750e+00 1.765497359775467068e+00 1.785559829772916274e+00 1.805622299770364592e+00 1.825684769767812909e+00 1.845747239765261227e+00 1.865809709762709545e+00 1.885872179760158751e+00 1.905934649757607069e+00 1.925997119755055387e+00 1.946059589752503705e+00 1.966122059749952022e+00 1.986184529747401228e+00 2.006246999744849546e+00 2.026309469742297864e+00 2.046371939739746182e+00 2.066434409737194500e+00 2.086496879734643706e+00 2.106559349732092024e+00 2.126621819729540341e+00 2.146684289726988659e+00 2.166746759724436977e+00 2.186809229721886183e+00 2.206871699719334501e+00 2.226934169716782819e+00 2.246996639714231137e+00 2.267059109711679454e+00 2.287121579709128660e+00 2.307184049706576978e+00 2.327246519704025296e+00 2.347308989701473614e+00 2.367371459698921932e+00 2.387433929696371138e+00 2.407496399693819455e+00 2.427558869691267773e+00 2.447621339688716091e+00 2.467683809686164409e+00 2.487746279683613615e+00 2.507808749681061933e+00 2.527871219678510251e+00 2.547933689675958568e+00 2.567996159673406886e+00 2.588058629670856092e+00 2.608121099668304410e+00 2.628183569665752728e+00 2.648246039663201046e+00 2.668308509660649364e+00 2.688370979658098570e+00 2.708433449655546887e+00 2.728495919652995205e+00 2.748558389650443523e+00 2.768620859647891841e+00 2.788683329645341047e+00 2.808745799642789365e+00 2.828808269640237683e+00 2.848870739637686000e+00 2.868933209635134318e+00 2.888995679632583524e+00 2.909058149630031842e+00 2.929120619627480160e+00 2.949183089624928478e+00 2.969245559622376796e+00 2.989308029619826002e+00 3.009370499617274319e+00 3.029432969614722637e+00 3.049495439612170955e+00 3.069557909609619273e+00 3.089620379607068479e+00 3.109682849604516797e+00 3.129745319601965114e+00 3.149807789599413432e+00 3.169870259596861750e+00 3.189932729594310956e+00 3.209995199591759274e+00 3.230057669589207592e+00 3.250120139586655910e+00 3.270182609584104227e+00 3.290245079581553433e+00 3.310307549579001751e+00
-3.310307549579001751e+00 -3.290245079581553433e+00 -3.270182609584104672e+00 -3.250120139586656354e+00 -3.230057669589207592e+00 -3.209995199591759274e+00 -3.189932729594310956e+00 -3.169870259596862194e+00 -3.149807789599413876e+00 -3.129745319601965114e+00 -3.109682849604516797e+00 -3.089620379607068479e+00 -3.069557909609619717e+00 -3.049495439612171399e+00 -3.029432969614722637e+00 -3.009370499617274319e+00 -2.989308029619826002e+00 -2.969245559622377240e+00 -2.949183089624928922e+00 -2.929120619627480160e+00 -2.909058149630031842e+00 -2.888995679632583524e+00 -2.868933209635134762e+00 -2.848870739637686444e+00 -2.828808269640237683e+00 -2.808745799642789365e+00 -2.788683329645341047e+00 -2.768620859647892285e+00 -2.748558389650443967e+00 -2.728495919652995205e+00 -2.708433449655546887e+00 -2.688370979658098570e+00 -2.668308509660649808e+00 -2.648246039663201490e+00 -2.628183569665752728e+00 -2.608121099668304410e+00 -2.588058629670856092e+00 -2.567996159673407330e+00 -2.547933689675959013e+00 -2.527871219678510251e+00 -2.507808749681061933e+00 -2.487746279683613615e+00 -2.467683809686164853e+00 -2.447621339688716535e+00 -2.427558869691267773e+00 -2.407496399693819455e+00 -2.387433929696371138e+00 -2.367371459698922376e+00 -2.347308989701474058e+00 -2.327246519704025296e+00 -2.307184049706576978e+00 -2.287121579709128660e+00 -2.267059109711680343e+00 -2.246996639714231581e+00 -2.226934169716782819e+00 -2.206871699719334501e+00 -2.186809229721886183e+00 -2.166746759724437865e+00 -2.146684289726989103e+00 -2.126621819729540341e+00 -2.106559349732092024e+00 -2.086496879734643706e+00 -2.066434409737195388e+00 -2.046371939739746626e+00 -2.026309469742297864e+00 -2.006246999744849546e+00 -1.986184529747401006e+00 -1.966122059749952689e+00 -1.946059589752504149e+00 -1.925997119755055609e+00 -1.905934649757607069e+00 -1.885872179760158529e+00 -1.865809709762710211e+00 -1.845747239765261671e+00 -1.825684769767813131e+00 -1.805622299770364592e+00 -1.785559829772916052e+00 -1.765497359775467734e+00 -1.745434889778019194e+00 -1.725372419780570654e+00 -1.705309949783122114e+00 -1.685247479785673574e+00 -1.665185009788225257e+00 -1.645122539790776717e+00 -1.625060069793328177e+00 -1.604997599795879637e+00 -1.584935129798431097e+00 -1.564872659800982779e+00 -1.544810189803534239e+00 -1.524747719806085700e+00 -1.504685249808637160e+00 -1.484622779811188620e+00 -1.464560309813740302e+00 -1.444497839816291762e+00 -1.424435369818843222e+00 -1.404372899821394682e+00 -1.384310429823946365e+00 -1.364247959826497825e+00 -1.344185489829049285e+00 -1.324123019831600745e+00 -1.304060549834152205e+00 -1.283998079836703887e+00 -1.263935609839255125e+00 -1.243873139841806807e+00 -1.223810669844358490e+00 -1.203748199846909728e+00 -1.183685729849461410e+00 -1.163623259852012648e+00 -1.143560789854564330e+00 -1.123498319857116012e+00 -1.103435849859667250e+00 -1.083373379862218933e+00 -1.063310909864770171e+00 -1.043248439867321853e+00 -1.023185969869873535e+00 -1.003123499872424773e+00 -9.830610298749764553e-01 -9.629985598775276934e-01 -9.429360898800793755e-01 -9.228736198826310577e-01 -9.028111498851822958e-01 -8.827486798877339780e-01 -8.626862098902852161e-01 -8.426237398928368982e-01 -8.225612698953885804e-01 -8.024987998979398185e-01 -7.824363299004915007e-01 -7.623738599030427388e-01 -7.423113899055944209e-01 -7.222489199081461031e-01 -7.021864499106973412e-01 -6.821239799132490234e-01 -6.620615099158002614e-01 -6.419990399183519436e-01 -6.219365699209036258e-01 -6.018740999234548639e-01 -5.818116299260065460e-01 -5.617491599285577841e-01 -5.416866899311094663e-01 -5.216242199336611485e-01 -5.015617499362123866e-01 -4.814992799387640687e-01 -4.614368099413153068e-01 -4.413743399438669890e-01 -4.213118699464186712e-01 -4.012493999489699092e-01 -3.811869299515215914e-01 -3.611244599540728295e-01 -3.410619899566245117e-01 -3.209995199591761939e-01 -3.009370499617274319e-01 -2.808745799642791141e-01 -2.608121099668303522e-01 -2.407496399693820344e-01 -2.206871699719337165e-01 -2.006246999744849546e-01 -1.805622299770366368e-01 -1.604997599795878749e-01 -1.404372899821395571e-01 -1.203748199846912392e-01 -1.003123499872424773e-01 -8.024987998979415948e-02 -6.018740999234539757e-02 -4.012493999489707974e-02 -2.006246999744876192e-02 0.000000000000000000e+00 2.006246999744831783e-02 4.012493999489707974e-02 6.018740999234539757e-02 8.024987998979371540e-02 1.003123499872424773e-01 1.203748199846907951e-01 1.404372899821395571e-01 1.604997599795878749e-01 1.805622299770361927e-01 2.006246999744849546e-01 2.206871699719332724e-01 2.407496399693820344e-01 2.608121099668303522e-01 2.808745799642786700e-01 3.009370499617274319e-01 3.209995199591757498e-01 3.410619899566245117e-01 3.611244599540728295e-01 3.811869299515211473e-01 4.012493999489699092e-01 4.213118699464182271e-01 4.413743399438669890e-01 4.614368099413153068e-01 4.814992799387636246e-01 5.015617499362123866e-01 5.216242199336607044e-01 5.416866899311090222e-01 5.617491599285577841e-01 5.818116299260061020e-01 6.018740999234548639e-01 6.219365699209031817e-01 6.419990399183514995e-01 6.620615099158002614e-01 6.821239799132485793e-01 7.021864499106973412e-01 7.222489199081456590e-01 7.423113899055939768e-01 7.623738599030422947e-01 7.824363299004915007e-01 8.024987998979398185e-01 8.225612698953881363e-01 8.426237398928364541e-01 8.626862098902847720e-01 8.827486798877339780e-01 9.028111498851822958e-01 9.228736198826306136e-01 9.429360898800789315e-01 9.629985598775272493e-01 9.830610298749764553e-01 1.003123499872424773e+00 1.023185969869873091e+00 1.043248439867321409e+00 1.063310909864769727e+00 1.083373379862218933e+00 1.103435849859667250e+00 1.123498319857115568e+00 1.143560789854563886e+00 1.163623259852012204e+00 1.183685729849461410e+00 1.203748199846909728e+00 1.223810669844358046e+00 1.243873139841806363e+00 1.263935609839254681e+00 1.283998079836703887e+00 1.304060549834152205e+00 1.324123019831600523e+00 1.344185489829048841e+00 1.364247959826497159e+00 1.384310429823946365e+00 1.404372899821394682e+00 1.424435369818843000e+00 1.444497839816291318e+00 1.464560309813739636e+00 1.484622779811188842e+00 1.504685249808637160e+00 1.524747719806085478e+00 1.544810189803533795e+00 1.564872659800982113e+00 1.584935129798431319e+00 1.604997599795879637e+00 1.625060069793327955e+00 1.645122539790776273e+00 1.665185009788224590e+00 1.685247479785673796e+00 1.705309949783122114e+00 1.725372419780570432e+00 1.745434889778018750e+00 1.765497359775467068e+00 1.785559829772916274e+00 1.805622299770364592e+00 1.825684769767812909e+00 1.845747239765261227e+00 1.865809709762709545e+00 1.885872179760158751e+00 1.905934649757607069e+00 1.925997119755055387e+00 1.946059589752503705e+00 1.966122059749952022e+00 1.986184529747401228e+00 2.006246999744849546e+00 2.026309469742297864e+00 2.046371939739746182e+00 2.066434409737194500e+00 2.086496879734643706e+00 2.106559349732092024e+00 2.126621819729540341e+00 2.146684289726988659e+00 2.166746759724436977e+00 2.186809229721886183e+00 2.206871699719334501e+00 2.226934169716782819e+00 2.246996639714231137e+00 2.267059109711679454e+00 2.287121579709128660e+00 2.307184049706576978e+00 2.327246519704025296e+00 2.347308989701473614e+00 2.367371459698921932e+00 2.387433929696371138e+00 2.407496399693819455e+00 2.427558869691267773e+00 2.447621339688716091e+00 2.467683809686164409e+00 2.487746279683613615e+00 2.507808749681061933e+00 2.527871219678510251e+00 2.547933689675958568e+00 2.567996159673406886e+00 2.588058629670856092e+00 2.608121099668304410e+00 2.628183569665752728e+00 2.648246039663201046e+00 2.668308509660649364e+00 2.688370979658098570e+00 2.708433449655546887e+00 2.728495919652995205e+00 2.748558389650443523e+00 2.768620859647891841e+00 2.788683329645341047e+00 2.808745799642789365e+00 2.828808269640237683e+00 2.848870739637686000e+00 2.868933209635134318e+00 2.888995679632583524e+00 2.909058149630031842e+00 2.929120619627480160e+00 2.949183089624928478e+00 2.969245559622376796e+00 2.989308029619826002e+00 3.009370499617274319e+00 3.029432969614722637e+00 3.049495439612170955e+00 3.069557909609619273e+00 3.089620379607068479e+00 3.109682849604516797e+00 3.129745319601965114e+00 3.149807789599413432e+00 3.169870259596861750e+00 3.189932729594310956e+00 3.209995199591759274e+00 3.230057669589207592e+00 3.250120139586655910e+00 3.270182609584104227e+00 3.290245079581553433e+00 3.310307549579001751e+00
-3.310307549579001751e+00 -3.290245079581553433e+00 -3.270182609584104672e+00 -3.250120139586656354e+00 -3.230057669589207592e+00 -3.209995199591759274e+00 -3.189932729594310956e+00 -3.169870259596862194e+00 -3.149807789599413876e+00 -3.129745319601965114e+00 -3.109682849604516797e+00 -3.089620379607068479e+00 -3.069557909609619717e+00 -3.049495439612171399e+00 -3.029432969614722637e+00 -3.009370499617274319e+00 -2.989308029619826002e+00 -2.969245559622377240e+00 -2.949183089624928922e+00 -2.929120619627480160e+00 -2.909058149630031842e+00 -2.888995679632583524e+00 -2.868933209635134762e+00 -2.848870739637686444e+00 -2.828808269640237683e+00 -2.808745799642789365e+00 -2.788683329645341047e+00 -2.768620859647892285e+00 -2.748558389650443967e+00 -2.728495919652995205e+00 -2.708433449655546887e+00 -2.688370979658098570e+00 -2.668308509660649808e+00 -2.648246039663201490e+00 -2.628183569665752728e+00 -2.608121099668304410e+00 -2.588058629670856092e+00 -2.567996159673407330e+00 -2.547933689675959013e+00 -2.527871219678510251e+00 -2.507808749681061933e+00 -2.487746279683613615e+00 -2.467683809686164853e+00 -2.447621339688716535e+00 -2.427558869691267773e+00 -2.407496399693819455e+00 -2.387433929696371138e+00 -2.367371459698922376e+00 -2.347308989701474058e+00 -2.327246519704025296e+00 -2.307184049706576978e+00 -2.287121579709128660e+00 -2.267059109711680343e+00 -2.246996639714231581e+00 -2.226934169716782819e+00 -2.206871699719334501e+00 -2.186809229721886183e+00 -2.166746759724437865e+00 -2.146684289726989103e+00 -2.126621819729540341e+00 -2.106559349732092024e+00 -2.086496879734643706e+00 -2.066434409737195388e+00 -2.046371939739746626e+00 -2.026309469742297864e+00 -2.006246999744849546e+00 -1.986184529747401006e+00 -1.966122059749952689e+00 -1.946059589752504149e+00 -1.925997119755055609e+00 -1.905934649757607069e+00 -1.885872179760158529e+00 -1.865809709762710211e+00 -1.845747239765261671e+00 -1.825684769767813131e+00 -1.805622299770364592e+00 -1.785559829772916052e+00 -1.765497359775467734e+00 -1.745434889778019194e+00 -1.725372419780570654e+00 -1.705309949783122114e+00 -1.685247479785673574e+00 -1.665185009788225257e+00 -1.645122539790776717e+00 -1.625060069793328177e+00 -1.604997599795879637e+00 -1.584935129798431097e+00 -1.564872659800982779e+00 -1.544810189803534239e+00 -1.524747719806085700e+00 -1.504685249808637160e+00 -1.484622779811188620e+00 -1.464560309813740302e+00 -1.444497839816291762e+00 -1.424435369818843222e+00 -1.404372899821394682e+00 -1.384310429823946365e+00 -1.364247959826497825e+00 -1.344185489829049285e+00 -1.324123019831600745e+00 -1.304060549834152205e+00 -1.283998079836703887e+00 -1.263935609839255125e+00 -1.243873139841806807e+00 -1.223810669844358490e+00 -1.203748199846909728e+00 -1.183685729849461410e+00 -1.163623259852012648e+00 -1.143560789854564330e+00 -1.123498319857116012e+00 -1.103435849859667250e+00 -1.083373379862218933e+00 -1.063310909864770171e+00 -1.043248439867321853e+00 -1.023185969869873535e+00 -1.003123499872424773e+00 -9.830610298749764553e-01 -9.629985598775276934e-01 -9.429360898800793755e-01 -9.228736198826310577e-01 -9.028111498851822958e-01 -8.827486798877339780e-01 -8.626862098902852161e-01 -8.426237398928368982e-01 -8.225612698953885804e-01 -8.024987998979398185e-01 -7.824363299004915007e-01 -7.623738599030427388e-01 -7.423113899055944209e-01 -7.222489199081461031e-01 -7.021864499106973412e-01 -6.821239799132490234e-01 -6.620615099158002614e-01 -6.419990399183519436e-01 -6.219365699209036258e-01 -6.018740999234548639e-01 -5.818116299260065460e-01 -5.617491599285577841e-01 -5.416866899311094663e-01 -5.216242199336611485e-01 -5.015617499362123866e-01 -4.814992799387640687e-01 -4.614368099413153068e-01 -4.413743399438669890e-01 -4.213118699464186712e-01 -4.012493999489699092e-01 -3.811869299515215914e-01 -3.611244599540728295e-01 -3.410619899566245117e-01 -3.209995199591761939e-01 -3.009370499617274319e-01 -2.808745799642791141e-01 -2.608121099668303522e-01 -2.407496399693820344e-01 -2.206871699719337165e-01 -2.006246999744849546e-01 -1.805622299770366368e-01 -1.604997599795878749e-01 -1.404372899821395571e-01 -1.203748199846912392e-01 -1.003123499872424773e-01 -8.024987998979415948e-02 -6.018740999234539757e-02 -4.012493999489707974e-02 -2.006246999744876192e-02 0.000000000000000000e+00 2.006246999744831783e-02 4.012493999489707974e-02 6.018740999234539757e-02 8.024987998979371540e-02 1.003123499872424773e-01 1.203748199846907951e-01 1.404372899821395571e-01 1.604997599795878749e-01 1.805622299770361927e-01 2.006246999744849546e-01 2.206871699719332724e-01 2.407496399693820344e-01 2.608121099668303522e-01 2.808745799642786700e-01 3.009370499617274319e-01 3.209995199591757498e-01 3.410619899566245117e-01 3.611244599540728295e-01 3.811869299515211473e-01 4.012493999489699092e-01 4.213118699464182271e-01 4.413743399438669890e-01 4.614368099413153068e-01 4.814992799387636246e-01 5.015617499362123866e-01 5.216242199336607044e-01 5.416866899311090222e-01 5.617491599285577841e-01 5.818116299260061020e-01 6.018740999234548639e-01 6.219365699209031817e-01 6.419990399183514995e-01 6.620615099158002614e-01 6.821239799132485793e-01 7.021864499106973412e-01 7.222489199081456590e-01 7.423113899055939768e-01 7.623738599030422947e-01 7.824363299004915007e-01 8.024987998979398185e-01 8.225612698953881363e-01 8.426237398928364541e-01 8.626862098902847720e-01 8.827486798877339780e-01 9.028111498851822958e-01 9.228736198826306136e-01 9.429360898800789315e-01 9.629985598775272493e-01 9.830610298749764553e-01 1.003123499872424773e+00 1.023185969869873091e+00 1.043248439867321409e+00 1.063310909864769727e+00 1.083373379862218933e+00 1.103435849859667250e+00 1.123498319857115568e+00 1.143560789854563886e+00 1.163623259852012204e+00 1.183685729849461410e+00 1.203748199846909728e+00 1.223810669844358046e+00 1.243873139841806363e+00 1.263935609839254681e+00 1.283998079836703887e+00 1.304060549834152205e+00 1.324123019831600523e+00 1.344185489829048841e+00 1.364247959826497159e+00 1.384310429823946365e+00 1.404372899821394682e+00 1.424435369818843000e+00 1.444497839816291318e+00 1.464560309813739636e+00 1.484622779811188842e+00 1.504685249808637160e+00 1.524747719806085478e+00 1.544810189803533795e+00 1.564872659800982113e+00 1.584935129798431319e+00 1.604997599795879637e+00 1.625060069793327955e+00 1.645122539790776273e+00 1.665185009788224590e+00 1.685247479785673796e+00 1.705309949783122114e+00 1.725372419780570432e+00 1.745434889778018750e+00 1.765497359775467068e+00 1.785559829772916274e+00 1.805622299770364592e+00 1.825684769767812909e+00 1.845747239765261227e+00 1.865809709762709545e+00 1.885872179760158751e+00 1.905934649757607069e+00 1.925997119755055387e+00 1.946059589752503705e+00 1.966122059749952022e+00 1.986184529747401228e+00 2.006246999744849546e+00 2.026309469742297864e+00 2.046371939739746182e+00 2.066434409737194500e+00 2.086496879734643706e+00 2.106559349732092024e+00 2.126621819729540341e+00 2.146684289726988659e+00 2.166746759724436977e+00 2.186809229721886183e+00 2.206871699719334501e+00 2.226934169716782819e+00 2.246996639714231137e+00 2.267059109711679454e+00 2.287121579709128660e+00 2.307184049706576978e+00 2.327246519704025296e+00 2.347308989701473614e+00 2.367371459698921932e+00 2.387433929696371138e+00 2.407496399693819455e+00 2.427558869691267773e+00 2.447621339688716091e+00 2.467683809686164409e+00 2.487746279683613615e+00 2.507808749681061933e+00 2.527871219678510251e+00 2.547933689675958568e+00 2.567996159673406886e+00 2.588058629670856092e+00 2.608121099668304410e+00 2.628183569665752728e+00 2.648246039663201046e+00 2.668308509660649364e+00 2.688370979658098570e+00 2.708433449655546887e+00 2.728495919652995205e+00 2.748558389650443523e+00 2.768620859647891841e+00 2.788683329645341047e+00 2.808745799642789365e+00 2.828808269640237683e+00 2.848870739637686000e+00 2.868933209635134318e+00 2.888995679632583524e+00 2.909058149630031842e+00 2.929120619627480160e+00 2.949183089624928478e+00 2.969245559622376796e+00 2.989308029619826002e+00 3.009370499617274319e+00 3.029432969614722637e+00 3.049495439612170955e+00 3.069557909609619273e+00 3.089620379607068479e+00 3.109682849604516797e+00 3.129745319601965114e+00 3.149807789599413432e+00 3.169870259596861750e+00 3.189932729594310956e+00 3.209995199591759274e+00 3.230057669589207592e+00 3.250120139586655910e+00 3.270182609584104227e+00 3.290245079581553433e+00 3.310307549579001751e+00
-3.310307549579001751e+00 -3.290245079581553433e+00 -3.270182609584104672e+00 -3.250120139586656354e+00 -3.230057669589207592e+00 -3.209995199591759274e+00 -3.189932729594310956e+00 -3.169870259596862194e+00 -3.149807789599413876e+00 -3.129745319601965114e+00 -3.109682849604516797e+00 -3.089620379607068479e+00 -3.069557909609619717e+00 -3.049495439612171399e+00 -3.029432969614722637e+00 -3.009370499617274319e+00 -2.989308029619826002e+00 -2.969245559622377240e+00 -2.949183089624928922e+00 -2.929120619627480160e+00 -2.909058149630031842e+00 -2.888995679632583524e+00 -2.868933209635134762e+00 -2.848870739637686444e+00 -2.828808269640237683e+00 -2.808745799642789365e+00 -2.788683329645341047e+00 -2.768620859647892285e+00 -2.748558389650443967e+00 -2.728495919652995205e+00 -2.708433449655546887e+00 -2.688370979658098570e+00 -2.668308509660649808e+00 -2.648246039663201490e+00 -2.628183569665752728e+00 -2.608121099668304410e+00 -2.588058629670856092e+00 -2.567996159673407330e+00 -2.547933689675959013e+00 -2.527871219678510251e+00 -2.507808749681061933e+00 -2.487746279683613615e+00 -2.467683809686164853e+00 -2.447621339688716535e+00 -2.427558869691267773e+00 -2.407496399693819455e+00 -2.387433929696371138e+00 -2.367371459698922376e+00 -2.347308989701474058e+00 -2.327246519704025296e+00 -2.307184049706576978e+00 -2.287121579709128660e+00 -2.267059109711680343e+00 -2.246996639714231581e+00 -2.226934169716782819e+00 -2.206871699719334501e+00 -2.186809229721886183e+00 -2.166746759724437865e+00 -2.146684289726989103e+00 -2.126621819729540341e+00 -2.106559349732092024e+00 -2.086496879734643706e+00 -2.066434409737195388e+00 -2.046371939739746626e+00 -2.026309469742297864e+00 -2.006246999744849546e+00 -1.986184529747401006e+00 -1.966122059749952689e+00 -1.946059589752504149e+00 -1.925997119755055609e+00 -1.905934649757607069e+00 -1.885872179760158529e+00 -1.865809709762710211e+00 -1.845747239765261671e+00 -1.825684769767813131e+00 -1.805622299770364592e+00 -1.785559829772916052e+00 -1.765497359775467734e+00 -1.745434889778019194e+00 -1.725372419780570654e+00 -1.705309949783122114e+00 -1.685247479785673574e+00 -1.665185009788225257e+00 -1.645122539790776717e+00 -1.625060069793328177e+00 -1.604997599795879637e+00 -1.584935129798431097e+00 -1.564872659800982779e+00 -1.544810189803534239e+00 -1.524747719806085700e+00 -1.504685249808637160e+00 -1.484622779811188620e+00 -1.464560309813740302e+00 -1.444497839816291762e+00 -1.424435369818843222e+00 -1.404372899821394682e+00 -1.384310429823946365e+00 -1.364247959826497825e+00 -1.344185489829049285e+00 -1.324123019831600745e+00 -1.304060549834152205e+00 -1.283998079836703887e+00 -1.263935609839255125e+00 -1.243873139841806807e+00 -1.223810669844358490e+00 -1.203748199846909728e+00 -1.183685729849461410e+00 -1.163623259852012648e+00 -1.143560789854564330e+00 -1.123498319857116012e+00 -1.103435849859667250e+00 -1.083373379862218933e+00 -1.063310909864770171e+00 -1.043248439867321853e+00 -1.023185969869873535e+00 -1.003123499872424773e+00 -9.830610298749764553e-01 -9.629985598775276934e-01 -9.429360898800793755e-01 -9.228736198826310577e-01 -9.028111498851822958e-01 -8.827486798877339780e-01 -8.626862098902852161e-01 -8.426237398928368982e-01 -8.225612698953885804e-01 -8.024987998979398185e-01 -7.824363299004915007e-01 -7.623738599030427388e-01 -7.423113899055944209e-01 -7.222489199081461031e-01 -7.021864499106973412e-01 -6.821239799132490234e-01 -6.620615099158002614e-01 -6.419990399183519436e-01 -6.219365699209036258e-01 -6.018740999234548639e-01 -5.818116299260065460e-01 -5.617491599285577841e-01 -5.416866899311094663e-01 -5.216242199336611485e-01 -5.015617499362123866e-01 -4.814992799387640687e-01 -4.614368099413153068e-01 -4.413743399438669890e-01 -4.213118699464186712e-01 -4.012493999489699092e-01 -3.811869299515215914e-01 -3.611244599540728295e-01 -3.410619899566245117e-01 -3.209995199591761939e-01 -3.009370499617274319e-01 -2.808745799642791141e-01 -2.608121099668303522e-01 -2.407496399693820344e-01 -2.206871699719337165e-01 -2.006246999744849546e-01 -1.805622299770366368e-01 -1.604997599795878749e-01 -1.404372899821395571e-01 -1.203748199846912392e-01 -1.003123499872424773e-01 -8.024987998979415948e-02 -6.018740999234539757e-02 -4.012493999489707974e-02 -2.006246999744876192e-02 0.000000000000000000e+00 2.006246999744831783e-02 4.012493999489707974e-02 6.018740999234539757e-02 8.024987998979371540e-02 1.003123499872424773e-01 1.203748199846907951e-01 1.404372899821395571e-01 1.604997599795878749e-01 1.805622299770361927e-01 2.006246999744849546e-01 2.206871699719332724e-01 2.407496399693820344e-01 2.608121099668303522e-01 2.808745799642786700e-01 3.009370499617274319e-01 3.209995199591757498e-01 3.410619899566245117e-01 3.611244599540728295e-01 3.811869299515211473e-01 4.012493999489699092e-01 4.213118699464182271e-01 4.413743399438669890e-01 4.614368099413153068e-01 4.814992799387636246e-01 5.015617499362123866e-01 5.216242199336607044e-01 5.416866899311090222e-01 5.617491599285577841e-01 5.818116299260061020e-01 6.018740999234548639e-01 6.219365699209031817e-01 6.419990399183514995e-01 6.620615099158002614e-01 6.821239799132485793e-01 7.021864499106973412e-01 7.222489199081456590e-01 7.423113899055939768e-01 7.623738599030422947e-01 7.824363299004915007e-01 8.024987998979398185e-01 8.225612698953881363e-01 8.426237398928364541e-01 8.626862098902847720e-01 8.827486798877339780e-01 9.028111498851822958e-01 9.228736198826306136e-01 9.429360898800789315e-01 9.629985598775272493e-01 9.830610298749764553e-01 1.003123499872424773e+00 1.023185969869873091e+00 1.043248439867321409e+00 1.063310909864769727e+00 1.083373379862218933e+00 1.103435849859667250e+00 1.123498319857115568e+00 1.143560789854563886e+00 1.163623259852012204e+00 1.183685729849461410e+00 1.203748199846909728e+00 1.223810669844358046e+00 1.243873139841806363e+00 1.263935609839254681e+00 1.283998079836703887e+00 1.304060549834152205e+00 1.324123019831600523e+00 1.344185489829048841e+00 1.364247959826497159e+00 1.384310429823946365e+00 1.404372899821394682e+00 1.424435369818843000e+00 1.444497839816291318e+00 1.464560309813739636e+00 1.484622779811188842e+00 1.504685249808637160e+00 1.524747719806085478e+00 1.544810189803533795e+00 1.564872659800982113e+00 1.584935129798431319e+00 1.604997599795879637e+00 1.625060069793327955e+00 1.645122539790776273e+00 1.665185009788224590e+00 1.685247479785673796e+00 1.705309949783122114e+00 1.725372419780570432e+00 1.745434889778018750e+00 1.765497359775467068e+00 1.785559829772916274e+00 1.805622299770364592e+00 1.825684769767812909e+00 1.845747239765261227e+00 1.865809709762709545e+00 1.885872179760158751e+00 1.905934649757607069e+00 1.925997119755055387e+00 1.946059589752503705e+00 1.966122059749952022e+00 1.986184529747401228e+00 2.006246999744849546e+00 2.026309469742297864e+00 2.046371939739746182e+00 2.066434409737194500e+00 2.086496879734643706e+00 2.106559349732092024e+00 2.126621819729540341e+00 2.146684289726988659e+00 2.166746759724436977e+00 2.186809229721886183e+00 2.206871699719334501e+00 2.226934169716782819e+00 2.246996639714231137e+00 2.267059109711679454e+00 2.287121579709128660e+00 2.307184049706576978e+00 2.327246519704025296e+00 2.347308989701473614e+00 2.367371459698921932e+00 2.387433929696371138e+00 2.407496399693819455e+00 2.427558869691267773e+00 2.447621339688716091e+00 2.467683809686164409e+00 2.487746279683613615e+00 2.507808749681061933e+00 2.527871219678510251e+00 2.547933689675958568e+00 2.567996159673406886e+00 2.588058629670856092e+00 2.608121099668304410e+00 2.628183569665752728e+00 2.648246039663201046e+00 2.668308509660649364e+00 2.688370979658098570e+00 2.708433449655546887e+00 2.728495919652995205e+00 2.748558389650443523e+00 2.768620859647891841e+00 2.788683329645341047e+00 2.808745799642789365e+00 2.828808269640237683e+00 2.848870739637686000e+00 2.868933209635134318e+00 2.888995679632583524e+00 2.909058149630031842e+00 2.929120619627480160e+00 2.949183089624928478e+00 2.969245559622376796e+00 2.989308029619826002e+00 3.009370499617274319e+00 3.029432969614722637e+00 3.049495439612170955e+00 3.069557909609619273e+00 3.089620379607068479e+00 3.109682849604516797e+00 3.129745319601965114e+00 3.149807789599413432e+00 3.169870259596861750e+00 3.189932729594310956e+00 3.209995199591759274e+00 3.230057669589207592e+00 3.250120139586655910e+00 3.270182609584104227e+00 3.290245079581553433e+00 3.310307549579001751e+00
-3.310307549579001751e+00 -3.290245079581553433e+00 -3.270182609584104672e+00 -3.250120139586656354e+00 -3.230057669589207592e+00 -3.209995199591759274e+00 -3.189932729594310956e+00 -3.169870259596862194e+00 -3.149807789599413876e+00 -3.129745319601965114e+00 -3.109682849604516797e+00 -3.089620379607068479e+00 -3.069557909609619717e+00 -3.049495439612171399e+00 -3.029432969614722637e+00 -3.009370499617274319e+00 -2.989308029619826002e+00 -2.969245559622377240e+00 -2.949183089624928922e+00 -2.929120619627480160e+00 -2.909058149630031842e+00 -2.888995679632583524e+00 -2.868933209635134762e+00 -2.848870739637686444e+00 -2.828808269640237683e+00 -2.808745799642789365e+00 -2.788683329645341047e+00 -2.768620859647892285e+00 -2.748558389650443967e+00 -2.728495919652995205e+00 -2.708433449655546887e+00 -2.688370979658098570e+00 -2.668308509660649808e+00 -2.648246039663201490e+00 -2.628183569665752728e+00 -2.608121099668304410e+00 -2.588058629670856092e+00 -2.567996159673407330e+00 -2.547933689675959013e+00 -2.527871219678510251e+00 -2.507808749681061933e+00 -2.487746279683613615e+00 -2.467683809686164853e+00 -2.447621339688716535e+00 -2.427558869691267773e+00 -2.407496399693819455e+00 -2.387433929696371138e+00 -2.367371459698922376e+00 -2.347308989701474058e+00 -2.327246519704025296e+00 -2.307184049706576978e+00 -2.287121579709128660e+00 -2.267059109711680343e+00 -2.246996639714231581e+00 -2.226934169716782819e+00 -2.206871699719334501e+00 -2.186809229721886183e+00 -2.166746759724437865e+00 -2.146684289726989103e+00 -2.126621819729540341e+00 -2.106559349732092024e+00 -2.086496879734643706e+00 -2.066434409737195388e+00 -2.046371939739746626e+00 -2.026309469742297864e+00 -2.006246999744849546e+00 -1.986184529747401006e+00 -1.966122059749952689e+00 -1.946059589752504149e+00 -1.925997119755055609e+00 -1.905934649757607069e+00 -1.885872179760158529e+00 -1.865809709762710211e+00 -1.845747239765261671e+00 -1.825684769767813131e+00 -1.805622299770364592e+00 -1.785559829772916052e+00 -1.765497359775467734e+00 -1.745434889778019194e+00 -1.725372419780570654e+00 -1.705309949783122114e+00 -1.685247479785673574e+00 -1.665185009788225257e+00 -1.645122539790776717e+00 -1.625060069793328177e+00 -1.604997599795879637e+00 -1.584935129798431097e+00 -1.564872659800982779e+00 -1.544810189803534239e+00 -1.524747719806085700e+00 -1.504685249808637160e+00 -1.484622779811188620e+00 -1.464560309813740302e+00 -1.444497839816291762e+00 -1.424435369818843222e+00 -1.404372899821394682e+00 -1.384310429823946365e+00 -1.364247959826497825e+00 -1.344185489829049285e+00 -1.324123019831600745e+00 -1.304060549834152205e+00 -1.283998079836703887e+00 -1.263935609839255125e+00 -1.243873139841806807e+00 -1.223810669844358490e+00 -1.203748199846909728e+00 -1.183685729849461410e+00 -1.163623259852012648e+00 -1.143560789854564330e+00 -1.123498319857116012e+00 -1.103435849859667250e+00 -1.083373379862218933e+00 -1.063310909864770171e+00 -1.043248439867321853e+00 -1.023185969869873535e+00 -1.003123499872424773e+00 -9.830610298749764553e-01 -9.629985598775276934e-01 -9.429360898800793755e-01 -9.228736198826310577e-01 -9.028111498851822958e-01 -8.827486798877339780e-01 -8.626862098902852161e-01 -8.426237398928368982e-01 -8.225612698953885804e-01 -8.024987998979398185e-01 -7.824363299004915007e-01 -7.623738599030427388e-01 -7.423113899055944209e-01 -7.222489199081461031e-01 -7.021864499106973412e-01 -6.821239799132490234e-01 -6.620615099158002614e-01 -6.419990399183519436e-01 -6.219365699209036258e-01 -6.018740999234548639e-01 -5.818116299260065460e-01 -5.617491599285577841e-01 -5.416866899311094663e-01 -5.216242199336611485e-01 -5.015617499362123866e-01 -4.814992799387640687e-01 -4.614368099413153068e-01 -4.413743399438669890e-01 -4.213118699464186712e-01 -4.012493999489699092e-01 -3.811869299515215914e-01 -3.611244599540728295e-01 -3.410619899566245117e-01 -3.209995199591761939e-01 -3.009370499617274319e-01 -2.808745799642791141e-01 -2.608121099668303522e-01 -2.407496399693820344e-01 -2.206871699719337165e-01 -2.006246999744849546e-01 -1.805622299770366368e-01 -1.604997599795878749e-01 -1.404372899821395571e-01 -1.203748199846912392e-01 -1.003123499872424773e-01 -8.024987998979415948e-02 -6.018740999234539757e-02 -4.012493999489707974e-02 -2.006246999744876192e-02 0.000000000000000000e+00 2.006246999744831783e-02 4.012493999489707974e-02 6.018740999234539757e-02 8.024987998979371540e-02 1.003123499872424773e-01 1.203748199846907951e-01 1.404372899821395571e-01 1.604997599795878749e-01 1.805622299770361927e-01 2.006246999744849546e-01 2.206871699719332724e-01 2.407496399693820344e-01 2.608121099668303522e-01 2.808745799642786700e-01 3.009370499617274319e-01 3.209995199591757498e-01 3.410619899566245117e-01 3.611244599540728295e-01 3.811869299515211473e-01 4.012493999489699092e-01 4.213118699464182271e-01 4.413743399438669890e-01 4.614368099413153068e-01 4.814992799387636246e-01 5.015617499362123866e-01 5.216242199336607044e-01 5.416866899311090222e-01 5.617491599285577841e-01 5.818116299260061020e-01 6.018740999234548639e-01 6.219365699209031817e-01 6.419990399183514995e-01 6.620615099158002614e-01 6.821239799132485793e-01 7.021864499106973412e-01 7.222489199081456590e-01 7.423113899055939768e-01 7.623738599030422947e-01 7.824363299004915007e-01 8.024987998979398185e-01 8.225612698953881363e-01 8.426237398928364541e-01 8.626862098902847720e-01 8.827486798877339780e-01 9.028111498851822958e-01 9.228736198826306136e-01 9.429360898800789315e-01 9.629985598775272493e-01 9.830610298749764553e-01 1.003123499872424773e+00 1.023185969869873091e+00 1.043248439867321409e+00 1.063310909864769727e+00 1.083373379862218933e+00 1.103435849859667250e+00 1.123498319857115568e+00 1.143560789854563886e+00 1.163623259852012204e+00 1.183685729849461410e+00 1.203748199846909728e+00 1.223810669844358046e+00 1.243873139841806363e+00 1.263935609839254681e+00 1.283998079836703887e+00 1.304060549834152205e+00 1.324123019831600523e+00 1.344185489829048841e+00 1.364247959826497159e+00 1.384310429823946365e+00 1.404372899821394682e+00 1.424435369818843000e+00 1.444497839816291318e+00 1.464560309813739636e+00 1.484622779811188842e+00 1.504685249808637160e+00 1.524747719806085478e+00 1.544810189803533795e+00 1.564872659800982113e+00 1.584935129798431319e+00 1.604997599795879637e+00 1.625060069793327955e+00 1.645122539790776273e+00 1.665185009788224590e+00 1.685247479785673796e+00 1.705309949783122114e+00 1.725372419780570432e+00 1.745434889778018750e+00 1.765497359775467068e+00 1.785559829772916274e+00 1.805622299770364592e+00 1.825684769767812909e+00 1.845747239765261227e+00 1.865809709762709545e+00 1.885872179760158751e+00 1.905934649757607069e+00 1.925997119755055387e+00 1.946059589752503705e+00 1.966122059749952022e+00 1.986184529747401228e+00 2.006246999744849546e+00 2.026309469742297864e+00 2.046371939739746182e+00 2.066434409737194500e+00 2.086496879734643706e+00 2.106559349732092024e+00 2.126621819729540341e+00 2.146684289726988659e+00 2.166746759724436977e+00 2.186809229721886183e+00 2.206871699719334501e+00 2.226934169716782819e+00 2.246996639714231137e+00 2.267059109711679454e+00 2.287121579709128660e+00 2.307184049706576978e+00 2.327246519704025296e+00 2.347308989701473614e+00 2.367371459698921932e+00 2.387433929696371138e+00 2.407496399693819455e+00 2.427558869691267773e+00 2.447621339688716091e+00 2.467683809686164409e+00 2.487746279683613615e+00 2.507808749681061933e+00 2.527871219678510251e+00 2.547933689675958568e+00 2.567996159673406886e+00 2.588058629670856092e+00 2.608121099668304410e+00 2.628183569665752728e+00 2.648246039663201046e+00 2.668308509660649364e+00 2.688370979658098570e+00 2.708433449655546887e+00 2.728495919652995205e+00 2.748558389650443523e+00 2.768620859647891841e+00 2.788683329645341047e+00 2.808745799642789365e+00 2.828808269640237683e+00 2.848870739637686000e+00 2.868933209635134318e+00 2.888995679632583524e+00 2.909058149630031842e+00 2.929120619627480160e+00 2.949183089624928478e+00 2.969245559622376796e+00 2.989308029619826002e+00 3.009370499617274319e+00 3.029432969614722637e+00 3.049495439612170955e+00 3.069557909609619273e+00 3.089620379607068479e+00 3.109682849604516797e+00 3.129745319601965114e+00 3.149807789599413432e+00 3.169870259596861750e+00 3.189932729594310956e+00 3.209995199591759274e+00 3.230057669589207592e+00 3.250120139586655910e+00 3.270182609584104227e+00 3.290245079581553433e+00 3.310307549579001751e+00
-3.310307549579001751e+00 -3.290245079581553433e+00 -3.270182609584104672e+00 -3.250120139586656354e+00 -3.230057669589207592e+00 -3.209995199591759274e+00 -3.189932729594310956e+00 -3.169870259596862194e+00 -3.149807789599413876e+00 -3.129745319601965114e+00 -3.109682849604516797e+00 -3.089620379607068479e+00 -3.069557909609619717e+00 -3.049495439612171399e+00 -3.029432969614722637e+00 -3.009370499617274319e+00 -2.989308029619826002e+00 -2.969245559622377240e+00 -2.949183089624928922e+00 -2.929120619627480160e+00 -2.909058149630031842e+00 -2.888995679632583524e+00 -2.868933209635134762e+00 -2.848870739637686444e+00 -2.828808269640237683e+00 -2.808745799642789365e+00 -2.788683329645341047e+00 -2.768620859647892285e+00 -2.748558389650443967e+00 -2.728495919652995205e+00 -2.708433449655546887e+00 -2.688370979658098570e+00 -2.668308509660649808e+00 -2.648246039663201490e+00 -2.628183569665752728e+00 -2.608121099668304410e+00 -2.588058629670856092e+00 -2.567996159673407330e+00 -2.547933689675959013e+00 -2.527871219678510251e+00 -2.507808749681061933e+00 -2.487746279683613615e+00 -2.467683809686164853e+00 -2.447621339688716535e+00 -2.427558869691267773e+00 -2.407496399693819455e+00 -2.387433929696371138e+00 -2.367371459698922376e+00 -2.347308989701474058e+00 -2.327246519704025296e+00 -2.307184049706576978e+00 -2.287121579709128660e+00 -2.267059109711680343e+00 -2.246996639714231581e+00 -2.226934169716782819e+00 -2.206871699719334501e+00 -2.186809229721886183e+00 -2.166746759724437865e+00 -2.146684289726989103e+00 -2.126621819729540341e+00 -2.106559349732092024e+00 -2.086496879734643706e+00 -2.066434409737195388e+00 -2.046371939739746626e+00 -2.026309469742297864e+00 -2.006246999744849546e+00 -1.986184529747401006e+00 -1.966122059749952689e+00 -1.946059589752504149e+00 -1.925997119755055609e+00 -1.905934649757607069e+00 -1.885872179760158529e+00 -1.865809709762710211e+00 -1.845747239765261671e+00 -1.825684769767813131e+00 -1.805622299770364592e+00 -1.785559829772916052e+00 -1.765497359775467734e+00 -1.745434889778019194e+00 -1.725372419780570654e+00 -1.705309949783122114e+00 -1.685247479785673574e+00 -1.665185009788225257e+00 -1.645122539790776717e+00 -1.625060069793328177e+00 -1.604997599795879637e+00 -1.584935129798431097e+00 -1.564872659800982779e+00 -1.544810189803534239e+00 -1.524747719806085700e+00 -1.504685249808637160e+00 -1.484622779811188620e+00 -1.464560309813740302e+00 -1.444497839816291762e+00 -1.424435369818843222e+00 -1.404372899821394682e+00 -1.384310429823946365e+00 -1.364247959826497825e+00 -1.344185489829049285e+00 -1.324123019831600745e+00 -1.304060549834152205e+00 -1.283998079836703887e+00 -1.263935609839255125e+00 -1.243873139841806807e+00 -1.223810669844358490e+00 -1.203748199846909728e+00 -1.183685729849461410e+00 -1.163623259852012648e+00 -1.143560789854564330e+00 -1.123498319857116012e+00 -1.103435849859667250e+00 -1.083373379862218933e+00 -1.063310909864770171e+00 -1.043248439867321853e+00 -1.023185969869873535e+00 -1.003123499872424773e+00 -9.830610298749764553e-01 -9.629985598775276934e-01 -9.429360898800793755e-01 -9.228736198826310577e-01 -9.028111498851822958e-01 -8.827486798877339780e-01 -8.626862098902852161e-01 -8.426237398928368982e-01 -8.225612698953885804e-01 -8.024987998979398185e-01 -7.824363299004915007e-01 -7.623738599030427388e-01 -7.423113899055944209e-01 -7.222489199081461031e-01 -7.021864499106973412e-01 -6.821239799132490234e-01 -6.620615099158002614e-01 -6.419990399183519436e-01 -6.219365699209036258e-01 -6.018740999234548639e-01 -5.818116299260065460e-01 -5.617491599285577841e-01 -5.416866899311094663e-01 -5.216242199336611485e-01 -5.015617499362123866e-01 -4.814992799387640687e-01 -4.614368099413153068e-01 -4.413743399438669890e-01 -4.213118699464186712e-01 -4.012493999489699092e-01 -3.811869299515215914e-01 -3.611244599540728295e-01 -3.410619899566245117e-01 -3.209995199591761939e-01 -3.009370499617274319e-01 -2.808745799642791141e-01 -2.608121099668303522e-01 -2.407496399693820344e-01 -2.206871699719337165e-01 -2.006246999744849546e-01 -1.805622299770366368e-01 -1.604997599795878749e-01 -1.404372899821395571e-01 -1.203748199846912392e-01 -1.003123499872424773e-01 -8.024987998979415948e-02 -6.018740999234539757e-02 -4.012493999489707974e-02 -2.006246999744876192e-02 0.000000000000000000e+00 2.006246999744831783e-02 4.012493999489707974e-02 6.018740999234539757e-02 8.024987998979371540e-02 1.003123499872424773e-01 1.203748199846907951e-01 1.404372899821395571e-01 1.604997599795878749e-01 1.805622299770361927e-01 2.006246999744849546e-01 2.206871699719332724e-01 2.407496399693820344e-01 2.608121099668303522e-01 2.808745799642786700e-01 3.009370499617274319e-01 3.209995199591757498e-01 3.410619899566245117e-01 3.611244599540728295e-01 3.811869299515211473e-01 4.012493999489699092e-01 4.213118699464182271e-01 4.413743399438669890e-01 4.614368099413153068e-01 4.814992799387636246e-01 5.015617499362123866e-01 5.216242199336607044e-01 5.416866899311090222e-01 5.617491599285577841e-01 5.818116299260061020e-01 6.018740999234548639e-01 6.219365699209031817e-01 6.419990399183514995e-01 6.620615099158002614e-01 6.821239799132485793e-01 7.021864499106973412e-01 7.222489199081456590e-01 7.423113899055939768e-01 7.623738599030422947e-01 7.824363299004915007e-01 8.024987998979398185e-01 8.225612698953881363e-01 8.426237398928364541e-01 8.626862098902847720e-01 8.827486798877339780e-01 9.028111498851822958e-01 9.228736198826306136e-01 9.429360898800789315e-01 9.629985598775272493e-01 9.830610298749764553e-01 1.003123499872424773e+00 1.023185969869873091e+00 1.043248439867321409e+00 1.063310909864769727e+00 1.083373379862218933e+00 1.103435849859667250e+00 1.123498319857115568e+00 1.143560789854563886e+00 1.163623259852012204e+00 1.183685729849461410e+00 1.203748199846909728e+00 1.223810669844358046e+00 1.243873139841806363e+00 1.263935609839254681e+00 1.283998079836703887e+00 1.304060549834152205e+00 1.324123019831600523e+00 1.344185489829048841e+00 1.364247959826497159e+00 1.384310429823946365e+00 1.404372899821394682e+00 1.424435369818843000e+00 1.444497839816291318e+00 1.464560309813739636e+00 1.484622779811188842e+00 1.504685249808637160e+00 1.524747719806085478e+00 1.544810189803533795e+00 1.564872659800982113e+00 1.584935129798431319e+00 1.604997599795879637e+00 1.625060069793327955e+00 1.645122539790776273e+00 1.665185009788224590e+00 1.685247479785673796e+00 1.705309949783122114e+00 1.725372419780570432e+00 1.745434889778018750e+00 1.765497359775467068e+00 1.785559829772916274e+00 1.805622299770364592e+00 1.825684769767812909e+00 1.845747239765261227e+00 1.865809709762709545e+00 1.885872179760158751e+00 1.905934649757607069e+00 1.925997119755055387e+00 1.946059589752503705e+00 1.966122059749952022e+00 1.986184529747401228e+00 2.006246999744849546e+00 2.026309469742297864e+00 2.046371939739746182e+00 2.066434409737194500e+00 2.086496879734643706e+00 2.106559349732092024e+00 2.126621819729540341e+00 2.146684289726988659e+00 2.166746759724436977e+00 2.186809229721886183e+00 2.206871699719334501e+00 2.226934169716782819e+00 2.246996639714231137e+00 2.267059109711679454e+00 2.287121579709128660e+00 2.307184049706576978e+00 2.327246519704025296e+00 2.347308989701473614e+00 2.367371459698921932e+00 2.387433929696371138e+00 2.407496399693819455e+00 2.427558869691267773e+00 2.447621339688716091e+00 2.467683809686164409e+00 2.487746279683613615e+00 2.507808749681061933e+00 2.527871219678510251e+00 2.547933689675958568e+00 2.567996159673406886e+00 2.588058629670856092e+00 2.608121099668304410e+00 2.628183569665752728e+00 2.648246039663201046e+00 2.668308509660649364e+00 2.688370979658098570e+00 2.708433449655546887e+00 2.728495919652995205e+00 2.748558389650443523e+00 2.768620859647891841e+00 2.788683329645341047e+00 2.808745799642789365e+00 2.828808269640237683e+00 2.848870739637686000e+00 2.868933209635134318e+00 2.888995679632583524e+00 2.909058149630031842e+00 2.929120619627480160e+00 2.949183089624928478e+00 2.969245559622376796e+00 2.989308029619826002e+00 3.009370499617274319e+00 3.029432969614722637e+00 3.049495439612170955e+00 3.069557909609619273e+00 3.089620379607068479e+00 3.109682849604516797e+00 3.129745319601965114e+00 3.149807789599413432e+00 3.169870259596861750e+00 3.189932729594310956e+00 3.209995199591759274e+00 3.230057669589207592e+00 3.250120139586655910e+00 3.270182609584104227e+00 3.290245079581553433e+00 3.310307549579001751e+00
-3.310307549579001751e+00 -3.290245079581553433e+00 -3.270182609584104672e+00 -3.250120139586656354e+00 -3.230057669589207592e+00 -3.209995199591759274e+00 -3.189932729594310956e+00 -3.169870259596862194e+00 -3.149807789599413876e+00 -3.129745319601965114e+00 -3.109682849604516797e+00 -3.089620379607068479e+00 -3.069557909609619717e+00 -3.049495439612171399e+00 -3.029432969614722637e+00 -3.009370499617274319e+00 -2.989308029619826002e+00 -2.969245559622377240e+00 -2.949183089624928922e+00 -2.929120619627480160e+00 -2.909058149630031842e+00 -2.888995679632583524e+00 -2.868933209635134762e+00 -2.848870739637686444e+00 -2.828808269640237683e+00 -2.808745799642789365e+00 -2.788683329645341047e+00 -2.768620859647892285e+00 -2.748558389650443967e+00 -2.728495919652995205e+00 -2.708433449655546887e+00 -2.688370979658098570e+00 -2.668308509660649808e+00 -2.648246039663201490e+00 -2.628183569665752728e+00 -2.608121099668304410e+00 -2.588058629670856092e+00 -2.567996159673407330e+00 -2.547933689675959013e+00 -2.527871219678510251e+00 -2.507808749681061933e+00 -2.487746279683613615e+00 -2.467683809686164853e+00 -2.447621339688716535e+00 -2.427558869691267773e+00 -2.407496399693819455e+00 -2.387433929696371138e+00 -2.367371459698922376e+00 -2.347308989701474058e+00 -2.327246519704025296e+00 -2.307184049706576978e+00 -2.287121579709128660e+00 -2.267059109711680343e+00 -2.246996639714231581e+00 -2.226934169716782819e+00 -2.206871699719334501e+00 -2.186809229721886183e+00 -2.166746759724437865e+00 -2.146684289726989103e+00 -2.126621819729540341e+00 -2.106559349732092024e+00 -2.086496879734643706e+00 -2.066434409737195388e+00 -2.046371939739746626e+00 -2.026309469742297864e+00 -2.006246999744849546e+00 -1.986184529747401006e+00 -1.966122059749952689e+00 -1.946059589752504149e+00 -1.925997119755055609e+00 -1.905934649757607069e+00 -1.885872179760158529e+00 -1.865809709762710211e+00 -1.845747239765261671e+00 -1.825684769767813131e+00 -1.805622299770364592e+00 -1.785559829772916052e+00 -1.765497359775467734e+00 -1.745434889778019194e+00 -1.725372419780570654e+00 -1.705309949783122114e+00 -1.685247479785673574e+00 -1.665185009788225257e+00 -1.645122539790776717e+00 -1.625060069793328177e+00 -1.604997599795879637e+00 -1.584935129798431097e+00 -1.564872659800982779e+00 -1.544810189803534239e+00 -1.524747719806085700e+00 -1.504685249808637160e+00 -1.484622779811188620e+00 -1.464560309813740302e+00 -1.444497839816291762e+00 -1.424435369818843222e+00 -1.404372899821394682e+00 -1.384310429823946365e+00 -1.364247959826497825e+00 -1.344185489829049285e+00 -1.324123019831600745e+00 -1.304060549834152205e+00 -1.283998079836703887e+00 -1.263935609839255125e+00 -1.243873139841806807e+00 -1.223810669844358490e+00 -1.203748199846909728e+00 -1.183685729849461410e+00 -1.163623259852012648e+00 -1.143560789854564330e+00 -1.123498319857116012e+00 -1.103435849859667250e+00 -1.083373379862218933e+00 -1.063310909864770171e+00 -1.043248439867321853e+00 -1.023185969869873535e+00 -1.003123499872424773e+00 -9.830610298749764553e-01 -9.629985598775276934e-01 -9.429360898800793755e-01 -9.228736198826310577e-01 -9.028111498851822958e-01 -8.827486798877339780e-01 -8.626862098902852161e-01 -8.426237398928368982e-01 -8.225612698953885804e-01 -8.024987998979398185e-01 -7.824363299004915007e-01 -7.623738599030427388e-01 -7.423113899055944209e-01 -7.222489199081461031e-01 -7.021864499106973412e-01 -6.821239799132490234e-01 -6.620615099158002614e-01 -6.419990399183519436e-01 -6.219365699209036258e-01 -6.018740999234548639e-01 -5.818116299260065460e-01 -5.617491599285577841e-01 -5.416866899311094663e-01 -5.216242199336611485e-01 -5.015617499362123866e-01 -4.814992799387640687e-01 -4.614368099413153068e-01 -4.413743399438669890e-01 -4.213118699464186712e-01 -4.012493999489699092e-01 -3.811869299515215914e-01 -3.611244599540728295e-01 -3.410619899566245117e-01 -3.209995199591761939e-01 -3.009370499617274319e-01 -2.808745799642791141e-01 -2.608121099668303522e-01 -2.407496399693820344e-01 -2.206871699719337165e-01 -2.006246999744849546e-01 -1.805622299770366368e-01 -1.604997599795878749e-01 -1.404372899821395571e-01 -1.203748199846912392e-01 -1.003123499872424773e-01 -8.024987998979415948e-02 -6.018740999234539757e-02 -4.012493999489707974e-02 -2.006246999744876192e-02 0.000000000000000000e+00 2.006246999744831783e-02 4.012493999489707974e-02 6.018740999234539757e-02 8.024987998979371540e-02 1.003123499872424773e-01 1.203748199846907951e-01 1.404372899821395571e-01 1.604997599795878749e-01 1.805622299770361927e-01 2.006246999744849546e-01 2.206871699719332724e-01 2.407496399693820344e-01 2.608121099668303522e-01 2.808745799642786700e-01 3.009370499617274319e-01 3.209995199591757498e-01 3.410619899566245117e-01 3.611244599540728295e-01 3.811869299515211473e-01 4.012493999489699092e-01 4.213118699464182271e-01 4.413743399438669890e-01 4.614368099413153068e-01 4.814992799387636246e-01 5.015617499362123866e-01 5.216242199336607044e-01 5.416866899311090222e-01 5.617491599285577841e-01 5.818116299260061020e-01 6.018740999234548639e-01 6.219365699209031817e-01 6.419990399183514995e-01 6.620615099158002614e-01 6.821239799132485793e-01 7.021864499106973412e-01 7.222489199081456590e-01 7.423113899055939768e-01 7.623738599030422947e-01 7.824363299004915007e-01 8.024987998979398185e-01 8.225612698953881363e-01 8.426237398928364541e-01 8.626862098902847720e-01 8.827486798877339780e-01 9.028111498851822958e-01 9.228736198826306136e-01 9.429360898800789315e-01 9.629985598775272493e-01 9.830610298749764553e-01 1.003123499872424773e+00 1.023185969869873091e+00 1.043248439867321409e+00 1.063310909864769727e+00 1.083373379862218933e+00 1.103435849859667250e+00 1.123498319857115568e+00 1.143560789854563886e+00 1.163623259852012204e+00 1.183685729849461410e+00 1.203748199846909728e+00 1.223810669844358046e+00 1.243873139841806363e+00 1.263935609839254681e+00 1.283998079836703887e+00 1.304060549834152205e+00 1.324123019831600523e+00 1.344185489829048841e+00 1.364247959826497159e+00 1.384310429823946365e+00 1.404372899821394682e+00 1.424435369818843000e+00 1.444497839816291318e+00 1.464560309813739636e+00 1.484622779811188842e+00 1.504685249808637160e+00 1.524747719806085478e+00 1.544810189803533795e+00 1.564872659800982113e+00 1.584935129798431319e+00 1.604997599795879637e+00 1.625060069793327955e+00 1.645122539790776273e+00 1.665185009788224590e+00 1.685247479785673796e+00 1.705309949783122114e+00 1.725372419780570432e+00 1.745434889778018750e+00 1.765497359775467068e+00 1.785559829772916274e+00 1.805622299770364592e+00 1.825684769767812909e+00 1.845747239765261227e+00 1.865809709762709545e+00 1.885872179760158751e+00 1.905934649757607069e+00 1.925997119755055387e+00 1.946059589752503705e+00 1.966122059749952022e+00 1.986184529747401228e+00 2.006246999744849546e+00 2.026309469742297864e+00 2.046371939739746182e+00 2.066434409737194500e+00 2.086496879734643706e+00 2.106559349732092024e+00 2.126621819729540341e+00 2.146684289726988659e+00 2.166746759724436977e+00 2.186809229721886183e+00 2.206871699719334501e+00 2.226934169716782819e+00 2.246996639714231137e+00 2.267059109711679454e+00 2.287121579709128660e+00 2.307184049706576978e+00 2.327246519704025296e+00 2.347308989701473614e+00 2.367371459698921932e+00 2.387433929696371138e+00 2.407496399693819455e+00 2.427558869691267773e+00 2.447621339688716091e+00 2.467683809686164409e+00 2.487746279683613615e+00 2.507808749681061933e+00 2.527871219678510251e+00 2.547933689675958568e+00 2.567996159673406886e+00 2.588058629670856092e+00 2.608121099668304410e+00 2.628183569665752728e+00 2.648246039663201046e+00 2.668308509660649364e+00 2.688370979658098570e+00 2.708433449655546887e+00 2.728495919652995205e+00 2.748558389650443523e+00 2.768620859647891841e+00 2.788683329645341047e+00 2.808745799642789365e+00 2.828808269640237683e+00 2.848870739637686000e+00 2.868933209635134318e+00 2.888995679632583524e+00 2.909058149630031842e+00 2.929120619627480160e+00 2.949183089624928478e+00 2.969245559622376796e+00 2.989308029619826002e+00 3.009370499617274319e+00 3.029432969614722637e+00 3.049495439612170955e+00 3.069557909609619273e+00 3.089620379607068479e+00 3.109682849604516797e+00 3.129745319601965114e+00 3.149807789599413432e+00 3.169870259596861750e+00 3.189932729594310956e+00 3.209995199591759274e+00 3.230057669589207592e+00 3.250120139586655910e+00 3.270182609584104227e+00 3.290245079581553433e+00 3.310307549579001751e+00
-3.310307549579001751e+00 -3.290245079581553433e+00 -3.270182609584104672e+00 -3.250120139586656354e+00 -3.230057669589207592e+00 -3.209995199591759274e+00 -3.189932729594310956e+00 -3.169870259596862194e+00 -3.149807789599413876e+00 -3.129745319601965114e+00 -3.109682849604516797e+00 -3.089620379607068479e+00 -3.069557909609619717e+00 -3.049495439612171399e+00 -3.029432969614722637e+00 -3.009370499617274319e+00 -2.989308029619826002e+00 -2.969245559622377240e+00 -2.949183089624928922e+00 -2.929120619627480160e+00 -2.909058149630031842e+00 -2.888995679632583524e+00 -2.868933209635134762e+00 -2.848870739637686444e+00 -2.828808269640237683e+00 -2.808745799642789365e+00 -2.788683329645341047e+00 -2.768620859647892285e+00 -2.748558389650443967e+00 -2.728495919652995205e+00 -2.708433449655546887e+00 -2.688370979658098570e+00 -2.668308509660649808e+00 -2.648246039663201490e+00 -2.628183569665752728e+00 -2.608121099668304410e+00 -2.588058629670856092e+00 -2.567996159673407330e+00 -2.547933689675959013e+00 -2.527871219678510251e+00 -2.507808749681061933e+00 -2.487746279683613615e+00 -2.467683809686164853e+00 -2.447621339688716535e+00 -2.427558869691267773e+00 -2.407496399693819455e+00 -2.387433929696371138e+00 -2.367371459698922376e+00 -2.347308989701474058e+00 -2.327246519704025296e+00 -2.307184049706576978e+00 -2.287121579709128660e+00 -2.267059109711680343e+00 -2.246996639714231581e+00 -2.226934169716782819e+00 -2.206871699719334501e+00 -2.186809229721886183e+00 -2.166746759724437865e+00 -2.146684289726989103e+00 -2.126621819729540341e+00 -2.106559349732092024e+00 -2.086496879734643706e+00 -2.066434409737195388e+00 -2.046371939739746626e+00 -2.026309469742297864e+00 -2.006246999744849546e+00 -1.986184529747401006e+00 -1.966122059749952689e+00 -1.946059589752504149e+00 -1.925997119755055609e+00 -1.905934649757607069e+00 -1.885872179760158529e+00 -1.865809709762710211e+00 -1.845747239765261671e+00 -1.825684769767813131e+00 -1.805622299770364592e+00 -1.785559829772916052e+00 -1.765497359775467734e+00 -1.745434889778019194e+00 -1.725372419780570654e+00 -1.705309949783122114e+00 -1.685247479785673574e+00 -1.665185009788225257e+00 -1.645122539790776717e+00 -1.625060069793328177e+00 -1.604997599795879637e+00 -1.584935129798431097e+00 -1.564872659800982779e+00 -1.544810189803534239e+00 -1.524747719806085700e+00 -1.504685249808637160e+00 -1.484622779811188620e+00 -1.464560309813740302e+00 -1.444497839816291762e+00 -1.424435369818843222e+00 -1.404372899821394682e+00 -1.384310429823946365e+00 -1.364247959826497825e+00 -1.344185489829049285e+00 -1.324123019831600745e+00 -1.304060549834152205e+00 -1.283998079836703887e+00 -1.263935609839255125e+00 -1.243873139841806807e+00 -1.223810669844358490e+00 -1.203748199846909728e+00 -1.183685729849461410e+00 -1.163623259852012648e+00 -1.143560789854564330e+00 -1.123498319857116012e+00 -1.103435849859667250e+00 -1.083373379862218933e+00 -1.063310909864770171e+00 -1.043248439867321853e+00 -1.023185969869873535e+00 -1.003123499872424773e+00 -9.830610298749764553e-01 -9.629985598775276934e-01 -9.429360898800793755e-01 -9.228736198826310577e-01 -9.028111498851822958e-01 -8.827486798877339780e-01 -8.626862098902852161e-01 -8.426237398928368982e-01 -8.225612698953885804e-01 -8.024987998979398185e-01 -7.824363299004915007e-01 -7.623738599030427388e-01 -7.423113899055944209e-01 -7.222489199081461031e-01 -7.021864499106973412e-01 -6.821239799132490234e-01 -6.620615099158002614e-01 -6.419990399183519436e-01 -6.219365699209036258e-01 -6.018740999234548639e-01 -5.818116299260065460e-01 -5.617491599285577841e-01 -5.416866899311094663e-01 -5.216242199336611485e-01 -5.015617499362123866e-01 -4.814992799387640687e-01 -4.614368099413153068e-01 -4.413743399438669890e-01 -4.213118699464186712e-01 -4.012493999489699092e-01 -3.811869299515215914e-01 -3.611244599540728295e-01 -3.410619899566245117e-01 -3.209995199591761939e-01 -3.009370499617274319e-01 -2.808745799642791141e-01 -2.608121099668303522e-01 -2.407496399693820344e-01 -2.206871699719337165e-01 -2.006246999744849546e-01 -1.805622299770366368e-01 -1.604997599795878749e-01 -1.404372899821395571e-01 -1.203748199846912392e-01 -1.003123499872424773e-01 -8.024987998979415948e-02 -6.018740999234539757e-02 -4.012493999489707974e-02 -2.006246999744876192e-02 0.000000000000000000e+00 2.006246999744831783e-02 4.012493999489707974e-02 6.018740999234539757e-02 8.024987998979371540e-02 1.003123499872424773e-01 1.203748199846907951e-01 1.404372899821395571e-01 1.604997599795878749e-01 1.805622299770361927e-01 2.006246999744849546e-01 2.206871699719332724e-01 2.407496399693820344e-01 2.608121099668303522e-01 2.808745799642786700e-01 3.009370499617274319e-01 3.209995199591757498e-01 3.410619899566245117e-01 3.611244599540728295e-01 3.811869299515211473e-01 4.012493999489699092e-01 4.213118699464182271e-01 4.413743399438669890e-01 4.614368099413153068e-01 4.814992799387636246e-01 5.015617499362123866e-01 5.216242199336607044e-01 5.416866899311090222e-01 5.617491599285577841e-01 5.818116299260061020e-01 6.018740999234548639e-01 6.219365699209031817e-01 6.419990399183514995e-01 6.620615099158002614e-01 6.821239799132485793e-01 7.021864499106973412e-01 7.222489199081456590e-01 7.423113899055939768e-01 7.623738599030422947e-01 7.824363299004915007e-01 8.024987998979398185e-01 8.225612698953881363e-01 8.426237398928364541e-01 8.626862098902847720e-01 8.827486798877339780e-01 9.028111498851822958e-01 9.228736198826306136e-01 9.429360898800789315e-01 9.629985598775272493e-01 9.830610298749764553e-01 1.003123499872424773e+00 1.023185969869873091e+00 1.043248439867321409e+00 1.063310909864769727e+00 1.083373379862218933e+00 1.103435849859667250e+00 1.123498319857115568e+00 1.143560789854563886e+00 1.163623259852012204e+00 1.183685729849461410e+00 1.203748199846909728e+00 1.223810669844358046e+00 1.243873139841806363e+00 1.263935609839254681e+00 1.283998079836703887e+00 1.304060549834152205e+00 1.324123019831600523e+00 1.344185489829048841e+00 1.364247959826497159e+00 1.384310429823946365e+00 1.404372899821394682e+00 1.424435369818843000e+00 1.444497839816291318e+00 1.464560309813739636e+00 1.484622779811188842e+00 1.504685249808637160e+00 1.524747719806085478e+00 1.544810189803533795e+00 1.564872659800982113e+00 1.584935129798431319e+00 1.604997599795879637e+00 1.625060069793327955e+00 1.645122539790776273e+00 1.665185009788224590e+00 1.685247479785673796e+00 1.705309949783122114e+00 1.725372419780570432e+00 1.745434889778018750e+00 1.765497359775467068e+00 1.785559829772916274e+00 1.805622299770364592e+00 1.825684769767812909e+00 1.845747239765261227e+00 1.865809709762709545e+00 1.885872179760158751e+00 1.905934649757607069e+00 1.925997119755055387e+00 1.946059589752503705e+00 1.966122059749952022e+00 1.986184529747401228e+00 2.006246999744849546e+00 2.026309469742297864e+00 2.046371939739746182e+00 2.066434409737194500e+00 2.086496879734643706e+00 2.106559349732092024e+00 2.126621819729540341e+00 2.146684289726988659e+00 2.166746759724436977e+00 2.186809229721886183e+00 2.206871699719334501e+00 2.226934169716782819e+00 2.246996639714231137e+00 2.267059109711679454e+00 2.287121579709128660e+00 2.307184049706576978e+00 2.327246519704025296e+00 2.347308989701473614e+00 2.367371459698921932e+00 2.387433929696371138e+00 2.407496399693819455e+00 2.427558869691267773e+00 2.447621339688716091e+00 2.467683809686164409e+00 2.487746279683613615e+00 2.507808749681061933e+00 2.527871219678510251e+00 2.547933689675958568e+00 2.567996159673406886e+00 2.588058629670856092e+00 2.608121099668304410e+00 2.628183569665752728e+00 2.648246039663201046e+00 2.668308509660649364e+00 2.688370979658098570e+00 2.708433449655546887e+00 2.728495919652995205e+00 2.748558389650443523e+00 2.768620859647891841e+00 2.788683329645341047e+00 2.808745799642789365e+00 2.828808269640237683e+00 2.848870739637686000e+00 2.868933209635134318e+00 2.888995679632583524e+00 2.909058149630031842e+00 2.929120619627480160e+00 2.949183089624928478e+00 2.969245559622376796e+00 2.989308029619826002e+00 3.009370499617274319e+00 3.029432969614722637e+00 3.049495439612170955e+00 3.069557909609619273e+00 3.089620379607068479e+00 3.109682849604516797e+00 3.129745319601965114e+00 3.149807789599413432e+00 3.169870259596861750e+00 3.189932729594310956e+00 3.209995199591759274e+00 3.230057669589207592e+00 3.250120139586655910e+00 3.270182609584104227e+00 3.290245079581553433e+00 3.310307549579001751e+00
-3.310307549579001751e+00 -3.290245079581553433e+00 -3.270182609584104672e+00 -3.250120139586656354e+00 -3.230057669589207592e+00 -3.209995199591759274e+00 -3.189932729594310956e+00 -3.169870259596862194e+00 -3.149807789599413876e+00 -3.129745319601965114e+00 -3.109682849604516797e+00 -3.089620379607068479e+00 -3.069557909609619717e+00 -3.049495439612171399e+00 -3.029432969614722637e+00 -3.009370499617274319e+00 -2.989308029619826002e+00 -2.969245559622377240e+00 -2.949183089624928922e+00 -2.929120619627480160e+00 -2.909058149630031842e+00 -2.888995679632583524e+00 -2.868933209635134762e+00 -2.848870739637686444e+00 -2.828808269640237683e+00 -2.808745799642789365e+00 -2.788683329645341047e+00 -2.768620859647892285e+00 -2.748558389650443967e+00 -2.728495919652995205e+00 -2.708433449655546887e+00 -2.688370979658098570e+00 -2.668308509660649808e+00 -2.648246039663201490e+00 -2.628183569665752728e+00 -2.608121099668304410e+00 -2.588058629670856092e+00 -2.567996159673407330e+00 -2.547933689675959013e+00 -2.527871219678510251e+00 -2.507808749681061933e+00 -2.487746279683613615e+00 -2.467683809686164853e+00 -2.447621339688716535e+00 -2.427558869691267773e+00 -2.407496399693819455e+00 -2.387433929696371138e+00 -2.367371459698922376e+00 -2.347308989701474058e+00 -2.327246519704025296e+00 -2.307184049706576978e+00 -2.287121579709128660e+00 -2.267059109711680343e+00 -2.246996639714231581e+00 -2.226934169716782819e+00 -2.206871699719334501e+00 -2.186809229721886183e+00 -2.166746759724437865e+00 -2.146684289726989103e+00 -2.126621819729540341e+00 -2.106559349732092024e+00 -2.086496879734643706e+00 -2.066434409737195388e+00 -2.046371939739746626e+00 -2.026309469742297864e+00 -2.006246999744849546e+00 -1.986184529747401006e+00 -1.966122059749952689e+00 -1.946059589752504149e+00 -1.925997119755055609e+00 -1.905934649757607069e+00 -1.885872179760158529e+00 -1.865809709762710211e+00 -1.845747239765261671e+00 -1.825684769767813131e+00 -1.805622299770364592e+00 -1.785559829772916052e+00 -1.765497359775467734e+00 -1.745434889778019194e+00 -1.725372419780570654e+00 -1.705309949783122114e+00 -1.685247479785673574e+00 -1.665185009788225257e+00 -1.645122539790776717e+00 -1.625060069793328177e+00 -1.604997599795879637e+00 -1.584935129798431097e+00 -1.564872659800982779e+00 -1.544810189803534239e+00 -1.524747719806085700e+00 -1.504685249808637160e+00 -1.484622779811188620e+00 -1.464560309813740302e+00 -1.444497839816291762e+00 -1.424435369818843222e+00 -1.404372899821394682e+00 -1.384310429823946365e+00 -1.364247959826497825e+00 -1.344185489829049285e+00 -1.324123019831600745e+00 -1.304060549834152205e+00 -1.283998079836703887e+00 -1.263935609839255125e+00 -1.243873139841806807e+00 -1.223810669844358490e+00 -1.203748199846909728e+00 -1.183685729849461410e+00 -1.163623259852012648e+00 -1.143560789854564330e+00 -1.123498319857116012e+00 -1.103435849859667250e+00 -1.083373379862218933e+00 -1.063310909864770171e+00 -1.043248439867321853e+00 -1.023185969869873535e+00 -1.003123499872424773e+00 -9.830610298749764553e-01 -9.629985598775276934e-01 -9.429360898800793755e-01 -9.228736198826310577e-01 -9.028111498851822958e-01 -8.827486798877339780e-01 -8.626862098902852161e-01 -8.426237398928368982e-01 -8.225612698953885804e-01 -8.024987998979398185e-01 -7.824363299004915007e-01 -7.623738599030427388e-01 -7.423113899055944209e-01 -7.222489199081461031e-01 -7.021864499106973412e-01 -6.821239799132490234e-01 -6.620615099158002614e-01 -6.419990399183519436e-01 -6.219365699209036258e-01 -6.018740999234548639e-01 -5.818116299260065460e-01 -5.617491599285577841e-01 -5.416866899311094663e-01 -5.216242199336611485e-01 -5.015617499362123866e-01 -4.814992799387640687e-01 -4.614368099413153068e-01 -4.413743399438669890e-01 -4.213118699464186712e-01 -4.012493999489699092e-01 -3.811869299515215914e-01 -3.611244599540728295e-01 -3.410619899566245117e-01 -3.209995199591761939e-01 -3.009370499617274319e-01 -2.808745799642791141e-01 -2.608121099668303522e-01 -2.407496399693820344e-01 -2.206871699719337165e-01 -2.006246999744849546e-01 -1.805622299770366368e-01 -1.604997599795878749e-01 -1.404372899821395571e-01 -1.203748199846912392e-01 -1.003123499872424773e-01 -8.024987998979415948e-02 -6.018740999234539757e-02 -4.012493999489707974e-02 -2.006246999744876192e-02 0.000000000000000000e+00 2.006246999744831783e-02 4.012493999489707974e-02 6.018740999234539757e-02 8.024987998979371540e-02 1.003123499872424773e-01 1.203748199846907951e-01 1.404372899821395571e-01 1.604997599795878749e-01 1.805622299770361927e-01 2.006246999744849546e-01 2.206871699719332724e-01 2.407496399693820344e-01 2.608121099668303522e-01 2.808745799642786700e-01 3.009370499617274319e-01 3.209995199591757498e-01 3.410619899566245117e-01 3.611244599540728295e-01 3.811869299515211473e-01 4.012493999489699092e-01 4.213118699464182271e-01 4.413743399438669890e-01 4.614368099413153068e-01 4.814992799387636246e-01 5.015617499362123866e-01 5.216242199336607044e-01 5.416866899311090222e-01 5.617491599285577841e-01 5.818116299260061020e-01 6.018740999234548639e-01 6.219365699209031817e-01 6.419990399183514995e-01 6.620615099158002614e-01 6.821239799132485793e-01 7.021864499106973412e-01 7.222489199081456590e-01 7.423113899055939768e-01 7.623738599030422947e-01 7.824363299004915007e-01 8.024987998979398185e-01 8.225612698953881363e-01 8.426237398928364541e-01 8.626862098902847720e-01 8.827486798877339780e-01 9.028111498851822958e-01 9.228736198826306136e-01 9.429360898800789315e-01 9.629985598775272493e-01 9.830610298749764553e-01 1.003123499872424773e+00 1.023185969869873091e+00 1.043248439867321409e+00 1.063310909864769727e+00 1.083373379862218933e+00 1.103435849859667250e+00 1.123498319857115568e+00 1.143560789854563886e+00 1.163623259852012204e+00 1.183685729849461410e+00 1.203748199846909728e+00 1.223810669844358046e+00 1.243873139841806363e+00 1.263935609839254681e+00 1.283998079836703887e+00 1.304060549834152205e+00 1.324123019831600523e+00 1.344185489829048841e+00 1.364247959826497159e+00 1.384310429823946365e+00 1.404372899821394682e+00 1.424435369818843000e+00 1.444497839816291318e+00 1.464560309813739636e+00 1.484622779811188842e+00 1.504685249808637160e+00 1.524747719806085478e+00 1.544810189803533795e+00 1.564872659800982113e+00 1.584935129798431319e+00 1.604997599795879637e+00 1.625060069793327955e+00 1.645122539790776273e+00 1.665185009788224590e+00 1.685247479785673796e+00 1.705309949783122114e+00 1.725372419780570432e+00 1.745434889778018750e+00 1.765497359775467068e+00 1.785559829772916274e+00 1.805622299770364592e+00 1.825684769767812909e+00 1.845747239765261227e+00 1.865809709762709545e+00 1.885872179760158751e+00 1.905934649757607069e+00 1.925997119755055387e+00 1.946059589752503705e+00 1.966122059749952022e+00 1.986184529747401228e+00 2.006246999744849546e+00 2.026309469742297864e+00 2.046371939739746182e+00 2.066434409737194500e+00 2.086496879734643706e+00 2.106559349732092024e+00 2.126621819729540341e+00 2.146684289726988659e+00 2.166746759724436977e+00 2.186809229721886183e+00 2.206871699719334501e+00 2.226934169716782819e+00 2.246996639714231137e+00 2.267059109711679454e+00 2.287121579709128660e+00 2.307184049706576978e+00 2.327246519704025296e+00 2.347308989701473614e+00 2.367371459698921932e+00 2.387433929696371138e+00 2.407496399693819455e+00 2.427558869691267773e+00 2.447621339688716091e+00 2.467683809686164409e+00 2.487746279683613615e+00 2.507808749681061933e+00 2.527871219678510251e+00 2.547933689675958568e+00 2.567996159673406886e+00 2.588058629670856092e+00 2.608121099668304410e+00 2.628183569665752728e+00 2.648246039663201046e+00 2.668308509660649364e+00 2.688370979658098570e+00 2.708433449655546887e+00 2.728495919652995205e+00 2.748558389650443523e+00 2.768620859647891841e+00 2.788683329645341047e+00 2.808745799642789365e+00 2.828808269640237683e+00 2.848870739637686000e+00 2.868933209635134318e+00 2.888995679632583524e+00 2.909058149630031842e+00 2.929120619627480160e+00 2.949183089624928478e+00 2.969245559622376796e+00 2.989308029619826002e+00 3.009370499617274319e+00 3.029432969614722637e+00 3.049495439612170955e+00 3.069557909609619273e+00 3.089620379607068479e+00 3.109682849604516797e+00 3.129745319601965114e+00 3.149807789599413432e+00 3.169870259596861750e+00 3.189932729594310956e+00 3.209995199591759274e+00 3.230057669589207592e+00 3.250120139586655910e+00 3.270182609584104227e+00 3.290245079581553433e+00 3.310307549579001751e+00
-3.310307549579001751e+00 -3.290245079581553433e+00 -3.270182609584104672e+00 -3.250120139586656354e+00 -3.230057669589207592e+00 -3.209995199591759274e+00 -3.189932729594310956e+00 -3.169870259596862194e+00 -3.149807789599413876e+00 -3.129745319601965114e+00 -3.109682849604516797e+00 -3.089620379607068479e+00 -3.069557909609619717e+00 -3.049495439612171399e+00 -3.029432969614722637e+00 -3.009370499617274319e+00 -2.989308029619826002e+00 -2.969245559622377240e+00 -2.949183089624928922e+00 -2.929120619627480160e+00 -2.909058149630031842e+00 -2.888995679632583524e+00 -2.868933209635134762e+00 -2.848870739637686444e+00 -2.828808269640237683e+00 -2.808745799642789365e+00 -2.788683329645341047e+00 -2.768620859647892285e+00 -2.748558389650443967e+00 -2.728495919652995205e+00 -2.708433449655546887e+00 -2.688370979658098570e+00 -2.668308509660649808e+00 -2.648246039663201490e+00 -2.628183569665752728e+00 -2.608121099668304410e+00 -2.588058629670856092e+00 -2.567996159673407330e+00 -2.547933689675959013e+00 -2.527871219678510251e+00 -2.507808749681061933e+00 -2.487746279683613615e+00 -2.467683809686164853e+00 -2.447621339688716535e+00 -2.427558869691267773e+00 -2.407496399693819455e+00 -2.387433929696371138e+00 -2.367371459698922376e+00 -2.347308989701474058e+00 -2.327246519704025296e+00 -2.307184049706576978e+00 -2.287121579709128660e+00 -2.267059109711680343e+00 -2.246996639714231581e+00 -2.226934169716782819e+00 -2.206871699719334501e+00 -2.186809229721886183e+00 -2.166746759724437865e+00 -2.146684289726989103e+00 -2.126621819729540341e+00 -2.106559349732092024e+00 -2.086496879734643706e+00 -2.066434409737195388e+00 -2.046371939739746626e+00 -2.026309469742297864e+00 -2.006246999744849546e+00 -1.986184529747401006e+00 -1.966122059749952689e+00 -1.946059589752504149e+00 -1.925997119755055609e+00 -1.905934649757607069e+00 -1.885872179760158529e+00 -1.865809709762710211e+00 -1.845747239765261671e+00 -1.825684769767813131e+00 -1.805622299770364592e+00 -1.785559829772916052e+00 -1.765497359775467734e+00 -1.745434889778019194e+00 -1.725372419780570654e+00 -1.705309949783122114e+00 -1.685247479785673574e+00 -1.665185009788225257e+00 -1.645122539790776717e+00 -1.625060069793328177e+00 -1.604997599795879637e+00 -1.584935129798431097e+00 -1.564872659800982779e+00 -1.544810189803534239e+00 -1.524747719806085700e+00 -1.504685249808637160e+00 -1.484622779811188620e+00 -1.464560309813740302e+00 -1.444497839816291762e+00 -1.424435369818843222e+00 -1.404372899821394682e+00 -1.384310429823946365e+00 -1.364247959826497825e+00 -1.344185489829049285e+00 -1.324123019831600745e+00 -1.304060549834152205e+00 -1.283998079836703887e+00 -1.263935609839255125e+00 -1.243873139841806807e+00 -1.223810669844358490e+00 -1.203748199846909728e+00 -1.183685729849461410e+00 -1.163623259852012648e+00 -1.143560789854564330e+00 -1.123498319857116012e+00 -1.103435849859667250e+00 -1.083373379862218933e+00 -1.063310909864770171e+00 -1.043248439867321853e+00 -1.023185969869873535e+00 -1.003123499872424773e+00 -9.830610298749764553e-01 -9.629985598775276934e-01 -9.429360898800793755e-01 -9.228736198826310577e-01 -9.028111498851822958e-01 -8.827486798877339780e-01 -8.626862098902852161e-01 -8.426237398928368982e-01 -8.225612698953885804e-01 -8.024987998979398185e-01 -7.824363299004915007e-01 -7.623738599030427388e-01 -7.423113899055944209e-01 -7.222489199081461031e-01 -7.021864499106973412e-01 -6.821239799132490234e-01 -6.620615099158002614e-01 -6.419990399183519436e-01 -6.219365699209036258e-01 -6.018740999234548639e-01 -5.818116299260065460e-01 -5.617491599285577841e-01 -5.416866899311094663e-01 -5.216242199336611485e-01 -5.015617499362123866e-01 -4.814992799387640687e-01 -4.614368099413153068e-01 -4.413743399438669890e-01 -4.213118699464186712e-01 -4.012493999489699092e-01 -3.811869299515215914e-01 -3.611244599540728295e-01 -3.410619899566245117e-01 -3.209995199591761939e-01 -3.009370499617274319e-01 -2.808745799642791141e-01 -2.608121099668303522e-01 -2.407496399693820344e-01 -2.206871699719337165e-01 -2.006246999744849546e-01 -1.805622299770366368e-01 -1.604997599795878749e-01 -1.404372899821395571e-01 -1.203748199846912392e-01 -1.003123499872424773e-01 -8.024987998979415948e-02 -6.018740999234539757e-02 -4.012493999489707974e-02 -2.006246999744876192e-02 0.000000000000000000e+00 2.006246999744831783e-02 4.012493999489707974e-02 6.018740999234539757e-02 8.024987998979371540e-02 1.003123499872424773e-01 1.203748199846907951e-01 1.404372899821395571e-01 1.604997599795878749e-01 1.805622299770361927e-01 2.006246999744849546e-01 2.206871699719332724e-01 2.407496399693820344e-01 2.608121099668303522e-01 2.808745799642786700e-01 3.009370499617274319e-01 3.209995199591757498e-01 3.410619899566245117e-01 3.611244599540728295e-01 3.811869299515211473e-01 4.012493999489699092e-01 4.213118699464182271e-01 4.413743399438669890e-01 4.614368099413153068e-01 4.814992799387636246e-01 5.015617499362123866e-01 5.216242199336607044e-01 5.416866899311090222e-01 5.617491599285577841e-01 5.818116299260061020e-01 6.018740999234548639e-01 6.219365699209031817e-01 6.419990399183514995e-01 6.620615099158002614e-01 6.821239799132485793e-01 7.021864499106973412e-01 7.222489199081456590e-01 7.423113899055939768e-01 7.623738599030422947e-01 7.824363299004915007e-01 8.024987998979398185e-01 8.225612698953881363e-01 8.426237398928364541e-01 8.626862098902847720e-01 8.827486798877339780e-01 9.028111498851822958e-01 9.228736198826306136e-01 9.429360898800789315e-01 9.629985598775272493e-01 9.830610298749764553e-01 1.003123499872424773e+00 1.023185969869873091e+00 1.043248439867321409e+00 1.063310909864769727e+00 1.083373379862218933e+00 1.103435849859667250e+00 1.123498319857115568e+00 1.143560789854563886e+00 1.163623259852012204e+00 1.183685729849461410e+00 1.203748199846909728e+00 1.223810669844358046e+00 1.243873139841806363e+00 1.263935609839254681e+00 1.283998079836703887e+00 1.304060549834152205e+00 1.324123019831600523e+00 1.344185489829048841e+00 1.364247959826497159e+00 1.384310429823946365e+00 1.404372899821394682e+00 1.424435369818843000e+00 1.444497839816291318e+00 1.464560309813739636e+00 1.484622779811188842e+00 1.504685249808637160e+00 1.524747719806085478e+00 1.544810189803533795e+00 1.564872659800982113e+00 1.584935129798431319e+00 1.604997599795879637e+00 1.625060069793327955e+00 1.645122539790776273e+00 1.665185009788224590e+00 1.685247479785673796e+00 1.705309949783122114e+00 1.725372419780570432e+00 1.745434889778018750e+00 1.765497359775467068e+00 1.785559829772916274e+00 1.805622299770364592e+00 1.825684769767812909e+00 1.845747239765261227e+00 1.865809709762709545e+00 1.885872179760158751e+00 1.905934649757607069e+00 1.925997119755055387e+00 1.946059589752503705e+00 1.966122059749952022e+00 1.986184529747401228e+00 2.006246999744849546e+00 2.026309469742297864e+00 2.046371939739746182e+00 2.066434409737194500e+00 2.086496879734643706e+00 2.106559349732092024e+00 2.126621819729540341e+00 2.146684289726988659e+00 2.166746759724436977e+00 2.186809229721886183e+00 2.206871699719334501e+00 2.226934169716782819e+00 2.246996639714231137e+00 2.267059109711679454e+00 2.287121579709128660e+00 2.307184049706576978e+00 2.327246519704025296e+00 2.347308989701473614e+00 2.367371459698921932e+00 2.387433929696371138e+00 2.407496399693819455e+00 2.427558869691267773e+00 2.447621339688716091e+00 2.467683809686164409e+00 2.487746279683613615e+00 2.507808749681061933e+00 2.527871219678510251e+00 2.547933689675958568e+00 2.567996159673406886e+00 2.588058629670856092e+00 2.608121099668304410e+00 2.628183569665752728e+00 2.648246039663201046e+00 2.668308509660649364e+00 2.688370979658098570e+00 2.708433449655546887e+00 2.728495919652995205e+00 2.748558389650443523e+00 2.768620859647891841e+00 2.788683329645341047e+00 2.808745799642789365e+00 2.828808269640237683e+00 2.848870739637686000e+00 2.868933209635134318e+00 2.888995679632583524e+00 2.909058149630031842e+00 2.929120619627480160e+00 2.949183089624928478e+00 2.969245559622376796e+00 2.989308029619826002e+00 3.009370499617274319e+00 3.029432969614722637e+00 3.049495439612170955e+00 3.069557909609619273e+00 3.089620379607068479e+00 3.109682849604516797e+00 3.129745319601965114e+00 3.149807789599413432e+00 3.169870259596861750e+00 3.189932729594310956e+00 3.209995199591759274e+00 3.230057669589207592e+00 3.250120139586655910e+00 3.270182609584104227e+00 3.290245079581553433e+00 3.310307549579001751e+00
-3.310307549579001751e+00 -3.290245079581553433e+00 -3.270182609584104672e+00 -3.250120139586656354e+00 -3.230057669589207592e+00 -3.209995199591759274e+00 -3.189932729594310956e+00 -3.169870259596862194e+00 -3.149807789599413876e+00 -3.129745319601965114e+00 -3.109682849604516797e+00 -3.089620379607068479e+00 -3.069557909609619717e+00 -3.049495439612171399e+00 -3.029432969614722637e+00 -3.009370499617274319e+00 -2.989308029619826002e+00 -2.969245559622377240e+00 -2.949183089624928922e+00 -2.929120619627480160e+00 -2.909058149630031842e+00 -2.888995679632583524e+00 -2.868933209635134762e+00 -2.848870739637686444e+00 -2.828808269640237683e+00 -2.808745799642789365e+00 -2.788683329645341047e+00 -2.768620859647892285e+00 -2.748558389650443967e+00 -2.728495919652995205e+00 -2.708433449655546887e+00 -2.688370979658098570e+00 -2.668308509660649808e+00 -2.648246039663201490e+00 -2.628183569665752728e+00 -2.608121099668304410e+00 -2.588058629670856092e+00 -2.567996159673407330e+00 -2.547933689675959013e+00 -2.527871219678510251e+00 -2.507808749681061933e+00 -2.487746279683613615e+00 -2.467683809686164853e+00 -2.447621339688716535e+00 -2.427558869691267773e+00 -2.407496399693819455e+00 -2.387433929696371138e+00 -2.367371459698922376e+00 -2.347308989701474058e+00 -2.327246519704025296e+00 -2.307184049706576978e+00 -2.287121579709128660e+00 -2.267059109711680343e+00 -2.246996639714231581e+00 -2.226934169716782819e+00 -2.206871699719334501e+00 -2.186809229721886183e+00 -2.166746759724437865e+00 -2.146684289726989103e+00 -2.126621819729540341e+00 -2.106559349732092024e+00 -2.086496879734643706e+00 -2.066434409737195388e+00 -2.046371939739746626e+00 -2.026309469742297864e+00 -2.006246999744849546e+00 -1.986184529747401006e+00 -1.966122059749952689e+00 -1.946059589752504149e+00 -1.925997119755055609e+00 -1.905934649757607069e+00 -1.885872179760158529e+00 -1.865809709762710211e+00 -1.845747239765261671e+00 -1.825684769767813131e+00 -1.805622299770364592e+00 -1.785559829772916052e+00 -1.765497359775467734e+00 -1.745434889778019194e+00 -1.725372419780570654e+00 -1.705309949783122114e+00 -1.685247479785673574e+00 -1.665185009788225257e+00 -1.645122539790776717e+00 -1.625060069793328177e+00 -1.604997599795879637e+00 -1.584935129798431097e+00 -1.564872659800982779e+00 -1.544810189803534239e+00 -1.524747719806085700e+00 -1.504685249808637160e+00 -1.484622779811188620e+00 -1.464560309813740302e+00 -1.444497839816291762e+00 -1.424435369818843222e+00 -1.404372899821394682e+00 -1.384310429823946365e+00 -1.364247959826497825e+00 -1.344185489829049285e+00 -1.324123019831600745e+00 -1.304060549834152205e+00 -1.283998079836703887e+00 -1.263935609839255125e+00 -1.243873139841806807e+00 -1.223810669844358490e+00 -1.203748199846909728e+00 -1.183685729849461410e+00 -1.163623259852012648e+00 -1.143560789854564330e+00 -1.123498319857116012e+00 -1.103435849859667250e+00 -1.083373379862218933e+00 -1.063310909864770171e+00 -1.043248439867321853e+00 -1.023185969869873535e+00 -1.003123499872424773e+00 -9.830610298749764553e-01 -9.629985598775276934e-01 -9.429360898800793755e-01 -9.228736198826310577e-01 -9.028111498851822958e-01 -8.827486798877339780e-01 -8.626862098902852161e-01 -8.426237398928368982e-01 -8.225612698953885804e-01 -8.024987998979398185e-01 -7.824363299004915007e-01 -7.623738599030427388e-01 -7.423113899055944209e-01 -7.222489199081461031e-01 -7.021864499106973412e-01 -6.821239799132490234e-01 -6.620615099158002614e-01 -6.419990399183519436e-01 -6.219365699209036258e-01 -6.018740999234548639e-01 -5.818116299260065460e-01 -5.617491599285577841e-01 -5.416866899311094663e-01 -5.216242199336611485e-01 -5.015617499362123866e-01 -4.814992799387640687e-01 -4.614368099413153068e-01 -4.413743399438669890e-01 -4.213118699464186712e-01 -4.012493999489699092e-01 -3.811869299515215914e-01 -3.611244599540728295e-01 -3.410619899566245117e-01 -3.209995199591761939e-01 -3.009370499617274319e-01 -2.808745799642791141e-01 -2.608121099668303522e-01 -2.407496399693820344e-01 -2.206871699719337165e-01 -2.006246999744849546e-01 -1.805622299770366368e-01 -1.604997599795878749e-01 -1.404372899821395571e-01 -1.203748199846912392e-01 -1.003123499872424773e-01 -8.024987998979415948e-02 -6.018740999234539757e-02 -4.012493999489707974e-02 -2.006246999744876192e-02 0.000000000000000000e+00 2.006246999744831783e-02 4.012493999489707974e-02 6.018740999234539757e-02 8.024987998979371540e-02 1.003123499872424773e-01 1.203748199846907951e-01 1.404372899821395571e-01 1.604997599795878749e-01 1.805622299770361927e-01 2.006246999744849546e-01 2.206871699719332724e-01 2.407496399693820344e-01 2.608121099668303522e-01 2.808745799642786700e-01 3.009370499617274319e-01 3.209995199591757498e-01 3.410619899566245117e-01 3.611244599540728295e-01 3.811869299515211473e-01 4.012493999489699092e-01 4.213118699464182271e-01 4.413743399438669890e-01 4.614368099413153068e-01 4.814992799387636246e-01 5.015617499362123866e-01 5.216242199336607044e-01 5.416866899311090222e-01 5.617491599285577841e-01 5.818116299260061020e-01 6.018740999234548639e-01 6.219365699209031817e-01 6.419990399183514995e-01 6.620615099158002614e-01 6.821239799132485793e-01 7.021864499106973412e-01 7.222489199081456590e-01 7.423113899055939768e-01 7.623738599030422947e-01 7.824363299004915007e-01 8.024987998979398185e-01 8.225612698953881363e-01 8.426237398928364541e-01 8.626862098902847720e-01 8.827486798877339780e-01 9.028111498851822958e-01 9.228736198826306136e-01 9.429360898800789315e-01 9.629985598775272493e-01 9.830610298749764553e-01 1.003123499872424773e+00 1.023185969869873091e+00 1.043248439867321409e+00 1.063310909864769727e+00 1.083373379862218933e+00 1.103435849859667250e+00 1.123498319857115568e+00 1.143560789854563886e+00 1.163623259852012204e+00 1.183685729849461410e+00 1.203748199846909728e+00 1.223810669844358046e+00 1.243873139841806363e+00 1.263935609839254681e+00 1.283998079836703887e+00 1.304060549834152205e+00 1.324123019831600523e+00 1.344185489829048841e+00 1.364247959826497159e+00 1.384310429823946365e+00 1.404372899821394682e+00 1.424435369818843000e+00 1.444497839816291318e+00 1.464560309813739636e+00 1.484622779811188842e+00 1.504685249808637160e+00 1.524747719806085478e+00 1.544810189803533795e+00 1.564872659800982113e+00 1.584935129798431319e+00 1.604997599795879637e+00 1.625060069793327955e+00 1.645122539790776273e+00 1.665185009788224590e+00 1.685247479785673796e+00 1.705309949783122114e+00 1.725372419780570432e+00 1.745434889778018750e+00 1.765497359775467068e+00 1.785559829772916274e+00 1.805622299770364592e+00 1.825684769767812909e+00 1.845747239765261227e+00 1.865809709762709545e+00 1.885872179760158751e+00 1.905934649757607069e+00 1.925997119755055387e+00 1.946059589752503705e+00 1.966122059749952022e+00 1.986184529747401228e+00 2.006246999744849546e+00 2.026309469742297864e+00 2.046371939739746182e+00 2.066434409737194500e+00 2.086496879734643706e+00 2.106559349732092024e+00 2.126621819729540341e+00 2.146684289726988659e+00 2.166746759724436977e+00 2.186809229721886183e+00 2.206871699719334501e+00 2.226934169716782819e+00 2.246996639714231137e+00 2.267059109711679454e+00 2.287121579709128660e+00 2.307184049706576978e+00 2.327246519704025296e+00 2.347308989701473614e+00 2.367371459698921932e+00 2.387433929696371138e+00 2.407496399693819455e+00 2.427558869691267773e+00 2.447621339688716091e+00 2.467683809686164409e+00 2.487746279683613615e+00 2.507808749681061933e+00 2.527871219678510251e+00 2.547933689675958568e+00 2.567996159673406886e+00 2.588058629670856092e+00 2.608121099668304410e+00 2.628183569665752728e+00 2.648246039663201046e+00 2.668308509660649364e+00 2.688370979658098570e+00 2.708433449655546887e+00 2.728495919652995205e+00 2.748558389650443523e+00 2.768620859647891841e+00 2.788683329645341047e+00 2.808745799642789365e+00 2.828808269640237683e+00 2.848870739637686000e+00 2.868933209635134318e+00 2.888995679632583524e+00 2.909058149630031842e+00 2.929120619627480160e+00 2.949183089624928478e+00 2.969245559622376796e+00 2.989308029619826002e+00 3.009370499617274319e+00 3.029432969614722637e+00 3.049495439612170955e+00 3.069557909609619273e+00 3.089620379607068479e+00 3.109682849604516797e+00 3.129745319601965114e+00 3.149807789599413432e+00 3.169870259596861750e+00 3.189932729594310956e+00 3.209995199591759274e+00 3.230057669589207592e+00 3.250120139586655910e+00 3.270182609584104227e+00 3.290245079581553433e+00 3.310307549579001751e+00
-3.310307549579001751e+00 -3.290245079581553433e+00 -3.270182609584104672e+00 -3.250120139586656354e+00 -3.230057669589207592e+00 -3.209995199591759274e+00 -3.189932729594310956e+00 -3.169870259596862194e+00 -3.149807789599413876e+00 -3.129745319601965114e+00 -3.109682849604516797e+00 -3.089620379607068479e+00 -3.069557909609619717e+00 -3.049495439612171399e+00 -3.029432969614722637e+00 -3.009370499617274319e+00 -2.989308029619826002e+00 -2.969245559622377240e+00 -2.949183089624928922e+00 -2.929120619627480160e+00 -2.909058149630031842e+00 -2.888995679632583524e+00 -2.868933209635134762e+00 -2.848870739637686444e+00 -2.828808269640237683e+00 -2.808745799642789365e+00 -2.788683329645341047e+00 -2.768620859647892285e+00 -2.748558389650443967e+00 -2.728495919652995205e+00 -2.708433449655546887e+00 -2.688370979658098570e+00 -2.668308509660649808e+00 -2.648246039663201490e+00 -2.628183569665752728e+00 -2.608121099668304410e+00 -2.588058629670856092e+00 -2.567996159673407330e+00 -2.547933689675959013e+00 -2.527871219678510251e+00 -2.507808749681061933e+00 -2.487746279683613615e+00 -2.467683809686164853e+00 -2.447621339688716535e+00 -2.427558869691267773e+00 -2.407496399693819455e+00 -2.387433929696371138e+00 -2.367371459698922376e+00 -2.347308989701474058e+00 -2.327246519704025296e+00 -2.307184049706576978e+00 -2.287121579709128660e+00 -2.267059109711680343e+00 -2.246996639714231581e+00 -2.226934169716782819e+00 -2.206871699719334501e+00 -2.186809229721886183e+00 -2.166746759724437865e+00 -2.146684289726989103e+00 -2.126621819729540341e+00 -2.106559349732092024e+00 -2.086496879734643706e+00 -2.066434409737195388e+00 -2.046371939739746626e+00 -2.026309469742297864e+00 -2.006246999744849546e+00 -1.986184529747401006e+00 -1.966122059749952689e+00 -1.946059589752504149e+00 -1.925997119755055609e+00 -1.905934649757607069e+00 -1.885872179760158529e+00 -1.865809709762710211e+00 -1.845747239765261671e+00 -1.825684769767813131e+00 -1.805622299770364592e+00 -1.785559829772916052e+00 -1.765497359775467734e+00 -1.745434889778019194e+00 -1.725372419780570654e+00 -1.705309949783122114e+00 -1.685247479785673574e+00 -1.665185009788225257e+00 -1.645122539790776717e+00 -1.625060069793328177e+00 -1.604997599795879637e+00 -1.584935129798431097e+00 -1.564872659800982779e+00 -1.544810189803534239e+00 -1.524747719806085700e+00 -1.504685249808637160e+00 -1.484622779811188620e+00 -1.464560309813740302e+00 -1.444497839816291762e+00 -1.424435369818843222e+00 -1.404372899821394682e+00 -1.384310429823946365e+00 -1.364247959826497825e+00 -1.344185489829049285e+00 -1.324123019831600745e+00 -1.304060549834152205e+00 -1.283998079836703887e+00 -1.263935609839255125e+00 -1.243873139841806807e+00 -1.223810669844358490e+00 -1.203748199846909728e+00 -1.183685729849461410e+00 -1.163623259852012648e+00 -1.143560789854564330e+00 -1.123498319857116012e+00 -1.103435849859667250e+00 -1.083373379862218933e+00 -1.063310909864770171e+00 -1.043248439867321853e+00 -1.023185969869873535e+00 -1.003123499872424773e+00 -9.830610298749764553e-01 -9.629985598775276934e-01 -9.429360898800793755e-01 -9.228736198826310577e-01 -9.028111498851822958e-01 -8.827486798877339780e-01 -8.626862098902852161e-01 -8.426237398928368982e-01 -8.225612698953885804e-01 -8.024987998979398185e-01 -7.824363299004915007e-01 -7.623738599030427388e-01 -7.423113899055944209e-01 -7.222489199081461031e-01 -7.021864499106973412e-01 -6.821239799132490234e-01 -6.620615099158002614e-01 -6.419990399183519436e-01 -6.219365699209036258e-01 -6.018740999234548639e-01 -5.818116299260065460e-01 -5.617491599285577841e-01 -5.416866899311094663e-01 -5.216242199336611485e-01 -5.015617499362123866e-01 -4.814992799387640687e-01 -4.614368099413153068e-01 -4.413743399438669890e-01 -4.213118699464186712e-01 -4.012493999489699092e-01 -3.811869299515215914e-01 -3.611244599540728295e-01 -3.410619899566245117e-01 -3.209995199591761939e-01 -3.009370499617274319e-01 -2.808745799642791141e-01 -2.608121099668303522e-01 -2.407496399693820344e-01 -2.206871699719337165e-01 -2.006246999744849546e-01 -1.805622299770366368e-01 -1.604997599795878749e-01 -1.404372899821395571e-01 -1.203748199846912392e-01 -1.003123499872424773e-01 -8.024987998979415948e-02 -6.018740999234539757e-02 -4.012493999489707974e-02 -2.006246999744876192e-02 0.000000000000000000e+00 2.006246999744831783e-02 4.012493999489707974e-02 6.018740999234539757e-02 8.024987998979371540e-02 1.003123499872424773e-01 1.203748199846907951e-01 1.404372899821395571e-01 1.604997599795878749e-01 1.805622299770361927e-01 2.006246999744849546e-01 2.206871699719332724e-01 2.407496399693820344e-01 2.608121099668303522e-01 2.808745799642786700e-01 3.009370499617274319e-01 3.209995199591757498e-01 3.410619899566245117e-01 3.611244599540728295e-01 3.811869299515211473e-01 4.012493999489699092e-01 4.213118699464182271e-01 4.413743399438669890e-01 4.614368099413153068e-01 4.814992799387636246e-01 5.015617499362123866e-01 5.216242199336607044e-01 5.416866899311090222e-01 5.617491599285577841e-01 5.818116299260061020e-01 6.018740999234548639e-01 6.219365699209031817e-01 6.419990399183514995e-01 6.620615099158002614e-01 6.821239799132485793e-01 7.021864499106973412e-01 7.222489199081456590e-01 7.423113899055939768e-01 7.623738599030422947e-01 7.824363299004915007e-01 8.024987998979398185e-01 8.225612698953881363e-01 8.426237398928364541e-01 8.626862098902847720e-01 8.827486798877339780e-01 9.028111498851822958e-01 9.228736198826306136e-01 9.429360898800789315e-01 9.629985598775272493e-01 9.830610298749764553e-01 1.003123499872424773e+00 1.023185969869873091e+00 1.043248439867321409e+00 1.063310909864769727e+00 1.083373379862218933e+00 1.103435849859667250e+00 1.123498319857115568e+00 1.143560789854563886e+00 1.163623259852012204e+00 1.183685729849461410e+00 1.203748199846909728e+00 1.223810669844358046e+00 1.243873139841806363e+00 1.263935609839254681e+00 1.283998079836703887e+00 1.304060549834152205e+00 1.324123019831600523e+00 1.344185489829048841e+00 1.364247959826497159e+00 1.384310429823946365e+00 1.404372899821394682e+00 1.424435369818843000e+00 1.444497839816291318e+00 1.464560309813739636e+00 1.484622779811188842e+00 1.504685249808637160e+00 1.524747719806085478e+00 1.544810189803533795e+00 1.564872659800982113e+00 1.584935129798431319e+00 1.604997599795879637e+00 1.625060069793327955e+00 1.645122539790776273e+00 1.665185009788224590e+00 1.685247479785673796e+00 1.705309949783122114e+00 1.725372419780570432e+00 1.745434889778018750e+00 1.765497359775467068e+00 1.785559829772916274e+00 1.805622299770364592e+00 1.825684769767812909e+00 1.845747239765261227e+00 1.865809709762709545e+00 1.885872179760158751e+00 1.905934649757607069e+00 1.925997119755055387e+00 1.946059589752503705e+00 1.966122059749952022e+00 1.986184529747401228e+00 2.006246999744849546e+00 2.026309469742297864e+00 2.046371939739746182e+00 2.066434409737194500e+00 2.086496879734643706e+00 2.106559349732092024e+00 2.126621819729540341e+00 2.146684289726988659e+00 2.166746759724436977e+00 2.186809229721886183e+00 2.206871699719334501e+00 2.226934169716782819e+00 2.246996639714231137e+00 2.267059109711679454e+00 2.287121579709128660e+00 2.307184049706576978e+00 2.327246519704025296e+00 2.347308989701473614e+00 2.367371459698921932e+00 2.387433929696371138e+00 2.407496399693819455e+00 2.427558869691267773e+00 2.447621339688716091e+00 2.467683809686164409e+00 2.487746279683613615e+00 2.507808749681061933e+00 2.527871219678510251e+00 2.547933689675958568e+00 2.567996159673406886e+00 2.588058629670856092e+00 2.608121099668304410e+00 2.628183569665752728e+00 2.648246039663201046e+00 2.668308509660649364e+00 2.688370979658098570e+00 2.708433449655546887e+00 2.728495919652995205e+00 2.748558389650443523e+00 2.768620859647891841e+00 2.788683329645341047e+00 2.808745799642789365e+00 2.828808269640237683e+00 2.848870739637686000e+00 2.868933209635134318e+00 2.888995679632583524e+00 2.909058149630031842e+00 2.929120619627480160e+00 2.949183089624928478e+00 2.969245559622376796e+00 2.989308029619826002e+00 3.009370499617274319e+00 3.029432969614722637e+00 3.049495439612170955e+00 3.069557909609619273e+00 3.089620379607068479e+00 3.109682849604516797e+00 3.129745319601965114e+00 3.149807789599413432e+00 3.169870259596861750e+00 3.189932729594310956e+00 3.209995199591759274e+00 3.230057669589207592e+00 3.250120139586655910e+00 3.270182609584104227e+00 3.290245079581553433e+00 3.310307549579001751e+00
-3.310307549579001751e+00 -3.290245079581553433e+00 -3.270182609584104672e+00 -3.250120139586656354e+00 -3.230057669589207592e+00 -3.209995199591759274e+00 -3.189932729594310956e+00 -3.169870259596862194e+00 -3.149807789599413876e+00 -3.129745319601965114e+00 -3.109682849604516797e+00 -3.089620379607068479e+00 -3.069557909609619717e+00 -3.049495439612171399e+00 -3.029432969614722637e+00 -3.009370499617274319e+00 -2.989308029619826002e+00 -2.969245559622377240e+00 -2.949183089624928922e+00 -2.929120619627480160e+00 -2.909058149630031842e+00 -2.888995679632583524e+00 -2.868933209635134762e+00 -2.848870739637686444e+00 -2.828808269640237683e+00 -2.808745799642789365e+00 -2.788683329645341047e+00 -2.768620859647892285e+00 -2.748558389650443967e+00 -2.728495919652995205e+00 -2.708433449655546887e+00 -2.688370979658098570e+00 -2.668308509660649808e+00 -2.648246039663201490e+00 -2.628183569665752728e+00 -2.608121099668304410e+00 -2.588058629670856092e+00 -2.567996159673407330e+00 -2.547933689675959013e+00 -2.527871219678510251e+00 -2.507808749681061933e+00 -2.487746279683613615e+00 -2.467683809686164853e+00 -2.447621339688716535e+00 -2.427558869691267773e+00 -2.407496399693819455e+00 -2.387433929696371138e+00 -2.367371459698922376e+00 -2.347308989701474058e+00 -2.327246519704025296e+00 -2.307184049706576978e+00 -2.287121579709128660e+00 -2.267059109711680343e+00 -2.246996639714231581e+00 -2.226934169716782819e+00 -2.206871699719334501e+00 -2.186809229721886183e+00 -2.166746759724437865e+00 -2.146684289726989103e+00 -2.126621819729540341e+00 -2.106559349732092024e+00 -2.086496879734643706e+00 -2.066434409737195388e+00 -2.046371939739746626e+00 -2.026309469742297864e+00 -2.006246999744849546e+00 -1.986184529747401006e+00 -1.966122059749952689e+00 -1.946059589752504149e+00 -1.925997119755055609e+00 -1.905934649757607069e+00 -1.885872179760158529e+00 -1.865809709762710211e+00 -1.845747239765261671e+00 -1.825684769767813131e+00 -1.805622299770364592e+00 -1.785559829772916052e+00 -1.765497359775467734e+00 -1.745434889778019194e+00 -1.725372419780570654e+00 -1.705309949783122114e+00 -1.685247479785673574e+00 -1.665185009788225257e+00 -1.645122539790776717e+00 -1.625060069793328177e+00 -1.604997599795879637e+00 -1.584935129798431097e+00 -1.564872659800982779e+00 -1.544810189803534239e+00 -1.524747719806085700e+00 -1.504685249808637160e+00 -1.484622779811188620e+00 -1.464560309813740302e+00 -1.444497839816291762e+00 -1.424435369818843222e+00 -1.404372899821394682e+00 -1.384310429823946365e+00 -1.364247959826497825e+00 -1.344185489829049285e+00 -1.324123019831600745e+00 -1.304060549834152205e+00 -1.283998079836703887e+00 -1.263935609839255125e+00 -1.243873139841806807e+00 -1.223810669844358490e+00 -1.203748199846909728e+00 -1.183685729849461410e+00 -1.163623259852012648e+00 -1.143560789854564330e+00 -1.123498319857116012e+00 -1.103435849859667250e+00 -1.083373379862218933e+00 -1.063310909864770171e+00 -1.043248439867321853e+00 -1.023185969869873535e+00 -1.003123499872424773e+00 -9.830610298749764553e-01 -9.629985598775276934e-01 -9.429360898800793755e-01 -9.228736198826310577e-01 -9.028111498851822958e-01 -8.827486798877339780e-01 -8.626862098902852161e-01 -8.426237398928368982e-01 -8.225612698953885804e-01 -8.024987998979398185e-01 -7.824363299004915007e-01 -7.623738599030427388e-01 -7.423113899055944209e-01 -7.222489199081461031e-01 -7.021864499106973412e-01 -6.821239799132490234e-01 -6.620615099158002614e-01 -6.419990399183519436e-01 -6.219365699209036258e-01 -6.018740999234548639e-01 -5.818116299260065460e-01 -5.617491599285577841e-01 -5.416866899311094663e-01 -5.216242199336611485e-01 -5.015617499362123866e-01 -4.814992799387640687e-01 -4.614368099413153068e-01 -4.413743399438669890e-01 -4.213118699464186712e-01 -4.012493999489699092e-01 -3.811869299515215914e-01 -3.611244599540728295e-01 -3.410619899566245117e-01 -3.209995199591761939e-01 -3.009370499617274319e-01 -2.808745799642791141e-01 -2.608121099668303522e-01 -2.407496399693820344e-01 -2.206871699719337165e-01 -2.006246999744849546e-01 -1.805622299770366368e-01 -1.604997599795878749e-01 -1.404372899821395571e-01 -1.203748199846912392e-01 -1.003123499872424773e-01 -8.024987998979415948e-02 -6.018740999234539757e-02 -4.012493999489707974e-02 -2.006246999744876192e-02 0.000000000000000000e+00 2.006246999744831783e-02 4.012493999489707974e-02 6.018740999234539757e-02 8.024987998979371540e-02 1.003123499872424773e-01 1.203748199846907951e-01 1.404372899821395571e-01 1.604997599795878749e-01 1.805622299770361927e-01 2.006246999744849546e-01 2.206871699719332724e-01 2.407496399693820344e-01 2.608121099668303522e-01 2.808745799642786700e-01 3.009370499617274319e-01 3.209995199591757498e-01 3.410619899566245117e-01 3.611244599540728295e-01 3.811869299515211473e-01 4.012493999489699092e-01 4.213118699464182271e-01 4.413743399438669890e-01 4.614368099413153068e-01 4.814992799387636246e-01 5.015617499362123866e-01 5.216242199336607044e-01 5.416866899311090222e-01 5.617491599285577841e-01 5.818116299260061020e-01 6.018740999234548639e-01 6.219365699209031817e-01 6.419990399183514995e-01 6.620615099158002614e-01 6.821239799132485793e-01 7.021864499106973412e-01 7.222489199081456590e-01 7.423113899055939768e-01 7.623738599030422947e-01 7.824363299004915007e-01 8.024987998979398185e-01 8.225612698953881363e-01 8.426237398928364541e-01 8.626862098902847720e-01 8.827486798877339780e-01 9.028111498851822958e-01 9.228736198826306136e-01 9.429360898800789315e-01 9.629985598775272493e-01 9.830610298749764553e-01 1.003123499872424773e+00 1.023185969869873091e+00 1.043248439867321409e+00 1.063310909864769727e+00 1.083373379862218933e+00 1.103435849859667250e+00 1.123498319857115568e+00 1.143560789854563886e+00 1.163623259852012204e+00 1.183685729849461410e+00 1.203748199846909728e+00 1.223810669844358046e+00 1.243873139841806363e+00 1.263935609839254681e+00 1.283998079836703887e+00 1.304060549834152205e+00 1.324123019831600523e+00 1.344185489829048841e+00 1.364247959826497159e+00 1.384310429823946365e+00 1.404372899821394682e+00 1.424435369818843000e+00 1.444497839816291318e+00 1.464560309813739636e+00 1.484622779811188842e+00 1.504685249808637160e+00 1.524747719806085478e+00 1.544810189803533795e+00 1.564872659800982113e+00 1.584935129798431319e+00 1.604997599795879637e+00 1.625060069793327955e+00 1.645122539790776273e+00 1.665185009788224590e+00 1.685247479785673796e+00 1.705309949783122114e+00 1.725372419780570432e+00 1.745434889778018750e+00 1.765497359775467068e+00 1.785559829772916274e+00 1.805622299770364592e+00 1.825684769767812909e+00 1.845747239765261227e+00 1.865809709762709545e+00 1.885872179760158751e+00 1.905934649757607069e+00 1.925997119755055387e+00 1.946059589752503705e+00 1.966122059749952022e+00 1.986184529747401228e+00 2.006246999744849546e+00 2.026309469742297864e+00 2.046371939739746182e+00 2.066434409737194500e+00 2.086496879734643706e+00 2.106559349732092024e+00 2.126621819729540341e+00 2.146684289726988659e+00 2.166746759724436977e+00 2.186809229721886183e+00 2.206871699719334501e+00 2.226934169716782819e+00 2.246996639714231137e+00 2.267059109711679454e+00 2.287121579709128660e+00 2.307184049706576978e+00 2.327246519704025296e+00 2.347308989701473614e+00 2.367371459698921932e+00 2.387433929696371138e+00 2.407496399693819455e+00 2.427558869691267773e+00 2.447621339688716091e+00 2.467683809686164409e+00 2.487746279683613615e+00 2.507808749681061933e+00 2.527871219678510251e+00 2.547933689675958568e+00 2.567996159673406886e+00 2.588058629670856092e+00 2.608121099668304410e+00 2.628183569665752728e+00 2.648246039663201046e+00 2.668308509660649364e+00 2.688370979658098570e+00 2.708433449655546887e+00 2.728495919652995205e+00 2.748558389650443523e+00 2.768620859647891841e+00 2.788683329645341047e+00 2.808745799642789365e+00 2.828808269640237683e+00 2.848870739637686000e+00 2.868933209635134318e+00 2.888995679632583524e+00 2.909058149630031842e+00 2.929120619627480160e+00 2.949183089624928478e+00 2.969245559622376796e+00 2.989308029619826002e+00 3.009370499617274319e+00 3.029432969614722637e+00 3.049495439612170955e+00 3.069557909609619273e+00 3.089620379607068479e+00 3.109682849604516797e+00 3.129745319601965114e+00 3.149807789599413432e+00 3.169870259596861750e+00 3.189932729594310956e+00 3.209995199591759274e+00 3.230057669589207592e+00 3.250120139586655910e+00 3.270182609584104227e+00 3.290245079581553433e+00 3.310307549579001751e+00
-3.310307549579001751e+00 -3.290245079581553433e+00 -3.270182609584104672e+00 -3.250120139586656354e+00 -3.230057669589207592e+00 -3.209995199591759274e+00 -3.189932729594310956e+00 -3.169870259596862194e+00 -3.149807789599413876e+00 -3.129745319601965114e+00 -3.109682849604516797e+00 -3.089620379607068479e+00 -3.069557909609619717e+00 -3.049495439612171399e+00 -3.029432969614722637e+00 -3.009370499617274319e+00 -2.989308029619826002e+00 -2.969245559622377240e+00 -2.949183089624928922e+00 -2.929120619627480160e+00 -2.909058149630031842e+00 -2.888995679632583524e+00 -2.868933209635134762e+00 -2.848870739637686444e+00 -2.828808269640237683e+00 -2.808745799642789365e+00 -2.788683329645341047e+00 -2.768620859647892285e+00 -2.748558389650443967e+00 -2.728495919652995205e+00 -2.708433449655546887e+00 -2.688370979658098570e+00 -2.668308509660649808e+00 -2.648246039663201490e+00 -2.628183569665752728e+00 -2.608121099668304410e+00 -2.588058629670856092e+00 -2.567996159673407330e+00 -2.547933689675959013e+00 -2.527871219678510251e+00 -2.507808749681061933e+00 -2.487746279683613615e+00 -2.467683809686164853e+00 -2.447621339688716535e+00 -2.427558869691267773e+00 -2.407496399693819455e+00 -2.387433929696371138e+00 -2.367371459698922376e+00 -2.347308989701474058e+00 -2.327246519704025296e+00 -2.307184049706576978e+00 -2.287121579709128660e+00 -2.267059109711680343e+00 -2.246996639714231581e+00 -2.226934169716782819e+00 -2.206871699719334501e+00 -2.186809229721886183e+00 -2.166746759724437865e+00 -2.146684289726989103e+00 -2.126621819729540341e+00 -2.106559349732092024e+00 -2.086496879734643706e+00 -2.066434409737195388e+00 -2.046371939739746626e+00 -2.026309469742297864e+00 -2.006246999744849546e+00 -1.986184529747401006e+00 -1.966122059749952689e+00 -1.946059589752504149e+00 -1.925997119755055609e+00 -1.905934649757607069e+00 -1.885872179760158529e+00 -1.865809709762710211e+00 -1.845747239765261671e+00 -1.825684769767813131e+00 -1.805622299770364592e+00 -1.785559829772916052e+00 -1.765497359775467734e+00 -1.745434889778019194e+00 -1.725372419780570654e+00 -1.705309949783122114e+00 -1.685247479785673574e+00 -1.665185009788225257e+00 -1.645122539790776717e+00 -1.625060069793328177e+00 -1.604997599795879637e+00 -1.584935129798431097e+00 -1.564872659800982779e+00 -1.544810189803534239e+00 -1.524747719806085700e+00 -1.504685249808637160e+00 -1.484622779811188620e+00 -1.464560309813740302e+00 -1.444497839816291762e+00 -1.424435369818843222e+00 -1.404372899821394682e+00 -1.384310429823946365e+00 -1.364247959826497825e+00 -1.344185489829049285e+00 -1.324123019831600745e+00 -1.304060549834152205e+00 -1.283998079836703887e+00 -1.263935609839255125e+00 -1.243873139841806807e+00 -1.223810669844358490e+00 -1.203748199846909728e+00 -1.183685729849461410e+00 -1.163623259852012648e+00 -1.143560789854564330e+00 -1.123498319857116012e+00 -1.103435849859667250e+00 -1.083373379862218933e+00 -1.063310909864770171e+00 -1.043248439867321853e+00 -1.023185969869873535e+00 -1.003123499872424773e+00 -9.830610298749764553e-01 -9.629985598775276934e-01 -9.429360898800793755e-01 -9.228736198826310577e-01 -9.028111498851822958e-01 -8.827486798877339780e-01 -8.626862098902852161e-01 -8.426237398928368982e-01 -8.225612698953885804e-01 -8.024987998979398185e-01 -7.824363299004915007e-01 -7.623738599030427388e-01 -7.423113899055944209e-01 -7.222489199081461031e-01 -7.021864499106973412e-01 -6.821239799132490234e-01 -6.620615099158002614e-01 -6.419990399183519436e-01 -6.219365699209036258e-01 -6.018740999234548639e-01 -5.818116299260065460e-01 -5.617491599285577841e-01 -5.416866899311094663e-01 -5.216242199336611485e-01 -5.015617499362123866e-01 -4.814992799387640687e-01 -4.614368099413153068e-01 -4.413743399438669890e-01 -4.213118699464186712e-01 -4.012493999489699092e-01 -3.811869299515215914e-01 -3.611244599540728295e-01 -3.410619899566245117e-01 -3.209995199591761939e-01 -3.009370499617274319e-01 -2.808745799642791141e-01 -2.608121099668303522e-01 -2.407496399693820344e-01 -2.206871699719337165e-01 -2.006246999744849546e-01 -1.805622299770366368e-01 -1.604997599795878749e-01 -1.404372899821395571e-01 -1.203748199846912392e-01 -1.003123499872424773e-01 -8.024987998979415948e-02 -6.018740999234539757e-02 -4.012493999489707974e-02 -2.006246999744876192e-02 0.000000000000000000e+00 2.006246999744831783e-02 4.012493999489707974e-02 6.018740999234539757e-02 8.024987998979371540e-02 1.003123499872424773e-01 1.203748199846907951e-01 1.404372899821395571e-01 1.604997599795878749e-01 1.805622299770361927e-01 2.006246999744849546e-01 2.206871699719332724e-01 2.407496399693820344e-01 2.608121099668303522e-01 2.808745799642786700e-01 3.009370499617274319e-01 3.209995199591757498e-01 3.410619899566245117e-01 3.611244599540728295e-01 3.811869299515211473e-01 4.012493999489699092e-01 4.213118699464182271e-01 4.413743399438669890e-01 4.614368099413153068e-01 4.814992799387636246e-01 5.015617499362123866e-01 5.216242199336607044e-01 5.416866899311090222e-01 5.617491599285577841e-01 5.818116299260061020e-01 6.018740999234548639e-01 6.219365699209031817e-01 6.419990399183514995e-01 6.620615099158002614e-01 6.821239799132485793e-01 7.021864499106973412e-01 7.222489199081456590e-01 7.423113899055939768e-01 7.623738599030422947e-01 7.824363299004915007e-01 8.024987998979398185e-01 8.225612698953881363e-01 8.426237398928364541e-01 8.626862098902847720e-01 8.827486798877339780e-01 9.028111498851822958e-01 9.228736198826306136e-01 9.429360898800789315e-01 9.629985598775272493e-01 9.830610298749764553e-01 1.003123499872424773e+00 1.023185969869873091e+00 1.043248439867321409e+00 1.063310909864769727e+00 1.083373379862218933e+00 1.103435849859667250e+00 1.123498319857115568e+00 1.143560789854563886e+00 1.163623259852012204e+00 1.183685729849461410e+00 1.203748199846909728e+00 1.223810669844358046e+00 1.243873139841806363e+00 1.263935609839254681e+00 1.283998079836703887e+00 1.304060549834152205e+00 1.324123019831600523e+00 1.344185489829048841e+00 1.364247959826497159e+00 1.384310429823946365e+00 1.404372899821394682e+00 1.424435369818843000e+00 1.444497839816291318e+00 1.464560309813739636e+00 1.484622779811188842e+00 1.504685249808637160e+00 1.524747719806085478e+00 1.544810189803533795e+00 1.564872659800982113e+00 1.584935129798431319e+00 1.604997599795879637e+00 1.625060069793327955e+00 1.645122539790776273e+00 1.665185009788224590e+00 1.685247479785673796e+00 1.705309949783122114e+00 1.725372419780570432e+00 1.745434889778018750e+00 1.765497359775467068e+00 1.785559829772916274e+00 1.805622299770364592e+00 1.825684769767812909e+00 1.845747239765261227e+00 1.865809709762709545e+00 1.885872179760158751e+00 1.905934649757607069e+00 1.925997119755055387e+00 1.946059589752503705e+00 1.966122059749952022e+00 1.986184529747401228e+00 2.006246999744849546e+00 2.026309469742297864e+00 2.046371939739746182e+00 2.066434409737194500e+00 2.086496879734643706e+00 2.106559349732092024e+00 2.126621819729540341e+00 2.146684289726988659e+00 2.166746759724436977e+00 2.186809229721886183e+00 2.206871699719334501e+00 2.226934169716782819e+00 2.246996639714231137e+00 2.267059109711679454e+00 2.287121579709128660e+00 2.307184049706576978e+00 2.327246519704025296e+00 2.347308989701473614e+00 2.367371459698921932e+00 2.387433929696371138e+00 2.407496399693819455e+00 2.427558869691267773e+00 2.447621339688716091e+00 2.467683809686164409e+00 2.487746279683613615e+00 2.507808749681061933e+00 2.527871219678510251e+00 2.547933689675958568e+00 2.567996159673406886e+00 2.588058629670856092e+00 2.608121099668304410e+00 2.628183569665752728e+00 2.648246039663201046e+00 2.668308509660649364e+00 2.688370979658098570e+00 2.708433449655546887e+00 2.728495919652995205e+00 2.748558389650443523e+00 2.768620859647891841e+00 2.788683329645341047e+00 2.808745799642789365e+00 2.828808269640237683e+00 2.848870739637686000e+00 2.868933209635134318e+00 2.888995679632583524e+00 2.909058149630031842e+00 2.929120619627480160e+00 2.949183089624928478e+00 2.969245559622376796e+00 2.989308029619826002e+00 3.009370499617274319e+00 3.029432969614722637e+00 3.049495439612170955e+00 3.069557909609619273e+00 3.089620379607068479e+00 3.109682849604516797e+00 3.129745319601965114e+00 3.149807789599413432e+00 3.169870259596861750e+00 3.189932729594310956e+00 3.209995199591759274e+00 3.230057669589207592e+00 3.250120139586655910e+00 3.270182609584104227e+00 3.290245079581553433e+00 3.310307549579001751e+00
-3.310307549579001751e+00 -3.290245079581553433e+00 -3.270182609584104672e+00 -3.250120139586656354e+00 -3.230057669589207592e+00 -3.209995199591759274e+00 -3.189932729594310956e+00 -3.169870259596862194e+00 -3.149807789599413876e+00 -3.129745319601965114e+00 -3.109682849604516797e+00 -3.089620379607068479e+00 -3.069557909609619717e+00 -3.049495439612171399e+00 -3.029432969614722637e+00 -3.009370499617274319e+00 -2.989308029619826002e+00 -2.969245559622377240e+00 -2.949183089624928922e+00 -2.929120619627480160e+00 -2.909058149630031842e+00 -2.888995679632583524e+00 -2.868933209635134762e+00 -2.848870739637686444e+00 -2.828808269640237683e+00 -2.808745799642789365e+00 -2.788683329645341047e+00 -2.768620859647892285e+00 -2.748558389650443967e+00 -2.728495919652995205e+00 -2.708433449655546887e+00 -2.688370979658098570e+00 -2.668308509660649808e+00 -2.648246039663201490e+00 -2.628183569665752728e+00 -2.608121099668304410e+00 -2.588058629670856092e+00 -2.567996159673407330e+00 -2.547933689675959013e+00 -2.527871219678510251e+00 -2.507808749681061933e+00 -2.487746279683613615e+00 -2.467683809686164853e+00 -2.447621339688716535e+00 -2.427558869691267773e+00 -2.407496399693819455e+00 -2.387433929696371138e+00 -2.367371459698922376e+00 -2.347308989701474058e+00 -2.327246519704025296e+00 -2.307184049706576978e+00 -2.287121579709128660e+00 -2.267059109711680343e+00 -2.246996639714231581e+00 -2.226934169716782819e+00 -2.206871699719334501e+00 -2.186809229721886183e+00 -2.166746759724437865e+00 -2.146684289726989103e+00 -2.126621819729540341e+00 -2.106559349732092024e+00 -2.086496879734643706e+00 -2.066434409737195388e+00 -2.046371939739746626e+00 -2.026309469742297864e+00 -2.006246999744849546e+00 -1.986184529747401006e+00 -1.966122059749952689e+00 -1.946059589752504149e+00 -1.925997119755055609e+00 -1.905934649757607069e+00 -1.885872179760158529e+00 -1.865809709762710211e+00 -1.845747239765261671e+00 -1.825684769767813131e+00 -1.805622299770364592e+00 -1.785559829772916052e+00 -1.765497359775467734e+00 -1.745434889778019194e+00 -1.725372419780570654e+00 -1.705309949783122114e+00 -1.685247479785673574e+00 -1.665185009788225257e+00 -1.645122539790776717e+00 -1.625060069793328177e+00 -1.604997599795879637e+00 -1.584935129798431097e+00 -1.564872659800982779e+00 -1.544810189803534239e+00 -1.524747719806085700e+00 -1.504685249808637160e+00 -1.484622779811188620e+00 -1.464560309813740302e+00 -1.444497839816291762e+00 -1.424435369818843222e+00 -1.404372899821394682e+00 -1.384310429823946365e+00 -1.364247959826497825e+00 -1.344185489829049285e+00 -1.324123019831600745e+00 -1.304060549834152205e+00 -1.283998079836703887e+00 -1.263935609839255125e+00 -1.243873139841806807e+00 -1.223810669844358490e+00 -1.203748199846909728e+00 -1.183685729849461410e+00 -1.163623259852012648e+00 -1.143560789854564330e+00 -1.123498319857116012e+00 -1.103435849859667250e+00 -1.083373379862218933e+00 -1.063310909864770171e+00 -1.043248439867321853e+00 -1.023185969869873535e+00 -1.003123499872424773e+00 -9.830610298749764553e-01 -9.629985598775276934e-01 -9.429360898800793755e-01 -9.228736198826310577e-01 -9.028111498851822958e-01 -8.827486798877339780e-01 -8.626862098902852161e-01 -8.426237398928368982e-01 -8.225612698953885804e-01 -8.024987998979398185e-01 -7.824363299004915007e-01 -7.623738599030427388e-01 -7.423113899055944209e-01 -7.222489199081461031e-01 -7.021864499106973412e-01 -6.821239799132490234e-01 -6.620615099158002614e-01 -6.419990399183519436e-01 -6.219365699209036258e-01 -6.018740999234548639e-01 -5.818116299260065460e-01 -5.617491599285577841e-01 -5.416866899311094663e-01 -5.216242199336611485e-01 -5.015617499362123866e-01 -4.814992799387640687e-01 -4.614368099413153068e-01 -4.413743399438669890e-01 -4.213118699464186712e-01 -4.012493999489699092e-01 -3.811869299515215914e-01 -3.611244599540728295e-01 -3.410619899566245117e-01 -3.209995199591761939e-01 -3.009370499617274319e-01 -2.808745799642791141e-01 -2.608121099668303522e-01 -2.407496399693820344e-01 -2.206871699719337165e-01 -2.006246999744849546e-01 -1.805622299770366368e-01 -1.604997599795878749e-01 -1.404372899821395571e-01 -1.203748199846912392e-01 -1.003123499872424773e-01 -8.024987998979415948e-02 -6.018740999234539757e-02 -4.012493999489707974e-02 -2.006246999744876192e-02 0.000000000000000000e+00 2.006246999744831783e-02 4.012493999489707974e-02 6.018740999234539757e-02 8.024987998979371540e-02 1.003123499872424773e-01 1.203748199846907951e-01 1.404372899821395571e-01 1.604997599795878749e-01 1.805622299770361927e-01 2.006246999744849546e-01 2.206871699719332724e-01 2.407496399693820344e-01 2.608121099668303522e-01 2.808745799642786700e-01 3.009370499617274319e-01 3.209995199591757498e-01 3.410619899566245117e-01 3.611244599540728295e-01 3.811869299515211473e-01 4.012493999489699092e-01 4.213118699464182271e-01 4.413743399438669890e-01 4.614368099413153068e-01 4.814992799387636246e-01 5.015617499362123866e-01 5.216242199336607044e-01 5.416866899311090222e-01 5.617491599285577841e-01 5.818116299260061020e-01 6.018740999234548639e-01 6.219365699209031817e-01 6.419990399183514995e-01 6.620615099158002614e-01 6.821239799132485793e-01 7.021864499106973412e-01 7.222489199081456590e-01 7.423113899055939768e-01 7.623738599030422947e-01 7.824363299004915007e-01 8.024987998979398185e-01 8.225612698953881363e-01 8.426237398928364541e-01 8.626862098902847720e-01 8.827486798877339780e-01 9.028111498851822958e-01 9.228736198826306136e-01 9.429360898800789315e-01 9.629985598775272493e-01 9.830610298749764553e-01 1.003123499872424773e+00 1.023185969869873091e+00 1.043248439867321409e+00 1.063310909864769727e+00 1.083373379862218933e+00 1.103435849859667250e+00 1.123498319857115568e+00 1.143560789854563886e+00 1.163623259852012204e+00 1.183685729849461410e+00 1.203748199846909728e+00 1.223810669844358046e+00 1.243873139841806363e+00 1.263935609839254681e+00 1.283998079836703887e+00 1.304060549834152205e+00 1.324123019831600523e+00 1.344185489829048841e+00 1.364247959826497159e+00 1.384310429823946365e+00 1.404372899821394682e+00 1.424435369818843000e+00 1.444497839816291318e+00 1.464560309813739636e+00 1.484622779811188842e+00 1.504685249808637160e+00 1.524747719806085478e+00 1.544810189803533795e+00 1.564872659800982113e+00 1.584935129798431319e+00 1.604997599795879637e+00 1.625060069793327955e+00 1.645122539790776273e+00 1.665185009788224590e+00 1.685247479785673796e+00 1.705309949783122114e+00 1.725372419780570432e+00 1.745434889778018750e+00 1.765497359775467068e+00 1.785559829772916274e+00 1.805622299770364592e+00 1.825684769767812909e+00 1.845747239765261227e+00 1.865809709762709545e+00 1.885872179760158751e+00 1.905934649757607069e+00 1.925997119755055387e+00 1.946059589752503705e+00 1.966122059749952022e+00 1.986184529747401228e+00 2.006246999744849546e+00 2.026309469742297864e+00 2.046371939739746182e+00 2.066434409737194500e+00 2.086496879734643706e+00 2.106559349732092024e+00 2.126621819729540341e+00 2.146684289726988659e+00 2.166746759724436977e+00 2.186809229721886183e+00 2.206871699719334501e+00 2.226934169716782819e+00 2.246996639714231137e+00 2.267059109711679454e+00 2.287121579709128660e+00 2.307184049706576978e+00 2.327246519704025296e+00 2.347308989701473614e+00 2.367371459698921932e+00 2.387433929696371138e+00 2.407496399693819455e+00 2.427558869691267773e+00 2.447621339688716091e+00 2.467683809686164409e+00 2.487746279683613615e+00 2.507808749681061933e+00 2.527871219678510251e+00 2.547933689675958568e+00 2.567996159673406886e+00 2.588058629670856092e+00 2.608121099668304410e+00 2.628183569665752728e+00 2.648246039663201046e+00 2.668308509660649364e+00 2.688370979658098570e+00 2.708433449655546887e+00 2.728495919652995205e+00 2.748558389650443523e+00 2.768620859647891841e+00 2.788683329645341047e+00 2.808745799642789365e+00 2.828808269640237683e+00 2.848870739637686000e+00 2.868933209635134318e+00 2.888995679632583524e+00 2.909058149630031842e+00 2.929120619627480160e+00 2.949183089624928478e+00 2.969245559622376796e+00 2.989308029619826002e+00 3.009370499617274319e+00 3.029432969614722637e+00 3.049495439612170955e+00 3.069557909609619273e+00 3.089620379607068479e+00 3.109682849604516797e+00 3.129745319601965114e+00 3.149807789599413432e+00 3.169870259596861750e+00 3.189932729594310956e+00 3.209995199591759274e+00 3.230057669589207592e+00 3.250120139586655910e+00 3.270182609584104227e+00 3.290245079581553433e+00 3.310307549579001751e+00
-3.310307549579001751e+00 -3.290245079581553433e+00 -3.270182609584104672e+00 -3.250120139586656354e+00 -3.230057669589207592e+00 -3.209995199591759274e+00 -3.189932729594310956e+00 -3.169870259596862194e+00 -3.149807789599413876e+00 -3.129745319601965114e+00 -3.109682849604516797e+00 -3.089620379607068479e+00 -3.069557909609619717e+00 -3.049495439612171399e+00 -3.029432969614722637e+00 -3.009370499617274319e+00 -2.989308029619826002e+00 -2.969245559622377240e+00 -2.949183089624928922e+00 -2.929120619627480160e+00 -2.909058149630031842e+00 -2.888995679632583524e+00 -2.868933209635134762e+00 -2.848870739637686444e+00 -2.828808269640237683e+00 -2.808745799642789365e+00 -2.788683329645341047e+00 -2.768620859647892285e+00 -2.748558389650443967e+00 -2.728495919652995205e+00 -2.708433449655546887e+00 -2.688370979658098570e+00 -2.668308509660649808e+00 -2.648246039663201490e+00 -2.628183569665752728e+00 -2.608121099668304410e+00 -2.588058629670856092e+00 -2.567996159673407330e+00 -2.547933689675959013e+00 -2.527871219678510251e+00 -2.507808749681061933e+00 -2.487746279683613615e+00 -2.467683809686164853e+00 -2.447621339688716535e+00 -2.427558869691267773e+00 -2.407496399693819455e+00 -2.387433929696371138e+00 -2.367371459698922376e+00 -2.347308989701474058e+00 -2.327246519704025296e+00 -2.307184049706576978e+00 -2.287121579709128660e+00 -2.267059109711680343e+00 -2.246996639714231581e+00 -2.226934169716782819e+00 -2.206871699719334501e+00 -2.186809229721886183e+00 -2.166746759724437865e+00 -2.146684289726989103e+00 -2.126621819729540341e+00 -2.106559349732092024e+00 -2.086496879734643706e+00 -2.066434409737195388e+00 -2.046371939739746626e+00 -2.026309469742297864e+00 -2.006246999744849546e+00 -1.986184529747401006e+00 -1.966122059749952689e+00 -1.946059589752504149e+00 -1.925997119755055609e+00 -1.905934649757607069e+00 -1.885872179760158529e+00 -1.865809709762710211e+00 -1.845747239765261671e+00 -1.825684769767813131e+00 -1.805622299770364592e+00 -1.785559829772916052e+00 -1.765497359775467734e+00 -1.745434889778019194e+00 -1.725372419780570654e+00 -1.705309949783122114e+00 -1.685247479785673574e+00 -1.665185009788225257e+00 -1.645122539790776717e+00 -1.625060069793328177e+00 -1.604997599795879637e+00 -1.584935129798431097e+00 -1.564872659800982779e+00 -1.544810189803534239e+00 -1.524747719806085700e+00 -1.504685249808637160e+00 -1.484622779811188620e+00 -1.464560309813740302e+00 -1.444497839816291762e+00 -1.424435369818843222e+00 -1.404372899821394682e+00 -1.384310429823946365e+00 -1.364247959826497825e+00 -1.344185489829049285e+00 -1.324123019831600745e+00 -1.304060549834152205e+00 -1.283998079836703887e+00 -1.263935609839255125e+00 -1.243873139841806807e+00 -1.223810669844358490e+00 -1.203748199846909728e+00 -1.183685729849461410e+00 -1.163623259852012648e+00 -1.143560789854564330e+00 -1.123498319857116012e+00 -1.103435849859667250e+00 -1.083373379862218933e+00 -1.063310909864770171e+00 -1.043248439867321853e+00 -1.023185969869873535e+00 -1.003123499872424773e+00 -9.830610298749764553e-01 -9.629985598775276934e-01 -9.429360898800793755e-01 -9.228736198826310577e-01 -9.028111498851822958e-01 -8.827486798877339780e-01 -8.626862098902852161e-01 -8.426237398928368982e-01 -8.225612698953885804e-01 -8.024987998979398185e-01 -7.824363299004915007e-01 -7.623738599030427388e-01 -7.423113899055944209e-01 -7.222489199081461031e-01 -7.021864499106973412e-01 -6.821239799132490234e-01 -6.620615099158002614e-01 -6.419990399183519436e-01 -6.219365699209036258e-01 -6.018740999234548639e-01 -5.818116299260065460e-01 -5.617491599285577841e-01 -5.416866899311094663e-01 -5.216242199336611485e-01 -5.015617499362123866e-01 -4.814992799387640687e-01 -4.614368099413153068e-01 -4.413743399438669890e-01 -4.213118699464186712e-01 -4.012493999489699092e-01 -3.811869299515215914e-01 -3.611244599540728295e-01 -3.410619899566245117e-01 -3.209995199591761939e-01 -3.009370499617274319e-01 -2.808745799642791141e-01 -2.608121099668303522e-01 -2.407496399693820344e-01 -2.206871699719337165e-01 -2.006246999744849546e-01 -1.805622299770366368e-01 -1.604997599795878749e-01 -1.404372899821395571e-01 -1.203748199846912392e-01 -1.003123499872424773e-01 -8.024987998979415948e-02 -6.018740999234539757e-02 -4.012493999489707974e-02 -2.006246999744876192e-02 0.000000000000000000e+00 2.006246999744831783e-02 4.012493999489707974e-02 6.018740999234539757e-02 8.024987998979371540e-02 1.003123499872424773e-01 1.203748199846907951e-01 1.404372899821395571e-01 1.604997599795878749e-01 1.805622299770361927e-01 2.006246999744849546e-01 2.206871699719332724e-01 2.407496399693820344e-01 2.608121099668303522e-01 2.808745799642786700e-01 3.009370499617274319e-01 3.209995199591757498e-01 3.410619899566245117e-01 3.611244599540728295e-01 3.811869299515211473e-01 4.012493999489699092e-01 4.213118699464182271e-01 4.413743399438669890e-01 4.614368099413153068e-01 4.814992799387636246e-01 5.015617499362123866e-01 5.216242199336607044e-01 5.416866899311090222e-01 5.617491599285577841e-01 5.818116299260061020e-01 6.018740999234548639e-01 6.219365699209031817e-01 6.419990399183514995e-01 6.620615099158002614e-01 6.821239799132485793e-01 7.021864499106973412e-01 7.222489199081456590e-01 7.423113899055939768e-01 7.623738599030422947e-01 7.824363299004915007e-01 8.024987998979398185e-01 8.225612698953881363e-01 8.426237398928364541e-01 8.626862098902847720e-01 8.827486798877339780e-01 9.028111498851822958e-01 9.228736198826306136e-01 9.429360898800789315e-01 9.629985598775272493e-01 9.830610298749764553e-01 1.003123499872424773e+00 1.023185969869873091e+00 1.043248439867321409e+00 1.063310909864769727e+00 1.083373379862218933e+00 1.103435849859667250e+00 1.123498319857115568e+00 1.143560789854563886e+00 1.163623259852012204e+00 1.183685729849461410e+00 1.203748199846909728e+00 1.223810669844358046e+00 1.243873139841806363e+00 1.263935609839254681e+00 1.283998079836703887e+00 1.304060549834152205e+00 1.324123019831600523e+00 1.344185489829048841e+00 1.364247959826497159e+00 1.384310429823946365e+00 1.404372899821394682e+00 1.424435369818843000e+00 1.444497839816291318e+00 1.464560309813739636e+00 1.484622779811188842e+00 1.504685249808637160e+00 1.524747719806085478e+00 1.544810189803533795e+00 1.564872659800982113e+00 1.584935129798431319e+00 1.604997599795879637e+00 1.625060069793327955e+00 1.645122539790776273e+00 1.665185009788224590e+00 1.685247479785673796e+00 1.705309949783122114e+00 1.725372419780570432e+00 1.745434889778018750e+00 1.765497359775467068e+00 1.785559829772916274e+00 1.805622299770364592e+00 1.825684769767812909e+00 1.845747239765261227e+00 1.865809709762709545e+00 1.885872179760158751e+00 1.905934649757607069e+00 1.925997119755055387e+00 1.946059589752503705e+00 1.966122059749952022e+00 1.986184529747401228e+00 2.006246999744849546e+00 2.026309469742297864e+00 2.046371939739746182e+00 2.066434409737194500e+00 2.086496879734643706e+00 2.106559349732092024e+00 2.126621819729540341e+00 2.146684289726988659e+00 2.166746759724436977e+00 2.186809229721886183e+00 2.206871699719334501e+00 2.226934169716782819e+00 2.246996639714231137e+00 2.267059109711679454e+00 2.287121579709128660e+00 2.307184049706576978e+00 2.327246519704025296e+00 2.347308989701473614e+00 2.367371459698921932e+00 2.387433929696371138e+00 2.407496399693819455e+00 2.427558869691267773e+00 2.447621339688716091e+00 2.467683809686164409e+00 2.487746279683613615e+00 2.507808749681061933e+00 2.527871219678510251e+00 2.547933689675958568e+00 2.567996159673406886e+00 2.588058629670856092e+00 2.608121099668304410e+00 2.628183569665752728e+00 2.648246039663201046e+00 2.668308509660649364e+00 2.688370979658098570e+00 2.708433449655546887e+00 2.728495919652995205e+00 2.748558389650443523e+00 2.768620859647891841e+00 2.788683329645341047e+00 2.808745799642789365e+00 2.828808269640237683e+00 2.848870739637686000e+00 2.868933209635134318e+00 2.888995679632583524e+00 2.909058149630031842e+00 2.929120619627480160e+00 2.949183089624928478e+00 2.969245559622376796e+00 2.989308029619826002e+00 3.009370499617274319e+00 3.029432969614722637e+00 3.049495439612170955e+00 3.069557909609619273e+00 3.089620379607068479e+00 3.109682849604516797e+00 3.129745319601965114e+00 3.149807789599413432e+00 3.169870259596861750e+00 3.189932729594310956e+00 3.209995199591759274e+00 3.230057669589207592e+00 3.250120139586655910e+00 3.270182609584104227e+00 3.290245079581553433e+00 3.310307549579001751e+00
-3.310307549579001751e+00 -3.290245079581553433e+00 -3.270182609584104672e+00 -3.250120139586656354e+00 -3.230057669589207592e+00 -3.209995199591759274e+00 -3.189932729594310956e+00 -3.169870259596862194e+00 -3.149807789599413876e+00 -3.129745319601965114e+00 -3.109682849604516797e+00 -3.089620379607068479e+00 -3.069557909609619717e+00 -3.049495439612171399e+00 -3.029432969614722637e+00 -3.009370499617274319e+00 -2.989308029619826002e+00 -2.969245559622377240e+00 -2.949183089624928922e+00 -2.929120619627480160e+00 -2.909058149630031842e+00 -2.888995679632583524e+00 -2.868933209635134762e+00 -2.848870739637686444e+00 -2.828808269640237683e+00 -2.808745799642789365e+00 -2.788683329645341047e+00 -2.768620859647892285e+00 -2.748558389650443967e+00 -2.728495919652995205e+00 -2.708433449655546887e+00 -2.688370979658098570e+00 -2.668308509660649808e+00 -2.648246039663201490e+00 -2.628183569665752728e+00 -2.608121099668304410e+00 -2.588058629670856092e+00 -2.567996159673407330e+00 -2.547933689675959013e+00 -2.527871219678510251e+00 -2.507808749681061933e+00 -2.487746279683613615e+00 -2.467683809686164853e+00 -2.447621339688716535e+00 -2.427558869691267773e+00 -2.407496399693819455e+00 -2.387433929696371138e+00 -2.367371459698922376e+00 -2.347308989701474058e+00 -2.327246519704025296e+00 -2.307184049706576978e+00 -2.287121579709128660e+00 -2.267059109711680343e+00 -2.246996639714231581e+00 -2.226934169716782819e+00 -2.206871699719334501e+00 -2.186809229721886183e+00 -2.166746759724437865e+00 -2.146684289726989103e+00 -2.126621819729540341e+00 -2.106559349732092024e+00 -2.086496879734643706e+00 -2.066434409737195388e+00 -2.046371939739746626e+00 -2.026309469742297864e+00 -2.006246999744849546e+00 -1.986184529747401006e+00 -1.966122059749952689e+00 -1.946059589752504149e+00 -1.925997119755055609e+00 -1.905934649757607069e+00 -1.885872179760158529e+00 -1.865809709762710211e+00 -1.845747239765261671e+00 -1.825684769767813131e+00 -1.805622299770364592e+00 -1.785559829772916052e+00 -1.765497359775467734e+00 -1.745434889778019194e+00 -1.725372419780570654e+00 -1.705309949783122114e+00 -1.685247479785673574e+00 -1.665185009788225257e+00 -1.645122539790776717e+00 -1.625060069793328177e+00 -1.604997599795879637e+00 -1.584935129798431097e+00 -1.564872659800982779e+00 -1.544810189803534239e+00 -1.524747719806085700e+00 -1.504685249808637160e+00 -1.484622779811188620e+00 -1.464560309813740302e+00 -1.444497839816291762e+00 -1.424435369818843222e+00 -1.404372899821394682e+00 -1.384310429823946365e+00 -1.364247959826497825e+00 -1.344185489829049285e+00 -1.324123019831600745e+00 -1.304060549834152205e+00 -1.283998079836703887e+00 -1.263935609839255125e+00 -1.243873139841806807e+00 -1.223810669844358490e+00 -1.203748199846909728e+00 -1.183685729849461410e+00 -1.163623259852012648e+00 -1.143560789854564330e+00 -1.123498319857116012e+00 -1.103435849859667250e+00 -1.083373379862218933e+00 -1.063310909864770171e+00 -1.043248439867321853e+00 -1.023185969869873535e+00 -1.003123499872424773e+00 -9.830610298749764553e-01 -9.629985598775276934e-01 -9.429360898800793755e-01 -9.228736198826310577e-01 -9.028111498851822958e-01 -8.827486798877339780e-01 -8.626862098902852161e-01 -8.426237398928368982e-01 -8.225612698953885804e-01 -8.024987998979398185e-01 -7.824363299004915007e-01 -7.623738599030427388e-01 -7.423113899055944209e-01 -7.222489199081461031e-01 -7.021864499106973412e-01 -6.821239799132490234e-01 -6.620615099158002614e-01 -6.419990399183519436e-01 -6.219365699209036258e-01 -6.018740999234548639e-01 -5.818116299260065460e-01 -5.617491599285577841e-01 -5.416866899311094663e-01 -5.216242199336611485e-01 -5.015617499362123866e-01 -4.814992799387640687e-01 -4.614368099413153068e-01 -4.413743399438669890e-01 -4.213118699464186712e-01 -4.012493999489699092e-01 -3.811869299515215914e-01 -3.611244599540728295e-01 -3.410619899566245117e-01 -3.209995199591761939e-01 -3.009370499617274319e-01 -2.808745799642791141e-01 -2.608121099668303522e-01 -2.407496399693820344e-01 -2.206871699719337165e-01 -2.006246999744849546e-01 -1.805622299770366368e-01 -1.604997599795878749e-01 -1.404372899821395571e-01 -1.203748199846912392e-01 -1.003123499872424773e-01 -8.024987998979415948e-02 -6.018740999234539757e-02 -4.012493999489707974e-02 -2.006246999744876192e-02 0.000000000000000000e+00 2.006246999744831783e-02 4.012493999489707974e-02 6.018740999234539757e-02 8.024987998979371540e-02 1.003123499872424773e-01 1.203748199846907951e-01 1.404372899821395571e-01 1.604997599795878749e-01 1.805622299770361927e-01 2.006246999744849546e-01 2.206871699719332724e-01 2.407496399693820344e-01 2.608121099668303522e-01 2.808745799642786700e-01 3.009370499617274319e-01 3.209995199591757498e-01 3.410619899566245117e-01 3.611244599540728295e-01 3.811869299515211473e-01 4.012493999489699092e-01 4.213118699464182271e-01 4.413743399438669890e-01 4.614368099413153068e-01 4.814992799387636246e-01 5.015617499362123866e-01 5.216242199336607044e-01 5.416866899311090222e-01 5.617491599285577841e-01 5.818116299260061020e-01 6.018740999234548639e-01 6.219365699209031817e-01 6.419990399183514995e-01 6.620615099158002614e-01 6.821239799132485793e-01 7.021864499106973412e-01 7.222489199081456590e-01 7.423113899055939768e-01 7.623738599030422947e-01 7.824363299004915007e-01 8.024987998979398185e-01 8.225612698953881363e-01 8.426237398928364541e-01 8.626862098902847720e-01 8.827486798877339780e-01 9.028111498851822958e-01 9.228736198826306136e-01 9.429360898800789315e-01 9.629985598775272493e-01 9.830610298749764553e-01 1.003123499872424773e+00 1.023185969869873091e+00 1.043248439867321409e+00 1.063310909864769727e+00 1.083373379862218933e+00 1.103435849859667250e+00 1.123498319857115568e+00 1.143560789854563886e+00 1.163623259852012204e+00 1.183685729849461410e+00 1.203748199846909728e+00 1.223810669844358046e+00 1.243873139841806363e+00 1.263935609839254681e+00 1.283998079836703887e+00 1.304060549834152205e+00 1.324123019831600523e+00 1.344185489829048841e+00 1.364247959826497159e+00 1.384310429823946365e+00 1.404372899821394682e+00 1.424435369818843000e+00 1.444497839816291318e+00 1.464560309813739636e+00 1.484622779811188842e+00 1.504685249808637160e+00 1.524747719806085478e+00 1.544810189803533795e+00 1.564872659800982113e+00 1.584935129798431319e+00 1.604997599795879637e+00 1.625060069793327955e+00 1.645122539790776273e+00 1.665185009788224590e+00 1.685247479785673796e+00 1.705309949783122114e+00 1.725372419780570432e+00 1.745434889778018750e+00 1.765497359775467068e+00 1.785559829772916274e+00 1.805622299770364592e+00 1.825684769767812909e+00 1.845747239765261227e+00 1.865809709762709545e+00 1.885872179760158751e+00 1.905934649757607069e+00 1.925997119755055387e+00 1.946059589752503705e+00 1.966122059749952022e+00 1.986184529747401228e+00 2.006246999744849546e+00 2.026309469742297864e+00 2.046371939739746182e+00 2.066434409737194500e+00 2.086496879734643706e+00 2.106559349732092024e+00 2.126621819729540341e+00 2.146684289726988659e+00 2.166746759724436977e+00 2.186809229721886183e+00 2.206871699719334501e+00 2.226934169716782819e+00 2.246996639714231137e+00 2.267059109711679454e+00 2.287121579709128660e+00 2.307184049706576978e+00 2.327246519704025296e+00 2.347308989701473614e+00 2.367371459698921932e+00 2.387433929696371138e+00 2.407496399693819455e+00 2.427558869691267773e+00 2.447621339688716091e+00 2.467683809686164409e+00 2.487746279683613615e+00 2.507808749681061933e+00 2.527871219678510251e+00 2.547933689675958568e+00 2.567996159673406886e+00 2.588058629670856092e+00 2.608121099668304410e+00 2.628183569665752728e+00 2.648246039663201046e+00 2.668308509660649364e+00 2.688370979658098570e+00 2.708433449655546887e+00 2.728495919652995205e+00 2.748558389650443523e+00 2.768620859647891841e+00 2.788683329645341047e+00 2.808745799642789365e+00 2.828808269640237683e+00 2.848870739637686000e+00 2.868933209635134318e+00 2.888995679632583524e+00 2.909058149630031842e+00 2.929120619627480160e+00 2.949183089624928478e+00 2.969245559622376796e+00 2.989308029619826002e+00 3.009370499617274319e+00 3.029432969614722637e+00 3.049495439612170955e+00 3.069557909609619273e+00 3.089620379607068479e+00 3.109682849604516797e+00 3.129745319601965114e+00 3.149807789599413432e+00 3.169870259596861750e+00 3.189932729594310956e+00 3.209995199591759274e+00 3.230057669589207592e+00 3.250120139586655910e+00 3.270182609584104227e+00 3.290245079581553433e+00 3.310307549579001751e+00
-3.310307549579001751e+00 -3.290245079581553433e+00 -3.270182609584104672e+00 -3.250120139586656354e+00 -3.230057669589207592e+00 -3.209995199591759274e+00 -3.189932729594310956e+00 -3.169870259596862194e+00 -3.149807789599413876e+00 -3.129745319601965114e+00 -3.109682849604516797e+00 -3.089620379607068479e+00 -3.069557909609619717e+00 -3.049495439612171399e+00 -3.029432969614722637e+00 -3.009370499617274319e+00 -2.989308029619826002e+00 -2.969245559622377240e+00 -2.949183089624928922e+00 -2.929120619627480160e+00 -2.909058149630031842e+00 -2.888995679632583524e+00 -2.868933209635134762e+00 -2.848870739637686444e+00 -2.828808269640237683e+00 -2.808745799642789365e+00 -2.788683329645341047e+00 -2.768620859647892285e+00 -2.748558389650443967e+00 -2.728495919652995205e+00 -2.708433449655546887e+00 -2.688370979658098570e+00 -2.668308509660649808e+00 -2.648246039663201490e+00 -2.628183569665752728e+00 -2.608121099668304410e+00 -2.588058629670856092e+00 -2.567996159673407330e+00 -2.547933689675959013e+00 -2.527871219678510251e+00 -2.507808749681061933e+00 -2.487746279683613615e+00 -2.467683809686164853e+00 -2.447621339688716535e+00 -2.427558869691267773e+00 -2.407496399693819455e+00 -2.387433929696371138e+00 -2.367371459698922376e+00 -2.347308989701474058e+00 -2.327246519704025296e+00 -2.307184049706576978e+00 -2.287121579709128660e+00 -2.267059109711680343e+00 -2.246996639714231581e+00 -2.226934169716782819e+00 -2.206871699719334501e+00 -2.186809229721886183e+00 -2.166746759724437865e+00 -2.146684289726989103e+00 -2.126621819729540341e+00 -2.106559349732092024e+00 -2.086496879734643706e+00 -2.066434409737195388e+00 -2.046371939739746626e+00 -2.026309469742297864e+00 -2.006246999744849546e+00 -1.986184529747401006e+00 -1.966122059749952689e+00 -1.946059589752504149e+00 -1.925997119755055609e+00 -1.905934649757607069e+00 -1.885872179760158529e+00 -1.865809709762710211e+00 -1.845747239765261671e+00 -1.825684769767813131e+00 -1.805622299770364592e+00 -1.785559829772916052e+00 -1.765497359775467734e+00 -1.745434889778019194e+00 -1.725372419780570654e+00 -1.705309949783122114e+00 -1.685247479785673574e+00 -1.665185009788225257e+00 -1.645122539790776717e+00 -1.625060069793328177e+00 -1.604997599795879637e+00 -1.584935129798431097e+00 -1.564872659800982779e+00 -1.544810189803534239e+00 -1.524747719806085700e+00 -1.504685249808637160e+00 -1.484622779811188620e+00 -1.464560309813740302e+00 -1.444497839816291762e+00 -1.424435369818843222e+00 -1.404372899821394682e+00 -1.384310429823946365e+00 -1.364247959826497825e+00 -1.344185489829049285e+00 -1.324123019831600745e+00 -1.304060549834152205e+00 -1.283998079836703887e+00 -1.263935609839255125e+00 -1.243873139841806807e+00 -1.223810669844358490e+00 -1.203748199846909728e+00 -1.183685729849461410e+00 -1.163623259852012648e+00 -1.143560789854564330e+00 -1.123498319857116012e+00 -1.103435849859667250e+00 -1.083373379862218933e+00 -1.063310909864770171e+00 -1.043248439867321853e+00 -1.023185969869873535e+00 -1.003123499872424773e+00 -9.830610298749764553e-01 -9.629985598775276934e-01 -9.429360898800793755e-01 -9.228736198826310577e-01 -9.028111498851822958e-01 -8.827486798877339780e-01 -8.626862098902852161e-01 -8.426237398928368982e-01 -8.225612698953885804e-01 -8.024987998979398185e-01 -7.824363299004915007e-01 -7.623738599030427388e-01 -7.423113899055944209e-01 -7.222489199081461031e-01 -7.021864499106973412e-01 -6.821239799132490234e-01 -6.620615099158002614e-01 -6.419990399183519436e-01 -6.219365699209036258e-01 -6.018740999234548639e-01 -5.818116299260065460e-01 -5.617491599285577841e-01 -5.416866899311094663e-01 -5.216242199336611485e-01 -5.015617499362123866e-01 -4.814992799387640687e-01 -4.614368099413153068e-01 -4.413743399438669890e-01 -4.213118699464186712e-01 -4.012493999489699092e-01 -3.811869299515215914e-01 -3.611244599540728295e-01 -3.410619899566245117e-01 -3.209995199591761939e-01 -3.009370499617274319e-01 -2.808745799642791141e-01 -2.608121099668303522e-01 -2.407496399693820344e-01 -2.206871699719337165e-01 -2.006246999744849546e-01 -1.805622299770366368e-01 -1.604997599795878749e-01 -1.404372899821395571e-01 -1.203748199846912392e-01 -1.003123499872424773e-01 -8.024987998979415948e-02 -6.018740999234539757e-02 -4.012493999489707974e-02 -2.006246999744876192e-02 0.000000000000000000e+00 2.006246999744831783e-02 4.012493999489707974e-02 6.018740999234539757e-02 8.024987998979371540e-02 1.003123499872424773e-01 1.203748199846907951e-01 1.404372899821395571e-01 1.604997599795878749e-01 1.805622299770361927e-01 2.006246999744849546e-01 2.206871699719332724e-01 2.407496399693820344e-01 2.608121099668303522e-01 2.808745799642786700e-01 3.009370499617274319e-01 3.209995199591757498e-01 3.410619899566245117e-01 3.611244599540728295e-01 3.811869299515211473e-01 4.012493999489699092e-01 4.213118699464182271e-01 4.413743399438669890e-01 4.614368099413153068e-01 4.814992799387636246e-01 5.015617499362123866e-01 5.216242199336607044e-01 5.416866899311090222e-01 5.617491599285577841e-01 5.818116299260061020e-01 6.018740999234548639e-01 6.219365699209031817e-01 6.419990399183514995e-01 6.620615099158002614e-01 6.821239799132485793e-01 7.021864499106973412e-01 7.222489199081456590e-01 7.423113899055939768e-01 7.623738599030422947e-01 7.824363299004915007e-01 8.024987998979398185e-01 8.225612698953881363e-01 8.426237398928364541e-01 8.626862098902847720e-01 8.827486798877339780e-01 9.028111498851822958e-01 9.228736198826306136e-01 9.429360898800789315e-01 9.629985598775272493e-01 9.830610298749764553e-01 1.003123499872424773e+00 1.023185969869873091e+00 1.043248439867321409e+00 1.063310909864769727e+00 1.083373379862218933e+00 1.103435849859667250e+00 1.123498319857115568e+00 1.143560789854563886e+00 1.163623259852012204e+00 1.183685729849461410e+00 1.203748199846909728e+00 1.223810669844358046e+00 1.243873139841806363e+00 1.263935609839254681e+00 1.283998079836703887e+00 1.304060549834152205e+00 1.324123019831600523e+00 1.344185489829048841e+00 1.364247959826497159e+00 1.384310429823946365e+00 1.404372899821394682e+00 1.424435369818843000e+00 1.444497839816291318e+00 1.464560309813739636e+00 1.484622779811188842e+00 1.504685249808637160e+00 1.524747719806085478e+00 1.544810189803533795e+00 1.564872659800982113e+00 1.584935129798431319e+00 1.604997599795879637e+00 1.625060069793327955e+00 1.645122539790776273e+00 1.665185009788224590e+00 1.685247479785673796e+00 1.705309949783122114e+00 1.725372419780570432e+00 1.745434889778018750e+00 1.765497359775467068e+00 1.785559829772916274e+00 1.805622299770364592e+00 1.825684769767812909e+00 1.845747239765261227e+00 1.865809709762709545e+00 1.885872179760158751e+00 1.905934649757607069e+00 1.925997119755055387e+00 1.946059589752503705e+00 1.966122059749952022e+00 1.986184529747401228e+00 2.006246999744849546e+00 2.026309469742297864e+00 2.046371939739746182e+00 2.066434409737194500e+00 2.086496879734643706e+00 2.106559349732092024e+00 2.126621819729540341e+00 2.146684289726988659e+00 2.166746759724436977e+00 2.186809229721886183e+00 2.206871699719334501e+00 2.226934169716782819e+00 2.246996639714231137e+00 2.267059109711679454e+00 2.287121579709128660e+00 2.307184049706576978e+00 2.327246519704025296e+00 2.347308989701473614e+00 2.367371459698921932e+00 2.387433929696371138e+00 2.407496399693819455e+00 2.427558869691267773e+00 2.447621339688716091e+00 2.467683809686164409e+00 2.487746279683613615e+00 2.507808749681061933e+00 2.527871219678510251e+00 2.547933689675958568e+00 2.567996159673406886e+00 2.588058629670856092e+00 2.608121099668304410e+00 2.628183569665752728e+00 2.648246039663201046e+00 2.668308509660649364e+00 2.688370979658098570e+00 2.708433449655546887e+00 2.728495919652995205e+00 2.748558389650443523e+00 2.768620859647891841e+00 2.788683329645341047e+00 2.808745799642789365e+00 2.828808269640237683e+00 2.848870739637686000e+00 2.868933209635134318e+00 2.888995679632583524e+00 2.909058149630031842e+00 2.929120619627480160e+00 2.949183089624928478e+00 2.969245559622376796e+00 2.989308029619826002e+00 3.009370499617274319e+00 3.029432969614722637e+00 3.049495439612170955e+00 3.069557909609619273e+00 3.089620379607068479e+00 3.109682849604516797e+00 3.129745319601965114e+00 3.149807789599413432e+00 3.169870259596861750e+00 3.189932729594310956e+00 3.209995199591759274e+00 3.230057669589207592e+00 3.250120139586655910e+00 3.270182609584104227e+00 3.290245079581553433e+00 3.310307549579001751e+00
-3.310307549579001751e+00 -3.290245079581553433e+00 -3.270182609584104672e+00 -3.250120139586656354e+00 -3.230057669589207592e+00 -3.209995199591759274e+00 -3.189932729594310956e+00 -3.169870259596862194e+00 -3.149807789599413876e+00 -3.129745319601965114e+00 -3.109682849604516797e+00 -3.089620379607068479e+00 -3.069557909609619717e+00 -3.049495439612171399e+00 -3.029432969614722637e+00 -3.009370499617274319e+00 -2.989308029619826002e+00 -2.969245559622377240e+00 -2.949183089624928922e+00 -2.929120619627480160e+00 -2.909058149630031842e+00 -2.888995679632583524e+00 -2.868933209635134762e+00 -2.848870739637686444e+00 -2.828808269640237683e+00 -2.808745799642789365e+00 -2.788683329645341047e+00 -2.768620859647892285e+00 -2.748558389650443967e+00 -2.728495919652995205e+00 -2.708433449655546887e+00 -2.688370979658098570e+00 -2.668308509660649808e+00 -2.648246039663201490e+00 -2.628183569665752728e+00 -2.608121099668304410e+00 -2.588058629670856092e+00 -2.567996159673407330e+00 -2.547933689675959013e+00 -2.527871219678510251e+00 -2.507808749681061933e+00 -2.487746279683613615e+00 -2.467683809686164853e+00 -2.447621339688716535e+00 -2.427558869691267773e+00 -2.407496399693819455e+00 -2.387433929696371138e+00 -2.367371459698922376e+00 -2.347308989701474058e+00 -2.327246519704025296e+00 -2.307184049706576978e+00 -2.287121579709128660e+00 -2.267059109711680343e+00 -2.246996639714231581e+00 -2.226934169716782819e+00 -2.206871699719334501e+00 -2.186809229721886183e+00 -2.166746759724437865e+00 -2.146684289726989103e+00 -2.126621819729540341e+00 -2.106559349732092024e+00 -2.086496879734643706e+00 -2.066434409737195388e+00 -2.046371939739746626e+00 -2.026309469742297864e+00 -2.006246999744849546e+00 -1.986184529747401006e+00 -1.966122059749952689e+00 -1.946059589752504149e+00 -1.925997119755055609e+00 -1.905934649757607069e+00 -1.885872179760158529e+00 -1.865809709762710211e+00 -1.845747239765261671e+00 -1.825684769767813131e+00 -1.805622299770364592e+00 -1.785559829772916052e+00 -1.765497359775467734e+00 -1.745434889778019194e+00 -1.725372419780570654e+00 -1.705309949783122114e+00 -1.685247479785673574e+00 -1.665185009788225257e+00 -1.645122539790776717e+00 -1.625060069793328177e+00 -1.604997599795879637e+00 -1.584935129798431097e+00 -1.564872659800982779e+00 -1.544810189803534239e+00 -1.524747719806085700e+00 -1.504685249808637160e+00 -1.484622779811188620e+00 -1.464560309813740302e+00 -1.444497839816291762e+00 -1.424435369818843222e+00 -1.404372899821394682e+00 -1.384310429823946365e+00 -1.364247959826497825e+00 -1.344185489829049285e+00 -1.324123019831600745e+00 -1.304060549834152205e+00 -1.283998079836703887e+00 -1.263935609839255125e+00 -1.243873139841806807e+00 -1.223810669844358490e+00 -1.203748199846909728e+00 -1.183685729849461410e+00 -1.163623259852012648e+00 -1.143560789854564330e+00 -1.123498319857116012e+00 -1.103435849859667250e+00 -1.083373379862218933e+00 -1.063310909864770171e+00 -1.043248439867321853e+00 -1.023185969869873535e+00 -1.003123499872424773e+00 -9.830610298749764553e-01 -9.629985598775276934e-01 -9.429360898800793755e-01 -9.228736198826310577e-01 -9.028111498851822958e-01 -8.827486798877339780e-01 -8.626862098902852161e-01 -8.426237398928368982e-01 -8.225612698953885804e-01 -8.024987998979398185e-01 -7.824363299004915007e-01 -7.623738599030427388e-01 -7.423113899055944209e-01 -7.222489199081461031e-01 -7.021864499106973412e-01 -6.821239799132490234e-01 -6.620615099158002614e-01 -6.419990399183519436e-01 -6.219365699209036258e-01 -6.018740999234548639e-01 -5.818116299260065460e-01 -5.617491599285577841e-01 -5.416866899311094663e-01 -5.216242199336611485e-01 -5.015617499362123866e-01 -4.814992799387640687e-01 -4.614368099413153068e-01 -4.413743399438669890e-01 -4.213118699464186712e-01 -4.012493999489699092e-01 -3.811869299515215914e-01 -3.611244599540728295e-01 -3.410619899566245117e-01 -3.209995199591761939e-01 -3.009370499617274319e-01 -2.808745799642791141e-01 -2.608121099668303522e-01 -2.407496399693820344e-01 -2.206871699719337165e-01 -2.006246999744849546e-01 -1.805622299770366368e-01 -1.604997599795878749e-01 -1.404372899821395571e-01 -1.203748199846912392e-01 -1.003123499872424773e-01 -8.024987998979415948e-02 -6.018740999234539757e-02 -4.012493999489707974e-02 -2.006246999744876192e-02 0.000000000000000000e+00 2.006246999744831783e-02 4.012493999489707974e-02 6.018740999234539757e-02 8.024987998979371540e-02 1.003123499872424773e-01 1.203748199846907951e-01 1.404372899821395571e-01 1.604997599795878749e-01 1.805622299770361927e-01 2.006246999744849546e-01 2.206871699719332724e-01 2.407496399693820344e-01 2.608121099668303522e-01 2.808745799642786700e-01 3.009370499617274319e-01 3.209995199591757498e-01 3.410619899566245117e-01 3.611244599540728295e-01 3.811869299515211473e-01 4.012493999489699092e-01 4.213118699464182271e-01 4.413743399438669890e-01 4.614368099413153068e-01 4.814992799387636246e-01 5.015617499362123866e-01 5.216242199336607044e-01 5.416866899311090222e-01 5.617491599285577841e-01 5.818116299260061020e-01 6.018740999234548639e-01 6.219365699209031817e-01 6.419990399183514995e-01 6.620615099158002614e-01 6.821239799132485793e-01 7.021864499106973412e-01 7.222489199081456590e-01 7.423113899055939768e-01 7.623738599030422947e-01 7.824363299004915007e-01 8.024987998979398185e-01 8.225612698953881363e-01 8.426237398928364541e-01 8.626862098902847720e-01 8.827486798877339780e-01 9.028111498851822958e-01 9.228736198826306136e-01 9.429360898800789315e-01 9.629985598775272493e-01 9.830610298749764553e-01 1.003123499872424773e+00 1.023185969869873091e+00 1.043248439867321409e+00 1.063310909864769727e+00 1.083373379862218933e+00 1.103435849859667250e+00 1.123498319857115568e+00 1.143560789854563886e+00 1.163623259852012204e+00 1.183685729849461410e+00 1.203748199846909728e+00 1.223810669844358046e+00 1.243873139841806363e+00 1.263935609839254681e+00 1.283998079836703887e+00 1.304060549834152205e+00 1.324123019831600523e+00 1.344185489829048841e+00 1.364247959826497159e+00 1.384310429823946365e+00 1.404372899821394682e+00 1.424435369818843000e+00 1.444497839816291318e+00 1.464560309813739636e+00 1.484622779811188842e+00 1.504685249808637160e+00 1.524747719806085478e+00 1.544810189803533795e+00 1.564872659800982113e+00 1.584935129798431319e+00 1.604997599795879637e+00 1.625060069793327955e+00 1.645122539790776273e+00 1.665185009788224590e+00 1.685247479785673796e+00 1.705309949783122114e+00 1.725372419780570432e+00 1.745434889778018750e+00 1.765497359775467068e+00 1.785559829772916274e+00 1.805622299770364592e+00 1.825684769767812909e+00 1.845747239765261227e+00 1.865809709762709545e+00 1.885872179760158751e+00 1.905934649757607069e+00 1.925997119755055387e+00 1.946059589752503705e+00 1.966122059749952022e+00 1.986184529747401228e+00 2.006246999744849546e+00 2.026309469742297864e+00 2.046371939739746182e+00 2.066434409737194500e+00 2.086496879734643706e+00 2.106559349732092024e+00 2.126621819729540341e+00 2.146684289726988659e+00 2.166746759724436977e+00 2.186809229721886183e+00 2.206871699719334501e+00 2.226934169716782819e+00 2.246996639714231137e+00 2.267059109711679454e+00 2.287121579709128660e+00 2.307184049706576978e+00 2.327246519704025296e+00 2.347308989701473614e+00 2.367371459698921932e+00 2.387433929696371138e+00 2.407496399693819455e+00 2.427558869691267773e+00 2.447621339688716091e+00 2.467683809686164409e+00 2.487746279683613615e+00 2.507808749681061933e+00 2.527871219678510251e+00 2.547933689675958568e+00 2.567996159673406886e+00 2.588058629670856092e+00 2.608121099668304410e+00 2.628183569665752728e+00 2.648246039663201046e+00 2.668308509660649364e+00 2.688370979658098570e+00 2.708433449655546887e+00 2.728495919652995205e+00 2.748558389650443523e+00 2.768620859647891841e+00 2.788683329645341047e+00 2.808745799642789365e+00 2.828808269640237683e+00 2.848870739637686000e+00 2.868933209635134318e+00 2.888995679632583524e+00 2.909058149630031842e+00 2.929120619627480160e+00 2.949183089624928478e+00 2.969245559622376796e+00 2.989308029619826002e+00 3.009370499617274319e+00 3.029432969614722637e+00 3.049495439612170955e+00 3.069557909609619273e+00 3.089620379607068479e+00 3.109682849604516797e+00 3.129745319601965114e+00 3.149807789599413432e+00 3.169870259596861750e+00 3.189932729594310956e+00 3.209995199591759274e+00 3.230057669589207592e+00 3.250120139586655910e+00 3.270182609584104227e+00 3.290245079581553433e+00 3.310307549579001751e+00
-3.310307549579001751e+00 -3.290245079581553433e+00 -3.270182609584104672e+00 -3.250120139586656354e+00 -3.230057669589207592e+00 -3.209995199591759274e+00 -3.189932729594310956e+00 -3.169870259596862194e+00 -3.149807789599413876e+00 -3.129745319601965114e+00 -3.109682849604516797e+00 -3.089620379607068479e+00 -3.069557909609619717e+00 -3.049495439612171399e+00 -3.029432969614722637e+00 -3.009370499617274319e+00 -2.989308029619826002e+00 -2.969245559622377240e+00 -2.949183089624928922e+00 -2.929120619627480160e+00 -2.909058149630031842e+00 -2.888995679632583524e+00 -2.868933209635134762e+00 -2.848870739637686444e+00 -2.828808269640237683e+00 -2.808745799642789365e+00 -2.788683329645341047e+00 -2.768620859647892285e+00 -2.748558389650443967e+00 -2.728495919652995205e+00 -2.708433449655546887e+00 -2.688370979658098570e+00 -2.668308509660649808e+00 -2.648246039663201490e+00 -2.628183569665752728e+00 -2.608121099668304410e+00 -2.588058629670856092e+00 -2.567996159673407330e+00 -2.547933689675959013e+00 -2.527871219678510251e+00 -2.507808749681061933e+00 -2.487746279683613615e+00 -2.467683809686164853e+00 -2.447621339688716535e+00 -2.427558869691267773e+00 -2.407496399693819455e+00 -2.387433929696371138e+00 -2.367371459698922376e+00 -2.347308989701474058e+00 -2.327246519704025296e+00 -2.307184049706576978e+00 -2.287121579709128660e+00 -2.267059109711680343e+00 -2.246996639714231581e+00 -2.226934169716782819e+00 -2.206871699719334501e+00 -2.186809229721886183e+00 -2.166746759724437865e+00 -2.146684289726989103e+00 -2.126621819729540341e+00 -2.106559349732092024e+00 -2.086496879734643706e+00 -2.066434409737195388e+00 -2.046371939739746626e+00 -2.026309469742297864e+00 -2.006246999744849546e+00 -1.986184529747401006e+00 -1.966122059749952689e+00 -1.946059589752504149e+00 -1.925997119755055609e+00 -1.905934649757607069e+00 -1.885872179760158529e+00 -1.865809709762710211e+00 -1.845747239765261671e+00 -1.825684769767813131e+00 -1.805622299770364592e+00 -1.785559829772916052e+00 -1.765497359775467734e+00 -1.745434889778019194e+00 -1.725372419780570654e+00 -1.705309949783122114e+00 -1.685247479785673574e+00 -1.665185009788225257e+00 -1.645122539790776717e+00 -1.625060069793328177e+00 -1.604997599795879637e+00 -1.584935129798431097e+00 -1.564872659800982779e+00 -1.544810189803534239e+00 -1.524747719806085700e+00 -1.504685249808637160e+00 -1.484622779811188620e+00 -1.464560309813740302e+00 -1.444497839816291762e+00 -1.424435369818843222e+00 -1.404372899821394682e+00 -1.384310429823946365e+00 -1.364247959826497825e+00 -1.344185489829049285e+00 -1.324123019831600745e+00 -1.304060549834152205e+00 -1.283998079836703887e+00 -1.263935609839255125e+00 -1.243873139841806807e+00 -1.223810669844358490e+00 -1.203748199846909728e+00 -1.183685729849461410e+00 -1.163623259852012648e+00 -1.143560789854564330e+00 -1.123498319857116012e+00 -1.103435849859667250e+00 -1.083373379862218933e+00 -1.063310909864770171e+00 -1.043248439867321853e+00 -1.023185969869873535e+00 -1.003123499872424773e+00 -9.830610298749764553e-01 -9.629985598775276934e-01 -9.429360898800793755e-01 -9.228736198826310577e-01 -9.028111498851822958e-01 -8.827486798877339780e-01 -8.626862098902852161e-01 -8.426237398928368982e-01 -8.225612698953885804e-01 -8.024987998979398185e-01 -7.824363299004915007e-01 -7.623738599030427388e-01 -7.423113899055944209e-01 -7.222489199081461031e-01 -7.021864499106973412e-01 -6.821239799132490234e-01 -6.620615099158002614e-01 -6.419990399183519436e-01 -6.219365699209036258e-01 -6.018740999234548639e-01 -5.818116299260065460e-01 -5.617491599285577841e-01 -5.416866899311094663e-01 -5.216242199336611485e-01 -5.015617499362123866e-01 -4.814992799387640687e-01 -4.614368099413153068e-01 -4.413743399438669890e-01 -4.213118699464186712e-01 -4.012493999489699092e-01 -3.811869299515215914e-01 -3.611244599540728295e-01 -3.410619899566245117e-01 -3.209995199591761939e-01 -3.009370499617274319e-01 -2.808745799642791141e-01 -2.608121099668303522e-01 -2.407496399693820344e-01 -2.206871699719337165e-01 -2.006246999744849546e-01 -1.805622299770366368e-01 -1.604997599795878749e-01 -1.404372899821395571e-01 -1.203748199846912392e-01 -1.003123499872424773e-01 -8.024987998979415948e-02 -6.018740999234539757e-02 -4.012493999489707974e-02 -2.006246999744876192e-02 0.000000000000000000e+00 2.006246999744831783e-02 4.012493999489707974e-02 6.018740999234539757e-02 8.024987998979371540e-02 1.003123499872424773e-01 1.203748199846907951e-01 1.404372899821395571e-01 1.604997599795878749e-01 1.805622299770361927e-01 2.006246999744849546e-01 2.206871699719332724e-01 2.407496399693820344e-01 2.608121099668303522e-01 2.808745799642786700e-01 3.009370499617274319e-01 3.209995199591757498e-01 3.410619899566245117e-01 3.611244599540728295e-01 3.811869299515211473e-01 4.012493999489699092e-01 4.213118699464182271e-01 4.413743399438669890e-01 4.614368099413153068e-01 4.814992799387636246e-01 5.015617499362123866e-01 5.216242199336607044e-01 5.416866899311090222e-01 5.617491599285577841e-01 5.818116299260061020e-01 6.018740999234548639e-01 6.219365699209031817e-01 6.419990399183514995e-01 6.620615099158002614e-01 6.821239799132485793e-01 7.021864499106973412e-01 7.222489199081456590e-01 7.423113899055939768e-01 7.623738599030422947e-01 7.824363299004915007e-01 8.024987998979398185e-01 8.225612698953881363e-01 8.426237398928364541e-01 8.626862098902847720e-01 8.827486798877339780e-01 9.028111498851822958e-01 9.228736198826306136e-01 9.429360898800789315e-01 9.629985598775272493e-01 9.830610298749764553e-01 1.003123499872424773e+00 1.023185969869873091e+00 1.043248439867321409e+00 1.063310909864769727e+00 1.083373379862218933e+00 1.103435849859667250e+00 1.123498319857115568e+00 1.143560789854563886e+00 1.163623259852012204e+00 1.183685729849461410e+00 1.203748199846909728e+00 1.223810669844358046e+00 1.243873139841806363e+00 1.263935609839254681e+00 1.283998079836703887e+00 1.304060549834152205e+00 1.324123019831600523e+00 1.344185489829048841e+00 1.364247959826497159e+00 1.384310429823946365e+00 1.404372899821394682e+00 1.424435369818843000e+00 1.444497839816291318e+00 1.464560309813739636e+00 1.484622779811188842e+00 1.504685249808637160e+00 1.524747719806085478e+00 1.544810189803533795e+00 1.564872659800982113e+00 1.584935129798431319e+00 1.604997599795879637e+00 1.625060069793327955e+00 1.645122539790776273e+00 1.665185009788224590e+00 1.685247479785673796e+00 1.705309949783122114e+00 1.725372419780570432e+00 1.745434889778018750e+00 1.765497359775467068e+00 1.785559829772916274e+00 1.805622299770364592e+00 1.825684769767812909e+00 1.845747239765261227e+00 1.865809709762709545e+00 1.885872179760158751e+00 1.905934649757607069e+00 1.925997119755055387e+00 1.946059589752503705e+00 1.966122059749952022e+00 1.986184529747401228e+00 2.006246999744849546e+00 2.026309469742297864e+00 2.046371939739746182e+00 2.066434409737194500e+00 2.086496879734643706e+00 2.106559349732092024e+00 2.126621819729540341e+00 2.146684289726988659e+00 2.166746759724436977e+00 2.186809229721886183e+00 2.206871699719334501e+00 2.226934169716782819e+00 2.246996639714231137e+00 2.267059109711679454e+00 2.287121579709128660e+00 2.307184049706576978e+00 2.327246519704025296e+00 2.347308989701473614e+00 2.367371459698921932e+00 2.387433929696371138e+00 2.407496399693819455e+00 2.427558869691267773e+00 2.447621339688716091e+00 2.467683809686164409e+00 2.487746279683613615e+00 2.507808749681061933e+00 2.527871219678510251e+00 2.547933689675958568e+00 2.567996159673406886e+00 2.588058629670856092e+00 2.608121099668304410e+00 2.628183569665752728e+00 2.648246039663201046e+00 2.668308509660649364e+00 2.688370979658098570e+00 2.708433449655546887e+00 2.728495919652995205e+00 2.748558389650443523e+00 2.768620859647891841e+00 2.788683329645341047e+00 2.808745799642789365e+00 2.828808269640237683e+00 2.848870739637686000e+00 2.868933209635134318e+00 2.888995679632583524e+00 2.909058149630031842e+00 2.929120619627480160e+00 2.949183089624928478e+00 2.969245559622376796e+00 2.989308029619826002e+00 3.009370499617274319e+00 3.029432969614722637e+00 3.049495439612170955e+00 3.069557909609619273e+00 3.089620379607068479e+00 3.109682849604516797e+00 3.129745319601965114e+00 3.149807789599413432e+00 3.169870259596861750e+00 3.189932729594310956e+00 3.209995199591759274e+00 3.230057669589207592e+00 3.250120139586655910e+00 3.270182609584104227e+00 3.290245079581553433e+00 3.310307549579001751e+00
-3.310307549579001751e+00 -3.290245079581553433e+00 -3.270182609584104672e+00 -3.250120139586656354e+00 -3.230057669589207592e+00 -3.209995199591759274e+00 -3.189932729594310956e+00 -3.169870259596862194e+00 -3.149807789599413876e+00 -3.129745319601965114e+00 -3.109682849604516797e+00 -3.089620379607068479e+00 -3.069557909609619717e+00 -3.049495439612171399e+00 -3.029432969614722637e+00 -3.009370499617274319e+00 -2.989308029619826002e+00 -2.969245559622377240e+00 -2.949183089624928922e+00 -2.929120619627480160e+00 -2.909058149630031842e+00 -2.888995679632583524e+00 -2.868933209635134762e+00 -2.848870739637686444e+00 -2.828808269640237683e+00 -2.808745799642789365e+00 -2.788683329645341047e+00 -2.768620859647892285e+00 -2.748558389650443967e+00 -2.728495919652995205e+00 -2.708433449655546887e+00 -2.688370979658098570e+00 -2.668308509660649808e+00 -2.648246039663201490e+00 -2.628183569665752728e+00 -2.608121099668304410e+00 -2.588058629670856092e+00 -2.567996159673407330e+00 -2.547933689675959013e+00 -2.527871219678510251e+00 -2.507808749681061933e+00 -2.487746279683613615e+00 -2.467683809686164853e+00 -2.447621339688716535e+00 -2.427558869691267773e+00 -2.407496399693819455e+00 -2.387433929696371138e+00 -2.367371459698922376e+00 -2.347308989701474058e+00 -2.327246519704025296e+00 -2.307184049706576978e+00 -2.287121579709128660e+00 -2.267059109711680343e+00 -2.246996639714231581e+00 -2.226934169716782819e+00 -2.206871699719334501e+00 -2.186809229721886183e+00 -2.166746759724437865e+00 -2.146684289726989103e+00 -2.126621819729540341e+00 -2.106559349732092024e+00 -2.086496879734643706e+00 -2.066434409737195388e+00 -2.046371939739746626e+00 -2.026309469742297864e+00 -2.006246999744849546e+00 -1.986184529747401006e+00 -1.966122059749952689e+00 -1.946059589752504149e+00 -1.925997119755055609e+00 -1.905934649757607069e+00 -1.885872179760158529e+00 -1.865809709762710211e+00 -1.845747239765261671e+00 -1.825684769767813131e+00 -1.805622299770364592e+00 -1.785559829772916052e+00 -1.765497359775467734e+00 -1.745434889778019194e+00 -1.725372419780570654e+00 -1.705309949783122114e+00 -1.685247479785673574e+00 -1.665185009788225257e+00 -1.645122539790776717e+00 -1.625060069793328177e+00 -1.604997599795879637e+00 -1.584935129798431097e+00 -1.564872659800982779e+00 -1.544810189803534239e+00 -1.524747719806085700e+00 -1.504685249808637160e+00 -1.484622779811188620e+00 -1.464560309813740302e+00 -1.444497839816291762e+00 -1.424435369818843222e+00 -1.404372899821394682e+00 -1.384310429823946365e+00 -1.364247959826497825e+00 -1.344185489829049285e+00 -1.324123019831600745e+00 -1.304060549834152205e+00 -1.283998079836703887e+00 -1.263935609839255125e+00 -1.243873139841806807e+00 -1.223810669844358490e+00 -1.203748199846909728e+00 -1.183685729849461410e+00 -1.163623259852012648e+00 -1.143560789854564330e+00 -1.123498319857116012e+00 -1.103435849859667250e+00 -1.083373379862218933e+00 -1.063310909864770171e+00 -1.043248439867321853e+00 -1.023185969869873535e+00 -1.003123499872424773e+00 -9.830610298749764553e-01 -9.629985598775276934e-01 -9.429360898800793755e-01 -9.228736198826310577e-01 -9.028111498851822958e-01 -8.827486798877339780e-01 -8.626862098902852161e-01 -8.426237398928368982e-01 -8.225612698953885804e-01 -8.024987998979398185e-01 -7.824363299004915007e-01 -7.623738599030427388e-01 -7.423113899055944209e-01 -7.222489199081461031e-01 -7.021864499106973412e-01 -6.821239799132490234e-01 -6.620615099158002614e-01 -6.419990399183519436e-01 -6.219365699209036258e-01 -6.018740999234548639e-01 -5.818116299260065460e-01 -5.617491599285577841e-01 -5.416866899311094663e-01 -5.216242199336611485e-01 -5.015617499362123866e-01 -4.814992799387640687e-01 -4.614368099413153068e-01 -4.413743399438669890e-01 -4.213118699464186712e-01 -4.012493999489699092e-01 -3.811869299515215914e-01 -3.611244599540728295e-01 -3.410619899566245117e-01 -3.209995199591761939e-01 -3.009370499617274319e-01 -2.808745799642791141e-01 -2.608121099668303522e-01 -2.407496399693820344e-01 -2.206871699719337165e-01 -2.006246999744849546e-01 -1.805622299770366368e-01 -1.604997599795878749e-01 -1.404372899821395571e-01 -1.203748199846912392e-01 -1.003123499872424773e-01 -8.024987998979415948e-02 -6.018740999234539757e-02 -4.012493999489707974e-02 -2.006246999744876192e-02 0.000000000000000000e+00 2.006246999744831783e-02 4.012493999489707974e-02 6.018740999234539757e-02 8.024987998979371540e-02 1.003123499872424773e-01 1.203748199846907951e-01 1.404372899821395571e-01 1.604997599795878749e-01 1.805622299770361927e-01 2.006246999744849546e-01 2.206871699719332724e-01 2.407496399693820344e-01 2.608121099668303522e-01 2.808745799642786700e-01 3.009370499617274319e-01 3.209995199591757498e-01 3.410619899566245117e-01 3.611244599540728295e-01 3.811869299515211473e-01 4.012493999489699092e-01 4.213118699464182271e-01 4.413743399438669890e-01 4.614368099413153068e-01 4.814992799387636246e-01 5.015617499362123866e-01 5.216242199336607044e-01 5.416866899311090222e-01 5.617491599285577841e-01 5.818116299260061020e-01 6.018740999234548639e-01 6.219365699209031817e-01 6.419990399183514995e-01 6.620615099158002614e-01 6.821239799132485793e-01 7.021864499106973412e-01 7.222489199081456590e-01 7.423113899055939768e-01 7.623738599030422947e-01 7.824363299004915007e-01 8.024987998979398185e-01 8.225612698953881363e-01 8.426237398928364541e-01 8.626862098902847720e-01 8.827486798877339780e-01 9.028111498851822958e-01 9.228736198826306136e-01 9.429360898800789315e-01 9.629985598775272493e-01 9.830610298749764553e-01 1.003123499872424773e+00 1.023185969869873091e+00 1.043248439867321409e+00 1.063310909864769727e+00 1.083373379862218933e+00 1.103435849859667250e+00 1.123498319857115568e+00 1.143560789854563886e+00 1.163623259852012204e+00 1.183685729849461410e+00 1.203748199846909728e+00 1.223810669844358046e+00 1.243873139841806363e+00 1.263935609839254681e+00 1.283998079836703887e+00 1.304060549834152205e+00 1.324123019831600523e+00 1.344185489829048841e+00 1.364247959826497159e+00 1.384310429823946365e+00 1.404372899821394682e+00 1.424435369818843000e+00 1.444497839816291318e+00 1.464560309813739636e+00 1.484622779811188842e+00 1.504685249808637160e+00 1.524747719806085478e+00 1.544810189803533795e+00 1.564872659800982113e+00 1.584935129798431319e+00 1.604997599795879637e+00 1.625060069793327955e+00 1.645122539790776273e+00 1.665185009788224590e+00 1.685247479785673796e+00 1.705309949783122114e+00 1.725372419780570432e+00 1.745434889778018750e+00 1.765497359775467068e+00 1.785559829772916274e+00 1.805622299770364592e+00 1.825684769767812909e+00 1.845747239765261227e+00 1.865809709762709545e+00 1.885872179760158751e+00 1.905934649757607069e+00 1.925997119755055387e+00 1.946059589752503705e+00 1.966122059749952022e+00 1.986184529747401228e+00 2.006246999744849546e+00 2.026309469742297864e+00 2.046371939739746182e+00 2.066434409737194500e+00 2.086496879734643706e+00 2.106559349732092024e+00 2.126621819729540341e+00 2.146684289726988659e+00 2.166746759724436977e+00 2.186809229721886183e+00 2.206871699719334501e+00 2.226934169716782819e+00 2.246996639714231137e+00 2.267059109711679454e+00 2.287121579709128660e+00 2.307184049706576978e+00 2.327246519704025296e+00 2.347308989701473614e+00 2.367371459698921932e+00 2.387433929696371138e+00 2.407496399693819455e+00 2.427558869691267773e+00 2.447621339688716091e+00 2.467683809686164409e+00 2.487746279683613615e+00 2.507808749681061933e+00 2.527871219678510251e+00 2.547933689675958568e+00 2.567996159673406886e+00 2.588058629670856092e+00 2.608121099668304410e+00 2.628183569665752728e+00 2.648246039663201046e+00 2.668308509660649364e+00 2.688370979658098570e+00 2.708433449655546887e+00 2.728495919652995205e+00 2.748558389650443523e+00 2.768620859647891841e+00 2.788683329645341047e+00 2.808745799642789365e+00 2.828808269640237683e+00 2.848870739637686000e+00 2.868933209635134318e+00 2.888995679632583524e+00 2.909058149630031842e+00 2.929120619627480160e+00 2.949183089624928478e+00 2.969245559622376796e+00 2.989308029619826002e+00 3.009370499617274319e+00 3.029432969614722637e+00 3.049495439612170955e+00 3.069557909609619273e+00 3.089620379607068479e+00 3.109682849604516797e+00 3.129745319601965114e+00 3.149807789599413432e+00 3.169870259596861750e+00 3.189932729594310956e+00 3.209995199591759274e+00 3.230057669589207592e+00 3.250120139586655910e+00 3.270182609584104227e+00 3.290245079581553433e+00 3.310307549579001751e+00
-3.310307549579001751e+00 -3.290245079581553433e+00 -3.270182609584104672e+00 -3.250120139586656354e+00 -3.230057669589207592e+00 -3.209995199591759274e+00 -3.189932729594310956e+00 -3.169870259596862194e+00 -3.149807789599413876e+00 -3.129745319601965114e+00 -3.109682849604516797e+00 -3.089620379607068479e+00 -3.069557909609619717e+00 -3.049495439612171399e+00 -3.029432969614722637e+00 -3.009370499617274319e+00 -2.989308029619826002e+00 -2.969245559622377240e+00 -2.949183089624928922e+00 -2.929120619627480160e+00 -2.909058149630031842e+00 -2.888995679632583524e+00 -2.868933209635134762e+00 -2.848870739637686444e+00 -2.828808269640237683e+00 -2.808745799642789365e+00 -2.788683329645341047e+00 -2.768620859647892285e+00 -2.748558389650443967e+00 -2.728495919652995205e+00 -2.708433449655546887e+00 -2.688370979658098570e+00 -2.668308509660649808e+00 -2.648246039663201490e+00 -2.628183569665752728e+00 -2.608121099668304410e+00 -2.588058629670856092e+00 -2.567996159673407330e+00 -2.547933689675959013e+00 -2.527871219678510251e+00 -2.507808749681061933e+00 -2.487746279683613615e+00 -2.467683809686164853e+00 -2.447621339688716535e+00 -2.427558869691267773e+00 -2.407496399693819455e+00 -2.387433929696371138e+00 -2.367371459698922376e+00 -2.347308989701474058e+00 -2.327246519704025296e+00 -2.307184049706576978e+00 -2.287121579709128660e+00 -2.267059109711680343e+00 -2.246996639714231581e+00 -2.226934169716782819e+00 -2.206871699719334501e+00 -2.186809229721886183e+00 -2.166746759724437865e+00 -2.146684289726989103e+00 -2.126621819729540341e+00 -2.106559349732092024e+00 -2.086496879734643706e+00 -2.066434409737195388e+00 -2.046371939739746626e+00 -2.026309469742297864e+00 -2.006246999744849546e+00 -1.986184529747401006e+00 -1.966122059749952689e+00 -1.946059589752504149e+00 -1.925997119755055609e+00 -1.905934649757607069e+00 -1.885872179760158529e+00 -1.865809709762710211e+00 -1.845747239765261671e+00 -1.825684769767813131e+00 -1.805622299770364592e+00 -1.785559829772916052e+00 -1.765497359775467734e+00 -1.745434889778019194e+00 -1.725372419780570654e+00 -1.705309949783122114e+00 -1.685247479785673574e+00 -1.665185009788225257e+00 -1.645122539790776717e+00 -1.625060069793328177e+00 -1.604997599795879637e+00 -1.584935129798431097e+00 -1.564872659800982779e+00 -1.544810189803534239e+00 -1.524747719806085700e+00 -1.504685249808637160e+00 -1.484622779811188620e+00 -1.464560309813740302e+00 -1.444497839816291762e+00 -1.424435369818843222e+00 -1.404372899821394682e+00 -1.384310429823946365e+00 -1.364247959826497825e+00 -1.344185489829049285e+00 -1.324123019831600745e+00 -1.304060549834152205e+00 -1.283998079836703887e+00 -1.263935609839255125e+00 -1.243873139841806807e+00 -1.223810669844358490e+00 -1.203748199846909728e+00 -1.183685729849461410e+00 -1.163623259852012648e+00 -1.143560789854564330e+00 -1.123498319857116012e+00 -1.103435849859667250e+00 -1.083373379862218933e+00 -1.063310909864770171e+00 -1.043248439867321853e+00 -1.023185969869873535e+00 -1.003123499872424773e+00 -9.830610298749764553e-01 -9.629985598775276934e-01 -9.429360898800793755e-01 -9.228736198826310577e-01 -9.028111498851822958e-01 -8.827486798877339780e-01 -8.626862098902852161e-01 -8.426237398928368982e-01 -8.225612698953885804e-01 -8.024987998979398185e-01 -7.824363299004915007e-01 -7.623738599030427388e-01 -7.423113899055944209e-01 -7.222489199081461031e-01 -7.021864499106973412e-01 -6.821239799132490234e-01 -6.620615099158002614e-01 -6.419990399183519436e-01 -6.219365699209036258e-01 -6.018740999234548639e-01 -5.818116299260065460e-01 -5.617491599285577841e-01 -5.416866899311094663e-01 -5.216242199336611485e-01 -5.015617499362123866e-01 -4.814992799387640687e-01 -4.614368099413153068e-01 -4.413743399438669890e-01 -4.213118699464186712e-01 -4.012493999489699092e-01 -3.811869299515215914e-01 -3.611244599540728295e-01 -3.410619899566245117e-01 -3.209995199591761939e-01 -3.009370499617274319e-01 -2.808745799642791141e-01 -2.608121099668303522e-01 -2.407496399693820344e-01 -2.206871699719337165e-01 -2.006246999744849546e-01 -1.805622299770366368e-01 -1.604997599795878749e-01 -1.404372899821395571e-01 -1.203748199846912392e-01 -1.003123499872424773e-01 -8.024987998979415948e-02 -6.018740999234539757e-02 -4.012493999489707974e-02 -2.006246999744876192e-02 0.000000000000000000e+00 2.006246999744831783e-02 4.012493999489707974e-02 6.018740999234539757e-02 8.024987998979371540e-02 1.003123499872424773e-01 1.203748199846907951e-01 1.404372899821395571e-01 1.604997599795878749e-01 1.805622299770361927e-01 2.006246999744849546e-01 2.206871699719332724e-01 2.407496399693820344e-01 2.608121099668303522e-01 2.808745799642786700e-01 3.009370499617274319e-01 3.209995199591757498e-01 3.410619899566245117e-01 3.611244599540728295e-01 3.811869299515211473e-01 4.012493999489699092e-01 4.213118699464182271e-01 4.413743399438669890e-01 4.614368099413153068e-01 4.814992799387636246e-01 5.015617499362123866e-01 5.216242199336607044e-01 5.416866899311090222e-01 5.617491599285577841e-01 5.818116299260061020e-01 6.018740999234548639e-01 6.219365699209031817e-01 6.419990399183514995e-01 6.620615099158002614e-01 6.821239799132485793e-01 7.021864499106973412e-01 7.222489199081456590e-01 7.423113899055939768e-01 7.623738599030422947e-01 7.824363299004915007e-01 8.024987998979398185e-01 8.225612698953881363e-01 8.426237398928364541e-01 8.626862098902847720e-01 8.827486798877339780e-01 9.028111498851822958e-01 9.228736198826306136e-01 9.429360898800789315e-01 9.629985598775272493e-01 9.830610298749764553e-01 1.003123499872424773e+00 1.023185969869873091e+00 1.043248439867321409e+00 1.063310909864769727e+00 1.083373379862218933e+00 1.103435849859667250e+00 1.123498319857115568e+00 1.143560789854563886e+00 1.163623259852012204e+00 1.183685729849461410e+00 1.203748199846909728e+00 1.223810669844358046e+00 1.243873139841806363e+00 1.263935609839254681e+00 1.283998079836703887e+00 1.304060549834152205e+00 1.324123019831600523e+00 1.344185489829048841e+00 1.364247959826497159e+00 1.384310429823946365e+00 1.404372899821394682e+00 1.424435369818843000e+00 1.444497839816291318e+00 1.464560309813739636e+00 1.484622779811188842e+00 1.504685249808637160e+00 1.524747719806085478e+00 1.544810189803533795e+00 1.564872659800982113e+00 1.584935129798431319e+00 1.604997599795879637e+00 1.625060069793327955e+00 1.645122539790776273e+00 1.665185009788224590e+00 1.685247479785673796e+00 1.705309949783122114e+00 1.725372419780570432e+00 1.745434889778018750e+00 1.765497359775467068e+00 1.785559829772916274e+00 1.805622299770364592e+00 1.825684769767812909e+00 1.845747239765261227e+00 1.865809709762709545e+00 1.885872179760158751e+00 1.905934649757607069e+00 1.925997119755055387e+00 1.946059589752503705e+00 1.966122059749952022e+00 1.986184529747401228e+00 2.006246999744849546e+00 2.026309469742297864e+00 2.046371939739746182e+00 2.066434409737194500e+00 2.086496879734643706e+00 2.106559349732092024e+00 2.126621819729540341e+00 2.146684289726988659e+00 2.166746759724436977e+00 2.186809229721886183e+00 2.206871699719334501e+00 2.226934169716782819e+00 2.246996639714231137e+00 2.267059109711679454e+00 2.287121579709128660e+00 2.307184049706576978e+00 2.327246519704025296e+00 2.347308989701473614e+00 2.367371459698921932e+00 2.387433929696371138e+00 2.407496399693819455e+00 2.427558869691267773e+00 2.447621339688716091e+00 2.467683809686164409e+00 2.487746279683613615e+00 2.507808749681061933e+00 2.527871219678510251e+00 2.547933689675958568e+00 2.567996159673406886e+00 2.588058629670856092e+00 2.608121099668304410e+00 2.628183569665752728e+00 2.648246039663201046e+00 2.668308509660649364e+00 2.688370979658098570e+00 2.708433449655546887e+00 2.728495919652995205e+00 2.748558389650443523e+00 2.768620859647891841e+00 2.788683329645341047e+00 2.808745799642789365e+00 2.828808269640237683e+00 2.848870739637686000e+00 2.868933209635134318e+00 2.888995679632583524e+00 2.909058149630031842e+00 2.929120619627480160e+00 2.949183089624928478e+00 2.969245559622376796e+00 2.989308029619826002e+00 3.009370499617274319e+00 3.029432969614722637e+00 3.049495439612170955e+00 3.069557909609619273e+00 3.089620379607068479e+00 3.109682849604516797e+00 3.129745319601965114e+00 3.149807789599413432e+00 3.169870259596861750e+00 3.189932729594310956e+00 3.209995199591759274e+00 3.230057669589207592e+00 3.250120139586655910e+00 3.270182609584104227e+00 3.290245079581553433e+00 3.310307549579001751e+00
-3.310307549579001751e+00 -3.290245079581553433e+00 -3.270182609584104672e+00 -3.250120139586656354e+00 -3.230057669589207592e+00 -3.209995199591759274e+00 -3.189932729594310956e+00 -3.169870259596862194e+00 -3.149807789599413876e+00 -3.129745319601965114e+00 -3.109682849604516797e+00 -3.089620379607068479e+00 -3.069557909609619717e+00 -3.049495439612171399e+00 -3.029432969614722637e+00 -3.009370499617274319e+00 -2.989308029619826002e+00 -2.969245559622377240e+00 -2.949183089624928922e+00 -2.929120619627480160e+00 -2.909058149630031842e+00 -2.888995679632583524e+00 -2.868933209635134762e+00 -2.848870739637686444e+00 -2.828808269640237683e+00 -2.808745799642789365e+00 -2.788683329645341047e+00 -2.768620859647892285e+00 -2.748558389650443967e+00 -2.728495919652995205e+00 -2.708433449655546887e+00 -2.688370979658098570e+00 -2.668308509660649808e+00 -2.648246039663201490e+00 -2.628183569665752728e+00 -2.608121099668304410e+00 -2.588058629670856092e+00 -2.567996159673407330e+00 -2.547933689675959013e+00 -2.527871219678510251e+00 -2.507808749681061933e+00 -2.487746279683613615e+00 -2.467683809686164853e+00 -2.447621339688716535e+00 -2.427558869691267773e+00 -2.407496399693819455e+00 -2.387433929696371138e+00 -2.367371459698922376e+00 -2.347308989701474058e+00 -2.327246519704025296e+00 -2.307184049706576978e+00 -2.287121579709128660e+00 -2.267059109711680343e+00 -2.246996639714231581e+00 -2.226934169716782819e+00 -2.206871699719334501e+00 -2.186809229721886183e+00 -2.166746759724437865e+00 -2.146684289726989103e+00 -2.126621819729540341e+00 -2.106559349732092024e+00 -2.086496879734643706e+00 -2.066434409737195388e+00 -2.046371939739746626e+00 -2.026309469742297864e+00 -2.006246999744849546e+00 -1.986184529747401006e+00 -1.966122059749952689e+00 -1.946059589752504149e+00 -1.925997119755055609e+00 -1.905934649757607069e+00 -1.885872179760158529e+00 -1.865809709762710211e+00 -1.845747239765261671e+00 -1.825684769767813131e+00 -1.805622299770364592e+00 -1.785559829772916052e+00 -1.765497359775467734e+00 -1.745434889778019194e+00 -1.725372419780570654e+00 -1.705309949783122114e+00 -1.685247479785673574e+00 -1.665185009788225257e+00 -1.645122539790776717e+00 -1.625060069793328177e+00 -1.604997599795879637e+00 -1.584935129798431097e+00 -1.564872659800982779e+00 -1.544810189803534239e+00 -1.524747719806085700e+00 -1.504685249808637160e+00 -1.484622779811188620e+00 -1.464560309813740302e+00 -1.444497839816291762e+00 -1.424435369818843222e+00 -1.404372899821394682e+00 -1.384310429823946365e+00 -1.364247959826497825e+00 -1.344185489829049285e+00 -1.324123019831600745e+00 -1.304060549834152205e+00 -1.283998079836703887e+00 -1.263935609839255125e+00 -1.243873139841806807e+00 -1.223810669844358490e+00 -1.203748199846909728e+00 -1.183685729849461410e+00 -1.163623259852012648e+00 -1.143560789854564330e+00 -1.123498319857116012e+00 -1.103435849859667250e+00 -1.083373379862218933e+00 -1.063310909864770171e+00 -1.043248439867321853e+00 -1.023185969869873535e+00 -1.003123499872424773e+00 -9.830610298749764553e-01 -9.629985598775276934e-01 -9.429360898800793755e-01 -9.228736198826310577e-01 -9.028111498851822958e-01 -8.827486798877339780e-01 -8.626862098902852161e-01 -8.426237398928368982e-01 -8.225612698953885804e-01 -8.024987998979398185e-01 -7.824363299004915007e-01 -7.623738599030427388e-01 -7.423113899055944209e-01 -7.222489199081461031e-01 -7.021864499106973412e-01 -6.821239799132490234e-01 -6.620615099158002614e-01 -6.419990399183519436e-01 -6.219365699209036258e-01 -6.018740999234548639e-01 -5.818116299260065460e-01 -5.617491599285577841e-01 -5.416866899311094663e-01 -5.216242199336611485e-01 -5.015617499362123866e-01 -4.814992799387640687e-01 -4.614368099413153068e-01 -4.413743399438669890e-01 -4.213118699464186712e-01 -4.012493999489699092e-01 -3.811869299515215914e-01 -3.611244599540728295e-01 -3.410619899566245117e-01 -3.209995199591761939e-01 -3.009370499617274319e-01 -2.808745799642791141e-01 -2.608121099668303522e-01 -2.407496399693820344e-01 -2.206871699719337165e-01 -2.006246999744849546e-01 -1.805622299770366368e-01 -1.604997599795878749e-01 -1.404372899821395571e-01 -1.203748199846912392e-01 -1.003123499872424773e-01 -8.024987998979415948e-02 -6.018740999234539757e-02 -4.012493999489707974e-02 -2.006246999744876192e-02 0.000000000000000000e+00 2.006246999744831783e-02 4.012493999489707974e-02 6.018740999234539757e-02 8.024987998979371540e-02 1.003123499872424773e-01 1.203748199846907951e-01 1.404372899821395571e-01 1.604997599795878749e-01 1.805622299770361927e-01 2.006246999744849546e-01 2.206871699719332724e-01 2.407496399693820344e-01 2.608121099668303522e-01 2.808745799642786700e-01 3.009370499617274319e-01 3.209995199591757498e-01 3.410619899566245117e-01 3.611244599540728295e-01 3.811869299515211473e-01 4.012493999489699092e-01 4.213118699464182271e-01 4.413743399438669890e-01 4.614368099413153068e-01 4.814992799387636246e-01 5.015617499362123866e-01 5.216242199336607044e-01 5.416866899311090222e-01 5.617491599285577841e-01 5.818116299260061020e-01 6.018740999234548639e-01 6.219365699209031817e-01 6.419990399183514995e-01 6.620615099158002614e-01 6.821239799132485793e-01 7.021864499106973412e-01 7.222489199081456590e-01 7.423113899055939768e-01 7.623738599030422947e-01 7.824363299004915007e-01 8.024987998979398185e-01 8.225612698953881363e-01 8.426237398928364541e-01 8.626862098902847720e-01 8.827486798877339780e-01 9.028111498851822958e-01 9.228736198826306136e-01 9.429360898800789315e-01 9.629985598775272493e-01 9.830610298749764553e-01 1.003123499872424773e+00 1.023185969869873091e+00 1.043248439867321409e+00 1.063310909864769727e+00 1.083373379862218933e+00 1.103435849859667250e+00 1.123498319857115568e+00 1.143560789854563886e+00 1.163623259852012204e+00 1.183685729849461410e+00 1.203748199846909728e+00 1.223810669844358046e+00 1.243873139841806363e+00 1.263935609839254681e+00 1.283998079836703887e+00 1.304060549834152205e+00 1.324123019831600523e+00 1.344185489829048841e+00 1.364247959826497159e+00 1.384310429823946365e+00 1.404372899821394682e+00 1.424435369818843000e+00 1.444497839816291318e+00 1.464560309813739636e+00 1.484622779811188842e+00 1.504685249808637160e+00 1.524747719806085478e+00 1.544810189803533795e+00 1.564872659800982113e+00 1.584935129798431319e+00 1.604997599795879637e+00 1.625060069793327955e+00 1.645122539790776273e+00 1.665185009788224590e+00 1.685247479785673796e+00 1.705309949783122114e+00 1.725372419780570432e+00 1.745434889778018750e+00 1.765497359775467068e+00 1.785559829772916274e+00 1.805622299770364592e+00 1.825684769767812909e+00 1.845747239765261227e+00 1.865809709762709545e+00 1.885872179760158751e+00 1.905934649757607069e+00 1.925997119755055387e+00 1.946059589752503705e+00 1.966122059749952022e+00 1.986184529747401228e+00 2.006246999744849546e+00 2.026309469742297864e+00 2.046371939739746182e+00 2.066434409737194500e+00 2.086496879734643706e+00 2.106559349732092024e+00 2.126621819729540341e+00 2.146684289726988659e+00 2.166746759724436977e+00 2.186809229721886183e+00 2.206871699719334501e+00 2.226934169716782819e+00 2.246996639714231137e+00 2.267059109711679454e+00 2.287121579709128660e+00 2.307184049706576978e+00 2.327246519704025296e+00 2.347308989701473614e+00 2.367371459698921932e+00 2.387433929696371138e+00 2.407496399693819455e+00 2.427558869691267773e+00 2.447621339688716091e+00 2.467683809686164409e+00 2.487746279683613615e+00 2.507808749681061933e+00 2.527871219678510251e+00 2.547933689675958568e+00 2.567996159673406886e+00 2.588058629670856092e+00 2.608121099668304410e+00 2.628183569665752728e+00 2.648246039663201046e+00 2.668308509660649364e+00 2.688370979658098570e+00 2.708433449655546887e+00 2.728495919652995205e+00 2.748558389650443523e+00 2.768620859647891841e+00 2.788683329645341047e+00 2.808745799642789365e+00 2.828808269640237683e+00 2.848870739637686000e+00 2.868933209635134318e+00 2.888995679632583524e+00 2.909058149630031842e+00 2.929120619627480160e+00 2.949183089624928478e+00 2.969245559622376796e+00 2.989308029619826002e+00 3.009370499617274319e+00 3.029432969614722637e+00 3.049495439612170955e+00 3.069557909609619273e+00 3.089620379607068479e+00 3.109682849604516797e+00 3.129745319601965114e+00 3.149807789599413432e+00 3.169870259596861750e+00 3.189932729594310956e+00 3.209995199591759274e+00 3.230057669589207592e+00 3.250120139586655910e+00 3.270182609584104227e+00 3.290245079581553433e+00 3.310307549579001751e+00
-3.310307549579001751e+00 -3.290245079581553433e+00 -3.270182609584104672e+00 -3.250120139586656354e+00 -3.230057669589207592e+00 -3.209995199591759274e+00 -3.189932729594310956e+00 -3.169870259596862194e+00 -3.149807789599413876e+00 -3.129745319601965114e+00 -3.109682849604516797e+00 -3.089620379607068479e+00 -3.069557909609619717e+00 -3.049495439612171399e+00 -3.029432969614722637e+00 -3.009370499617274319e+00 -2.989308029619826002e+00 -2.969245559622377240e+00 -2.949183089624928922e+00 -2.929120619627480160e+00 -2.909058149630031842e+00 -2.888995679632583524e+00 -2.868933209635134762e+00 -2.848870739637686444e+00 -2.828808269640237683e+00 -2.808745799642789365e+00 -2.788683329645341047e+00 -2.768620859647892285e+00 -2.748558389650443967e+00 -2.728495919652995205e+00 -2.708433449655546887e+00 -2.688370979658098570e+00 -2.668308509660649808e+00 -2.648246039663201490e+00 -2.628183569665752728e+00 -2.608121099668304410e+00 -2.588058629670856092e+00 -2.567996159673407330e+00 -2.547933689675959013e+00 -2.527871219678510251e+00 -2.507808749681061933e+00 -2.487746279683613615e+00 -2.467683809686164853e+00 -2.447621339688716535e+00 -2.427558869691267773e+00 -2.407496399693819455e+00 -2.387433929696371138e+00 -2.367371459698922376e+00 -2.347308989701474058e+00 -2.327246519704025296e+00 -2.307184049706576978e+00 -2.287121579709128660e+00 -2.267059109711680343e+00 -2.246996639714231581e+00 -2.226934169716782819e+00 -2.206871699719334501e+00 -2.186809229721886183e+00 -2.166746759724437865e+00 -2.146684289726989103e+00 -2.126621819729540341e+00 -2.106559349732092024e+00 -2.086496879734643706e+00 -2.066434409737195388e+00 -2.046371939739746626e+00 -2.026309469742297864e+00 -2.006246999744849546e+00 -1.986184529747401006e+00 -1.966122059749952689e+00 -1.946059589752504149e+00 -1.925997119755055609e+00 -1.905934649757607069e+00 -1.885872179760158529e+00 -1.865809709762710211e+00 -1.845747239765261671e+00 -1.825684769767813131e+00 -1.805622299770364592e+00 -1.785559829772916052e+00 -1.765497359775467734e+00 -1.745434889778019194e+00 -1.725372419780570654e+00 -1.705309949783122114e+00 -1.685247479785673574e+00 -1.665185009788225257e+00 -1.645122539790776717e+00 -1.625060069793328177e+00 -1.604997599795879637e+00 -1.584935129798431097e+00 -1.564872659800982779e+00 -1.544810189803534239e+00 -1.524747719806085700e+00 -1.504685249808637160e+00 -1.484622779811188620e+00 -1.464560309813740302e+00 -1.444497839816291762e+00 -1.424435369818843222e+00 -1.404372899821394682e+00 -1.384310429823946365e+00 -1.364247959826497825e+00 -1.344185489829049285e+00 -1.324123019831600745e+00 -1.304060549834152205e+00 -1.283998079836703887e+00 -1.263935609839255125e+00 -1.243873139841806807e+00 -1.223810669844358490e+00 -1.203748199846909728e+00 -1.183685729849461410e+00 -1.163623259852012648e+00 -1.143560789854564330e+00 -1.123498319857116012e+00 -1.103435849859667250e+00 -1.083373379862218933e+00 -1.063310909864770171e+00 -1.043248439867321853e+00 -1.023185969869873535e+00 -1.003123499872424773e+00 -9.830610298749764553e-01 -9.629985598775276934e-01 -9.429360898800793755e-01 -9.228736198826310577e-01 -9.028111498851822958e-01 -8.827486798877339780e-01 -8.626862098902852161e-01 -8.426237398928368982e-01 -8.225612698953885804e-01 -8.024987998979398185e-01 -7.824363299004915007e-01 -7.623738599030427388e-01 -7.423113899055944209e-01 -7.222489199081461031e-01 -7.021864499106973412e-01 -6.821239799132490234e-01 -6.620615099158002614e-01 -6.419990399183519436e-01 -6.219365699209036258e-01 -6.018740999234548639e-01 -5.818116299260065460e-01 -5.617491599285577841e-01 -5.416866899311094663e-01 -5.216242199336611485e-01 -5.015617499362123866e-01 -4.814992799387640687e-01 -4.614368099413153068e-01 -4.413743399438669890e-01 -4.213118699464186712e-01 -4.012493999489699092e-01 -3.811869299515215914e-01 -3.611244599540728295e-01 -3.410619899566245117e-01 -3.209995199591761939e-01 -3.009370499617274319e-01 -2.808745799642791141e-01 -2.608121099668303522e-01 -2.407496399693820344e-01 -2.206871699719337165e-01 -2.006246999744849546e-01 -1.805622299770366368e-01 -1.604997599795878749e-01 -1.404372899821395571e-01 -1.203748199846912392e-01 -1.003123499872424773e-01 -8.024987998979415948e-02 -6.018740999234539757e-02 -4.012493999489707974e-02 -2.006246999744876192e-02 0.000000000000000000e+00 2.006246999744831783e-02 4.012493999489707974e-02 6.018740999234539757e-02 8.024987998979371540e-02 1.003123499872424773e-01 1.203748199846907951e-01 1.404372899821395571e-01 1.604997599795878749e-01 1.805622299770361927e-01 2.006246999744849546e-01 2.206871699719332724e-01 2.407496399693820344e-01 2.608121099668303522e-01 2.808745799642786700e-01 3.009370499617274319e-01 3.209995199591757498e-01 3.410619899566245117e-01 3.611244599540728295e-01 3.811869299515211473e-01 4.012493999489699092e-01 4.213118699464182271e-01 4.413743399438669890e-01 4.614368099413153068e-01 4.814992799387636246e-01 5.015617499362123866e-01 5.216242199336607044e-01 5.416866899311090222e-01 5.617491599285577841e-01 5.818116299260061020e-01 6.018740999234548639e-01 6.219365699209031817e-01 6.419990399183514995e-01 6.620615099158002614e-01 6.821239799132485793e-01 7.021864499106973412e-01 7.222489199081456590e-01 7.423113899055939768e-01 7.623738599030422947e-01 7.824363299004915007e-01 8.024987998979398185e-01 8.225612698953881363e-01 8.426237398928364541e-01 8.626862098902847720e-01 8.827486798877339780e-01 9.028111498851822958e-01 9.228736198826306136e-01 9.429360898800789315e-01 9.629985598775272493e-01 9.830610298749764553e-01 1.003123499872424773e+00 1.023185969869873091e+00 1.043248439867321409e+00 1.063310909864769727e+00 1.083373379862218933e+00 1.103435849859667250e+00 1.123498319857115568e+00 1.143560789854563886e+00 1.163623259852012204e+00 1.183685729849461410e+00 1.203748199846909728e+00 1.223810669844358046e+00 1.243873139841806363e+00 1.263935609839254681e+00 1.283998079836703887e+00 1.304060549834152205e+00 1.324123019831600523e+00 1.344185489829048841e+00 1.364247959826497159e+00 1.384310429823946365e+00 1.404372899821394682e+00 1.424435369818843000e+00 1.444497839816291318e+00 1.464560309813739636e+00 1.484622779811188842e+00 1.504685249808637160e+00 1.524747719806085478e+00 1.544810189803533795e+00 1.564872659800982113e+00 1.584935129798431319e+00 1.604997599795879637e+00 1.625060069793327955e+00 1.645122539790776273e+00 1.665185009788224590e+00 1.685247479785673796e+00 1.705309949783122114e+00 1.725372419780570432e+00 1.745434889778018750e+00 1.765497359775467068e+00 1.785559829772916274e+00 1.805622299770364592e+00 1.825684769767812909e+00 1.845747239765261227e+00 1.865809709762709545e+00 1.885872179760158751e+00 1.905934649757607069e+00 1.925997119755055387e+00 1.946059589752503705e+00 1.966122059749952022e+00 1.986184529747401228e+00 2.006246999744849546e+00 2.026309469742297864e+00 2.046371939739746182e+00 2.066434409737194500e+00 2.086496879734643706e+00 2.106559349732092024e+00 2.126621819729540341e+00 2.146684289726988659e+00 2.166746759724436977e+00 2.186809229721886183e+00 2.206871699719334501e+00 2.226934169716782819e+00 2.246996639714231137e+00 2.267059109711679454e+00 2.287121579709128660e+00 2.307184049706576978e+00 2.327246519704025296e+00 2.347308989701473614e+00 2.367371459698921932e+00 2.387433929696371138e+00 2.407496399693819455e+00 2.427558869691267773e+00 2.447621339688716091e+00 2.467683809686164409e+00 2.487746279683613615e+00 2.507808749681061933e+00 2.527871219678510251e+00 2.547933689675958568e+00 2.567996159673406886e+00 2.588058629670856092e+00 2.608121099668304410e+00 2.628183569665752728e+00 2.648246039663201046e+00 2.668308509660649364e+00 2.688370979658098570e+00 2.708433449655546887e+00 2.728495919652995205e+00 2.748558389650443523e+00 2.768620859647891841e+00 2.788683329645341047e+00 2.808745799642789365e+00 2.828808269640237683e+00 2.848870739637686000e+00 2.868933209635134318e+00 2.888995679632583524e+00 2.909058149630031842e+00 2.929120619627480160e+00 2.949183089624928478e+00 2.969245559622376796e+00 2.989308029619826002e+00 3.009370499617274319e+00 3.029432969614722637e+00 3.049495439612170955e+00 3.069557909609619273e+00 3.089620379607068479e+00 3.109682849604516797e+00 3.129745319601965114e+00 3.149807789599413432e+00 3.169870259596861750e+00 3.189932729594310956e+00 3.209995199591759274e+00 3.230057669589207592e+00 3.250120139586655910e+00 3.270182609584104227e+00 3.290245079581553433e+00 3.310307549579001751e+00
-3.310307549579001751e+00 -3.290245079581553433e+00 -3.270182609584104672e+00 -3.250120139586656354e+00 -3.230057669589207592e+00 -3.209995199591759274e+00 -3.189932729594310956e+00 -3.169870259596862194e+00 -3.149807789599413876e+00 -3.129745319601965114e+00 -3.109682849604516797e+00 -3.089620379607068479e+00 -3.069557909609619717e+00 -3.049495439612171399e+00 -3.029432969614722637e+00 -3.009370499617274319e+00 -2.989308029619826002e+00 -2.969245559622377240e+00 -2.949183089624928922e+00 -2.929120619627480160e+00 -2.909058149630031842e+00 -2.888995679632583524e+00 -2.868933209635134762e+00 -2.848870739637686444e+00 -2.828808269640237683e+00 -2.808745799642789365e+00 -2.788683329645341047e+00 -2.768620859647892285e+00 -2.748558389650443967e+00 -2.728495919652995205e+00 -2.708433449655546887e+00 -2.688370979658098570e+00 -2.668308509660649808e+00 -2.648246039663201490e+00 -2.628183569665752728e+00 -2.608121099668304410e+00 -2.588058629670856092e+00 -2.567996159673407330e+00 -2.547933689675959013e+00 -2.527871219678510251e+00 -2.507808749681061933e+00 -2.487746279683613615e+00 -2.467683809686164853e+00 -2.447621339688716535e+00 -2.427558869691267773e+00 -2.407496399693819455e+00 -2.387433929696371138e+00 -2.367371459698922376e+00 -2.347308989701474058e+00 -2.327246519704025296e+00 -2.307184049706576978e+00 -2.287121579709128660e+00 -2.267059109711680343e+00 -2.246996639714231581e+00 -2.226934169716782819e+00 -2.206871699719334501e+00 -2.186809229721886183e+00 -2.166746759724437865e+00 -2.146684289726989103e+00 -2.126621819729540341e+00 -2.106559349732092024e+00 -2.086496879734643706e+00 -2.066434409737195388e+00 -2.046371939739746626e+00 -2.026309469742297864e+00 -2.006246999744849546e+00 -1.986184529747401006e+00 -1.966122059749952689e+00 -1.946059589752504149e+00 -1.925997119755055609e+00 -1.905934649757607069e+00 -1.885872179760158529e+00 -1.865809709762710211e+00 -1.845747239765261671e+00 -1.825684769767813131e+00 -1.805622299770364592e+00 -1.785559829772916052e+00 -1.765497359775467734e+00 -1.745434889778019194e+00 -1.725372419780570654e+00 -1.705309949783122114e+00 -1.685247479785673574e+00 -1.665185009788225257e+00 -1.645122539790776717e+00 -1.625060069793328177e+00 -1.604997599795879637e+00 -1.584935129798431097e+00 -1.564872659800982779e+00 -1.544810189803534239e+00 -1.524747719806085700e+00 -1.504685249808637160e+00 -1.484622779811188620e+00 -1.464560309813740302e+00 -1.444497839816291762e+00 -1.424435369818843222e+00 -1.404372899821394682e+00 -1.384310429823946365e+00 -1.364247959826497825e+00 -1.344185489829049285e+00 -1.324123019831600745e+00 -1.304060549834152205e+00 -1.283998079836703887e+00 -1.263935609839255125e+00 -1.243873139841806807e+00 -1.223810669844358490e+00 -1.203748199846909728e+00 -1.183685729849461410e+00 -1.163623259852012648e+00 -1.143560789854564330e+00 -1.123498319857116012e+00 -1.103435849859667250e+00 -1.083373379862218933e+00 -1.063310909864770171e+00 -1.043248439867321853e+00 -1.023185969869873535e+00 -1.003123499872424773e+00 -9.830610298749764553e-01 -9.629985598775276934e-01 -9.429360898800793755e-01 -9.228736198826310577e-01 -9.028111498851822958e-01 -8.827486798877339780e-01 -8.626862098902852161e-01 -8.426237398928368982e-01 -8.225612698953885804e-01 -8.024987998979398185e-01 -7.824363299004915007e-01 -7.623738599030427388e-01 -7.423113899055944209e-01 -7.222489199081461031e-01 -7.021864499106973412e-01 -6.821239799132490234e-01 -6.620615099158002614e-01 -6.419990399183519436e-01 -6.219365699209036258e-01 -6.018740999234548639e-01 -5.818116299260065460e-01 -5.617491599285577841e-01 -5.416866899311094663e-01 -5.216242199336611485e-01 -5.015617499362123866e-01 -4.814992799387640687e-01 -4.614368099413153068e-01 -4.413743399438669890e-01 -4.213118699464186712e-01 -4.012493999489699092e-01 -3.811869299515215914e-01 -3.611244599540728295e-01 -3.410619899566245117e-01 -3.209995199591761939e-01 -3.009370499617274319e-01 -2.808745799642791141e-01 -2.608121099668303522e-01 -2.407496399693820344e-01 -2.206871699719337165e-01 -2.006246999744849546e-01 -1.805622299770366368e-01 -1.604997599795878749e-01 -1.404372899821395571e-01 -1.203748199846912392e-01 -1.003123499872424773e-01 -8.024987998979415948e-02 -6.018740999234539757e-02 -4.012493999489707974e-02 -2.006246999744876192e-02 0.000000000000000000e+00 2.006246999744831783e-02 4.012493999489707974e-02 6.018740999234539757e-02 8.024987998979371540e-02 1.003123499872424773e-01 1.203748199846907951e-01 1.404372899821395571e-01 1.604997599795878749e-01 1.805622299770361927e-01 2.006246999744849546e-01 2.206871699719332724e-01 2.407496399693820344e-01 2.608121099668303522e-01 2.808745799642786700e-01 3.009370499617274319e-01 3.209995199591757498e-01 3.410619899566245117e-01 3.611244599540728295e-01 3.811869299515211473e-01 4.012493999489699092e-01 4.213118699464182271e-01 4.413743399438669890e-01 4.614368099413153068e-01 4.814992799387636246e-01 5.015617499362123866e-01 5.216242199336607044e-01 5.416866899311090222e-01 5.617491599285577841e-01 5.818116299260061020e-01 6.018740999234548639e-01 6.219365699209031817e-01 6.419990399183514995e-01 6.620615099158002614e-01 6.821239799132485793e-01 7.021864499106973412e-01 7.222489199081456590e-01 7.423113899055939768e-01 7.623738599030422947e-01 7.824363299004915007e-01 8.024987998979398185e-01 8.225612698953881363e-01 8.426237398928364541e-01 8.626862098902847720e-01 8.827486798877339780e-01 9.028111498851822958e-01 9.228736198826306136e-01 9.429360898800789315e-01 9.629985598775272493e-01 9.830610298749764553e-01 1.003123499872424773e+00 1.023185969869873091e+00 1.043248439867321409e+00 1.063310909864769727e+00 1.083373379862218933e+00 1.103435849859667250e+00 1.123498319857115568e+00 1.143560789854563886e+00 1.163623259852012204e+00 1.183685729849461410e+00 1.203748199846909728e+00 1.223810669844358046e+00 1.243873139841806363e+00 1.263935609839254681e+00 1.283998079836703887e+00 1.304060549834152205e+00 1.324123019831600523e+00 1.344185489829048841e+00 1.364247959826497159e+00 1.384310429823946365e+00 1.404372899821394682e+00 1.424435369818843000e+00 1.444497839816291318e+00 1.464560309813739636e+00 1.484622779811188842e+00 1.504685249808637160e+00 1.524747719806085478e+00 1.544810189803533795e+00 1.564872659800982113e+00 1.584935129798431319e+00 1.604997599795879637e+00 1.625060069793327955e+00 1.645122539790776273e+00 1.665185009788224590e+00 1.685247479785673796e+00 1.705309949783122114e+00 1.725372419780570432e+00 1.745434889778018750e+00 1.765497359775467068e+00 1.785559829772916274e+00 1.805622299770364592e+00 1.825684769767812909e+00 1.845747239765261227e+00 1.865809709762709545e+00 1.885872179760158751e+00 1.905934649757607069e+00 1.925997119755055387e+00 1.946059589752503705e+00 1.966122059749952022e+00 1.986184529747401228e+00 2.006246999744849546e+00 2.026309469742297864e+00 2.046371939739746182e+00 2.066434409737194500e+00 2.086496879734643706e+00 2.106559349732092024e+00 2.126621819729540341e+00 2.146684289726988659e+00 2.166746759724436977e+00 2.186809229721886183e+00 2.206871699719334501e+00 2.226934169716782819e+00 2.246996639714231137e+00 2.267059109711679454e+00 2.287121579709128660e+00 2.307184049706576978e+00 2.327246519704025296e+00 2.347308989701473614e+00 2.367371459698921932e+00 2.387433929696371138e+00 2.407496399693819455e+00 2.427558869691267773e+00 2.447621339688716091e+00 2.467683809686164409e+00 2.487746279683613615e+00 2.507808749681061933e+00 2.527871219678510251e+00 2.547933689675958568e+00 2.567996159673406886e+00 2.588058629670856092e+00 2.608121099668304410e+00 2.628183569665752728e+00 2.648246039663201046e+00 2.668308509660649364e+00 2.688370979658098570e+00 2.708433449655546887e+00 2.728495919652995205e+00 2.748558389650443523e+00 2.768620859647891841e+00 2.788683329645341047e+00 2.808745799642789365e+00 2.828808269640237683e+00 2.848870739637686000e+00 2.868933209635134318e+00 2.888995679632583524e+00 2.909058149630031842e+00 2.929120619627480160e+00 2.949183089624928478e+00 2.969245559622376796e+00 2.989308029619826002e+00 3.009370499617274319e+00 3.029432969614722637e+00 3.049495439612170955e+00 3.069557909609619273e+00 3.089620379607068479e+00 3.109682849604516797e+00 3.129745319601965114e+00 3.149807789599413432e+00 3.169870259596861750e+00 3.189932729594310956e+00 3.209995199591759274e+00 3.230057669589207592e+00 3.250120139586655910e+00 3.270182609584104227e+00 3.290245079581553433e+00 3.310307549579001751e+00
-3.310307549579001751e+00 -3.290245079581553433e+00 -3.270182609584104672e+00 -3.250120139586656354e+00 -3.230057669589207592e+00 -3.209995199591759274e+00 -3.189932729594310956e+00 -3.169870259596862194e+00 -3.149807789599413876e+00 -3.129745319601965114e+00 -3.109682849604516797e+00 -3.089620379607068479e+00 -3.069557909609619717e+00 -3.049495439612171399e+00 -3.029432969614722637e+00 -3.009370499617274319e+00 -2.989308029619826002e+00 -2.969245559622377240e+00 -2.949183089624928922e+00 -2.929120619627480160e+00 -2.909058149630031842e+00 -2.888995679632583524e+00 -2.868933209635134762e+00 -2.848870739637686444e+00 -2.828808269640237683e+00 -2.808745799642789365e+00 -2.788683329645341047e+00 -2.768620859647892285e+00 -2.748558389650443967e+00 -2.728495919652995205e+00 -2.708433449655546887e+00 -2.688370979658098570e+00 -2.668308509660649808e+00 -2.648246039663201490e+00 -2.628183569665752728e+00 -2.608121099668304410e+00 -2.588058629670856092e+00 -2.567996159673407330e+00 -2.547933689675959013e+00 -2.527871219678510251e+00 -2.507808749681061933e+00 -2.487746279683613615e+00 -2.467683809686164853e+00 -2.447621339688716535e+00 -2.427558869691267773e+00 -2.407496399693819455e+00 -2.387433929696371138e+00 -2.367371459698922376e+00 -2.347308989701474058e+00 -2.327246519704025296e+00 -2.307184049706576978e+00 -2.287121579709128660e+00 -2.267059109711680343e+00 -2.246996639714231581e+00 -2.226934169716782819e+00 -2.206871699719334501e+00 -2.186809229721886183e+00 -2.166746759724437865e+00 -2.146684289726989103e+00 -2.126621819729540341e+00 -2.106559349732092024e+00 -2.086496879734643706e+00 -2.066434409737195388e+00 -2.046371939739746626e+00 -2.026309469742297864e+00 -2.006246999744849546e+00 -1.986184529747401006e+00 -1.966122059749952689e+00 -1.946059589752504149e+00 -1.925997119755055609e+00 -1.905934649757607069e+00 -1.885872179760158529e+00 -1.865809709762710211e+00 -1.845747239765261671e+00 -1.825684769767813131e+00 -1.805622299770364592e+00 -1.785559829772916052e+00 -1.765497359775467734e+00 -1.745434889778019194e+00 -1.725372419780570654e+00 -1.705309949783122114e+00 -1.685247479785673574e+00 -1.665185009788225257e+00 -1.645122539790776717e+00 -1.625060069793328177e+00 -1.604997599795879637e+00 -1.584935129798431097e+00 -1.564872659800982779e+00 -1.544810189803534239e+00 -1.524747719806085700e+00 -1.504685249808637160e+00 -1.484622779811188620e+00 -1.464560309813740302e+00 -1.444497839816291762e+00 -1.424435369818843222e+00 -1.404372899821394682e+00 -1.384310429823946365e+00 -1.364247959826497825e+00 -1.344185489829049285e+00 -1.324123019831600745e+00 -1.304060549834152205e+00 -1.283998079836703887e+00 -1.263935609839255125e+00 -1.243873139841806807e+00 -1.223810669844358490e+00 -1.203748199846909728e+00 -1.183685729849461410e+00 -1.163623259852012648e+00 -1.143560789854564330e+00 -1.123498319857116012e+00 -1.103435849859667250e+00 -1.083373379862218933e+00 -1.063310909864770171e+00 -1.043248439867321853e+00 -1.023185969869873535e+00 -1.003123499872424773e+00 -9.830610298749764553e-01 -9.629985598775276934e-01 -9.429360898800793755e-01 -9.228736198826310577e-01 -9.028111498851822958e-01 -8.827486798877339780e-01 -8.626862098902852161e-01 -8.426237398928368982e-01 -8.225612698953885804e-01 -8.024987998979398185e-01 -7.824363299004915007e-01 -7.623738599030427388e-01 -7.423113899055944209e-01 -7.222489199081461031e-01 -7.021864499106973412e-01 -6.821239799132490234e-01 -6.620615099158002614e-01 -6.419990399183519436e-01 -6.219365699209036258e-01 -6.018740999234548639e-01 -5.818116299260065460e-01 -5.617491599285577841e-01 -5.416866899311094663e-01 -5.216242199336611485e-01 -5.015617499362123866e-01 -4.814992799387640687e-01 -4.614368099413153068e-01 -4.413743399438669890e-01 -4.213118699464186712e-01 -4.012493999489699092e-01 -3.811869299515215914e-01 -3.611244599540728295e-01 -3.410619899566245117e-01 -3.209995199591761939e-01 -3.009370499617274319e-01 -2.808745799642791141e-01 -2.608121099668303522e-01 -2.407496399693820344e-01 -2.206871699719337165e-01 -2.006246999744849546e-01 -1.805622299770366368e-01 -1.604997599795878749e-01 -1.404372899821395571e-01 -1.203748199846912392e-01 -1.003123499872424773e-01 -8.024987998979415948e-02 -6.018740999234539757e-02 -4.012493999489707974e-02 -2.006246999744876192e-02 0.000000000000000000e+00 2.006246999744831783e-02 4.012493999489707974e-02 6.018740999234539757e-02 8.024987998979371540e-02 1.003123499872424773e-01 1.203748199846907951e-01 1.404372899821395571e-01 1.604997599795878749e-01 1.805622299770361927e-01 2.006246999744849546e-01 2.206871699719332724e-01 2.407496399693820344e-01 2.608121099668303522e-01 2.808745799642786700e-01 3.009370499617274319e-01 3.209995199591757498e-01 3.410619899566245117e-01 3.611244599540728295e-01 3.811869299515211473e-01 4.012493999489699092e-01 4.213118699464182271e-01 4.413743399438669890e-01 4.614368099413153068e-01 4.814992799387636246e-01 5.015617499362123866e-01 5.216242199336607044e-01 5.416866899311090222e-01 5.617491599285577841e-01 5.818116299260061020e-01 6.018740999234548639e-01 6.219365699209031817e-01 6.419990399183514995e-01 6.620615099158002614e-01 6.821239799132485793e-01 7.021864499106973412e-01 7.222489199081456590e-01 7.423113899055939768e-01 7.623738599030422947e-01 7.824363299004915007e-01 8.024987998979398185e-01 8.225612698953881363e-01 8.426237398928364541e-01 8.626862098902847720e-01 8.827486798877339780e-01 9.028111498851822958e-01 9.228736198826306136e-01 9.429360898800789315e-01 9.629985598775272493e-01 9.830610298749764553e-01 1.003123499872424773e+00 1.023185969869873091e+00 1.043248439867321409e+00 1.063310909864769727e+00 1.083373379862218933e+00 1.103435849859667250e+00 1.123498319857115568e+00 1.143560789854563886e+00 1.163623259852012204e+00 1.183685729849461410e+00 1.203748199846909728e+00 1.223810669844358046e+00 1.243873139841806363e+00 1.263935609839254681e+00 1.283998079836703887e+00 1.304060549834152205e+00 1.324123019831600523e+00 1.344185489829048841e+00 1.364247959826497159e+00 1.384310429823946365e+00 1.404372899821394682e+00 1.424435369818843000e+00 1.444497839816291318e+00 1.464560309813739636e+00 1.484622779811188842e+00 1.504685249808637160e+00 1.524747719806085478e+00 1.544810189803533795e+00 1.564872659800982113e+00 1.584935129798431319e+00 1.604997599795879637e+00 1.625060069793327955e+00 1.645122539790776273e+00 1.665185009788224590e+00 1.685247479785673796e+00 1.705309949783122114e+00 1.725372419780570432e+00 1.745434889778018750e+00 1.765497359775467068e+00 1.785559829772916274e+00 1.805622299770364592e+00 1.825684769767812909e+00 1.845747239765261227e+00 1.865809709762709545e+00 1.885872179760158751e+00 1.905934649757607069e+00 1.925997119755055387e+00 1.946059589752503705e+00 1.966122059749952022e+00 1.986184529747401228e+00 2.006246999744849546e+00 2.026309469742297864e+00 2.046371939739746182e+00 2.066434409737194500e+00 2.086496879734643706e+00 2.106559349732092024e+00 2.126621819729540341e+00 2.146684289726988659e+00 2.166746759724436977e+00 2.186809229721886183e+00 2.206871699719334501e+00 2.226934169716782819e+00 2.246996639714231137e+00 2.267059109711679454e+00 2.287121579709128660e+00 2.307184049706576978e+00 2.327246519704025296e+00 2.347308989701473614e+00 2.367371459698921932e+00 2.387433929696371138e+00 2.407496399693819455e+00 2.427558869691267773e+00 2.447621339688716091e+00 2.467683809686164409e+00 2.487746279683613615e+00 2.507808749681061933e+00 2.527871219678510251e+00 2.547933689675958568e+00 2.567996159673406886e+00 2.588058629670856092e+00 2.608121099668304410e+00 2.628183569665752728e+00 2.648246039663201046e+00 2.668308509660649364e+00 2.688370979658098570e+00 2.708433449655546887e+00 2.728495919652995205e+00 2.748558389650443523e+00 2.768620859647891841e+00 2.788683329645341047e+00 2.808745799642789365e+00 2.828808269640237683e+00 2.848870739637686000e+00 2.868933209635134318e+00 2.888995679632583524e+00 2.909058149630031842e+00 2.929120619627480160e+00 2.949183089624928478e+00 2.969245559622376796e+00 2.989308029619826002e+00 3.009370499617274319e+00 3.029432969614722637e+00 3.049495439612170955e+00 3.069557909609619273e+00 3.089620379607068479e+00 3.109682849604516797e+00 3.129745319601965114e+00 3.149807789599413432e+00 3.169870259596861750e+00 3.189932729594310956e+00 3.209995199591759274e+00 3.230057669589207592e+00 3.250120139586655910e+00 3.270182609584104227e+00 3.290245079581553433e+00 3.310307549579001751e+00
-3.310307549579001751e+00 -3.290245079581553433e+00 -3.270182609584104672e+00 -3.250120139586656354e+00 -3.230057669589207592e+00 -3.209995199591759274e+00 -3.189932729594310956e+00 -3.169870259596862194e+00 -3.149807789599413876e+00 -3.129745319601965114e+00 -3.109682849604516797e+00 -3.089620379607068479e+00 -3.069557909609619717e+00 -3.049495439612171399e+00 -3.029432969614722637e+00 -3.009370499617274319e+00 -2.989308029619826002e+00 -2.969245559622377240e+00 -2.949183089624928922e+00 -2.929120619627480160e+00 -2.909058149630031842e+00 -2.888995679632583524e+00 -2.868933209635134762e+00 -2.848870739637686444e+00 -2.828808269640237683e+00 -2.808745799642789365e+00 -2.788683329645341047e+00 -2.768620859647892285e+00 -2.748558389650443967e+00 -2.728495919652995205e+00 -2.708433449655546887e+00 -2.688370979658098570e+00 -2.668308509660649808e+00 -2.648246039663201490e+00 -2.628183569665752728e+00 -2.608121099668304410e+00 -2.588058629670856092e+00 -2.567996159673407330e+00 -2.547933689675959013e+00 -2.527871219678510251e+00 -2.507808749681061933e+00 -2.487746279683613615e+00 -2.467683809686164853e+00 -2.447621339688716535e+00 -2.427558869691267773e+00 -2.407496399693819455e+00 -2.387433929696371138e+00 -2.367371459698922376e+00 -2.347308989701474058e+00 -2.327246519704025296e+00 -2.307184049706576978e+00 -2.287121579709128660e+00 -2.267059109711680343e+00 -2.246996639714231581e+00 -2.226934169716782819e+00 -2.206871699719334501e+00 -2.186809229721886183e+00 -2.166746759724437865e+00 -2.146684289726989103e+00 -2.126621819729540341e+00 -2.106559349732092024e+00 -2.086496879734643706e+00 -2.066434409737195388e+00 -2.046371939739746626e+00 -2.026309469742297864e+00 -2.006246999744849546e+00 -1.986184529747401006e+00 -1.966122059749952689e+00 -1.946059589752504149e+00 -1.925997119755055609e+00 -1.905934649757607069e+00 -1.885872179760158529e+00 -1.865809709762710211e+00 -1.845747239765261671e+00 -1.825684769767813131e+00 -1.805622299770364592e+00 -1.785559829772916052e+00 -1.765497359775467734e+00 -1.745434889778019194e+00 -1.725372419780570654e+00 -1.705309949783122114e+00 -1.685247479785673574e+00 -1.665185009788225257e+00 -1.645122539790776717e+00 -1.625060069793328177e+00 -1.604997599795879637e+00 -1.584935129798431097e+00 -1.564872659800982779e+00 -1.544810189803534239e+00 -1.524747719806085700e+00 -1.504685249808637160e+00 -1.484622779811188620e+00 -1.464560309813740302e+00 -1.444497839816291762e+00 -1.424435369818843222e+00 -1.404372899821394682e+00 -1.384310429823946365e+00 -1.364247959826497825e+00 -1.344185489829049285e+00 -1.324123019831600745e+00 -1.304060549834152205e+00 -1.283998079836703887e+00 -1.263935609839255125e+00 -1.243873139841806807e+00 -1.223810669844358490e+00 -1.203748199846909728e+00 -1.183685729849461410e+00 -1.163623259852012648e+00 -1.143560789854564330e+00 -1.123498319857116012e+00 -1.103435849859667250e+00 -1.083373379862218933e+00 -1.063310909864770171e+00 -1.043248439867321853e+00 -1.023185969869873535e+00 -1.003123499872424773e+00 -9.830610298749764553e-01 -9.629985598775276934e-01 -9.429360898800793755e-01 -9.228736198826310577e-01 -9.028111498851822958e-01 -8.827486798877339780e-01 -8.626862098902852161e-01 -8.426237398928368982e-01 -8.225612698953885804e-01 -8.024987998979398185e-01 -7.824363299004915007e-01 -7.623738599030427388e-01 -7.423113899055944209e-01 -7.222489199081461031e-01 -7.021864499106973412e-01 -6.821239799132490234e-01 -6.620615099158002614e-01 -6.419990399183519436e-01 -6.219365699209036258e-01 -6.018740999234548639e-01 -5.818116299260065460e-01 -5.617491599285577841e-01 -5.416866899311094663e-01 -5.216242199336611485e-01 -5.015617499362123866e-01 -4.814992799387640687e-01 -4.614368099413153068e-01 -4.413743399438669890e-01 -4.213118699464186712e-01 -4.012493999489699092e-01 -3.811869299515215914e-01 -3.611244599540728295e-01 -3.410619899566245117e-01 -3.209995199591761939e-01 -3.009370499617274319e-01 -2.808745799642791141e-01 -2.608121099668303522e-01 -2.407496399693820344e-01 -2.206871699719337165e-01 -2.006246999744849546e-01 -1.805622299770366368e-01 -1.604997599795878749e-01 -1.404372899821395571e-01 -1.203748199846912392e-01 -1.003123499872424773e-01 -8.024987998979415948e-02 -6.018740999234539757e-02 -4.012493999489707974e-02 -2.006246999744876192e-02 0.000000000000000000e+00 2.006246999744831783e-02 4.012493999489707974e-02 6.018740999234539757e-02 8.024987998979371540e-02 1.003123499872424773e-01 1.203748199846907951e-01 1.404372899821395571e-01 1.604997599795878749e-01 1.805622299770361927e-01 2.006246999744849546e-01 2.206871699719332724e-01 2.407496399693820344e-01 2.608121099668303522e-01 2.808745799642786700e-01 3.009370499617274319e-01 3.209995199591757498e-01 3.410619899566245117e-01 3.611244599540728295e-01 3.811869299515211473e-01 4.012493999489699092e-01 4.213118699464182271e-01 4.413743399438669890e-01 4.614368099413153068e-01 4.814992799387636246e-01 5.015617499362123866e-01 5.216242199336607044e-01 5.416866899311090222e-01 5.617491599285577841e-01 5.818116299260061020e-01 6.018740999234548639e-01 6.219365699209031817e-01 6.419990399183514995e-01 6.620615099158002614e-01 6.821239799132485793e-01 7.021864499106973412e-01 7.222489199081456590e-01 7.423113899055939768e-01 7.623738599030422947e-01 7.824363299004915007e-01 8.024987998979398185e-01 8.225612698953881363e-01 8.426237398928364541e-01 8.626862098902847720e-01 8.827486798877339780e-01 9.028111498851822958e-01 9.228736198826306136e-01 9.429360898800789315e-01 9.629985598775272493e-01 9.830610298749764553e-01 1.003123499872424773e+00 1.023185969869873091e+00 1.043248439867321409e+00 1.063310909864769727e+00 1.083373379862218933e+00 1.103435849859667250e+00 1.123498319857115568e+00 1.143560789854563886e+00 1.163623259852012204e+00 1.183685729849461410e+00 1.203748199846909728e+00 1.223810669844358046e+00 1.243873139841806363e+00 1.263935609839254681e+00 1.283998079836703887e+00 1.304060549834152205e+00 1.324123019831600523e+00 1.344185489829048841e+00 1.364247959826497159e+00 1.384310429823946365e+00 1.404372899821394682e+00 1.424435369818843000e+00 1.444497839816291318e+00 1.464560309813739636e+00 1.484622779811188842e+00 1.504685249808637160e+00 1.524747719806085478e+00 1.544810189803533795e+00 1.564872659800982113e+00 1.584935129798431319e+00 1.604997599795879637e+00 1.625060069793327955e+00 1.645122539790776273e+00 1.665185009788224590e+00 1.685247479785673796e+00 1.705309949783122114e+00 1.725372419780570432e+00 1.745434889778018750e+00 1.765497359775467068e+00 1.785559829772916274e+00 1.805622299770364592e+00 1.825684769767812909e+00 1.845747239765261227e+00 1.865809709762709545e+00 1.885872179760158751e+00 1.905934649757607069e+00 1.925997119755055387e+00 1.946059589752503705e+00 1.966122059749952022e+00 1.986184529747401228e+00 2.006246999744849546e+00 2.026309469742297864e+00 2.046371939739746182e+00 2.066434409737194500e+00 2.086496879734643706e+00 2.106559349732092024e+00 2.126621819729540341e+00 2.146684289726988659e+00 2.166746759724436977e+00 2.186809229721886183e+00 2.206871699719334501e+00 2.226934169716782819e+00 2.246996639714231137e+00 2.267059109711679454e+00 2.287121579709128660e+00 2.307184049706576978e+00 2.327246519704025296e+00 2.347308989701473614e+00 2.367371459698921932e+00 2.387433929696371138e+00 2.407496399693819455e+00 2.427558869691267773e+00 2.447621339688716091e+00 2.467683809686164409e+00 2.487746279683613615e+00 2.507808749681061933e+00 2.527871219678510251e+00 2.547933689675958568e+00 2.567996159673406886e+00 2.588058629670856092e+00 2.608121099668304410e+00 2.628183569665752728e+00 2.648246039663201046e+00 2.668308509660649364e+00 2.688370979658098570e+00 2.708433449655546887e+00 2.728495919652995205e+00 2.748558389650443523e+00 2.768620859647891841e+00 2.788683329645341047e+00 2.808745799642789365e+00 2.828808269640237683e+00 2.848870739637686000e+00 2.868933209635134318e+00 2.888995679632583524e+00 2.909058149630031842e+00 2.929120619627480160e+00 2.949183089624928478e+00 2.969245559622376796e+00 2.989308029619826002e+00 3.009370499617274319e+00 3.029432969614722637e+00 3.049495439612170955e+00 3.069557909609619273e+00 3.089620379607068479e+00 3.109682849604516797e+00 3.129745319601965114e+00 3.149807789599413432e+00 3.169870259596861750e+00 3.189932729594310956e+00 3.209995199591759274e+00 3.230057669589207592e+00 3.250120139586655910e+00 3.270182609584104227e+00 3.290245079581553433e+00 3.310307549579001751e+00
-3.310307549579001751e+00 -3.290245079581553433e+00 -3.270182609584104672e+00 -3.250120139586656354e+00 -3.230057669589207592e+00 -3.209995199591759274e+00 -3.189932729594310956e+00 -3.169870259596862194e+00 -3.149807789599413876e+00 -3.129745319601965114e+00 -3.109682849604516797e+00 -3.089620379607068479e+00 -3.069557909609619717e+00 -3.049495439612171399e+00 -3.029432969614722637e+00 -3.009370499617274319e+00 -2.989308029619826002e+00 -2.969245559622377240e+00 -2.949183089624928922e+00 -2.929120619627480160e+00 -2.909058149630031842e+00 -2.888995679632583524e+00 -2.868933209635134762e+00 -2.848870739637686444e+00 -2.828808269640237683e+00 -2.808745799642789365e+00 -2.788683329645341047e+00 -2.768620859647892285e+00 -2.748558389650443967e+00 -2.728495919652995205e+00 -2.708433449655546887e+00 -2.688370979658098570e+00 -2.668308509660649808e+00 -2.648246039663201490e+00 -2.628183569665752728e+00 -2.608121099668304410e+00 -2.588058629670856092e+00 -2.567996159673407330e+00 -2.547933689675959013e+00 -2.527871219678510251e+00 -2.507808749681061933e+00 -2.487746279683613615e+00 -2.467683809686164853e+00 -2.447621339688716535e+00 -2.427558869691267773e+00 -2.407496399693819455e+00 -2.387433929696371138e+00 -2.367371459698922376e+00 -2.347308989701474058e+00 -2.327246519704025296e+00 -2.307184049706576978e+00 -2.287121579709128660e+00 -2.267059109711680343e+00 -2.246996639714231581e+00 -2.226934169716782819e+00 -2.206871699719334501e+00 -2.186809229721886183e+00 -2.166746759724437865e+00 -2.146684289726989103e+00 -2.126621819729540341e+00 -2.106559349732092024e+00 -2.086496879734643706e+00 -2.066434409737195388e+00 -2.046371939739746626e+00 -2.026309469742297864e+00 -2.006246999744849546e+00 -1.986184529747401006e+00 -1.966122059749952689e+00 -1.946059589752504149e+00 -1.925997119755055609e+00 -1.905934649757607069e+00 -1.885872179760158529e+00 -1.865809709762710211e+00 -1.845747239765261671e+00 -1.825684769767813131e+00 -1.805622299770364592e+00 -1.785559829772916052e+00 -1.765497359775467734e+00 -1.745434889778019194e+00 -1.725372419780570654e+00 -1.705309949783122114e+00 -1.685247479785673574e+00 -1.665185009788225257e+00 -1.645122539790776717e+00 -1.625060069793328177e+00 -1.604997599795879637e+00 -1.584935129798431097e+00 -1.564872659800982779e+00 -1.544810189803534239e+00 -1.524747719806085700e+00 -1.504685249808637160e+00 -1.484622779811188620e+00 -1.464560309813740302e+00 -1.444497839816291762e+00 -1.424435369818843222e+00 -1.404372899821394682e+00 -1.384310429823946365e+00 -1.364247959826497825e+00 -1.344185489829049285e+00 -1.324123019831600745e+00 -1.304060549834152205e+00 -1.283998079836703887e+00 -1.263935609839255125e+00 -1.243873139841806807e+00 -1.223810669844358490e+00 -1.203748199846909728e+00 -1.183685729849461410e+00 -1.163623259852012648e+00 -1.143560789854564330e+00 -1.123498319857116012e+00 -1.103435849859667250e+00 -1.083373379862218933e+00 -1.063310909864770171e+00 -1.043248439867321853e+00 -1.023185969869873535e+00 -1.003123499872424773e+00 -9.830610298749764553e-01 -9.629985598775276934e-01 -9.429360898800793755e-01 -9.228736198826310577e-01 -9.028111498851822958e-01 -8.827486798877339780e-01 -8.626862098902852161e-01 -8.426237398928368982e-01 -8.225612698953885804e-01 -8.024987998979398185e-01 -7.824363299004915007e-01 -7.623738599030427388e-01 -7.423113899055944209e-01 -7.222489199081461031e-01 -7.021864499106973412e-01 -6.821239799132490234e-01 -6.620615099158002614e-01 -6.419990399183519436e-01 -6.219365699209036258e-01 -6.018740999234548639e-01 -5.818116299260065460e-01 -5.617491599285577841e-01 -5.416866899311094663e-01 -5.216242199336611485e-01 -5.015617499362123866e-01 -4.814992799387640687e-01 -4.614368099413153068e-01 -4.413743399438669890e-01 -4.213118699464186712e-01 -4.012493999489699092e-01 -3.811869299515215914e-01 -3.611244599540728295e-01 -3.410619899566245117e-01 -3.209995199591761939e-01 -3.009370499617274319e-01 -2.808745799642791141e-01 -2.608121099668303522e-01 -2.407496399693820344e-01 -2.206871699719337165e-01 -2.006246999744849546e-01 -1.805622299770366368e-01 -1.604997599795878749e-01 -1.404372899821395571e-01 -1.203748199846912392e-01 -1.003123499872424773e-01 -8.024987998979415948e-02 -6.018740999234539757e-02 -4.012493999489707974e-02 -2.006246999744876192e-02 0.000000000000000000e+00 2.006246999744831783e-02 4.012493999489707974e-02 6.018740999234539757e-02 8.024987998979371540e-02 1.003123499872424773e-01 1.203748199846907951e-01 1.404372899821395571e-01 1.604997599795878749e-01 1.805622299770361927e-01 2.006246999744849546e-01 2.206871699719332724e-01 2.407496399693820344e-01 2.608121099668303522e-01 2.808745799642786700e-01 3.009370499617274319e-01 3.209995199591757498e-01 3.410619899566245117e-01 3.611244599540728295e-01 3.811869299515211473e-01 4.012493999489699092e-01 4.213118699464182271e-01 4.413743399438669890e-01 4.614368099413153068e-01 4.814992799387636246e-01 5.015617499362123866e-01 5.216242199336607044e-01 5.416866899311090222e-01 5.617491599285577841e-01 5.818116299260061020e-01 6.018740999234548639e-01 6.219365699209031817e-01 6.419990399183514995e-01 6.620615099158002614e-01 6.821239799132485793e-01 7.021864499106973412e-01 7.222489199081456590e-01 7.423113899055939768e-01 7.623738599030422947e-01 7.824363299004915007e-01 8.024987998979398185e-01 8.225612698953881363e-01 8.426237398928364541e-01 8.626862098902847720e-01 8.827486798877339780e-01 9.028111498851822958e-01 9.228736198826306136e-01 9.429360898800789315e-01 9.629985598775272493e-01 9.830610298749764553e-01 1.003123499872424773e+00 1.023185969869873091e+00 1.043248439867321409e+00 1.063310909864769727e+00 1.083373379862218933e+00 1.103435849859667250e+00 1.123498319857115568e+00 1.143560789854563886e+00 1.163623259852012204e+00 1.183685729849461410e+00 1.203748199846909728e+00 1.223810669844358046e+00 1.243873139841806363e+00 1.263935609839254681e+00 1.283998079836703887e+00 1.304060549834152205e+00 1.324123019831600523e+00 1.344185489829048841e+00 1.364247959826497159e+00 1.384310429823946365e+00 1.404372899821394682e+00 1.424435369818843000e+00 1.444497839816291318e+00 1.464560309813739636e+00 1.484622779811188842e+00 1.504685249808637160e+00 1.524747719806085478e+00 1.544810189803533795e+00 1.564872659800982113e+00 1.584935129798431319e+00 1.604997599795879637e+00 1.625060069793327955e+00 1.645122539790776273e+00 1.665185009788224590e+00 1.685247479785673796e+00 1.705309949783122114e+00 1.725372419780570432e+00 1.745434889778018750e+00 1.765497359775467068e+00 1.785559829772916274e+00 1.805622299770364592e+00 1.825684769767812909e+00 1.845747239765261227e+00 1.865809709762709545e+00 1.885872179760158751e+00 1.905934649757607069e+00 1.925997119755055387e+00 1.946059589752503705e+00 1.966122059749952022e+00 1.986184529747401228e+00 2.006246999744849546e+00 2.026309469742297864e+00 2.046371939739746182e+00 2.066434409737194500e+00 2.086496879734643706e+00 2.106559349732092024e+00 2.126621819729540341e+00 2.146684289726988659e+00 2.166746759724436977e+00 2.186809229721886183e+00 2.206871699719334501e+00 2.226934169716782819e+00 2.246996639714231137e+00 2.267059109711679454e+00 2.287121579709128660e+00 2.307184049706576978e+00 2.327246519704025296e+00 2.347308989701473614e+00 2.367371459698921932e+00 2.387433929696371138e+00 2.407496399693819455e+00 2.427558869691267773e+00 2.447621339688716091e+00 2.467683809686164409e+00 2.487746279683613615e+00 2.507808749681061933e+00 2.527871219678510251e+00 2.547933689675958568e+00 2.567996159673406886e+00 2.588058629670856092e+00 2.608121099668304410e+00 2.628183569665752728e+00 2.648246039663201046e+00 2.668308509660649364e+00 2.688370979658098570e+00 2.708433449655546887e+00 2.728495919652995205e+00 2.748558389650443523e+00 2.768620859647891841e+00 2.788683329645341047e+00 2.808745799642789365e+00 2.828808269640237683e+00 2.848870739637686000e+00 2.868933209635134318e+00 2.888995679632583524e+00 2.909058149630031842e+00 2.929120619627480160e+00 2.949183089624928478e+00 2.969245559622376796e+00 2.989308029619826002e+00 3.009370499617274319e+00 3.029432969614722637e+00 3.049495439612170955e+00 3.069557909609619273e+00 3.089620379607068479e+00 3.109682849604516797e+00 3.129745319601965114e+00 3.149807789599413432e+00 3.169870259596861750e+00 3.189932729594310956e+00 3.209995199591759274e+00 3.230057669589207592e+00 3.250120139586655910e+00 3.270182609584104227e+00 3.290245079581553433e+00 3.310307549579001751e+00
-3.310307549579001751e+00 -3.290245079581553433e+00 -3.270182609584104672e+00 -3.250120139586656354e+00 -3.230057669589207592e+00 -3.209995199591759274e+00 -3.189932729594310956e+00 -3.169870259596862194e+00 -3.149807789599413876e+00 -3.129745319601965114e+00 -3.109682849604516797e+00 -3.089620379607068479e+00 -3.069557909609619717e+00 -3.049495439612171399e+00 -3.029432969614722637e+00 -3.009370499617274319e+00 -2.989308029619826002e+00 -2.969245559622377240e+00 -2.949183089624928922e+00 -2.929120619627480160e+00 -2.909058149630031842e+00 -2.888995679632583524e+00 -2.868933209635134762e+00 -2.848870739637686444e+00 -2.828808269640237683e+00 -2.808745799642789365e+00 -2.788683329645341047e+00 -2.768620859647892285e+00 -2.748558389650443967e+00 -2.728495919652995205e+00 -2.708433449655546887e+00 -2.688370979658098570e+00 -2.668308509660649808e+00 -2.648246039663201490e+00 -2.628183569665752728e+00 -2.608121099668304410e+00 -2.588058629670856092e+00 -2.567996159673407330e+00 -2.547933689675959013e+00 -2.527871219678510251e+00 -2.507808749681061933e+00 -2.487746279683613615e+00 -2.467683809686164853e+00 -2.447621339688716535e+00 -2.427558869691267773e+00 -2.407496399693819455e+00 -2.387433929696371138e+00 -2.367371459698922376e+00 -2.347308989701474058e+00 -2.327246519704025296e+00 -2.307184049706576978e+00 -2.287121579709128660e+00 -2.267059109711680343e+00 -2.246996639714231581e+00 -2.226934169716782819e+00 -2.206871699719334501e+00 -2.186809229721886183e+00 -2.166746759724437865e+00 -2.146684289726989103e+00 -2.126621819729540341e+00 -2.106559349732092024e+00 -2.086496879734643706e+00 -2.066434409737195388e+00 -2.046371939739746626e+00 -2.026309469742297864e+00 -2.006246999744849546e+00 -1.986184529747401006e+00 -1.966122059749952689e+00 -1.946059589752504149e+00 -1.925997119755055609e+00 -1.905934649757607069e+00 -1.885872179760158529e+00 -1.865809709762710211e+00 -1.845747239765261671e+00 -1.825684769767813131e+00 -1.805622299770364592e+00 -1.785559829772916052e+00 -1.765497359775467734e+00 -1.745434889778019194e+00 -1.725372419780570654e+00 -1.705309949783122114e+00 -1.685247479785673574e+00 -1.665185009788225257e+00 -1.645122539790776717e+00 -1.625060069793328177e+00 -1.604997599795879637e+00 -1.584935129798431097e+00 -1.564872659800982779e+00 -1.544810189803534239e+00 -1.524747719806085700e+00 -1.504685249808637160e+00 -1.484622779811188620e+00 -1.464560309813740302e+00 -1.444497839816291762e+00 -1.424435369818843222e+00 -1.404372899821394682e+00 -1.384310429823946365e+00 -1.364247959826497825e+00 -1.344185489829049285e+00 -1.324123019831600745e+00 -1.304060549834152205e+00 -1.283998079836703887e+00 -1.263935609839255125e+00 -1.243873139841806807e+00 -1.223810669844358490e+00 -1.203748199846909728e+00 -1.183685729849461410e+00 -1.163623259852012648e+00 -1.143560789854564330e+00 -1.123498319857116012e+00 -1.103435849859667250e+00 -1.083373379862218933e+00 -1.063310909864770171e+00 -1.043248439867321853e+00 -1.023185969869873535e+00 -1.003123499872424773e+00 -9.830610298749764553e-01 -9.629985598775276934e-01 -9.429360898800793755e-01 -9.228736198826310577e-01 -9.028111498851822958e-01 -8.827486798877339780e-01 -8.626862098902852161e-01 -8.426237398928368982e-01 -8.225612698953885804e-01 -8.024987998979398185e-01 -7.824363299004915007e-01 -7.623738599030427388e-01 -7.423113899055944209e-01 -7.222489199081461031e-01 -7.021864499106973412e-01 -6.821239799132490234e-01 -6.620615099158002614e-01 -6.419990399183519436e-01 -6.219365699209036258e-01 -6.018740999234548639e-01 -5.818116299260065460e-01 -5.617491599285577841e-01 -5.416866899311094663e-01 -5.216242199336611485e-01 -5.015617499362123866e-01 -4.814992799387640687e-01 -4.614368099413153068e-01 -4.413743399438669890e-01 -4.213118699464186712e-01 -4.012493999489699092e-01 -3.811869299515215914e-01 -3.611244599540728295e-01 -3.410619899566245117e-01 -3.209995199591761939e-01 -3.009370499617274319e-01 -2.808745799642791141e-01 -2.608121099668303522e-01 -2.407496399693820344e-01 -2.206871699719337165e-01 -2.006246999744849546e-01 -1.805622299770366368e-01 -1.604997599795878749e-01 -1.404372899821395571e-01 -1.203748199846912392e-01 -1.003123499872424773e-01 -8.024987998979415948e-02 -6.018740999234539757e-02 -4.012493999489707974e-02 -2.006246999744876192e-02 0.000000000000000000e+00 2.006246999744831783e-02 4.012493999489707974e-02 6.018740999234539757e-02 8.024987998979371540e-02 1.003123499872424773e-01 1.203748199846907951e-01 1.404372899821395571e-01 1.604997599795878749e-01 1.805622299770361927e-01 2.006246999744849546e-01 2.206871699719332724e-01 2.407496399693820344e-01 2.608121099668303522e-01 2.808745799642786700e-01 3.009370499617274319e-01 3.209995199591757498e-01 3.410619899566245117e-01 3.611244599540728295e-01 3.811869299515211473e-01 4.012493999489699092e-01 4.213118699464182271e-01 4.413743399438669890e-01 4.614368099413153068e-01 4.814992799387636246e-01 5.015617499362123866e-01 5.216242199336607044e-01 5.416866899311090222e-01 5.617491599285577841e-01 5.818116299260061020e-01 6.018740999234548639e-01 6.219365699209031817e-01 6.419990399183514995e-01 6.620615099158002614e-01 6.821239799132485793e-01 7.021864499106973412e-01 7.222489199081456590e-01 7.423113899055939768e-01 7.623738599030422947e-01 7.824363299004915007e-01 8.024987998979398185e-01 8.225612698953881363e-01 8.426237398928364541e-01 8.626862098902847720e-01 8.827486798877339780e-01 9.028111498851822958e-01 9.228736198826306136e-01 9.429360898800789315e-01 9.629985598775272493e-01 9.830610298749764553e-01 1.003123499872424773e+00 1.023185969869873091e+00 1.043248439867321409e+00 1.063310909864769727e+00 1.083373379862218933e+00 1.103435849859667250e+00 1.123498319857115568e+00 1.143560789854563886e+00 1.163623259852012204e+00 1.183685729849461410e+00 1.203748199846909728e+00 1.223810669844358046e+00 1.243873139841806363e+00 1.263935609839254681e+00 1.283998079836703887e+00 1.304060549834152205e+00 1.324123019831600523e+00 1.344185489829048841e+00 1.364247959826497159e+00 1.384310429823946365e+00 1.404372899821394682e+00 1.424435369818843000e+00 1.444497839816291318e+00 1.464560309813739636e+00 1.484622779811188842e+00 1.504685249808637160e+00 1.524747719806085478e+00 1.544810189803533795e+00 1.564872659800982113e+00 1.584935129798431319e+00 1.604997599795879637e+00 1.625060069793327955e+00 1.645122539790776273e+00 1.665185009788224590e+00 1.685247479785673796e+00 1.705309949783122114e+00 1.725372419780570432e+00 1.745434889778018750e+00 1.765497359775467068e+00 1.785559829772916274e+00 1.805622299770364592e+00 1.825684769767812909e+00 1.845747239765261227e+00 1.865809709762709545e+00 1.885872179760158751e+00 1.905934649757607069e+00 1.925997119755055387e+00 1.946059589752503705e+00 1.966122059749952022e+00 1.986184529747401228e+00 2.006246999744849546e+00 2.026309469742297864e+00 2.046371939739746182e+00 2.066434409737194500e+00 2.086496879734643706e+00 2.106559349732092024e+00 2.126621819729540341e+00 2.146684289726988659e+00 2.166746759724436977e+00 2.186809229721886183e+00 2.206871699719334501e+00 2.226934169716782819e+00 2.246996639714231137e+00 2.267059109711679454e+00 2.287121579709128660e+00 2.307184049706576978e+00 2.327246519704025296e+00 2.347308989701473614e+00 2.367371459698921932e+00 2.387433929696371138e+00 2.407496399693819455e+00 2.427558869691267773e+00 2.447621339688716091e+00 2.467683809686164409e+00 2.487746279683613615e+00 2.507808749681061933e+00 2.527871219678510251e+00 2.547933689675958568e+00 2.567996159673406886e+00 2.588058629670856092e+00 2.608121099668304410e+00 2.628183569665752728e+00 2.648246039663201046e+00 2.668308509660649364e+00 2.688370979658098570e+00 2.708433449655546887e+00 2.728495919652995205e+00 2.748558389650443523e+00 2.768620859647891841e+00 2.788683329645341047e+00 2.808745799642789365e+00 2.828808269640237683e+00 2.848870739637686000e+00 2.868933209635134318e+00 2.888995679632583524e+00 2.909058149630031842e+00 2.929120619627480160e+00 2.949183089624928478e+00 2.969245559622376796e+00 2.989308029619826002e+00 3.009370499617274319e+00 3.029432969614722637e+00 3.049495439612170955e+00 3.069557909609619273e+00 3.089620379607068479e+00 3.109682849604516797e+00 3.129745319601965114e+00 3.149807789599413432e+00 3.169870259596861750e+00 3.189932729594310956e+00 3.209995199591759274e+00 3.230057669589207592e+00 3.250120139586655910e+00 3.270182609584104227e+00 3.290245079581553433e+00 3.310307549579001751e+00
[truncated: 2,396,961 more chars]
