# Supplementary material for: Capturing human categorization of natural images by combining deep networks and cognitive models
Source: Nat Commun. 2020 Oct 27;11:5418. doi: 10.1038/s41467-020-18946-z (PMC7591513; doi:10.1038/s41467-020-18946-z)
Supplement: Supplementary file 3 — Source Data [file 41467_2020_18946_MOESM3_ESM.zip › Source_Data/Figure_3d.txt]

0.000000000000000000e+00 7.774129651299551899e-03 1.119193017947851636e-02 1.563902943731272210e-03 6.845326643139484262e-04 8.910608960103731527e-04 2.536360531712969751e-03 1.054157053471682605e-03 2.012096543740951246e-02 3.036769973765185166e-03
1.551664322491499125e-03 0.000000000000000000e+00 3.746408237505542368e-04 1.439476638957572913e-03 3.350208587033910008e-04 4.269910377686417214e-04 3.702586063213286391e-04 1.382420476792826773e-04 7.543771673404716435e-04 1.998060896152453747e-02
3.077751731240948533e-03 7.104725892141723230e-04 0.000000000000000000e+00 1.030813382056556399e-02 9.417571360095392322e-03 8.326407142971177511e-03 1.280244608631017980e-02 3.388046353208416968e-03 2.184874239370130332e-03 4.100717280753890656e-04
1.026367061795347519e-03 7.027051947951615295e-04 1.349365594483528837e-02 0.000000000000000000e+00 5.882861372761406457e-03 3.963475824737022757e-02 1.112107536980049341e-02 3.123591156981971907e-03 1.556815143241938298e-03 1.157633338819747358e-03
1.183380496667983369e-03 6.043023267222970328e-04 1.059373968010265607e-02 8.789063198799832236e-03 0.000000000000000000e+00 1.901279038129874768e-02 7.204403158494090964e-03 3.294994008898700921e-02 1.351238993636556113e-03 1.027611060994675996e-03
2.899094281808067613e-04 2.768035237760290042e-04 5.262492087773636140e-03 3.169897475117248314e-02 4.168434911256822112e-03 0.000000000000000000e+00 2.915075063201411597e-03 3.933037527309163686e-03 4.858495008044265775e-04 3.499713620874766204e-04
2.649674436333981507e-04 2.506613748186130547e-04 1.227535563493814194e-02 1.428390191896033654e-02 4.667104799329475917e-03 6.059028609797597123e-03 0.000000000000000000e+00 9.760093424252419287e-04 1.081007167311872621e-03 3.908062889389016660e-04
9.537763149552694764e-04 2.892656873283607063e-04 2.341997613949435304e-03 1.172999814208994804e-03 1.217567493687204787e-02 5.759284401598931125e-03 4.756947445357563196e-04 0.000000000000000000e+00 6.007570389530068845e-04 7.844629629357836127e-04
1.096911241716012203e-02 3.180787904056733579e-03 1.528138615472500505e-03 8.116111801611160118e-04 3.875956096218748093e-04 8.137918771606212796e-04 1.422363947483009858e-03 4.890706137916509466e-04 0.000000000000000000e+00 6.310457766671850356e-03
1.481088118694731106e-03 2.352139630418943056e-02 3.342937455043836414e-04 4.149456488219509243e-04 1.955502023802202581e-04 4.761827884923277069e-04 5.138010569617174972e-04 9.597290341263298944e-04 3.509222412793075105e-03 0.000000000000000000e+00
