# Supplementary material for: Capturing human categorization of natural images by combining deep networks and cognitive models
Source: Nat Commun. 2020 Oct 27;11:5418. doi: 10.1038/s41467-020-18946-z (PMC7591513; doi:10.1038/s41467-020-18946-z)
Supplement: Supplementary file 3 — Source Data [file 41467_2020_18946_MOESM3_ESM.zip › Source_Data/Figure_3c.txt]

0.0,0.06643856189774724,0.1328771237954945,0.19931568569324173,0.265754247590989,0.3321928094887362,0.39863137138648347,0.46506993328423074,0.531508495181978,0.5979470570797252,0.6643856189774724,0.7308241808752197,0.7972627427729669,0.8637013046707142,0.9301398665684615,0.9965784284662087,1.063016990363956,1.1294555522617031,1.1958941141594503,1.2623326760571976,1.3287712379549448,1.3952097998526922,1.4616483617504394,1.5280869236481867,1.5945254855459339,1.660964047443681,1.7274026093414283,1.7938411712391755,1.860279733136923,1.9267182950346702,1.9931568569324174,2.0595954188301646,2.126033980727912,2.192472542625659,2.2589111045234063,2.3253496664211535,2.3917882283189007,2.458226790216648,2.524665352114395,2.5911039140121424,2.6575424759098896,2.7239810378076372,2.7904195997053844,2.8568581616031317,2.923296723500879,2.989735285398626,3.0561738472963733,3.1226124091941205,3.1890509710918677,3.255489532989615,3.321928094887362
4393.0,2356.0,1012.0,374.0,398.0,228.0,243.0,205.0,134.0,132.0,138.0,91.0,63.0,41.0,42.0,29.0,34.0,27.0,16.0,14.0,7.0,6.0,8.0,5.0,2.0,1.0,0.0,0.0,0.0,1.0,0.0,0.0,0.0,0.0,0.0,0.0,0.0,0.0,0.0,0.0,0.0,0.0,0.0,0.0,0.0,0.0,0.0,0.0,0.0,0.0
