# Supplementary material for: Capturing human categorization of natural images by combining deep networks and cognitive models
Source: Nat Commun. 2020 Oct 27;11:5418. doi: 10.1038/s41467-020-18946-z (PMC7591513; doi:10.1038/s41467-020-18946-z)
Supplement: Supplementary file 3 — Source Data [file 41467_2020_18946_MOESM3_ESM.zip › Source_Data/Figure_7_row_1_col_2_Z_co-ordinates.txt]

-6.740078919536504924e-05 -7.247716039865649215e-05 -7.789354995371473736e-05 -8.366926687871159563e-05 -8.982445058456241780e-05 -9.638008710143905315e-05 -1.033580241217256761e-04 -1.107809847216045167e-04 -1.186725796185525542e-04 -1.270573178174209266e-04 -1.359606154934989608e-04 -1.454088029570431689e-04 -1.554291295402771922e-04 -1.660497662448473662e-04 -1.772998059852163232e-04 -1.892092612615401228e-04 -2.018090590942592764e-04 -2.151310330519604444e-04 -2.292079122041322070e-04 -2.440733068312375611e-04 -2.597616907261456683e-04 -2.763083799234282868e-04 -2.937495076963943068e-04 -3.121219956660182767e-04 -3.314635208712000611e-04 -3.518124786560624978e-04 -3.732079412373278445e-04 -3.956896118231881536e-04 -4.192977741645899175e-04 -4.440732374304400703e-04 -4.700572763099934021e-04 -4.972915662585151953e-04 -5.258181138163813950e-04 -5.556791819468757552e-04 -5.869172103542604369e-04 -6.195747307611025774e-04 -6.536942771422919914e-04 -6.893182909327840108e-04 -7.264890212466435264e-04 -7.652484201665237006e-04 -8.056380331852180422e-04 -8.476988849041873888e-04 -8.914713601181920109e-04 -9.369950804398940406e-04 -9.843087766438253505e-04 -1.033450156935080159e-03 -1.084455771374506815e-03 -1.137360872718945742e-03 -1.192199273961920764e-03 -1.249003202887308782e-03 -1.307803153975354562e-03 -1.368627738027223184e-03 -1.431503529900730702e-03 -1.496454914775686333e-03 -1.563503933392794854e-03 -1.632670126734348187e-03 -1.703970380638625401e-03 -1.777418770862334912e-03 -1.853026409126474908e-03 -1.930801290700879603e-03 -2.010748144100689416e-03 -2.092868283484363920e-03 -2.177159464357372558e-03 -2.263615743197908668e-03 -2.352227341631285898e-03 -2.442980515787289159e-03 -2.535857431480191288e-03 -2.630836045853657788e-03 -2.727889996132856591e-03 -2.826988496122984171e-03 -2.928096241087741608e-03 -3.031173321632266680e-03 -3.136175147203170820e-03 -3.243052379803137899e-03 -3.351750878499349350e-03 -3.462211655283351213e-03 -3.574370842815513018e-03 -3.688159674559096397e-03 -3.803504477778022093e-03 -3.920326679838315002e-03 -4.038542828215777210e-03 -4.158064624572504336e-03 -4.278798973221639018e-03 -4.400648044254107383e-03 -4.523509351552668263e-03 -4.647275845867902822e-03 -4.771836023077637677e-03 -4.897074047696407112e-03 -5.022869891644507478e-03 -5.149099488227807005e-03 -5.275634901219608888e-03 -5.402344508874917794e-03 -5.529093202645728004e-03 -5.655742600303663610e-03 -5.782151273113766109e-03 -5.908174986640759088e-03 -6.033666954707040016e-03 -6.158478105960261614e-03 -6.282457362447914535e-03 -6.405451929537338968e-03 -6.527307596462100618e-03 -6.647869046720252494e-03 -6.766980177496828563e-03 -6.884484427232320444e-03 -7.000225110411174671e-03 -7.114045758599845531e-03 -7.225790466722878391e-03 -7.335304243528072664e-03 -7.442433365158464265e-03 -7.547025730719623439e-03 -7.648931218705920868e-03 -7.748002043129354616e-03 -7.844093108178899765e-03 -7.937062360227953306e-03 -8.026771136001857598e-03 -8.113084505717153491e-03 -8.195871610008889294e-03 -8.275005989472526691e-03 -8.350365905662016086e-03 -8.421834652406255325e-03 -8.489300856331687822e-03 -8.552658765509615207e-03 -8.611808525182475943e-03 -8.666656439564015407e-03 -8.717115218753467704e-03 -8.763104209853890200e-03 -8.804549611438684462e-03 -8.841384670568814760e-03 -8.873549861625038351e-03 -8.900993046285101892e-03 -8.923669614044719978e-03 -8.941542602752665728e-03 -8.954582798704657093e-03 -8.962768815917213430e-03 -8.966087154280818344e-03 -8.964532236371667781e-03 -8.958106422781936598e-03 -8.946820005910186696e-03 -8.930691182235234865e-03 -8.909746003178561219e-03 -8.884018304741459968e-03 -8.853549616183472790e-03 -8.818389048087581922e-03 -8.778593160234927223e-03 -8.734225809787074177e-03 -8.685357980346693901e-03 -8.632067592537510589e-03 -8.574439296811463967e-03 -8.512564249254497492e-03 -8.446539871222312479e-03 -8.376469593693392293e-03 -8.302462587278163636e-03 -8.224633478870663900e-03 -8.143102055971445513e-03 -8.057992959748613848e-03 -7.969435367936502854e-03 -7.877562668699527454e-03 -7.782512126611433254e-03 -7.684424541917559900e-03 -7.583443904260128189e-03 -7.479717042053537178e-03 -7.373393268698473849e-03 -7.264624026820371352e-03 -7.153562531709313325e-03 -7.040363415125192904e-03 -6.925182370613680582e-03 -6.808175801455810215e-03 -6.689500472346618550e-03 -6.569313165866630562e-03 -6.447770344774401106e-03 -6.325027821108709231e-03 -6.201240433046016805e-03 -6.076561730412459103e-03 -5.951143669700153724e-03 -5.825136319385641921e-03 -5.698687576293748856e-03 -5.571942893693456779e-03 -5.445045021754173903e-03 -5.318133760930736018e-03 -5.191345728784653273e-03 -5.064814140687193614e-03 -4.938668604787522370e-03 -4.813034931566790610e-03 -4.688034958236386718e-03 -4.563786388176769605e-03 -4.440402645551864112e-03 -4.317992745173736616e-03 -4.196661177633130395e-03 -4.076507809653883048e-03 -3.957627799573321635e-03 -3.840111527796888011e-03 -3.724044542023417174e-03 -3.609507516988144649e-03 -3.496576228423555182e-03 -3.385321540894048464e-03 -3.275809409118864840e-03 -3.168100892359324537e-03 -3.062252181410797525e-03 -2.958314637707542671e-03 -2.856334844019208126e-03 -2.756354666191692011e-03 -2.658411325362231795e-03 -2.562537480058827474e-03 -2.468761317577749994e-03 -2.377106654019352922e-03 -2.287593042352369099e-03 -2.200235887869646766e-03 -2.115046570393987017e-03 -2.032032572591605229e-03 -1.951197613752043546e-03 -1.872541788397632037e-03 -1.796061709092225964e-03 -1.721750652828053308e-03 -1.649598710380971228e-03 -1.579592938037840434e-03 -1.511717511115387956e-03 -1.445953878707144412e-03 -1.382280919114091747e-03 -1.320675095435280442e-03 -1.261110610816339964e-03 -1.203559562877105048e-03 -1.147992096863451527e-03 -1.094376557093516052e-03 -1.042679636294093068e-03 -9.928665224491416922e-04 -9.449010428090659150e-04 -8.987458047361678417e-04 -8.543623330887369343e-04 -8.117112038731954604e-04 -7.707521739204806471e-04 -7.314443063694864603e-04 -6.937460917664813173e-04 -6.576155646151614397e-04 -6.230104152371039377e-04 -5.898880968267716449e-04 -5.582059276089763791e-04 -5.279211880294833572e-04 -4.989912129314506362e-04 -4.713734786913829477e-04 -4.450256853082560412e-04 -4.199058334584912272e-04 -3.959722965472508628e-04 -3.731838878034030808e-04 -3.514999224810749973e-04 -3.308802752452835185e-04 -3.112854328325071526e-04 -2.926765420892757179e-04 -2.750154535030080232e-04 -2.582647603492739595e-04 -2.423878335885601529e-04 -2.273488526534439905e-04 -2.131128322737815242e-04 -1.996456454933037499e-04 -1.869140430357007555e-04 -1.748856691821011470e-04 -1.635290743247124401e-04 -1.528137243633915772e-04 -1.427100071131190342e-04 -1.331892358907269295e-04 -1.242236504489260232e-04 -1.157864154246606873e-04 -1.078516164671637558e-04 -1.003942542088701690e-04 -9.339023623956194174e-05 -8.681636724086696534e-05 -8.065033743453427554e-05 -7.487070949380260950e-05 -6.945690406275030135e-05 -6.438918402374636503e-05 -5.964863764812788449e-05 -5.521716075998943710e-05 -5.107743803755774973e-05 -4.721292357107682245e-05 -4.360782079046346648e-05 -4.024706187026335058e-05 -3.711628671366797976e-05 -3.420182161156316744e-05 -3.149065766682628345e-05 -2.897042906835603892e-05 -2.662939129367601109e-05 -2.445639931337959750e-05 -2.244088586523220182e-05 -2.057283986041357141e-05 -1.884278497919159639e-05 -1.724175850828868289e-05 -1.576129046732718301e-05 -1.439338306705371015e-05 -1.313049053753405913e-05 -1.196549936019318137e-05 -1.089170893346062620e-05 -9.902812697861379225e-06 -8.992879742678638039e-06 -8.156336912806778778e-06 -7.387951431103821603e-06 -6.682814048453880829e-06 -6.036322730846480040e-06 -5.444166890077818048e-06 -4.902312162171682061e-06 -4.406985735298440132e-06 -3.954662226839637077e-06 -3.542050107292193651e-06 -3.166078666927310459e-06 -2.823885519508108662e-06 -2.512804635918075169e-06 -2.230354899255827502e-06 -1.974229171800051974e-06 -1.742283863236913890e-06 -1.532528988661724857e-06 -1.343118704110982051e-06 -1.172342306741647360e-06 -1.018615686244773271e-06 -8.804732136535079456e-07 -7.565600533726953703e-07 -6.456248840133305668e-07 -5.465130134517843576e-07 -4.581598734451324735e-07 -3.795848791138390362e-07 -3.098856386443882391e-07 -2.482324986625300623e-07 -1.938634108759153929e-07 -1.460791057781649114e-07 -1.042385594398578564e-07 -6.775473968009857540e-08 -3.609061821141721940e-08 -8.755435675889137244e-09 1.469879316213143173e-08
-6.983291220483767235e-05 -7.510136389587965451e-05 -8.072343497180552857e-05 -8.671926385099923027e-05 -9.310985923455853644e-05 -9.991711744107795255e-05 -1.071638385264222381e-04 -1.148737410445639109e-04 -1.230714753003474076e-04 -1.317826349401123346e-04 -1.410337667215364019e-04 -1.508523782998422559e-04 -1.612669438637473842e-04 -1.723069074512538696e-04 -1.840026837726072516e-04 -1.963856563655895222e-04 -2.094881729067707941e-04 -2.233435375014912114e-04 -2.379859997752385822e-04 -2.534507405897486057e-04 -2.697738542086779742e-04 -2.869923267400884557e-04 -3.051440106863199161e-04 -3.242675954361124617e-04 -3.444025735391842988e-04 -3.655892026098219718e-04 -3.878684627135252447e-04 -4.112820090993249823e-04 -4.358721201501212605e-04 -4.616816404343058750e-04 -4.887539187540170665e-04 -5.171327410986531568e-04 -5.468622584267809070e-04 -5.779869092152461205e-04 -6.105513367311845782e-04 -6.446003010007202811e-04 -6.801785854672782062e-04 -7.173308983529076525e-04 -7.561017687573018658e-04 -7.965354375517646936e-04 -8.386757431488062620e-04 -8.825660022523785066e-04 -9.282488857190609273e-04 -9.757662896864266293e-04 -1.025159202151530204e-03 -1.076467565209694591e-03 -1.129730133191485415e-03 -1.184984326963902605e-03 -1.242266084690008595e-03 -1.301609709369844345e-03 -1.363047713513663344e-03 -1.426610661326901692e-03 -1.492327008814162397e-03 -1.560222942236837813e-03 -1.630322215385950199e-03 -1.702645986157603087e-03 -1.777212652943590057e-03 -1.854037691373524623e-03 -1.933133491967445588e-03 -2.014509199278963821e-03 -2.098170553128475210e-03 -2.184119732543534937e-03 -2.272355203039234939e-03 -2.362871567884837140e-03 -2.455659424014174693e-03 -2.550705223246053054e-03 -2.647991139487034483e-03 -2.747494942592404801e-03 -2.849189879561712328e-03 -2.953044563742791753e-03 -3.059022872712788971e-03 -3.167083855495982439e-03 -3.277181649766341097e-03 -3.389265409667619952e-03 -3.503279244865197331e-03 -3.619162171422027167e-03 -3.736848075065818658e-03 -3.856265687385881068e-03 -3.977338575466135215e-03 -4.099985145425545305e-03 -4.224118660298672306e-03 -4.349647272647526840e-03 -4.476474072251109861e-03 -4.604497149171606421e-03 -4.733609672445787155e-03 -4.863699984597291692e-03 -4.994651712110182579e-03 -5.126343891946567172e-03 -5.258651114131737518e-03 -5.391443680368886333e-03 -5.524587778582884003e-03 -5.657945673228592827e-03 -5.791375911134422766e-03 -5.924733542586285533e-03 -6.057870357291376961e-03 -6.190635134795364862e-03 -6.322873908861095446e-03 -6.454430245252162045e-03 -6.585145532300720576e-03 -6.714859283576507867e-03 -6.843409451913224674e-03 -6.970632753989368380e-03 -7.096365004604329382e-03 -7.220441459736503392e-03 -7.342697167419375698e-03 -7.462967325423788649e-03 -7.581087644690722056e-03 -7.696894717418473718e-03 -7.810226388672282700e-03 -7.920922130352520824e-03 -8.028823416330575086e-03 -8.133774097539073905e-03 -8.235620775785894646e-03 -8.334213175049010047e-03 -8.429404509002367749e-03 -8.521051843521322208e-03 -8.609016452920064885e-03 -8.693164168682779303e-03 -8.773365719465096857e-03 -8.849497061162826111e-03 -8.921439695870749670e-03 -8.989080978585362036e-03 -9.052314410542116468e-03 -9.111039918119165359e-03 -9.165164116286402332e-03 -9.214600555629920420e-03 -9.259269952038039209e-03 -9.299100398195562708e-03 -9.334027556097111017e-03 -9.363994829858881749e-03 -9.388953518179640051e-03 -9.408862945876752398e-03 -9.423690574000522652e-03 -9.433412088110255597e-03 -9.438011464377381657e-03 -9.437481013264718485e-03 -9.431821400615826925e-03 -9.421041646074088116e-03 -9.405159098837264503e-03 -9.384199390839348051e-03 -9.358196367537119711e-03 -9.327191996563585427e-03 -9.291236254593977437e-03 -9.250386992851734186e-03 -9.204709781761613932e-03 -9.154277735334358235e-03 -9.099171315941768923e-03 -9.039478120212248238e-03 -8.975292646844629241e-03 -8.906716047202051581e-03 -8.833855859607433678e-03 -8.756825728317447349e-03 -8.675745108202882749e-03 -8.590738956208997940e-03 -8.501937410710770290e-03 -8.409475459913374334e-03 -8.313492600479012451e-03 -8.214132487586126713e-03 -8.111542577646740568e-03 -8.005873764921794464e-03 -7.897280013282841418e-03 -7.785917984371808730e-03 -7.671946663408003679e-03 -7.555526983884009763e-03 -7.436821452379138199e-03 -7.315993774701087804e-03 -7.193208484543497754e-03 -7.068630575819340352e-03 -6.942425139797684178e-03 -6.814757008134940050e-03 -6.685790402850674309e-03 -6.555688594253890507e-03 -6.424613567777247986e-03 -6.292725700625710107e-03 -6.160183449091633304e-03 -6.027143047331580926e-03 -5.893758218341015216e-03 -5.760179897801915964e-03 -5.626555971415652876e-03 -5.493031026269525399e-03 -5.359746116720422691e-03 -5.226838545213509900e-03 -5.094441658388104352e-03 -4.962684658757094205e-03 -4.831692432180881638e-03 -4.701585391292048555e-03 -4.572479334963313984e-03 -4.444485323848619551e-03 -4.317709571966405098e-03 -4.192253354234748257e-03 -4.068212929810832365e-03 -3.945679481032306549e-03 -3.824739067705353653e-03 -3.705472596434508572e-03 -3.587955804641931954e-03 -3.472259258879658705e-03 -3.358448366997098498e-03 -3.246583403687947154e-03 -3.136719548905916432e-03 -3.028906938607087065e-03 -2.923190727248441579e-03 -2.819611161447438397e-03 -2.718203664185842808e-03 -2.618998928923166672e-03 -2.522023022970044243e-03 -2.427297499460578500e-03 -2.334839517254456726e-03 -2.244661968094331921e-03 -2.156773610342199374e-03 -2.071179208619189447e-03 -1.987879678677061720e-03 -1.906872236836163522e-03 -1.828150553333562738e-03 -1.751704908936683926e-03 -1.677522354191381820e-03 -1.605586870689435473e-03 -1.535879533758132071e-03 -1.468378675994363568e-03 -1.403060051086922047e-03 -1.339896997393303073e-03 -1.278860600761488235e-03 -1.219919856112177759e-03 -1.163041827323073839e-03 -1.108191804983700915e-03 -1.055333461616608749e-03 -1.004429003988884786e-03 -9.554393221659872315e-04 -9.083241349883858793e-04 -8.630421316799043478e-04 -8.195511093248534920e-04 -7.778081059791620280e-04 -7.377695292083078079e-04 -6.993912798720224207e-04 -6.626288710023642671e-04 -6.274375416475541775e-04 -5.937723655791708917e-04 -5.615883547844896734e-04 -5.308405576890971389e-04 -5.014841520772764022e-04 -4.734745326988843393e-04 -4.467673935717386626e-04 -4.213188050075076011e-04 -3.970852854071061895e-04 -3.740238678882889796e-04 -3.520921618236987310e-04 -3.312484093819933356e-04 -3.114515371777919640e-04 -2.926612031481873408e-04 -2.748378387842899070e-04 -2.579426868559212514e-04 -2.419378347760331135e-04 -2.267862437587490594e-04 -2.124517739312409823e-04 -1.988992055648295028e-04 -1.860942565949196936e-04 -1.740035966026337718e-04 -1.625948574332889026e-04 -1.518366406283311191e-04 -1.416985218479186891e-04 -1.321510524611877130e-04 -1.231657584803197609e-04 -1.147151370129358838e-04 -1.067726504051457842e-04 -9.931271824476669533e-05 -9.231070739092032441e-05 -8.574292019242054578e-05 -7.958658105313376962e-05 -7.381982149790581238e-05 -6.842166388770948326e-05 -6.337200392745276649e-05 -5.865159210443686265e-05 -5.424201418978460130e-05 -5.012567092935781899e-05 -4.628575704473655904e-05 -4.270623965882197685e-05 -3.937183625455381738e-05 -3.626799226914403847e-05 -3.338085842016185991e-05 -3.069726785376418736e-05 -2.820471319940350241e-05 -2.589132360945943677e-05 -2.374584185647478054e-05 -2.175760155503182947e-05 -1.991650456980737039e-05 -1.821299866601024738e-05 -1.663805545323754454e-05 -1.518314866880775380e-05 -1.384023284184027201e-05 -1.260172237476163174e-05 -1.146047107454025848e-05 -1.040975216177787382e-05 -9.443238781828769678e-06 -8.554985038376214319e-06 -7.739407566364765091e-06 -6.991267657876276097e-06 -6.305653951433960356e-06 -5.677965692327609637e-06 -5.103896568867541945e-06 -4.579419126988735491e-06 -4.100769763339484333e-06 -3.664434294889579528e-06 -3.267134101179930505e-06 -2.905812833599466027e-06 -2.577623684508555662e-06 -2.279917207627434391e-06 -2.010229679860040431e-06 -1.766271993626624045e-06 -1.545919067819642991e-06 -1.347199764672338315e-06 -1.168287299128930151e-06 -1.007490126720845431e-06 -8.632432954799084142e-07 -7.341002470458469669e-07 -6.187250518475786776e-07 -5.158850630461583528e-07 -4.244439738160590370e-07 -3.433552625036079822e-07 -2.716560102300339957e-07 -2.084610755959385372e-07 -1.529576112877236760e-07 -1.043999075788409173e-07 -6.210454795453041188e-08 -2.544586236249138014e-08 6.148336100988175898e-09 3.320074492411051529e-08 5.618830982639100167e-08
-7.231944426719177053e-05 -7.778470918345462286e-05 -8.361756630602659095e-05 -8.983900902230386443e-05 -9.647094233927338864e-05 -1.035362013832943239e-04 -1.110585686536518424e-04 -1.190627898796701680e-04 -1.275745883256227656e-04 -1.366206773824218588e-04 -1.462287712801784063e-04 -1.564275937511877546e-04 -1.672468844688440755e-04 -1.787174030844026107e-04 -1.908709306804764994e-04 -2.037402684577435273e-04 -2.173592334695576011e-04 -2.317626512181075911e-04 -2.469863449254716312e-04 -2.630671212934389638e-04 -2.800427525673648030e-04 -2.979519547216338024e-04 -3.168343615876070742e-04 -3.367304947492025268e-04 -3.576817290366438723e-04 -3.797302534553598338e-04 -4.029190273946293803e-04 -4.272917319693328550e-04 -4.528927163581532300e-04 -4.797669390127713078e-04 -5.079599036250503213e-04 -5.375175897529043323e-04 -5.684863780205282827e-04 -6.009129698248924815e-04 -6.348443014978944355e-04 -6.703274528923292919e-04 -7.074095503797383014e-04 -7.461376642694261558e-04 -7.865587006801715714e-04 -8.287192879195888918e-04 -8.726656574505799874e-04 -9.184435195497091513e-04 -9.660979337887484362e-04 -1.015673174497744736e-03 -1.067212591395957921e-03 -1.120758465605515425e-03 -1.176351861291686802e-03 -1.234032473203266209e-03 -1.293838470416132326e-03 -1.355806336613170479e-03 -1.419970707263433366e-03 -1.486364204093342054e-03 -1.555017267272096717e-03 -1.625957985762425386e-03 -1.699211926316272986e-03 -1.774801961622403780e-03 -1.852748098139636156e-03 -1.933067304174722854e-03 -2.015773338787955806e-03 -2.100876582132272293e-03 -2.188383867852305119e-03 -2.278298318188952832e-03 -2.370619182451929891e-03 -2.465341679537428731e-03 -2.562456845180503557e-03 -2.661951384641334482e-03 -2.763807531531840313e-03 -2.868002913493180109e-03 -2.974510425436061468e-03 -3.083298111053796742e-03 -3.194329053313138284e-03 -3.307561274619450539e-03 -3.422947647341086086e-03 -3.540435815362559784e-03 -3.659968127317511991e-03 -3.781481582130017532e-03 -3.904907787467211660e-03 -4.030172931676643221e-03 -4.157197769748994208e-03 -4.285897623810488825e-03 -4.416182398609381013e-03 -4.547956612418079490e-03 -4.681119443725870362e-03 -4.815564794048026592e-03 -4.951181367124722794e-03 -5.087852764727957521e-03 -5.225457599237168758e-03 -5.363869623084122767e-03 -5.502957875105489102e-03 -5.642586843777494705e-03 -5.782616647241354234e-03 -5.922903229961159685e-03 -6.063298575787940715e-03 -6.203650937134680410e-03 -6.343805079898047483e-03 -6.483602543693213482e-03 -6.622881916899165701e-03 -6.761479125943549787e-03 -6.899227738188618703e-03 -7.035959277713700610e-03 -7.171503553225261687e-03 -7.305688997263118725e-03 -7.438343015811289816e-03 -7.569292347364814898e-03 -7.698363430449289661e-03 -7.825382778539289111e-03 -7.950177361274419346e-03 -8.072574990828576200e-03 -8.192404712249110738e-03 -8.309497196548108408e-03 -8.423685135298380339e-03 -8.534803635462172994e-03 -8.642690613161110175e-03 -8.747187185081875191e-03 -8.848138056203517718e-03 -8.945391902529407566e-03 -9.038801747509591505e-03 -9.128225330847970775e-03 -9.213525468402919069e-03 -9.294570401910246665e-03 -9.371234137283336596e-03 -9.443396770276696328e-03 -9.510944798336666214e-03 -9.573771417505323733e-03 -9.631776803291859992e-03 -9.684868374478522099e-03 -9.732961038886295269e-03 -9.775977420187900030e-03 -9.813848064922732137e-03 -9.846511628939192892e-03 -9.873915042564580802e-03 -9.896013653880731190e-03 -9.912771349564804962e-03 -9.924160652837930863e-03 -9.930162798150798248e-03 -9.930767782322562701e-03 -9.925974391938773705e-03 -9.915790206903992918e-03 -9.900231580135256462e-03 -9.879323593473239920e-03 -9.853099989978188547e-03 -9.821603082867015264e-03 -9.784883641436276785e-03 -9.743000754402137906e-03 -9.696021671172812620e-03 -9.644021621650945147e-03 -9.587083615242334225e-03 -9.525298219823150753e-03 -9.458763321489923465e-03 -9.387583865984745410e-03 -9.311871582751988369e-03 -9.231744692642306419e-03 -9.147327600334091702e-03 -9.058750572592142933e-03 -8.966149403527674464e-03 -8.869665068062431226e-03 -8.769443364833215751e-03 -8.665634549800703412e-03 -8.558392961848269170e-03 -8.447876641672810369e-03 -8.334246945279800631e-03 -8.217668153399372219e-03 -8.098307078139055024e-03 -7.976332668181970731e-03 -7.851915613826825416e-03 -7.725227953148281965e-03 -7.596442680533302579e-03 -7.465733358820781686e-03 -7.333273736238935664e-03 -7.199237369297352938e-03 -7.063797252748540978e-03 -6.927125457687990061e-03 -6.789392778811805841e-03 -6.650768391797825564e-03 -6.511419521719579925e-03 -6.371511123343389163e-03 -6.231205574096963622e-03 -6.090662380434205131e-03 -5.950037898255160392e-03 -5.809485067973064326e-03 -5.669153164752273148e-03 -5.529187564372071290e-03 -5.389729525102076625e-03 -5.250915985905804141e-03 -5.112879381219940025e-03 -4.975747472488639342e-03 -4.839643196564832363e-03 -4.704684531024317176e-03 -4.570984376374002435e-03 -4.438650455072789061e-03 -4.307785227222909498e-03 -4.178485822731166192e-03 -4.050843989683518449e-03 -3.924946058623427630e-03 -3.800872922373874172e-03 -3.678700030995852611e-03 -3.558497401431965669e-03 -3.440329641342949451e-03 -3.324255986607604126e-03 -3.210330351922559191e-03 -3.098601393907902263e-03 -2.989112586097804770e-03 -2.881902305171814022e-03 -2.777003927762862739e-03 -2.674445937161472244e-03 -2.574252039223024532e-03 -2.476441286775515893e-03 -2.381028211818918185e-03 -2.288022964804773633e-03 -2.197431460284589647e-03 -2.109255528219132481e-03 -2.023493070246851645e-03 -1.940138220218489383e-03 -1.859181508316672072e-03 -1.780610028092981028e-03 -1.704407605771523235e-03 -1.630554971186065150e-03 -1.559029929738313218e-03 -1.489807534786808264e-03 -1.422860259899456740e-03 -1.358158170427883112e-03 -1.295669093887740408e-03 -1.235358788656545003e-03 -1.177191110528606408e-03 -1.121128176695370673e-03 -1.067130526748867733e-03 -1.015157280335537591e-03 -9.651662911175670594e-04 -9.171142967288200241e-04 -8.709570644421215637e-04 -8.266495322943557753e-04 -7.841459454448935790e-04 -7.433999875716681624e-04 -7.043649071373105476e-04 -6.669936383850844346e-04 -6.312389169511031578e-04 -5.970533900049026718e-04 -5.643897208552939608e-04 -5.332006879821491732e-04 -5.034392784773722949e-04 -4.750587758999015022e-04 -4.480128425698498475e-04 -4.222555963460923687e-04 -3.977416819494386632e-04 -3.744263369102068416e-04 -3.522654522344083306e-04 -3.312156278968057766e-04 -3.112342232820650059e-04 -2.922794027067347647e-04 -2.743101761652326780e-04 -2.572864354521856652e-04 -2.411689858214148628e-04 -2.259195733487795487e-04 -2.115009081717509547e-04 -1.978766837832954620e-04 -1.850115925612675857e-04 -1.728713377171383042e-04 -1.614226418496332712e-04 -1.506332522896491931e-04 -1.404719434228312886e-04 -1.309085161754026060e-04 -1.219137948473144283e-04 -1.134596214746160718e-04 -1.055188479001153827e-04 -9.806532572804714542e-05 -9.107389433457516051e-05 -8.452036710160029534e-05 -7.838151603661038219e-05 -7.263505493617802790e-05 -6.725962124529578099e-05 -6.223475675905491692e-05 -5.754088730725308472e-05 -5.315930155644993328e-05 -4.907212905775578174e-05 -4.526231766233449437e-05 -4.171361042022352181e-05 -3.841052207166666599e-05 -3.533831523377444032e-05 -3.248297637895095476e-05 -2.983119169524499749e-05 -2.737032291256263615e-05 -2.508838317258816586e-05 -2.297401301428942836e-05 -2.101645654106316333e-05 -1.920553782992679050e-05 -1.753163763768272130e-05 -1.598567045370059405e-05 -1.455906194387840259e-05 -1.324372682546708969e-05 -1.203204720778710705e-05 -1.091685142942455528e-05 -9.891393418280186128e-06 -8.949332596856372432e-06 -8.084714351401889960e-06 -7.291951079999110845e-06 -6.565803831363409233e-06 -5.901364543031714363e-06 -5.294038884743762338e-06 -4.739529710154923692e-06 -4.233821117566998209e-06 -3.773163118109243931e-06 -3.354056907744559598e-06 -2.973240737607736015e-06 -2.627676375492431300e-06 -2.314536149791958208e-06 -2.031190565847505278e-06 -1.775196483468433798e-06 -1.544285843346165612e-06 -1.336354929183722199e-06 -1.149454151595468380e-06 -9.817783391889499199e-07 -8.316575217157036430e-07 -6.975481897604690299e-07 -5.780250151230324001e-07 -4.717730158240424879e-07 -3.775801495297825617e-07 -2.943303191330384440e-07 -2.209967742411511579e-07 -1.566358924013114842e-07 -1.003813240311706418e-07 -5.143848521297976372e-08 -9.079382746993704893e-09 2.736224386172175436e-08 5.849547849404187498e-08 8.487649725003883348e-08 1.070125643169335106e-07
-7.485998859227688403e-05 -8.052679032174289903e-05 -8.657553021466659574e-05 -9.302808244756662775e-05 -9.990727562608979994e-05 -1.072369125083516778e-04 -1.150417884511529301e-04 -1.233477084223834146e-04 -1.321815024170273749e-04 -1.415710391085922093e-04 -1.515452375625416057e-04 -1.621340768334630434e-04 -1.733686032633172005e-04 -1.852809352942413217e-04 -1.979042656060485969e-04 -2.112728603858942907e-04 -2.254220555355391641e-04 -2.403882496203838144e-04 -2.562088933639388257e-04 -2.729224754917666069e-04 -2.905685047301922661e-04 -3.091874877672792505e-04 -3.288209029868342445e-04 -3.495111697904440149e-04 -3.713016133279667982e-04 -3.942364244634437884e-04 -4.183606148111049120e-04 -4.437199666851292137e-04 -4.703609778170110794e-04 -4.983308007058980232e-04 -5.276771764800709504e-04 -5.584483631618522787e-04 -5.906930582437070485e-04 -6.244603155000600725e-04 -6.597994559774862135e-04 -6.967599731253575589e-04 -7.353914320497095466e-04 -7.757433628951380554e-04 -8.178651483826508695e-04 -8.618059055558235709e-04 -9.076143618131091509e-04 -9.553387253306202392e-04 -1.005026550007333524e-03 -1.056724595092942360e-03 -1.110478679687911885e-03 -1.166333532335067169e-03 -1.224332635952616590e-03 -1.284518068389382600e-03 -1.346930338914243547e-03 -1.411608220983290437e-03 -1.478588581659609665e-03 -1.547906208091937496e-03 -1.619593631489592723e-03 -1.693680949061544122e-03 -1.770195644417611952e-03 -1.849162406958874483e-03 -1.930602950812545029e-03 -2.014535833893685030e-03 -2.100976277701585310e-03 -2.189935988482979122e-03 -2.281422980416351800e-03 -2.375441401492190893e-03 -2.471991362782309607e-03 -2.571068771807237616e-03 -2.672665170724474338e-03 -2.776767580070930823e-03 -2.883358348801340603e-03 -2.992415011369204195e-03 -3.103910152599145215e-03 -3.217811281098066373e-03 -3.334080711948167637e-03 -3.452675459416654560e-03 -3.573547140405596272e-03 -3.696641889349931449e-03 -3.821900285253034338e-03 -3.949257291526404867e-03 -4.078642209273910212e-03 -4.209978644630817113e-03 -4.343184490734093919e-03 -4.478171924863149148e-03 -4.614847421248889116e-03 -4.753111780004630298e-03 -4.892860172584302496e-03 -5.033982204122161228e-03 -5.176361992953824182e-03 -5.319878267561182518e-03 -5.464404481123538541e-03 -5.609808943794820056e-03 -5.755954972761736371e-03 -5.902701060070791872e-03 -6.049901058143362410e-03 -6.197404382827816430e-03 -6.345056233766342181e-03 -6.492697831781882485e-03 -6.640166672917912662e-03 -6.787296798690894625e-03 -6.933919082042610746e-03 -7.079861528407407033e-03 -7.224949591238249806e-03 -7.369006501265559436e-03 -7.511853608694697704e-03 -7.653310737481626956e-03 -7.793196550762745804e-03 -7.931328926453798736e-03 -8.067525341974959505e-03 -8.201603267004862682e-03 -8.333380563115845227e-03 -8.462675889096223092e-03 -8.589309110723431992e-03 -8.713101713714673305e-03 -8.833877218549404664e-03 -8.951461595830845566e-03 -9.065683680832150801e-03 -9.176375585856823627e-03 -9.283373109032492382e-03 -9.386516138153144437e-03 -9.485649048186150026e-03 -9.580621091068337869e-03 -9.671286776429069768e-03 -9.757506241898047591e-03 -9.839145611681749184e-03 -9.916077342124053617e-03 -9.988180553004625747e-03 -1.005534134337223925e-02 -1.011745309075933602e-02 -1.017441673267889708e-02 -1.022614102936433150e-02 -1.027254280677808961e-02 -1.031354717898376634e-02 -1.034908774905056797e-02 -1.037910678773638212e-02 -1.040355538927722340e-02 -1.042239360369546716e-02 -1.043559054512649235e-02 -1.044312447575355442e-02 -1.044498286503228734e-02 -1.044116242397982730e-02 -1.043166911439803030e-02 -1.041651813299541290e-02 -1.039573387046771949e-02 -1.036934984569218635e-02 -1.033740861528468016e-02 -1.029996165886217820e-02 -1.025706924044417385e-02 -1.020880024651616043e-02 -1.015523200136488752e-02 -1.009645006037902457e-02 -1.003254798208915409e-02 -9.963627079797959113e-03 -9.889796153723845462e-03 -9.811171204649684827e-03 -9.727875130131739129e-03 -9.640037404382342454e-03 -9.547793742993276878e-03 -9.451285753714410570e-03 -9.350660574544471249e-03 -9.246070500427024802e-03 -9.137672599875242690e-03 -9.025628322873333054e-03 -8.910103101420907210e-03 -8.791265944098599142e-03 -8.669289026039648030e-03 -8.544347275691864183e-03 -8.416617959748840666e-03 -8.286280267617270393e-03 -8.153514896769827394e-03 -8.018503640310006148e-03 -7.881428978046934458e-03 -7.742473672344455000e-03 -7.601820369970465306e-03 -7.459651211129240261e-03 -7.316147446812081533e-03 -7.171489065550035527e-03 -7.025854430597229527e-03 -6.879419928514674334e-03 -6.732359630062732282e-03 -6.584844964246033133e-03 -6.437044406287945400e-03 -6.289123180243084976e-03 -6.141242976886005997e-03 -5.993561687442941661e-03 -5.846233153660972993e-03 -5.699406934636531107e-03 -5.553228090752019078e-03 -5.407836984996944318e-03 -5.263369101877819062e-03 -5.119954884050108637e-03 -4.977719586735521520e-03 -4.836783149919860261e-03 -4.697260088259967020e-03 -4.559259398564112671e-03 -4.422884484648138652e-03 -4.288233099310250797e-03 -4.155397303110780309e-03 -4.024463439589678719e-03 -3.895512126503983350e-03 -3.768618262620464492e-03 -3.643851049554914026e-03 -3.521274028109429299e-03 -3.400945128522503240e-03 -3.282916734013886870e-03 -3.167235756977088233e-03 -3.053943727146881271e-03 -2.943076891047748372e-03 -2.834666322010926613e-03 -2.728738040033674376e-03 -2.625313140743625734e-03 -2.524407932723785140e-03 -2.426034082450217750e-03 -2.330198766093892655e-03 -2.236904827440961731e-03 -2.146150941191708652e-03 -2.057931780906986034e-03 -1.972238190882727015e-03 -1.889057361247010146e-03 -1.808373005590922528e-03 -1.730165540463174736e-03 -1.654412266079281942e-03 -1.581087547619053086e-03 -1.510162996510333241e-03 -1.441607651123172872e-03 -1.375388156325706461e-03 -1.311468941381504095e-03 -1.249812395697529749e-03 -1.190379041961916670e-03 -1.133127706241519525e-03 -1.078015684640279458e-03 -1.024998906150813077e-03 -9.740320913631177017e-04 -9.250689067255423326e-04 -8.780621140844898850e-04 -8.329637152599529779e-04 -7.897250914444177037e-04 -7.482971372423391108e-04 -7.086303891963543133e-04 -6.706751486746629926e-04 -6.343815990211754867e-04 -5.996999168963816065e-04 -5.665803777620782508e-04 -5.349734554871502781e-04 -5.048299160745579406e-04 -4.761009055312797602e-04 -4.487380319234326054e-04 -4.226934416778440652e-04 -3.979198902091822987e-04 -3.743708069682129096e-04 -3.520003550218824885e-04 -3.307634852897702060e-04 -3.106159855739283300e-04 -2.915145245303511073e-04 -2.734166907402503293e-04 -2.562810270479601933e-04 -2.400670603398114120e-04 -2.247353269445509364e-04 -2.102473938410639770e-04 -1.965658758632092432e-04 -1.836544490945703158e-04 -1.714778606479703290e-04 -1.600019350256458599e-04 -1.491935772561759851e-04 -1.390207730036189940e-04 -1.294525858428626180e-04 -1.204591518930742697e-04 -1.120116719983072558e-04 -1.040824016409126914e-04 -9.664463876943992177e-05 -8.967270971822996375e-05 -8.314195339101989463e-05 -7.702870387556076432e-05 -7.131027165062866113e-05 -6.596492354088681251e-05 -6.097186156888214514e-05 -5.631120084711670578e-05 -5.196394664660916813e-05 -4.791197077175072833e-05 -4.413798736456739965e-05 -4.062552825476167519e-05 -3.735891796519746427e-05 -3.432324847577466082e-05 -3.150435384201694100e-05 -2.888878475813543999e-05 -2.646378314789503151e-05 -2.421725686030132095e-05 -2.213775454096793323e-05 -2.021444074404429850e-05 -1.843707134377504782e-05 -1.679596929916501167e-05 -1.528200081982827209e-05 -1.388655197592043102e-05 -1.260150579010605319e-05 -1.141921984479003045e-05 -1.033250443335601393e-05 -9.334601279907265079e-06 -8.419162847991239687e-06 -7.580232255018287948e-06 -6.812223805543994663e-06 -6.109904153280882764e-06 -5.468374098630335535e-06 -4.883051025672971488e-06 -4.349651979926728180e-06 -3.864177385762886802e-06 -3.422895400160639925e-06 -3.022326897469841029e-06 -2.659231078032052325e-06 -2.330591691877407767e-06 -2.033603867254469076e-06 -1.765661532461699973e-06 -1.524345418315852197e-06 -1.307411627612963761e-06 -1.112780757097941926e-06 -9.385275567528378037e-07 -7.828711106332629789e-07 -6.441655230169494363e-07 -5.208910932723589397e-07 -4.116459625981889346e-07 -3.151382156197362996e-07 -2.301784197484170266e-07 -1.556725852073174785e-07 -9.061552869293100306e-08 -3.408462377344869315e-08 1.476607868879420239e-08 5.671137656530597551e-08 9.246010513195490111e-08 1.226600042520053009e-07 1.479022795858464232e-07 1.687258729563081488e-07
-7.745405820479986055e-05 -8.332710414609861588e-05 -8.959680820958234909e-05 -9.628595140523512957e-05 -1.034183134790749920e-04 -1.110186939204494761e-04 -1.191129316617132522e-04 -1.277279233069361479e-04 -1.368916397200378081e-04 -1.466331407967890669e-04 -1.569825882395184380e-04 -1.679712561481794036e-04 -1.796315392367042545e-04 -1.919969584793808750e-04 -2.051021639883523866e-04 -2.189829349203796917e-04 -2.336761762087089910e-04 -2.492199119143809357e-04 -2.656532749906065382e-04 -2.830164932540195268e-04 -3.013508713577248317e-04 -3.206987685631706368e-04 -3.411035721110341015e-04 -3.626096659955637758e-04 -3.852623949522274291e-04 -4.091080234751415766e-04 -4.341936896885856831e-04 -4.605673539060657997e-04 -4.882777417208071296e-04 -5.173742814833862114e-04 -5.479070360353466198e-04 -5.799266285821959820e-04 -6.134841626051542457e-04 -6.486311357283112847e-04 -6.854193474766556759e-04 -7.239008008805085902e-04 -7.641275979034053588e-04 -8.061518286932928745e-04 -8.500254546810008787e-04 -8.958001855753206085e-04 -9.435273503305778011e-04 -9.932577621902267256e-04 -1.045041577938757424e-03 -1.098928151523817899e-03 -1.154965882241025445e-03 -1.213202057705213251e-03 -1.273682691863728574e-03 -1.336452358339927735e-03 -1.401554019427639136e-03 -1.469028851090568074e-03 -1.538916064353542008e-03 -1.611252723505609023e-03 -1.686073561567684020e-03 -1.763410793509715161e-03 -1.843293927734109125e-03 -1.925749576372950706e-03 -2.010801264976432284e-03 -2.098469242198695503e-03 -2.188770290114368765e-03 -2.281717535825068290e-03 -2.377320265038770052e-03 -2.475583738327081281e-03 -2.576509010785074487e-03 -2.680092755835740154e-03 -2.786327093936013383e-03 -2.895199426953203904e-03 -3.006692278990026005e-03 -3.120783144442330296e-03 -3.237444344076651631e-03 -3.356642889913939373e-03 -3.478340359702075321e-03 -3.602492781751929791e-03 -3.729050530900461860e-03 -3.857958236349220884e-03 -3.989154702107576035e-03 -4.122572840747111382e-03 -4.258139621146860704e-03 -4.395776030878168622e-03 -4.535397053843457510e-03 -4.676911663744581608e-03 -4.820222833914027984e-03 -4.965227563996386928e-03 -5.111816923917564780e-03 -5.259876115526303068e-03 -5.409284552235976012e-03 -5.559915956935024620e-03 -5.711638478371894832e-03 -5.864314826154991452e-03 -6.017802424440461991e-03 -6.171953584310708313e-03 -6.326615694774512938e-03 -6.481631432246329726e-03 -6.636838988287403242e-03 -6.792072315315670836e-03 -6.947161389914998167e-03 -7.101932493297745570e-03 -7.256208508398149203e-03 -7.409809232998013952e-03 -7.562551708211138861e-03 -7.714250561579097214e-03 -7.864718363958883574e-03 -8.013765999312799995e-03 -8.161203046443493703e-03 -8.306838171652120018e-03 -8.450479531236251493e-03 -8.591935182685953368e-03 -8.731013503382709789e-03 -8.867523615555782113e-03 -9.001275816205722355e-03 -9.132082010664246963e-03 -9.259756148424747382e-03 -9.384114659847859335e-03 -9.504976892322646378e-03 -9.622165544445653723e-03 -9.735507096768007684e-03 -9.844832237654773874e-03 -9.949976282800995428e-03 -1.005077958695574196e-02 -1.014708794641818422e-02 -1.023875299088968134e-02 -1.032563256329129681e-02 -1.040759108618865593e-02 -1.048449991350438974e-02 -1.055623766624295100e-02 -1.062269055100305976e-02 -1.068375266010927055e-02 -1.073932625225589542e-02 -1.078932201262338894e-02 -1.083365929149934445e-02 -1.087226632051268432e-02 -1.090508040567050342e-02 -1.093204809647171059e-02 -1.095312533045992957e-02 -1.096827755266929078e-02 -1.097747980951090802e-02 -1.098071681674375917e-02 -1.097798300127190638e-02 -1.096928251660885673e-02 -1.095462923194994928e-02 -1.093404669489397678e-02 -1.090756806795502125e-02 -1.087523603910510450e-02 -1.083710270668620211e-02 -1.079322943912681965e-02 -1.074368670999269193e-02 -1.068855390899296938e-02 -1.062791912965208724e-02 -1.056187893444293993e-02 -1.049053809825846277e-02 -1.041400933117611095e-02 -1.033241298154246972e-02 -1.024587672047317516e-02 -1.015453520892586718e-02 -1.005852974856127381e-02 -9.958007917659028249e-03 -9.853123193400268112e-03 -9.744034561868926761e-03 -9.630906117156673094e-03 -9.513906650983646254e-03 -9.393209234267750618e-03 -9.268990792089475128e-03 -9.141431673507123545e-03 -9.010715217678622393e-03 -8.877027317741502388e-03 -8.740555983891361291e-03 -8.601490907082183501e-03 -8.460023024748892714e-03 -8.316344089923790456e-03 -8.170646245084463299e-03 -8.023121602031387661e-03 -7.873961829049093766e-03 -7.723357746555891898e-03 -7.571498932393886348e-03 -7.418573337853710641e-03 -7.264766915467445532e-03 -7.110263259539239405e-03 -6.955243260315662097e-03 -6.799884772628614696e-03 -6.644362299771513179e-03 -6.488846693296210742e-03 -6.333504869343069103e-03 -6.178499542040879686e-03 -6.023988974436907985e-03 -5.870126747340703895e-03 -5.717061546388951289e-03 -5.564936967562712604e-03 -5.413891341313491028e-03 -5.264057575380775081e-03 -5.115563016311511224e-03 -4.968529329621763219e-03 -4.823072398472433298e-03 -4.679302240665454346e-03 -4.537322943703546614e-03 -4.397232617596649219e-03 -4.259123365040981025e-03 -4.123081268542957631e-03 -3.989186394009863398e-03 -3.857512810282409752e-03 -3.728128624041357909e-03 -3.601096029481048490e-03 -3.476471372107359757e-03 -3.354305225986105397e-03 -3.234642483740259034e-03 -3.117522458570956122e-03 -3.002978997557183023e-03 -2.891040605473433646e-03 -2.781730578352508299e-03 -2.675067146012111846e-03 -2.571063622759463523e-03 -2.469728565486682247e-03 -2.371065938372055298e-03 -2.275075283407763937e-03 -2.181751895983034730e-03 -2.091087004763435026e-03 -2.003067955121045057e-03 -1.917678395387321976e-03 -1.834898465219578093e-03 -1.754704985393606498e-03 -1.677071648358447690e-03 -1.601969208914590017e-03 -1.529365674403998987e-03 -1.459226493828578389e-03 -1.391514745343445545e-03 -1.326191321602018889e-03 -1.263215112461354506e-03 -1.202543184588449922e-03 -1.144130957540733049e-03 -1.087932375926979221e-03 -1.033900077287915357e-03 -9.819855553687343967e-04 -9.321393184886488797e-04 -8.843110427449929131e-04 -8.384497198214308769e-04 -7.945037992012253872e-04 -7.524213246171062783e-04 -7.121500645992075379e-04 -6.736376370113266506e-04 -6.368316274936910429e-04 -6.016797017571613162e-04 -5.681297116993460575e-04 -5.361297953375334518e-04 -5.056284705763251308e-04 -4.765747228496917866e-04 -4.489180866974906855e-04 -4.226087213555469540e-04 -3.975974804560325655e-04 -3.738359759510486964e-04 -3.512766363872413819e-04 -3.298727596726509998e-04 -3.095785604891252958e-04 -2.903492125143593218e-04 -2.721408856270021064e-04 -2.549107782764625471e-04 -2.386171452058678875e-04 -2.232193207223434909e-04 -2.086777377132995677e-04 -1.949539426107847707e-04 -1.820106065083660458e-04 -1.698115326362953847e-04 -1.583216604011520895e-04 -1.475070661956577969e-04 -1.373349611830229275e-04 -1.277736862581191227e-04 -1.187927043849541157e-04 -1.103625905064750283e-04 -1.024550192186908146e-04 -9.504275039650670785e-05 -8.809961295362741423e-05 -8.160048691338617525e-05 -7.552128396152570458e-05 -6.983892664579261422e-05 -6.453132638077426386e-05 -5.957736040978052022e-05 -5.495684786874724398e-05 -5.065052509021342772e-05 -4.664002027840188317e-05 -4.290782767936017657e-05 -3.943728136305731915e-05 -3.621252872726867108e-05 -3.321850382609792696e-05 -3.044090061907191058e-05 -2.786614622994571121e-05 -2.548137429769591118e-05 -2.327439849566692964e-05 -2.123368628850750054e-05 -1.934833299038704951e-05 -1.760803618204625221e-05 -1.600307053851754793e-05 -1.452426311385232556e-05 -1.316296912393874959e-05 -1.191104826347244896e-05 -1.076084158837283684e-05 -9.705148990413752397e-06 -8.737207286562996892e-06 -7.850668941502174445e-06 -7.039581438021957758e-06 -6.298367306457658154e-06 -5.621804821043108603e-06 -5.005009368008820616e-06 -4.443415487433313734e-06 -3.932759588263235189e-06 -3.469063333544568318e-06 -3.048617690745954311e-06 -2.667967640096037068e-06 -2.323897532095671781e-06 -2.013417083788954749e-06 -1.733748001981213949e-06 -1.482311220362819597e-06 -1.256714736431004942e-06 -1.054742033184780816e-06 -8.743410697936633529e-07 -7.136138247998220806e-07 -5.708063748959232021e-07 -4.442994919197196846e-07 -3.325997404117239852e-07 -2.343310578864527264e-07 -1.482267998628849901e-07 -7.312223167698415009e-08 -7.947449152587505360e-09 4.827928967207402494e-08 9.645783938246830494e-08 1.374120659734074943e-07 1.718953866795691228e-07 2.005959676197723311e-07 2.241415956584445650e-07 2.431042404903552890e-07
-8.010107367515088438e-05 -8.618504776745651011e-05 -9.268077430603068392e-05 -9.961196737424980253e-05 -1.070033856193639606e-04 -1.148808546059737815e-04 -1.232712878318776824e-04 -1.322027062361035531e-04 -1.417042560222922444e-04 -1.518062246142759530e-04 -1.625400545547198714e-04 -1.739383551521460553e-04 -1.860349116765813021e-04 -1.988646918995373508e-04 -2.124638497700792833e-04 -2.268697260154655597e-04 -2.421208454522743442e-04 -2.582569107921552391e-04 -2.753187927254165416e-04 -2.933485160656395738e-04 -3.123892417394599319e-04 -3.324852444076319222e-04 -3.536818855065848371e-04 -3.760255815038710350e-04 -3.995637671663399720e-04 -4.243448536465399047e-04 -4.504181812007994920e-04 -4.778339663617601346e-04 -5.066432433987785432e-04 -5.368977999117453955e-04 -5.686501064173309734e-04 -6.019532398016765777e-04 -6.368608005299825243e-04 -6.734268235213171925e-04 -7.117056826163905810e-04 -7.517519885868346194e-04 -7.936204806568040527e-04 -8.373659115314264741e-04 -8.830429259516131340e-04 -9.307059328211671938e-04 -9.804089709797363886e-04 -1.032205568723969192e-03 -1.086148597209230958e-03 -1.142290117895115560e-03 -1.200681224229984941e-03 -1.261371877802402010e-03 -1.324410739220740867e-03 -1.389844994016297764e-03 -1.457720173899459959e-03 -1.528079973733348406e-03 -1.600966064623927845e-03 -1.676417903560424106e-03 -1.754472540074336574e-03 -1.835164420419312884e-03 -1.918525189807768379e-03 -2.004583493272603205e-03 -2.093364775754132275e-03 -2.184891082042797038e-03 -2.279180857237067797e-03 -2.376248748403606524e-03 -2.476105408152091264e-03 -2.578757300860723585e-03 -2.684206512309701351e-03 -2.792450563498729589e-03 -2.903482229440848463e-03 -3.017289363738108465e-03 -3.133854729755043873e-03 -3.253155839212848715e-03 -3.375164799031107280e-03 -3.499848167243914746e-03 -3.627166818814077983e-03 -3.757075822161659411e-03 -3.889524327212207956e-03 -4.024455465754956003e-03 -4.161806264882140192e-03 -4.301507574257476194e-03 -4.443484007934527316e-03 -4.587653901414306609e-03 -4.733929284595837783e-03 -4.882215871233961356e-03 -5.032413065474819480e-03 -5.184413985992126182e-03 -5.338105508195759019e-03 -5.493368324929278138e-03 -5.650077026014286956e-03 -5.808100196937678039e-03 -5.967300536912629842e-03 -6.127534996476341131e-03 -6.288654934716737463e-03 -6.450506296147401689e-03 -6.612929807174855630e-03 -6.775761192025392919e-03 -6.938831407920397452e-03 -7.101966899209597762e-03 -7.264989870091617154e-03 -7.427718575470644048e-03 -7.589967629417674645e-03 -7.751548330624686949e-03 -7.912269004161089428e-03 -8.071935358763720689e-03 -8.230350858815640991e-03 -8.387317110094679937e-03 -8.542634258301120415e-03 -8.696101399305173479e-03 -8.847516999989372272e-03 -8.996679328499315037e-03 -9.143386892658440096e-03 -9.287438885249171133e-03 -9.428635634814268307e-03 -9.566779060588755448e-03 -9.701673130134584599e-03 -9.833124318217830936e-03 -9.960942065441659443e-03 -1.008493923512765109e-02 -1.020493256692422447e-02 -1.032074312561289363e-02 -1.043219674358210856e-02 -1.053912445544404226e-02 -1.064136292328175110e-02 -1.073875485103335282e-02 -1.083114938654542239e-02 -1.091840250986038895e-02 -1.100037740634148692e-02 -1.107694482328435044e-02 -1.114798340871609762e-02 -1.121338003114033359e-02 -1.127303007905027313e-02 -1.132683773910140614e-02 -1.137471625190941173e-02 -1.141658814451863325e-02 -1.145238543867028481e-02 -1.148204983408776005e-02 -1.150553286608846024e-02 -1.152279603692662850e-02 -1.153381092037020737e-02 -1.153855923911492609e-02 -1.153703291474176586e-02 -1.152923409002760448e-02 -1.151517512352391061e-02 -1.149487855642361209e-02 -1.146837705184147911e-02 -1.143571330673794767e-02 -1.139693993681985436e-02 -1.135211933485330039e-02 -1.130132350292369081e-02 -1.124463385927508552e-02 -1.118214102045511117e-02 -1.111394455958213470e-02 -1.104015274163822231e-02 -1.096088223677341329e-02 -1.087625781268467678e-02 -1.078641200720521082e-02 -1.069148478230693734e-02 -1.059162316078036438e-02 -1.048698084691172816e-02 -1.037771783252621968e-02 -1.026399998980950801e-02 -1.014599865235601278e-02 -1.002389018592225213e-02 -9.897855550386936221e-03 -9.768079854435599355e-03 -9.634751904497675101e-03 -9.498063749466559291e-03 -9.358210222729793429e-03 -9.215388483026188196e-03 -9.069797555630238969e-03 -8.921637875341319884e-03 -8.771110832726327494e-03 -8.618418325029807842e-03 -8.463762313125454059e-03 -8.307344385837325124e-03 -8.149365332908964712e-03 -7.990024727843325625e-03 -7.829520521777310130e-03 -7.668048649491430481e-03 -7.505802648588493463e-03 -7.342973292805088370e-03 -7.179748240347363225e-03 -7.016311698067355558e-03 -6.852844102219363479e-03 -6.689521816457487911e-03 -6.526516847655875614e-03 -6.363996580053100406e-03 -6.202123528141545612e-03 -6.041055108642396330e-03 -5.880943431826758834e-03 -5.721935112364640204e-03 -5.564171099805479553e-03 -5.407786528717888411e-03 -5.252910588441720222e-03 -5.099666412333567558e-03 -4.948170986317083561e-03 -4.798535076482542995e-03 -4.650863175416264719e-03 -4.505253466879738725e-03 -4.361797808400983030e-03 -4.220581731287135173e-03 -4.081684457517049773e-03 -3.945178932926919450e-03 -3.811131876059505909e-03 -3.679603842009681637e-03 -3.550649300564935260e-03 -3.424316727909501503e-03 -3.300648711135316209e-03 -3.179682064780956288e-03 -3.061447958602516069e-03 -2.945972055766632024e-03 -2.833274660646198546e-03 -2.723370875393724654e-03 -2.616270764464979567e-03 -2.511979526267278141e-03 -2.410497671111744896e-03 -2.311821204657001777e-03 -2.215941816043427194e-03 -2.122847069931188199e-03 -2.032520601672694639e-03 -1.944942314869559964e-03 -1.860088580586423315e-03 -1.777932437518225071e-03 -1.698443792433584898e-03 -1.621589620245183876e-03 -1.547334163087295223e-03 -1.475639127811675467e-03 -1.406463881344947485e-03 -1.339765643383470988e-03 -1.275499675935513541e-03 -1.213619469254547962e-03 -1.154076923742168451e-03 -1.096822527433823297e-03 -1.041805528715180392e-03 -9.889741039516139129e-04 -9.382755197474039943e-04 -8.896562895850433986e-04 -8.430623246281831670e-04 -7.984390785040919704e-04 -7.557316859131197511e-04 -7.148850949431768661e-04 -6.758441929967853173e-04 -6.385539262666820991e-04 -6.029594127230271123e-04 -5.690060486012676975e-04 -5.366396084041433591e-04 -5.058063384545857842e-04 -4.764530440579220786e-04 -4.485271703521730657e-04 -4.219768769440444670e-04 -3.967511064455958103e-04 -3.727996470425100589e-04 -3.500731892393207272e-04 -3.285233769399738615e-04 -3.081028530337243717e-04 -2.887652996665127591e-04 -2.704654733868773931e-04 -2.531592353629181537e-04 -2.368035768731139505e-04 -2.213566402788006272e-04 -2.067777356899423995e-04 -1.930273535385660375e-04 -1.800671732758537711e-04 -1.678600684095429320e-04 -1.563701080979728155e-04 -1.455625555159115235e-04 -1.354038632052944658e-04 -1.258616656212145385e-04 -1.169047690800264746e-04 -1.085031393123275442e-04 -1.006278868188597040e-04 -9.325125022220507633e-05 -8.634657780145989269e-05 -7.988830739102714728e-05 -7.385194481826592332e-05 -6.821404104803329360e-05 -6.295216819524134769e-05 -5.804489455941753723e-05 -5.347175882800798790e-05 -4.921324358780199945e-05 -4.525074827643377114e-05 -4.156656169849675775e-05 -3.814383422337941902e-05 -3.496654977457695486e-05 -3.201949771294720389e-05 -2.928824470921121580e-05 -2.675910669396687263e-05 -2.441912096660083916e-05 -2.225601853779768209e-05 -2.025819677383427865e-05 -1.841469240456675063e-05 -1.671515495095225130e-05 -1.514982062211775266e-05 -1.370948672641177248e-05 -1.238548663554082138e-05 -1.116966533582080468e-05 -1.005435559576289695e-05 -9.032354774660110317e-06 -8.096902292554801272e-06 -7.241657777940581905e-06 -6.460679905782029190e-06 -5.748405934925522007e-06 -5.099631950709467509e-06 -4.509493815566825863e-06 -3.973448827633583319e-06 -3.487258084830051252e-06 -3.046969549559891933e-06 -2.648901807064172116e-06 -2.289628508569614976e-06 -1.965963488668536434e-06 -1.674946544857151719e-06 -1.413829865827035494e-06 -1.180065093943976549e-06 -9.712910063479506598e-07 -7.853217982599201112e-07 -6.201359513741398222e-07 -4.738656696411227384e-07 -3.447868642958034517e-07 -2.313096696496165019e-07 -1.319694709347429637e-07 -4.541842535594425807e-08 2.958254253898367464e-08 9.417129002222542633e-08 1.493915686242974942e-07 1.961997184135616720e-07 2.354709624472380804e-07 2.680053194365657995e-07 2.945331523346744468e-07 3.157203701813121566e-07 3.321733001293767609e-07
-8.280036098682587388e-05 -8.909991621813600961e-05 -9.582669242672957452e-05 -1.030053631746680263e-04 -1.106616939589871067e-04 -1.188225659753942452e-04 -1.275159985149063935e-04 -1.367711698162178593e-04 -1.466184361895439005e-04 -1.570893492209617863e-04 -1.682166708599142275e-04 -1.800343861866053228e-04 -1.925777136505735145e-04 -2.058831125668326393e-04 -2.199882876516833245e-04 -2.349321903766953717e-04 -2.507550169164996347e-04 -2.674982024639728528e-04 -2.852044116852264929e-04 -3.039175250865682582e-04 -3.236826210663906397e-04 -3.445459534267521283e-04 -3.665549241224345554e-04 -3.897580510293690214e-04 -4.142049305197819894e-04 -4.399461946380905627e-04 -4.670334626796620518e-04 -4.955192869840057161e-04 -5.254570927648452919e-04 -5.569011118119204535e-04 -5.899063099132070354e-04 -6.245283078616340345e-04 -6.608232959273410614e-04 -6.988479416949272766e-04 -7.386592911852268807e-04 -7.803146632026512677e-04 -8.238715368721978485e-04 -8.693874323548355298e-04 -9.169197847559019520e-04 -9.665258112685887453e-04 -1.018262371623357551e-03 -1.072185821944066650e-03 -1.128351862142895580e-03 -1.186815377018363062e-03 -1.247630271254105555e-03 -1.310849298550227290e-03 -1.376523885153982168e-03 -1.444703948092147198e-03 -1.515437708443399551e-03 -1.588771500025492906e-03 -1.664749573908419576e-03 -1.743413899201314400e-03 -1.824803960597160034e-03 -1.908956553195121286e-03 -1.995905575155822349e-03 -2.085681818779225229e-03 -2.178312760628296416e-03 -2.273822351354007083e-03 -2.372230805907853818e-03 -2.473554394857481985e-03 -2.577805237548053130e-03 -2.684991097877392676e-03 -2.795115183475641290e-03 -2.908175949100649457e-03 -3.024166905077849913e-03 -3.143076431628002293e-03 -3.264887599937882096e-03 -3.389578000836977051e-03 -3.517119581948193602e-03 -3.647478494181470923e-03 -3.780614948436578689e-03 -3.916483083374638040e-03 -4.055030845107167672e-03 -4.196199879636655465e-03 -4.339925438863462617e-03 -4.486136300950500574e-03 -4.634754705809498131e-03 -4.785696306440408512e-03 -4.938870136819381931e-03 -5.094178596989862480e-03 -5.251517455966532577e-03 -5.410775873012770194e-03 -5.571836437799144309e-03 -5.734575229893494434e-03 -5.898861897972347557e-03 -6.064559759079146510e-03 -6.231525918187035863e-03 -6.399611408253227593e-03 -6.568661350878340216e-03 -6.738515137607811907e-03 -6.909006631834191392e-03 -7.079964391178518619e-03 -7.251211910147253165e-03 -7.422567882777745575e-03 -7.593846484901441499e-03 -7.764857675569297561e-03 -7.935407517099476310e-03 -8.105298513123204013e-03 -8.274329963921200209e-03 -8.442298338261046767e-03 -8.608997660865336590e-03 -8.774219914562068207e-03 -8.937755456092807971e-03 -9.099393444481356993e-03 -9.258922280795998591e-03 -9.416130058072649106e-03 -9.570805020104725114e-03 -9.722736027748379167e-03 -9.871713031339695438e-03 -1.001752754777356959e-02 -1.015997314075269518e-02 -1.029884590267961773e-02 -1.043394493663562725e-02 -1.056507283686720228e-02 -1.069203616618451778e-02 -1.081464592866686163e-02 -1.093271803606708260e-02 -1.104607376631160966e-02 -1.115454021250366495e-02 -1.125795072085603900e-02 -1.135614531600496677e-02 -1.144897111218942665e-02 -1.153628270881934537e-02 -1.161794256900272430e-02 -1.169382137965433062e-02 -1.176379839186805255e-02 -1.182776174030050233e-02 -1.188560874038486863e-02 -1.193724616227100944e-02 -1.198259048047021005e-02 -1.202156809827010370e-02 -1.205411554607701413e-02 -1.208017965293875506e-02 -1.209971769060024654e-02 -1.211269748954686351e-02 -1.211909752659560448e-02 -1.211890698370143155e-02 -1.211212577775514464e-02 -1.209876456125905456e-02 -1.207884469387742778e-02 -1.205239818496911877e-02 -1.201946760732009421e-02 -1.198010598240225114e-02 -1.193437663759261240e-02 -1.188235303589217813e-02 -1.182411857878633461e-02 -1.175976638298839583e-02 -1.168939903190377438e-02 -1.161312830274420851e-02 -1.153107487030888278e-02 -1.144336798853209242e-02 -1.135014515097412802e-02 -1.125155173150408500e-02 -1.114774060648894040e-02 -1.103887175986315201e-02 -1.092511187250597496e-02 -1.080663389740062902e-02 -1.068361662208902087e-02 -1.055624421996882722e-02 -1.042470579200548315e-02 -1.028919490045053682e-02 -1.014990909616956226e-02 -1.000704944118746206e-02 -9.860820028056783634e-03 -9.711427497645384876e-03 -9.559080556923865712e-03 -9.403989498310743114e-03 -9.246365722104250839e-03 -9.086421263494738956e-03 -8.924368325610653255e-03 -8.760418820004436599e-03 -8.594783915933093196e-03 -8.427673599731172818e-03 -8.259296245512756998e-03 -8.089858198373506976e-03 -7.919563371194383514e-03 -7.748612856076119056e-03 -7.577204551357730883e-03 -7.405532805094101022e-03 -7.233788075787415082e-03 -7.062156611085089637e-03 -6.890820145073580510e-03 -6.719955614713402255e-03 -6.549734895876058866e-03 -6.380324559359179352e-03 -6.211885647172094883e-03 -6.044573469300786733e-03 -5.878537421079042813e-03 -5.713920821212441735e-03 -5.550860770422806623e-03 -5.389488030604805587e-03 -5.229926924312435811e-03 -5.072295254322117287e-03 -4.916704242951467144e-03 -4.763258490748102994e-03 -4.612055954101962688e-03 -4.463187941277349004e-03 -4.316739126307541675e-03 -4.172787580145572925e-03 -4.031404818419444779e-03 -3.892655865099318210e-03 -3.756599331347352556e-03 -3.623287508788608675e-03 -3.492766476413550984e-03 -3.365076220298733080e-03 -3.240250765313082079e-03 -3.118318317962012753e-03 -2.999301419510368508e-03 -2.883217108518560876e-03 -2.770077091922950718e-03 -2.659887923792486186e-03 -2.552651190898043432e-03 -2.448363704238753959e-03 -2.347017695681062957e-03 -2.248601018880487263e-03 -2.153097353673631698e-03 -2.060486413147923686e-03 -1.970744152619371102e-03 -1.883842979773559315e-03 -1.799751965252186598e-03 -1.718437052996517941e-03 -1.639861269689683399e-03 -1.563984932672001947e-03 -1.490765855736819094e-03 -1.420159552248636409e-03 -1.352119435060739755e-03 -1.286597012745090357e-03 -1.223542081683611686e-03 -1.162902913606459311e-03 -1.104626438199177510e-03 -1.048658420437216347e-03 -9.949436323420551061e-04 -9.434260188889588951e-04 -8.940488578312357762e-04 -8.467549132400626916e-04 -8.014865825923974101e-04 -7.581860372716949480e-04 -7.167953563775491047e-04 -6.772566537704020678e-04 -6.395121983062719692e-04 -6.035045272440041396e-04 -5.691765528335777577e-04 -5.364716621187235173e-04 -5.053338100102388502e-04 -4.757076057080685720e-04 -4.475383925703966918e-04 -4.207723215465162224e-04 -3.953564183074088673e-04 -3.712386442233942744e-04 -3.483679513522814383e-04 -3.266943316139645187e-04 -3.061688603383838679e-04 -2.867437343834653373e-04 -2.683723050277851598e-04 -2.510091058496044265e-04 -2.346098758094675813e-04 -2.191315777578439132e-04 -2.045324125924326579e-04 -1.907718292917031321e-04 -1.778105310521644353e-04 -1.656104777567521369e-04 -1.541348850006555215e-04 -1.433482198990036391e-04 -1.332161938980641559e-04 -1.237057528081234243e-04 -1.147850642720553221e-04 -1.064235028787608437e-04 -9.859163312535055939e-05 -9.126119042607072412e-05 -8.440506035971635952e-05 -7.799725634062992135e-05 -7.201289589140895181e-05 -6.642817568823957254e-05 -6.122034554232565543e-05 -5.636768147329208737e-05 -5.184945802274442431e-05 -4.764591994836808893e-05 -4.373825343117355568e-05 -4.010855692067519495e-05 -3.673981173506381807e-05 -3.361585252575340440e-05 -3.072133770812983839e-05 -2.804171995290856388e-05 -2.556321682524310591e-05 -2.327278165165737783e-05 -2.115807468799111590e-05 -1.920743465489988932e-05 -1.740985070102540650e-05 -1.575493484777458242e-05 -1.423289496372790472e-05 -1.283450831103576245e-05 -1.155109570077368276e-05 -1.037449628911128735e-05 -9.297043041304802954e-06 -8.311538885959885142e-06 -7.411233577716597937e-06 -6.589801282489724154e-06 -5.841318895646978078e-06 -5.160245100019535830e-06 -4.541400167412823231e-06 -3.979946504308127641e-06 -3.471369939715664733e-06 -3.011461750646251665e-06 -2.596301418402195685e-06 -2.222240106845221660e-06 -1.885884851962179683e-06 -1.584083450417564905e-06 -1.313910033338206390e-06 -1.072651310314806677e-06 -8.577934675153756982e-07 -6.670097028762580914e-07 -4.981483805603318792e-07 -3.492217862354057224e-07 -2.183954642227420904e-07 -1.039781171839098125e-07 -4.412048745860779834e-09 8.173587069972808418e-08 1.557827348561274348e-07 2.189376488549373711e-07 2.723093127810563072e-07 3.169131609389097359e-07 3.536780761776282982e-07 3.834526983041315759e-07 4.070113452743511641e-07 4.250595654700715546e-07 4.382393389483612417e-07
-8.555114955115051070e-05 -9.207090025450462832e-05 -9.903371397279786060e-05 -1.064652502856620192e-04 -1.143923096430447508e-04 -1.228428586049710438e-04 -1.318460536854880460e-04 -1.414322636163742916e-04 -1.516330898387380959e-04 -1.624813850234862295e-04 -1.740112694148946478e-04 -1.862581447851574057e-04 -1.992587057819763554e-04 -2.130509484459715828e-04 -2.276741756700435371e-04 -2.431689993688844812e-04 -2.595773391236427265e-04 -2.769424170644044616e-04 -2.953087487517119304e-04 -3.147221298178716486e-04 -3.352296181293754691e-04 -3.568795112334380119e-04 -3.797213188545237495e-04 -4.038057302108047190e-04 -4.291845759259049916e-04 -4.559107843180163129e-04 -4.840383318566361410e-04 -5.136221875867727580e-04 -5.447182513315825241e-04 -5.773832854970450566e-04 -6.116748403164993120e-04 -6.476511723886646055e-04 -6.853711563802111295e-04 -7.248941897829588952e-04 -7.662800906364657149e-04 -8.095889881490450938e-04 -8.548812061740813234e-04 -9.022171395240605705e-04 -9.516571231315472347e-04 -1.003261294094950082e-03 -1.057089446676703209e-03 -1.113200880352719496e-03 -1.171654241044551127e-03 -1.232507355699276981e-03 -1.295817060416928727e-03 -1.361639022360973308e-03 -1.430027555723867696e-03 -1.501035432056981294e-03 -1.574713685311778400e-03 -1.651111411977492513e-03 -1.730275566738626600e-03 -1.812250754114092194e-03 -1.897079016577935505e-03 -1.984799619699314632e-03 -2.075448834876771152e-03 -2.169059720278086398e-03 -2.265661900632549852e-03 -2.365281346556617498e-03 -2.467940154126600002e-03 -2.573656325443149980e-03 -2.682443550961318736e-03 -2.794310994386955526e-03 -2.909263080964813886e-03 -3.027299290005584006e-03 -3.148413952518369380e-03 -3.272596054831075456e-03 -3.399829049094056990e-03 -3.530090671571860673e-03 -3.663352769633560803e-03 -3.799581138354182503e-03 -3.938735367637781828e-03 -4.080768700766572617e-03 -4.225627905270227733e-03 -4.373253156994774508e-03 -4.523577938231446507e-03 -4.676528950742270610e-03 -4.832026044491088447e-03 -4.989982162855985219e-03 -5.150303305061928148e-03 -5.312888506530760030e-03 -5.477629837799297303e-03 -5.644412422605991561e-03 -5.813114475691483034e-03 -5.983607360799632520e-03 -6.155755669302462145e-03 -6.329417319805901755e-03 -6.504443679022722975e-03 -6.680679704125551399e-03 -6.857964106716183880e-03 -7.036129538467853113e-03 -7.215002798415331986e-03 -7.394405061783662116e-03 -7.574152130160655486e-03 -7.754054702731059782e-03 -7.933918668202291982e-03 -8.113545416962950063e-03 -8.292732172926442838e-03 -8.471272344423744910e-03 -8.648955893421296851e-03 -8.825569722253654575e-03 -9.000898076975532083e-03 -9.174722966354976680e-03 -9.346824595449226489e-03 -9.516981812627440043e-03 -9.684972568830756828e-03 -9.850574387789988451e-03 -1.001356484585590526e-02 -1.017372206003567224e-02 -1.033082518277350127e-02 -1.048465490196287021e-02 -1.063499394463311536e-02 -1.078162758271462678e-02 -1.092434413925462422e-02 -1.106293549343001156e-02 -1.119719758268513700e-02 -1.132693090031056810e-02 -1.145194098677461934e-02 -1.157203891312232752e-02 -1.168704175476662811e-02 -1.179677305401444741e-02 -1.190106326969542910e-02 -1.199975021229356814e-02 -1.209267946302178265e-02 -1.217970477532670168e-02 -1.226068845736456338e-02 -1.233550173405031057e-02 -1.240402508734921895e-02 -1.246614857355388128e-02 -1.252177211636941283e-02 -1.257080577471453298e-02 -1.261316998423700139e-02 -1.264879577163694098e-02 -1.267762494099143079e-02 -1.269961023137714841e-02 -1.271471544519483902e-02 -1.272291554670937873e-02 -1.272419673043128328e-02 -1.271855645907953719e-02 -1.270600347098117117e-02 -1.268655775687875346e-02 -1.266025050623330664e-02 -1.262712402322586046e-02 -1.258723161277556027e-02 -1.254063743700550501e-02 -1.248741634269856689e-02 -1.242765366039384409e-02 -1.236144497587984316e-02 -1.228889587494193074e-02 -1.221012166231934433e-02 -1.212524705591973111e-02 -1.203440585742713773e-02 -1.193774060052196946e-02 -1.183540217800784985e-02 -1.172754944921096387e-02 -1.161434882908169569e-02 -1.149597386048549497e-02 -1.137260477122067209e-02 -1.124442801734403148e-02 -1.111163581442158738e-02 -1.097442565835020194e-02 -1.083299983741757219e-02 -1.068756493728182690e-02 -1.053833134055863832e-02 -1.038551272270286235e-02 -1.022932554586368503e-02 -1.006998855237705749e-02 -9.907722259537012424e-03 -9.742748457258611910e-03 -9.575289710209740693e-03 -9.405568865947405363e-03 -9.233808570546559250e-03 -9.060230793156202889e-03 -8.885056360859127852e-03 -8.708504505148225924e-03 -8.530792421264428438e-03 -8.352134841569484880e-03 -8.172743624051051828e-03 -7.992827356978853687e-03 -7.812590980649075298e-03 -7.632235427070111281e-03 -7.451957278357201377e-03 -7.271948444516042331e-03 -7.092395861207558862e-03 -6.913481207997089137e-03 -6.735380647502686030e-03 -6.558264585768639604e-03 -6.382297454102917045e-03 -6.207637512530483556e-03 -6.034436674929871333e-03 -5.862840355837136905e-03 -5.692987338820814334e-03 -5.525009666253361505e-03 -5.359032550229336604e-03 -5.195174304308697484e-03 -5.033546295694992651e-03 -4.874252917393333967e-03 -4.717391579832124621e-03 -4.563052721375524153e-03 -4.411319837100952275e-03 -4.262269525167484106e-03 -4.115971550057076662e-03 -3.972488921930985260e-03 -3.831877991308817177e-03 -3.694188558247378171e-03 -3.559463995170323875e-03 -3.427741382478530392e-03 -3.299051656054156206e-03 -3.173419765758637295e-03 -3.050864844016963878e-03 -2.931400383576159788e-03 -2.815034423526084975e-03 -2.701769742674472834e-03 -2.591604059375497097e-03 -2.484530236922554911e-03 -2.380536493630029584e-03 -2.279606616746717492e-03 -2.181720179363814439e-03 -2.086852759503767321e-03 -1.994976160601977765e-03 -1.906058632621235316e-03 -1.820065093068941493e-03 -1.736957347218858611e-03 -1.656694306872615648e-03 -1.579232207030985095e-03 -1.504524819880686268e-03 -1.432523665539477045e-03 -1.363178219039528315e-03 -1.296436113067206408e-03 -1.232243336015545303e-03 -1.170544424943939770e-03 -1.111282653077891357e-03 -1.054400211519478841e-03 -9.998383848766653325e-04 -9.475377205565201902e-04 -8.974381915033825645e-04 -8.494793521983573818e-04 -8.036004877706319537e-04 -7.597407561042523018e-04 -7.178393228558783805e-04 -6.778354893295172314e-04 -6.396688131835499315e-04 -6.032792219729508389e-04 -5.686071195559559005e-04 -5.355934854190397146e-04 -5.041799669971932553e-04 -4.743089650880205664e-04 -4.459237124780137946e-04 -4.189683459177087339e-04 -3.933879715990110234e-04 -3.691287243031002242e-04 -3.461378204007955258e-04 -3.243636048991667105e-04 -3.037555927386428444e-04 -2.842645045537727866e-04 -2.658422971183288758e-04 -2.484421887015813559e-04 -2.320186795673552288e-04 -2.165275678510689237e-04 -2.019259610522514679e-04 -1.881722833812632660e-04 -1.752262791990619607e-04 -1.630490127879637391e-04 -1.516028646895476687e-04 -1.408515248431359084e-04 -1.307599827548101877e-04 -1.212945149226936576e-04 -1.124226697393231793e-04 -1.041132500864816587e-04 -9.633629383180455734e-05 -8.906305243002013471e-05 -8.226596782477481654e-05 -7.591864783975917422e-05 -6.999584024033539474e-05 -6.447340563909892061e-05 -5.932828941087565450e-05 -5.453849277459524303e-05 -5.008304319131802977e-05 -4.594196421952126983e-05 -4.209624496054968613e-05 -3.852780921900345707e-05 -3.521948449475561052e-05 -3.215497091533740380e-05 -2.931881020960343438e-05 -2.669635481592268230e-05 -2.427373721067727259e-05 -2.203783953557452899e-05 -1.997626359524465767e-05 -1.807730128979786907e-05 -1.632990554046649694e-05 -1.472366176018662798e-05 -1.324875991496455132e-05 -1.189596721615433680e-05 -1.065660147833446899e-05 -9.522505172319833299e-06 -8.486020197988968606e-06 -7.539963397030150893e-06 -6.677602821426563451e-06 -5.892634769497640691e-06 -5.179161597587850850e-06 -4.531670312044498075e-06 -3.945011942939255185e-06 -3.414381698062036029e-06 -2.935299893041474983e-06 -2.503593651009834896e-06 -2.115379363032570004e-06 -1.767045898542655926e-06 -1.455238553256962736e-06 -1.176843720489772333e-06 -9.289742704100892719e-07 -7.089556206032003888e-07 -5.143124802812571320e-07 -3.427562496352043327e-07 -1.921730551168344546e-07 -6.061240087846462817e-08 5.372358383354490835e-08 1.524903218456477943e-07 2.372104104968319360e-07 3.092827101605878227e-07 3.699909196614857660e-07 4.205116593170714124e-07 4.619220821777460837e-07 4.952070338101858849e-07 5.212657806816384880e-07 5.409183268599877518e-07 5.549113383542845734e-07 5.639236939891038636e-07
-8.835257037990278410e-05 -9.509708432803481765e-05 -1.023008755741279508e-04 -1.099906163545359678e-04 -1.181941702950507664e-04 -1.269406191943512566e-04 -1.362602883836510790e-04 -1.461847704707328359e-04 -1.567469472686708993e-04 -1.679810097019765166e-04 -1.799224754757070954e-04 -1.926082042863324891e-04 -2.060764103469023690e-04 -2.203666719934007279e-04 -2.355199381341330732e-04 -2.515785312997030404e-04 -2.685861470475947696e-04 -2.865878494727367126e-04 -3.056300625736802184e-04 -3.257605572233121679e-04 -3.470284334933832100e-04 -3.694840980836171847e-04 -3.931792366089251721e-04 -4.181667805022180125e-04 -4.445008682956876457e-04 -4.722368010501865336e-04 -5.014309917105661809e-04 -5.321409081745788992e-04 -5.644250098742523668e-04 -5.983426776815850816e-04 -6.339541369649473544e-04 -6.713203736387912289e-04 -7.105030430672346986e-04 -7.515643717016153719e-04 -7.945670513535089399e-04 -8.395741260276706622e-04 -8.866488712640358243e-04 -9.358546659643351799e-04 -9.872548567067462519e-04 -1.040912614581600412e-03 -1.096890784612190427e-03 -1.155251727857148619e-03 -1.216057156324800749e-03 -1.279367960864838004e-03 -1.345244032239040427e-03 -1.413744075609897882e-03 -1.484925418724257961e-03 -1.558843814107979241e-03 -1.635553235627047698e-03 -1.715105669810647240e-03 -1.797550902371764956e-03 -1.882936300401199560e-03 -1.971306590751017041e-03 -2.062703635163101300e-03 -2.157166202737890136e-03 -2.254729740376609001e-03 -2.355426141867868021e-03 -2.459283516325606010e-03 -2.566325956720059889e-03 -2.676573309276461879e-03 -2.790040944547103868e-03 -2.906739530991222977e-03 -3.026674811923583085e-03 -3.149847386716162455e-03 -3.276252497158278418e-03 -3.405879819897909659e-03 -3.538713265901338896e-03 -3.674730787878886882e-03 -3.813904196631419385e-03 -3.956198987275187998e-03 -4.101574176301550807e-03 -4.249982150422508022e-03 -4.401368528143283568e-03 -4.555672034988635447e-03 -4.712824393290760208e-03 -4.872750227422755452e-03 -5.035366985333299648e-03 -5.200584877204888004e-03 -5.368306832019941431e-03 -5.538428472776457494e-03 -5.710838111047222831e-03 -5.885416761524710563e-03 -6.062038177137048581e-03 -6.240568905259582730e-03 -6.420868365481263891e-03 -6.602788949316061584e-03 -6.786176142176392721e-03 -6.970868667849235839e-03 -7.156698655635652939e-03 -7.343491830231700830e-03 -7.531067724343362864e-03 -7.719239913940227453e-03 -7.907816275963319708e-03 -8.096599268211004952e-03 -8.285386231034809826e-03 -8.473969710384041121e-03 -8.662137801644723134e-03 -8.849674513625593528e-03 -9.036360151951352768e-03 -9.221971721032340419e-03 -9.406283343690225243e-03 -9.589066697431720271e-03 -9.770091466277660425e-03 -9.949125806972656735e-03 -1.012593682832258271e-02 -1.030029108233237491e-02 -1.047195506574706558e-02 -1.064069573053358711e-02 -1.080628100178116641e-02 -1.096848030144381009e-02 -1.112706507630028575e-02 -1.128180932846486496e-02 -1.143249014674707978e-02 -1.157888823713021202e-02 -1.172078845061705170e-02 -1.185798030667779487e-02 -1.199025851052825525e-02 -1.211742346246843550e-02 -1.223928175751995591e-02 -1.235564667361839855e-02 -1.246633864664067198e-02 -1.257118573058046800e-02 -1.267002404122458646e-02 -1.276269818173099944e-02 -1.284906164856430312e-02 -1.292897721630657630e-02 -1.300231729993114003e-02 -1.306896429320223048e-02 -1.312881088194612668e-02 -1.318176033102735033e-02 -1.322772674395740825e-02 -1.326663529416247621e-02 -1.329842242703997528e-02 -1.332303603204199050e-02 -1.334043558413484584e-02 -1.335059225409896029e-02 -1.335348898725026955e-02 -1.334912055028401531e-02 -1.333749354606233312e-02 -1.331862639628877965e-02 -1.329254929213497319e-02 -1.325930411300594094e-02 -1.321894431375177613e-02 -1.317153478075209529e-02 -1.311715165741717502e-02 -1.305588213976397773e-02 -1.298782424283670238e-02 -1.291308653884890370e-02 -1.283178786802776326e-02 -1.274405702323942909e-02 -1.265003240956809674e-02 -1.254986168010895249e-02 -1.244370134931736468e-02 -1.233171638533165151e-02 -1.221407978275608139e-02 -1.209097211745212286e-02 -1.196258108494082512e-02 -1.182910102406638068e-02 -1.169073242761045107e-02 -1.154768144157888692e-02 -1.140015935490648613e-02 -1.124838208134206277e-02 -1.109256963528436855e-02 -1.093294560334045172e-02 -1.076973661337122558e-02 -1.060317180277448382e-02 -1.043348228773426783e-02 -1.026090063513638781e-02 -1.008566033881432011e-02 -9.907995301747449246e-03 -9.728139325784871533e-03 -9.546325610413467638e-03 -9.362786262028775092e-03 -9.177751815101713173e-03 -8.991450766564035996e-03 -8.804109124660758345e-03 -8.615949973439286994e-03 -8.427193053962982877e-03 -8.238054363251756662e-03 -8.048745771864845855e-03 -7.859474660951184383e-03 -7.670443579501500485e-03 -7.481849922444143257e-03 -7.293885630133313536e-03 -7.106736909685496852e-03 -6.920583978526801371e-03 -6.735600830421862792e-03 -6.551955024163711762e-03 -6.369807495014829374e-03 -6.189312388901726560e-03 -6.010616919280337492e-03 -5.833861246506959891e-03 -5.659178379469663976e-03 -5.486694099159078811e-03 -5.316526903784475448e-03 -5.148787974972221168e-03 -4.983581164518782226e-03 -4.821003001109660895e-03 -4.661142716359429304e-03 -4.504082289476138770e-03 -4.349896509806236954e-03 -4.198653056473612352e-03 -4.050412594288594660e-03 -3.905228885069980584e-03 -3.763148913494593351e-03 -3.624213026565783254e-03 -3.488455085773358149e-03 -3.355902631003163800e-03 -3.226577055245209019e-03 -3.100493789143640364e-03 -2.977662494431168594e-03 -2.858087265293617410e-03 -2.741766836717192575e-03 -2.628694798882184359e-03 -2.518859816680852313e-03 -2.412245853455374442e-03 -2.308832398072176162e-03 -2.208594694473025016e-03 -2.111503972869648374e-03 -2.017527681777297240e-03 -1.926629720114051737e-03 -1.838770668625369252e-03 -1.753908019928259116e-03 -1.671996406505664662e-03 -1.592987826018875831e-03 -1.516831863344446883e-03 -1.443475908781066946e-03 -1.372865371911668152e-03 -1.304943890646157118e-03 -1.239653535010211763e-03 -1.176935005285865976e-03 -1.116727824149353013e-03 -1.058970522491169911e-03 -1.003600818642168702e-03 -9.505557907674668698e-04 -8.997720422272986610e-04 -8.511858597398982680e-04 -8.047333642166457426e-04 -7.603506541733890929e-04 -7.179739416542028603e-04 -6.775396806349088998e-04 -6.389846879029934586e-04 -6.022462564385681547e-04 -5.672622613471916273e-04 -5.339712584200580854e-04 -5.023125754199759749e-04 -4.722263962127955521e-04 -4.436538378835661479e-04 -4.165370209944879677e-04 -3.908191331579613688e-04 -3.664444861125551066e-04 -3.433585665025566582e-04 -3.215080805731225814e-04 -3.008409930027182194e-04 -2.813065601027879819e-04 -2.628553576213627429e-04 -2.454393033926278262e-04 -2.290116750785481771e-04 -2.135271232513324838e-04 -1.989416800670709945e-04 -1.852127637812623316e-04 -1.722991793562340457e-04 -1.601611154087940396e-04 -1.487601377438063025e-04 -1.380591797159156796e-04 -1.280225296573873819e-04 -1.186158156050326235e-04 -1.098059875535952791e-04 -1.015612974567608545e-04 -9.385127719026478005e-05 -8.664671468443782066e-05 -7.991962842600032957e-05 -7.364324052110506665e-05 -6.779194850352511384e-05 -6.234129606360651072e-05 -5.726794286516835217e-05 -5.254963360899245656e-05 -4.816516649297138423e-05 -4.409436121038118740e-05 -4.031802661919671764e-05 -3.681792820687150916e-05 -3.357675546662911270e-05 -3.057808929306842709e-05 -2.780636949680040946e-05 -2.524686252995438969e-05 -2.288562950670969755e-05 -2.070949459557016548e-05 -1.870601385290852922e-05 -1.686344456037439115e-05 -1.517071512211417144e-05 -1.361739557138128635e-05 -1.219366873004326104e-05 -1.089030205871931753e-05 -9.698620229805383694e-06 -8.610478450476476728e-06 -7.618236557887475926e-06 -6.714733904225327296e-06 -5.893265044999735847e-06 -5.147556239979884804e-06 -4.471742772499209497e-06 -3.860347089441148467e-06 -3.308257761085212080e-06 -2.810709257124031092e-06 -2.363262532547758340e-06 -1.961786414727196057e-06 -1.602439780895164738e-06 -1.281654513323074041e-06 -9.961192177997484122e-07 -7.427636895360755088e-07 -5.187441093288758160e-07 -3.214289517087583061e-07 -1.483855858615128095e-07 2.632450663161110815e-09 1.336975260665444022e-07 2.467193573361309682e-07 3.434558436541307108e-07 4.255233118689092221e-07 4.944061958468917106e-07 5.514661715496400314e-07 5.979507696169941127e-07 6.350014870914857548e-07 6.636614196987742433e-07 6.848824358126469245e-07 6.995319128882995109e-07 7.083990567506962182e-07 7.122008236836863019e-07
-9.120365442626965911e-05 -9.817744473613544318e-05 -1.056270970315775396e-04 -1.135803229102420636e-04 -1.220660774801030286e-04 -1.311145877559845535e-04 -1.407573796051621719e-04 -1.510273030426660234e-04 -1.619585556685651398e-04 -1.735867040314964462e-04 -1.859487026950685173e-04 -1.990829107765754169e-04 -2.130291057207866676e-04 -2.278284940655044249e-04 -2.435237189501271535e-04 -2.601588641138081483e-04 -2.777794541258797752e-04 -2.964324505882450574e-04 -3.161662440473959478e-04 -3.370306413527263969e-04 -3.590768481979319236e-04 -3.823574465835896598e-04 -4.069263669415979835e-04 -4.328388546660438341e-04 -4.601514308003776363e-04 -4.889218466375404738e-04 -5.192090319979894043e-04 -5.510730369604255113e-04 -5.845749668315481208e-04 -6.197769101543264140e-04 -6.567418595691918316e-04 -6.955336253591553252e-04 -7.362167415283189320e-04 -7.788563642833560554e-04 -8.235181628095898914e-04 -8.702682022569894734e-04 -9.191728188769431431e-04 -9.702984872779701160e-04 -1.023711679797421979e-03 -1.079478718016921995e-03 -1.137665616481485596e-03 -1.198337918715978133e-03 -1.261560525667834894e-03 -1.327397516741406517e-03 -1.395911963627100537e-03 -1.467165737167359582e-03 -1.541219307541318939e-03 -1.618131538090731344e-03 -1.697959473150901675e-03 -1.780758120292449953e-03 -1.866580227421562764e-03 -1.955476055228819610e-03 -2.047493145518752486e-03 -2.142676085994038755e-03 -2.241066272109685804e-03 -2.342701666652913413e-03 -2.447616557744023390e-03 -2.555841315991852145e-03 -2.667402151574007826e-03 -2.782320872047342776e-03 -2.900614641726843249e-03 -3.022295743502022031e-03 -3.147371343988141727e-03 -3.275843262934933879e-03 -3.407707747838085565e-03 -3.542955254717817127e-03 -3.681570236044805124e-03 -3.823530936805514570e-03 -3.968809199707351576e-03 -4.117370280527873905e-03 -4.269172674612180252e-03 -4.424167955517801717e-03 -4.582300626797109963e-03 -4.743507987893243877e-03 -4.907720015106663281e-03 -5.074859258565584882e-03 -5.244840756104984791e-03 -5.417571964924816630e-03 -5.592952711859491485e-03 -5.770875163046897995e-03 -5.951223813736355485e-03 -6.133875498921510447e-03 -6.318699425425649240e-03 -6.505557226004072581e-03 -6.694303035960668877e-03 -6.884783592704133391e-03 -7.076838358593608158e-03 -7.270299667343924944e-03 -7.464992894177765841e-03 -7.660736649825681567e-03 -7.857342998386071531e-03 -8.054617698965541722e-03 -8.252360470926513314e-03 -8.450365282473658660e-03 -8.648420662214014940e-03 -8.846310033228456035e-03 -9.043812069094133224e-03 -9.240701071200133065e-03 -9.436747366601385203e-03 -9.631717725559806390e-03 -9.825375797827622451e-03 -1.001748256663509765e-02 -1.020779681925561115e-02 -1.039607563293407956e-02 -1.058207487488207685e-02 -1.076554971496359106e-02 -1.094625514962142485e-02 -1.112394653552434796e-02 -1.129838013135134843e-02 -1.146931364607103876e-02 -1.163650679202218527e-02 -1.179972184105595318e-02 -1.195872418196199972e-02 -1.211328287736889928e-02 -1.226317121828588048e-02 -1.240816727443619198e-02 -1.254805443852444018e-02 -1.268262196257963735e-02 -1.281166548452346288e-02 -1.293498754312923799e-02 -1.305239807956125840e-02 -1.316371492371618858e-02 -1.326876426362876005e-02 -1.336738109625231971e-02 -1.345940965798073617e-02 -1.354470383334207238e-02 -1.362312754036542131e-02 -1.369455509120037773e-02 -1.375887152665357382e-02 -1.381597292339786440e-02 -1.386576667270683454e-02 -1.390817172967009907e-02 -1.394311883195238980e-02 -1.397055068727181409e-02 -1.399042212888863303e-02 -1.400270023851586144e-02 -1.400736443618515702e-02 -1.400440653672650228e-02 -1.399383077264652712e-02 -1.397565378331779018e-02 -1.394990457051924551e-02 -1.391662442049595820e-02 -1.387586679283290235e-02 -1.382769717656317024e-02 -1.377219291405440069e-02 -1.370944299333792631e-02 -1.363954780966274843e-02 -1.356261889717013704e-02 -1.347877863169414173e-02 -1.338815990579779458e-02 -1.329090577725413995e-02 -1.318716909227460321e-02 -1.307711208487445653e-02 -1.296090595384593279e-02 -1.283873041888304416e-02 -1.271077325746888809e-02 -1.257722982419497322e-02 -1.243830255423349421e-02 -1.229420045272678133e-02 -1.214513857189328770e-02 -1.199133747767692180e-02 -1.183302270778513118e-02 -1.167042422297232158e-02 -1.150377585342751176e-02 -1.133331474211997543e-02 -1.115928078694314492e-02 -1.098191608347613528e-02 -1.080146437015353129e-02 -1.061817047759828180e-02 -1.043227978382960802e-02 -1.024403767700823517e-02 -1.005368902732542424e-02 -9.861477669580270139e-03 -9.667645897922377829e-03 -9.472433974164301898e-03 -9.276079650991093939e-03 -9.078817711312393846e-03 -8.880879524917627971e-03 -8.682492623506021107e-03 -8.483880295071912284e-03 -8.285261198532288193e-03 -8.086848999387953249e-03 -7.888852027113172835e-03 -7.691472954871135699e-03 -7.494908502054874015e-03 -7.299349160055612976e-03 -7.104978941563749352e-03 -6.911975153611692700e-03 -6.720508194473690661e-03 -6.530741374445218385e-03 -6.342830760434722825e-03 -6.156925044213102521e-03 -5.973165434082100024e-03 -5.791685569642023197e-03 -5.612611459261968722e-03 -5.436061439782468099e-03 -5.262146157911530737e-03 -5.090968572710263297e-03 -4.922623978504207451e-03 -4.757200047501110307e-03 -4.594776891345221659e-03 -4.435427140792621084e-03 -4.279216042651256408e-03 -4.126201573093847899e-03 -3.976434566420959660e-03 -3.829958858325894794e-03 -3.686811442692439905e-03 -3.547022640940245258e-03 -3.410616282921918093e-03 -3.277609898368965928e-03 -3.148014917882031860e-03 -3.021836882463204473e-03 -2.899075660594398716e-03 -2.779725671876781025e-03 -2.663776116260052011e-03 -2.551211207908554365e-03 -2.442010412772142522e-03 -2.336148688954114809e-03 -2.233596728995676777e-03 -2.134321203225953648e-03 -2.038285003358886877e-03 -1.945447485552350168e-03 -1.855764712180932698e-03 -1.769189691611545382e-03 -1.685672615309762382e-03 -1.605161091645205011e-03 -1.527600375804914583e-03 -1.452933595265410750e-03 -1.381101970316115680e-03 -1.312045029168786708e-03 -1.245700817229976375e-03 -1.182006100155217438e-03 -1.120896560345232369e-03 -1.062306986585340824e-03 -1.006171456569300094e-03 -9.524235120881432504e-04 -9.009963267026268024e-04 -8.518228657549892007e-04 -8.048360386113880298e-04 -7.599688430606160814e-04 -7.171545018276429288e-04 -6.763265911916276508e-04 -6.374191617278004941e-04 -6.003668512204503186e-04 -5.651049898205280338e-04 -5.315696975458529669e-04 -4.996979742445201373e-04 -4.694277821631516467e-04 -4.406981212806411301e-04 -4.134490975855017233e-04 -3.876219844905289154e-04 -3.631592775923461335e-04 -3.400047429956951669e-04 -3.181034594328358239e-04 -2.974018544174275775e-04 -2.778477346797096040e-04 -2.593903111357020227e-04 -2.419802186477290834e-04 -2.255695308366860853e-04 -2.101117702083858067e-04 -1.955619138569843283e-04 -1.818763950079862318e-04 -1.690131006618248799e-04 -1.569313655964449828e-04 -1.455919629838859199e-04 -1.349570918715712795e-04 -1.249903617739458778e-04 -1.156567746143730976e-04 -1.069227042508266994e-04 -9.875587381201348172e-05 -9.112533106318065977e-05 -8.400142201305070956e-05 -7.735576296520882747e-05 -7.116121120882543170e-05 -6.539183453496105855e-05 -6.002287975588607651e-05 -5.503074039590942447e-05 -5.039292371323117719e-05 -4.608801720330831376e-05 -4.209565472524967226e-05 -3.839648238382623919e-05 -3.497212429087264123e-05 -3.180514832117199264e-05 -2.887903196940025039e-05 -2.617812840639187222e-05 -2.368763282487956374e-05 -2.139354915700437888e-05 -1.928265723828739674e-05 -1.734248048542011205e-05 -1.556125414819358143e-05 -1.392789418913383552e-05 -1.243196683797437802e-05 -1.106365886196684343e-05 -9.813748587215136962e-06 -8.673577700724215979e-06 -7.635023857674432402e-06 -6.690474113568082285e-06 -5.832799196347700593e-06 -5.055328629339863601e-06 -4.351826711942334748e-06 -3.716469361327977977e-06 -3.143821815084626548e-06 -2.628817191636750591e-06 -2.166735902488327142e-06 -1.753185907786142521e-06 -1.384083804407204444e-06 -1.055636733722519795e-06 -7.643250943630580215e-07 -5.068860437073975019e-07 -2.802977704074675807e-07 -8.176451906113327300e-08 9.129765288420904753e-08 2.412744067676077638e-07 3.703659643538349618e-07 4.805992814847734080e-07 5.738395761586851698e-07 6.518012337323162834e-07 7.160581121027958139e-07 7.680532697811480761e-07 8.091081397263377364e-07 8.404311716770471212e-07 8.631259655074524636e-07 8.781989178503112869e-07 8.865664038847685880e-07 8.890615157844430737e-07 8.864403788702574624e-07
-9.410333110438876957e-05 -1.013108479639351298e-04 -1.090111794631761215e-04 -1.172331032946793630e-04 -1.260066944003402744e-04 -1.353633550520836519e-04 -1.453358434555041337e-04 -1.559583006693192081e-04 -1.672662756246941370e-04 -1.792967480200210182e-04 -1.920881488586276080e-04 -2.056803783892466081e-04 -2.201148212019550022e-04 -2.354343582257743979e-04 -2.516833753682702624e-04 -2.689077685324046865e-04 -2.871549447416268572e-04 -3.064738191008442580e-04 -3.269148073185563336e-04 -3.485298135141451370e-04 -3.713722130341858539e-04 -3.954968300027324061e-04 -4.209599093329414576e-04 -4.478190829311640684e-04 -4.761333298298928390e-04 -5.059629299926855003e-04 -5.373694115425490603e-04 -5.704154911752398098e-04 -6.051650075306258189e-04 -6.416828473086975699e-04 -6.800348639320310997e-04 -7.202877885735424132e-04 -7.625091333872944556e-04 -8.067670868008338910e-04 -8.531304007502083127e-04 -9.016682697632931931e-04 -9.524502018233985731e-04 -1.005545880973390642e-03 -1.061025021650450042e-03 -1.118957214773414833e-03 -1.179411765638046453e-03 -1.242457523710593318e-03 -1.308162704446655172e-03 -1.376594703300272485e-03 -1.447819902127589790e-03 -1.521903468229847704e-03 -1.598909146322131198e-03 -1.678899043756710684e-03 -1.761933409372967415e-03 -1.848070406389791011e-03 -1.937365879800265981e-03 -2.029873118772871493e-03 -2.125642614607660841e-03 -2.224721814839628314e-03 -2.327154874125228479e-03 -2.432982402590405224e-03 -2.542241212360302292e-03 -2.654964063031331131e-03 -2.771179406884963572e-03 -2.890911134679993201e-03 -3.014178322894945760e-03 -3.140994983325094778e-03 -3.271369815968868961e-03 -3.405305966165594975e-03 -3.542800786970999247e-03 -3.683845607777590670e-03 -3.828425510204562076e-03 -3.976519112295118057e-03 -4.128098362068853382e-03 -4.283128341481637867e-03 -4.441567081846504832e-03 -4.603365391764910330e-03 -4.768466698609125261e-03 -4.936806904582854115e-03 -5.108314258368524576e-03 -5.282909243345801538e-03 -5.460504483337041103e-03 -5.641004666800845252e-03 -5.824306490355663640e-03 -6.010298622470409274e-03 -6.198861688109180701e-03 -6.389868275062077219e-03 -6.583182962633968988e-03 -6.778662373298133259e-03 -6.976155247851888695e-03 -7.175502544537287926e-03 -7.376537562511163368e-03 -7.579086089966626666e-03 -7.782966577121529922e-03 -7.987990334199978823e-03 -8.193961754440070785e-03 -8.400678562065650931e-03 -8.607932085062171279e-03 -8.815507552497077806e-03 -9.023184416024166571e-03 -9.230736695109299783e-03 -9.437933345412400851e-03 -9.644538649658288346e-03 -9.850312630226674623e-03 -1.005501148259105304e-02 -1.025838802863665751e-02 -1.046019218879028906e-02 -1.066017147180038128e-02 -1.085807148091388029e-02 -1.105363643510864739e-02 -1.124660970395645852e-02 -1.143673435461227579e-02 -1.162375370935177059e-02 -1.180741191201030611e-02 -1.198745450161450669e-02 -1.216362899144119228e-02 -1.233568545168959620e-02 -1.250337709391047269e-02 -1.266646085530131159e-02 -1.282469798095001515e-02 -1.297785460209060875e-02 -1.312570230842384847e-02 -1.326801871255366659e-02 -1.340458800459620042e-02 -1.353520149503339987e-02 -1.365965814390632943e-02 -1.377776507447530004e-02 -1.388933806951453930e-02 -1.399420204845779926e-02 -1.409219152366849269e-02 -1.418315103417296975e-02 -1.426693555526848366e-02 -1.434341088249758978e-02 -1.441245398856841851e-02 -1.447395335189419381e-02 -1.452780925552617577e-02 -1.457393405536046120e-02 -1.461225241661096540e-02 -1.464270151765763132e-02 -1.466523122049970783e-02 -1.467980420716890819e-02 -1.468639608158496708e-02 -1.468499543646649245e-02 -1.467560388504232649e-02 -1.465823605744216544e-02 -1.463291956177915736e-02 -1.459969491007136536e-02 -1.455861540928224569e-02 -1.450974701789226572e-02 -1.445316816854366054e-02 -1.438896955742780155e-02 -1.431725390120842066e-02 -1.423813566239453925e-02 -1.415174074419233916e-02 -1.405820615597625986e-02 -1.395767965062497291e-02 -1.385031933506711277e-02 -1.373629325547474044e-02 -1.361577895862860037e-02 -1.348896303105816263e-02 -1.335604061763081760e-02 -1.321721492132833624e-02 -1.307269668600401918e-02 -1.292270366396138480e-02 -1.276746007023408895e-02 -1.260719602547699832e-02 -1.244214698940030762e-02 -1.227255318669170057e-02 -1.209865902737608696e-02 -1.192071252355888719e-02 -1.173896470448648234e-02 -1.155366903183723329e-02 -1.136508081712817551e-02 -1.117345664308653889e-02 -1.097905379079188587e-02 -1.078212967434400739e-02 -1.058294128475481544e-02 -1.038174464469861398e-02 -1.017879427568580547e-02 -9.974342679150028507e-03 -9.768639832858860839e-03 -9.561932703973373068e-03 -9.354464779993602527e-03 -9.146475618734540430e-03 -8.938200418382155621e-03 -8.729869608581462478e-03 -8.521708463408562625e-03 -8.313936736978022948e-03 -8.106768322334400798e-03 -7.900410934174541613e-03 -7.695065815844808442e-03 -7.490927470955549387e-03 -7.288183419854340692e-03 -7.087013981100387210e-03 -6.887592077984985330e-03 -6.690083070048153356e-03 -6.494644609449274839e-03 -6.301426521960583858e-03 -6.110570712266695341e-03 -5.922211093171673643e-03 -5.736473538237310370e-03 -5.553475857302959083e-03 -5.373327794268352268e-03 -5.196131046456820696e-03 -5.021979304816999098e-03 -4.850958314167048112e-03 -4.683145952636325396e-03 -4.518612329415564247e-03 -4.357419899888205148e-03 -4.199623597181882488e-03 -4.045270979151261055e-03 -3.894402389780374577e-03 -3.747051133974699764e-03 -3.603243664700654658e-03 -3.462999781422120178e-03 -3.326332838780503807e-03 -3.193249964466478470e-03 -3.063752285237143682e-03 -2.937835160042735760e-03 -2.815488419240889072e-03 -2.696696608894569042e-03 -2.581439239171049328e-03 -2.469691035884113376e-03 -2.361422194249599652e-03 -2.256598633954693279e-03 -2.155182254674816236e-03 -2.057131191207081655e-03 -1.962400067426792877e-03 -1.870940248312592900e-03 -1.782700089326302341e-03 -1.697625182475484508e-03 -1.615658598429309213e-03 -1.536741124101899218e-03 -1.460811495161278744e-03 -1.387806622966018073e-03 -1.317661815476166547e-03 -1.250310991728773892e-03 -1.185686889512083814e-03 -1.123721265915466130e-03 -1.064345090474364723e-03 -1.007488730670984397e-03 -9.530821295916326250e-04 -9.010549755807329341e-04 -8.513368637693233829e-04 -8.038574493920152978e-04 -7.585465928413292211e-04 -7.153344964412725092e-04 -6.741518329536455145e-04 -6.349298658601188524e-04 -5.976005614910990561e-04 -5.620966930984576350e-04 -5.283519369933731193e-04 -4.963009608929453732e-04 -4.658795046396708604e-04 -4.370244534765295430e-04 -4.096739040772336962e-04 -3.837672235461172458e-04 -3.592451016154283184e-04 -3.360495962791796719e-04 -3.141241731125484827e-04 -2.934137385339653922e-04 -2.738646672735843882e-04 -2.554248243169539149e-04 -2.380435815963053878e-04 -2.216718297041750201e-04 -2.062619849050650390e-04 -1.917679917205842839e-04 -1.781453213621918448e-04 -1.653509662831953930e-04 -1.533434311182819553e-04 -1.420827202745565503e-04 -1.315303224329206504e-04 -1.216491922127970436e-04 -1.124037292466446934e-04 -1.037597549036182613e-04 -9.568448689408704726e-05 -8.814651197864084445e-05 -8.111575699677650011e-05 -7.456345842167381478e-05 -6.846213063846626797e-05 -6.278553313421308957e-05 -5.750863677842647564e-05 -5.260758936361721485e-05 -4.805968056585235284e-05 -4.384330647591281086e-05 -3.993793384225376327e-05 -3.632406415770907283e-05 -3.298319771274844144e-05 -2.989779772911884125e-05 -2.705125467894455165e-05 -2.442785088580265855e-05 -2.201272549599529591e-05 -1.979183990020622232e-05 -1.775194367797144193e-05 -1.588054112994762091e-05 -1.416585845581101196e-05 -1.259681162879534834e-05 -1.116297501137644832e-05 -9.854550750436326070e-06 -8.662338984402964082e-06 -7.577708889352124987e-06 -6.592570585882902797e-06 -5.699347923731367310e-06 -4.890952156563645300e-06 -4.160756515185506945e-06 -3.502571683514001635e-06 -2.910622178067783294e-06 -2.379523628441357099e-06 -1.904260953220124218e-06 -1.480167423063344427e-06 -1.102904600214995405e-06 -7.684431414900973160e-07 -4.730444498134228368e-07 -2.132431576474640302e-07 1.416957587546114049e-08 2.121619736178735556e-07 3.834767755201891291e-07 5.306456216632130871e-07 6.560027056396518755e-07 7.616977211729234069e-07 8.497081253854654552e-07 9.218507424428024123e-07 9.797927315017648689e-07 1.025061942975948978e-06 1.059056687112806638e-06 1.083054938762020558e-06 1.098223002015287814e-06 1.105623658119957552e-06 1.106223819723997810e-06 1.100901714103222176e-06 1.090453617563036953e-06
-9.705042699746989452e-05 -1.044960492279474397e-04 -1.124518036662718078e-04 -1.209475608247901376e-04 -1.300145438368688409e-04 -1.396853602945747621e-04 -1.499940325842394795e-04 -1.609760265048491899e-04 -1.726682779449116687e-04 -1.851092173844816509e-04 -1.983387919804353047e-04 -2.123984849849639269e-04 -2.273313322396625623e-04 -2.431819354806154449e-04 -2.599964721835822416e-04 -2.778227016728840727e-04 -2.967099672129098423e-04 -3.167091937974520779e-04 -3.378728813493678566e-04 -3.602550930414590035e-04 -3.839114384490659171e-04 -4.088990512457039723e-04 -4.352765611553220909e-04 -4.631040598783619155e-04 -4.924430607139733060e-04 -5.233564516074673458e-04 -5.559084413604455099e-04 -5.901644987511578963e-04 -6.261912843244725035e-04 -6.640565746245354539e-04 -7.038291786587293035e-04 -7.455788463990007959e-04 -7.893761691459885016e-04 -8.352924716027265543e-04 -8.833996955279789509e-04 -9.337702748645463789e-04 -9.864770022650194790e-04 -1.041592886966707151e-03 -1.099191003998368490e-03 -1.159344334734309584e-03 -1.222125598846126671e-03 -1.287607077738571948e-03 -1.355860429594268326e-03 -1.426956496191237028e-03 -1.500965101698390316e-03 -1.577954843696144100e-03 -1.657992876712770366e-03 -1.741144688611410323e-03 -1.827473870207709959e-03 -1.917041878543944812e-03 -2.009907794291499773e-03 -2.106128073800121910e-03 -2.205756296358648248e-03 -2.308842907278046280e-03 -2.415434957453394937e-03 -2.525575840106221957e-03 -2.639305025452638471e-03 -2.756657794085394693e-03 -2.877664969899106171e-03 -3.002352653427281266e-03 -3.130741956497064098e-03 -3.262848739142439579e-03 -3.398683349749024012e-03 -3.538250369432800052e-03 -3.681548361681474899e-03 -3.828569628309595740e-03 -3.979299972797866077e-03 -4.133718472101840895e-03 -4.291797258026267860e-03 -4.453501309267543333e-03 -4.618788255228717908e-03 -4.787608192708350634e-03 -4.959903516556510121e-03 -5.135608765378174741e-03 -5.314650483345664464e-03 -5.496947099158196702e-03 -5.682408823157260140e-03 -5.870937563571872013e-03 -6.062426862827503989e-03 -6.256761854806874162e-03 -6.453819243899367245e-03 -6.653467306619565390e-03 -6.855565916513233458e-03 -7.059966593002261863e-03 -7.266512574748042706e-03 -7.475038918035877174e-03 -7.685372620601791521e-03 -7.897332771237476623e-03 -8.110730725419488391e-03 -8.325370307115585039e-03 -8.541048036824559764e-03 -8.757553385806377683e-03 -8.974669056357645336e-03 -9.192171287883242267e-03 -9.409830188409403634e-03 -9.627410091076876383e-03 -9.844669935045263776e-03 -1.006136367013231968e-02 -1.027724068440494937e-02 -1.049204625383242696e-02 -1.070552201300805847e-02 -1.091740644584266243e-02 -1.112743539503366526e-02 -1.133534258901668611e-02 -1.154086018501350799e-02 -1.174371932670142255e-02 -1.194365071494516220e-02 -1.214038518995336560e-02 -1.233365432314903996e-02 -1.252319101697607108e-02 -1.270873011080412077e-02 -1.289000899104061210e-02 -1.306676820351330287e-02 -1.323875206614841607e-02 -1.340570927993989421e-02 -1.356739353618341241e-02 -1.372356411793601051e-02 -1.387398649365781736e-02 -1.401843290099706076e-02 -1.415668291869284084e-02 -1.428852402459312478e-02 -1.441375213781656561e-02 -1.453217214312747113e-02 -1.464359839564234773e-02 -1.474785520404462910e-02 -1.484477729055033897e-02 -1.493421022594230811e-02 -1.501601083807288170e-02 -1.509004759232524494e-02 -1.515620094262069839e-02 -1.521436365166323017e-02 -1.526444107922289919e-02 -1.530635143737564020e-02 -1.534002601173830097e-02 -1.536540934786363374e-02 -1.538245940208972200e-02 -1.539114765627199594e-02 -1.539145919596181591e-02 -1.538339275173400238e-02 -1.536696070350549760e-02 -1.534218904782756916e-02 -1.530911732827486965e-02 -1.526779852919430726e-02 -1.521829893321563661e-02 -1.516069794306220200e-02 -1.509508786833451896e-02 -1.502157367807014504e-02 -1.494027272001020173e-02 -1.485131440762542561e-02 -1.475483987607193251e-02 -1.465100160835862593e-02 -1.453996303311369184e-02 -1.442189809543673908e-02 -1.429699080241487140e-02 -1.416543474496547231e-02 -1.402743259774520863e-02 -1.388319559893294412e-02 -1.373294301175474914e-02 -1.357690156967022305e-02 -1.341530490718242409e-02 -1.324839297826714557e-02 -1.307641146444234702e-02 -1.289961117451422085e-02 -1.271824743804323039e-02 -1.253257949457145699e-02 -1.234286988064166486e-02 -1.214938381661928579e-02 -1.195238859530038146e-02 -1.175215297425302730e-02 -1.154894657379554324e-02 -1.134303928246372870e-02 -1.113470067176090469e-02 -1.092419942191930407e-02 -1.071180276032974478e-02 -1.049777591421946835e-02 -1.028238157907482991e-02 -1.006587940421833395e-02 -9.848525496857281347e-03 -9.630571945825531707e-03 -9.412266366140752127e-03 -9.193851465397796102e-03 -8.975564632914576763e-03 -8.757637552441315323e-03 -8.540295839137120731e-03 -8.323758701410543040e-03 -8.108238628113313348e-03 -7.893941101469705707e-03 -7.681064336017793051e-03 -7.469799043734773672e-03 -7.260328225415799662e-03 -7.052826988275714623e-03 -6.847462389645908760e-03 -6.644393306544190379e-03 -6.443770330805314271e-03 -6.245735689372918648e-03 -6.050423189271308781e-03 -5.857958186697608677e-03 -5.668457579601404207e-03 -5.482029823050902848e-03 -5.298774966621210177e-03 -5.118784712982544019e-03 -4.942142496813509665e-03 -4.768923583117399417e-03 -4.599195183977903591e-03 -4.433016592754330555e-03 -4.270439334685812924e-03 -4.111507332848839992e-03 -3.956257088392402255e-03 -3.804717873960734072e-03 -3.656911939204007637e-03 -3.512854727273096930e-03 -3.372555101195054243e-03 -3.236015579030882775e-03 -3.103232576727093638e-03 -2.974196657586155364e-03 -2.848892787299068391e-03 -2.727300593504747295e-03 -2.609394628866207929e-03 -2.495144636682080242e-03 -2.384515818083104109e-03 -2.277469099897770893e-03 -2.173961402307550850e-03 -2.073945905451027739e-03 -1.977372314176892645e-03 -1.884187120187764313e-03 -1.794333860860646826e-03 -1.707753374074107416e-03 -1.624384048417907254e-03 -1.544162068206701103e-03 -1.467021652765548422e-03 -1.392895289501573219e-03 -1.321713960321977722e-03 -1.253407361004674940e-03 -1.187904113172936343e-03 -1.125131968569894128e-03 -1.065018005372470955e-03 -1.007488816326566417e-03 -9.524706885267676844e-04 -8.998897747036291176e-04 -8.496722559199405053e-04 -8.017444956142898019e-04 -7.560331849652470338e-04 -7.124654795829380490e-04 -6.709691275662569209e-04 -6.314725889936570165e-04 -5.939051469432310611e-04 -5.581970101635465135e-04 -5.242794075406634335e-04 -4.920846745285594728e-04 -4.615463317302468033e-04 -4.325991558348488597e-04 -4.051792431320195946e-04 -3.792240658394026688e-04 -3.546725214911871423e-04 -3.314649756465166573e-04 -3.095432981854427689e-04 -2.888508934673276844e-04 -2.693327246323616586e-04 -2.509353323309325575e-04 -2.336068481683454797e-04 -2.172970031537107757e-04 -2.019571314418425764e-04 -1.875401696558787114e-04 -1.740006520760073948e-04 -1.612947019763714854e-04 -1.493800193879212641e-04 -1.382158655598003378e-04 -1.277630443858985784e-04 -1.179838810565097846e-04 -1.088421981877128221e-04 -1.003032896732349754e-04 -9.233389249516865606e-05 -8.490215672116835886e-05 -7.797761390662024381e-05 -7.153114411090318655e-05 -6.553494172725510963e-05 -5.996248031599821693e-05 -5.478847662104347274e-05 -4.998885393968737737e-05 -4.554070500584230766e-05 -4.142225453699877556e-05 -3.761282158548548790e-05 -3.409278182498752698e-05 -3.084352989383833761e-05 -2.784744190737262255e-05 -2.508783824260784543e-05 -2.254894668976671439e-05 -2.021586605667149593e-05 -1.807453030384100444e-05 -1.611167328024653900e-05 -1.431479412211333068e-05 -1.267212336992527988e-05 -1.117258985190003953e-05 -9.805788375647896417e-06 -8.561948263532491901e-06 -7.431902761394398982e-06 -6.407059344794748928e-06 -5.479370941776460645e-06 -4.641308086319016152e-06 -3.885832012180217060e-06 -3.206368692661273385e-06 -2.596783827996150717e-06 -2.051358778542839415e-06 -1.564767438730757849e-06 -1.132054043788723177e-06 -7.486118986254470975e-07 -4.101630158532799142e-07 -1.127386478186445366e-07 1.473393043787962154e-07 3.734760235468502471e-07 5.688206708413419207e-07 7.362824633113435434e-07 8.785459569045367271e-07 9.980855581380885448e-07 1.097179288320021852e-06 1.177921824729454346e-06 1.242236843541113096e-06 1.291888689523009617e-06 1.328493397656415112e-06 1.353529091835146119e-06 1.368345785707042386e-06 1.374174610534003792e-06 1.372136494677794697e-06 1.363250318975443059e-06 1.348440571859501672e-06 1.328544527612182813e-06
-1.000436647642133798e-04 -1.077316912322451780e-04 -1.159475287072441699e-04 -1.247221671981460240e-04 -1.340880063520126736e-04 -1.440788891231467291e-04 -1.547301339162197517e-04 -1.660785649802636412e-04 -1.781625408205690121e-04 -1.910219803860602162e-04 -2.046983867806216476e-04 -2.192348682382295035e-04 -2.346761560936596865e-04 -2.510686194730811917e-04 -2.684602764220968968e-04 -2.869008011828215639e-04 -3.064415273265030091e-04 -3.271354464440667646e-04 -3.490372020938871563e-04 -3.722030787041536413e-04 -3.966909851264901468e-04 -4.225604325380803781e-04 -4.498725063915763817e-04 -4.786898321155135623e-04 -5.090765342730303473e-04 -5.410981888933542481e-04 -5.748217686989202631e-04 -6.103155809611489260e-04 -6.476491977299288173e-04 -6.868933781957594839e-04 -7.281199829593607703e-04 -7.714018800013932708e-04 -8.168128421648095539e-04 -8.644274359842311082e-04 -9.143209017207246060e-04 -9.665690244863530713e-04 -1.021247996370916412e-03 -1.078434269513451563e-03 -1.138204400093034089e-03 -1.200634883247542065e-03 -1.265801978964916719e-03 -1.333781529029152979e-03 -1.404648765142771935e-03 -1.478478108388481867e-03 -1.555342960235437094e-03 -1.635315485339333208e-03 -1.718466386430786115e-03 -1.804864671632706473e-03 -1.894577414594389572e-03 -1.987669507877997104e-03 -2.084203410081232177e-03 -2.184238887228733862e-03 -2.287832749013315840e-03 -2.395038580516417430e-03 -2.505906470085444114e-03 -2.620482734092651183e-03 -2.738809639346604340e-03 -2.860925123972431119e-03 -2.986862517620296302e-03 -3.116650261903487502e-03 -3.250311632006840177e-03 -3.387864460443485402e-03 -3.529320863972281591e-03 -3.674686974719771401e-03 -3.823962676578670020e-03 -3.977141347979436942e-03 -4.134209612152349445e-03 -4.295147096014082129e-03 -4.459926198825237866e-03 -4.628511871772903949e-03 -4.800861409635358637e-03 -4.976924255683988496e-03 -5.156641820970174657e-03 -5.339947319132386586e-03 -5.526765617840614063e-03 -5.717013107971558733e-03 -5.910597591578766082e-03 -6.107418189686566676e-03 -6.307365270896003219e-03 -6.510320401744224689e-03 -6.716156319706264102e-03 -6.924736929670459451e-03 -7.135917324654668902e-03 -7.349543831461764938e-03 -7.565454081898423042e-03 -7.783477110101837820e-03 -8.003433476434838531e-03 -8.225135418321118802e-03 -8.448387028299385315e-03 -8.672984459478160282e-03 -8.898716158472765383e-03 -9.125363125802201172e-03 -9.352699203617590579e-03 -9.580491390525089704e-03 -9.808500183155981211e-03 -1.003647994402498585e-02 -1.026417929510537765e-02 -1.049134153643708871e-02 -1.071770508897141455e-02 -1.094300396074473006e-02 -1.116696823536365152e-02 -1.138932458167597750e-02 -1.160979678339677836e-02 -1.182810628735644735e-02 -1.204397276893950409e-02 -1.225711471318870378e-02 -1.246725000995979778e-02 -1.267409656142856611e-02 -1.287737290017372180e-02 -1.307679881598797222e-02 -1.327209598950460610e-02 -1.346298863066990904e-02 -1.364920412004186692e-02 -1.383047365085405059e-02 -1.400653286975049767e-02 -1.417712251407271529e-02 -1.434198904356438417e-02 -1.450088526435298897e-02 -1.465357094307006246e-02 -1.479981340898418006e-02 -1.493938814204231330e-02 -1.507207934474604286e-02 -1.519768049582955437e-02 -1.531599488375606430e-02 -1.542683611810792207e-02 -1.553002861701335141e-02 -1.562540806882917535e-02 -1.571282186638340433e-02 -1.579212951217442984e-02 -1.586320299302361111e-02 -1.592592712278567690e-02 -1.598019985183544989e-02 -1.602593254216949994e-02 -1.606305020708745021e-02 -1.609149171454843721e-02 -1.611120995343329546e-02 -1.612217196208241485e-02 -1.612435901862086657e-02 -1.611776669272715554e-02 -1.610240485864784105e-02 -1.607829766940749999e-02 -1.604548349231068455e-02 -1.600401480597959947e-02 -1.595395805931654198e-02 -1.589539349292433054e-02 -1.582841492365873182e-02 -1.575312949312505234e-02 -1.566965738106488801e-02 -1.557813148470847328e-02 -1.547869706529208383e-02 -1.537151136305857368e-02 -1.525674318217115286e-02 -1.513457244707551441e-02 -1.500518973194380282e-02 -1.486879576492372047e-02 -1.472560090899841141e-02 -1.457582462133634113e-02 -1.441969489307529800e-02 -1.425744767154050324e-02 -1.408932626694372331e-02 -1.391558074564756484e-02 -1.373646731210735258e-02 -1.355224768162148138e-02 -1.336318844603049186e-02 -1.316956043450490284e-02 -1.297163807155262034e-02 -1.276969873435825249e-02 -1.256402211153946798e-02 -1.235488956536978482e-02 -1.214258349947297186e-02 -1.192738673394216908e-02 -1.170958188977744459e-02 -1.148945078446835487e-02 -1.126727384047494784e-02 -1.104332950828055063e-02 -1.081789370560454731e-02 -1.059123927427225303e-02 -1.036363545614397107e-02 -1.013534738940541358e-02 -9.906635626418759319e-03 -9.677755674227475624e-03 -9.448957558699283901e-03 -9.220485413181555429e-03 -8.992577092431388794e-03 -8.765463812470536409e-03 -8.539369816902507224e-03 -8.314512070117284839e-03 -8.091099977697595660e-03 -7.869335134231133025e-03 -7.649411098625055229e-03 -7.431513196913752499e-03 -7.215818352448202279e-03 -7.002494943255786579e-03 -6.791702686263981562e-03 -6.583592547989316340e-03 -6.378306681205859335e-03 -6.175978387024676566e-03 -5.976732101737784221e-03 -5.780683407707546545e-03 -5.587939067514922573e-03 -5.398597080518014769e-03 -5.212746760916156345e-03 -5.030468836363806082e-03 -4.851835566134012588e-03 -4.676910877791568867e-03 -4.505750521302896022e-03 -4.338402239481952381e-03 -4.174905953649219945e-03 -4.015293963364703622e-03 -3.859591159084448195e-03 -3.707815246584651725e-03 -3.559976981996750261e-03 -3.416080416301018555e-03 -3.276123148135599416e-03 -3.140096583791083824e-03 -3.007986203278961625e-03 -2.879771831383757131e-03 -2.755427912634476634e-03 -2.634923789160031980e-03 -2.518223980425403179e-03 -2.405288463880687986e-03 -2.296072955592742219e-03 -2.190529189969330718e-03 -2.088605197727859148e-03 -1.990245581304441510e-03 -1.895391786944674098e-03 -1.803982372763669522e-03 -1.715953272110523013e-03 -1.631238051620378026e-03 -1.549768163385525574e-03 -1.471473190725757722e-03 -1.396281087086344297e-03 -1.324118407640306055e-03 -1.254910533219151915e-03 -1.188581886242936429e-03 -1.125056138366554688e-03 -1.064256409603780767e-03 -1.006105458734176056e-03 -9.505258648400899749e-04 -8.974401998614525830e-04 -8.467711920951652557e-04 -7.984418806028957191e-04 -7.523757605266366815e-04 -7.084969193446989753e-04 -6.667301641324562510e-04 -6.270011399216281808e-04 -5.892364392793758218e-04 -5.533637032540270279e-04 -5.193117138575602514e-04 -4.870104782764279167e-04 -4.563913050216294293e-04 -4.273868722462492178e-04 -3.999312884741109894e-04 -3.739601459966066812e-04 -3.494105672063579763e-04 -3.262212441461339934e-04 -3.043324715594326012e-04 -2.836861737354897609e-04 -2.642259254461562165e-04 -2.458969672752829333e-04 -2.286462156429683453e-04 -2.124222678273641617e-04 -1.971754022858162670e-04 -1.828575745749661929e-04 -1.694224091661934587e-04 -1.568251874485204408e-04 -1.450228322058602355e-04 -1.339738888494525768e-04 -1.236385036794745637e-04 -1.139783994423168546e-04 -1.049568484418889731e-04 -9.653864345466281894e-05 -8.869006668909697297e-05 -8.137885702059154385e-05 -7.457417572337360432e-05 -6.824657091070241766e-05 -6.236794088458977054e-05 -5.691149658596040607e-05 -5.185172332580372846e-05 -4.716434196752452635e-05 -4.282626972038351926e-05 -3.881558069369232323e-05 -3.511146635133914059e-05 -3.169419599628499611e-05 -2.854507740495596844e-05 -2.564641772195184820e-05 -2.298148471626393138e-05 -2.053446849123688358e-05 -1.829044373185592231e-05 -1.623533256461147243e-05 -1.435586809718994952e-05 -1.263955869758379085e-05 -1.107465306491422556e-05 -9.650106137311032902e-06 -8.355545875617889734e-06 -7.181240955472699837e-06 -6.118069394459543819e-06 -5.157488135540392633e-06 -4.291503602839326275e-06 -3.512643241073213813e-06 -2.813928045487178888e-06 -2.188846085054665285e-06 -1.631327017934807599e-06 -1.135717594725955585e-06 -6.967581419132890620e-07 -3.095600150584002503e-07 3.041599128298845967e-08 3.273802922231200301e-07 5.852342371249241487e-07 8.075889292341619142e-07 9.977831610467301825e-07 1.158900487431598651e-06 1.293785459661598891e-06 1.405059044440484221e-06 1.495133252771845445e-06 1.566225004104955851e-06 1.620369251625853302e-06 1.659431394853487661e-06 1.685119005858913836e-06 1.698992895464950270e-06 1.702477545712217884e-06 1.696870934708150911e-06 1.683353779715717634e-06 1.662998224000457310e-06 1.636775992544154813e-06 1.605566041262034812e-06
-1.030816622529113211e-04 -1.110163031474322419e-04 -1.194967907500416135e-04 -1.285552611543436523e-04 -1.382253187653538333e-04 -1.485420718761008710e-04 -1.595421666956797595e-04 -1.712638195973407366e-04 -1.837468473448619860e-04 -1.970326950454492074e-04 -2.111644615678019503e-04 -2.261869221548175866e-04 -2.421465479518360815e-04 -2.590915221633480182e-04 -2.770717525438531783e-04 -2.961388799221270130e-04 -3.163462824526075369e-04 -3.377490752830732135e-04 -3.604041053243092654e-04 -3.843699408051702788e-04 -4.097068552954053790e-04 -4.364768058789426659e-04 -4.647434051621037289e-04 -4.945718868044999151e-04 -5.260290642653009949e-04 -5.591832824641735679e-04 -5.941043620645714961e-04 -6.308635360973276164e-04 -6.695333786546071690e-04 -7.101877253984547732e-04 -7.529015856442974278e-04 -7.977510457979837587e-04 -8.448131639453258790e-04 -8.941658554154919549e-04 -9.458877691643014429e-04 -1.000058154850200654e-03 -1.056756720504594413e-03 -1.116063480729332681e-03 -1.178058595387220485e-03 -1.242822198786621476e-03 -1.310434219398481882e-03 -1.380974190183065350e-03 -1.454521049644790951e-03 -1.531152933776020299e-03 -1.610946959095063604e-03 -1.693978997029275176e-03 -1.780323439941163466e-03 -1.870052959143733056e-03 -1.963238255300186769e-03 -2.059947801653363823e-03 -2.160247580580468372e-03 -2.264200814019702839e-03 -2.371867688366231363e-03 -2.483305074485679231e-03 -2.598566243543837511e-03 -2.717700579400828941e-03 -2.840753288366753334e-03 -2.967765107163388219e-03 -3.098772009982252509e-03 -3.233804915573700468e-03 -3.372889395343396050e-03 -3.516045383472102791e-03 -3.663286890111459772e-03 -3.814621718741980673e-03 -3.970051188809844978e-03 -4.129569864785593430e-03 -4.293165292810610656e-03 -4.460817746115507652e-03 -4.632499980408732489e-03 -4.808177000442614979e-03 -4.987805838968533204e-03 -5.171335349291703194e-03 -5.358706012629855034e-03 -5.549849761468014439e-03 -5.744689820083988437e-03 -5.943140563395641306e-03 -6.145107395251628649e-03 -6.350486647251721642e-03 -6.559165499141464753e-03 -6.771021921778343222e-03 -6.985924643612998093e-03 -7.203733141569675612e-03 -7.424297657144593790e-03 -7.647459238469862461e-03 -7.873049809014027664e-03 -8.100892263508213675e-03 -8.330800591599837879e-03 -8.562580029643806698e-03 -8.796027240944926870e-03 -9.030930524664316714e-03 -9.267070053498520366e-03 -9.504218140131895712e-03 -9.742139532352539141e-03 -9.980591736608344228e-03 -1.021932536966492847e-02 -1.045808453791047081e-02 -1.069660724373467688e-02 -1.093462581829153860e-02 -1.117186737983758699e-02 -1.140805431672031918e-02 -1.164290479397631257e-02 -1.187613328238456938e-02 -1.210745110871002360e-02 -1.233656702576417345e-02 -1.256318780080601868e-02 -1.278701882070683304e-02 -1.300776471220775610e-02 -1.322512997551016610e-02 -1.343881962935564688e-02 -1.364853986567626971e-02 -1.385399871182627606e-02 -1.405490669834461200e-02 -1.425097753014414360e-02 -1.444192875897750902e-02 -1.462748245499329025e-02 -1.480736587516826193e-02 -1.498131212638297363e-02 -1.514906082089938905e-02 -1.531035872199950319e-02 -1.546496037755506169e-02 -1.561262873931837381e-02 -1.575313576575487415e-02 -1.588626300627801052e-02 -1.601180216479704960e-02 -1.612955564054760135e-02 -1.623933704424385810e-02 -1.634097168766911537e-02 -1.643429704490827550e-02 -1.651916318352101079e-02 -1.659543316405777055e-02 -1.666298340643160986e-02 -1.672170402177694179e-02 -1.677149910855084067e-02 -1.681228701176309612e-02 -1.684400054435730362e-02 -1.686658716990575846e-02 -1.688000914592601223e-02 -1.688424362727476702e-02 -1.687928272922562672e-02 -1.686513354999022093e-02 -1.684181815259564591e-02 -1.680937350618574855e-02 -1.676785138696773592e-02 -1.671731823917834217e-02 -1.665785499659496252e-02 -1.658955686526569079e-02 -1.651253306827726516e-02 -1.642690655352136569e-02 -1.633281366555621589e-02 -1.623040378279167265e-02 -1.611983892135156193e-02 -1.600129330708568651e-02 -1.587495291731594316e-02 -1.574101499400520909e-02 -1.559968753013384057e-02 -1.545118873115691391e-02 -1.529574645349382304e-02 -1.513359762207248937e-02 -1.496498762901061000e-02 -1.479016971556776708e-02 -1.460940433954345877e-02 -1.442295853032777610e-02 -1.423110523383293476e-02 -1.403412264954601897e-02 -1.383229356194508666e-02 -1.362590466851307767e-02 -1.341524590656720597e-02 -1.320060978109434402e-02 -1.298229069574809852e-02 -1.276058428911830758e-02 -1.253578677833143938e-02 -1.230819431197946283e-02 -1.207810233430637800e-02 -1.184580496250627057e-02 -1.161159437890453387e-02 -1.137576023970570185e-02 -1.113858910189741147e-02 -1.090036386980129494e-02 -1.066136326265801869e-02 -1.042186130452666185e-02 -1.018212683766804051e-02 -9.942423060468313228e-03 -9.703007090844179006e-03 -9.464129555954024081e-03 -9.226034208921924176e-03 -8.988957573163418313e-03 -8.753128614784491321e-03 -8.518768443408307814e-03 -8.286090041669014888e-03 -8.055298023498398338e-03 -7.826588421220111516e-03 -7.600148501358137444e-03 -7.376156608961121144e-03 -7.154782040143311574e-03 -6.936184942445647317e-03 -6.720516242528123615e-03 -6.507917600616854210e-03 -6.298521391046356388e-03 -6.092450708160505185e-03 -5.889819396763523209e-03 -5.690732106246285636e-03 -5.495284367452955669e-03 -5.303562691298351409e-03 -5.115644688098415840e-03 -4.931599206533377258e-03 -4.751486491127139902e-03 -4.575358357096119023e-03 -4.403258381396091097e-03 -4.235222108777464758e-03 -4.071277271646213218e-03 -3.911444022520697145e-03 -3.755735177872793814e-03 -3.604156472144905490e-03 -3.456706820743199026e-03 -3.313378590820190584e-03 -3.174157878677865210e-03 -3.039024792644182040e-03 -2.907953740301865830e-03 -2.780913718978204104e-03 -2.657868608437189816e-03 -2.538777464752030137e-03 -2.423594814374563280e-03 -2.312270947459841870e-03 -2.204752209547789638e-03 -2.100981290749197317e-03 -2.000897511630765277e-03 -1.904437105042040747e-03 -1.811533493176735931e-03 -1.722117559211080442e-03 -1.636117912912287298e-03 -1.553461149661343119e-03 -1.474072102384782175e-03 -1.397874085940732734e-03 -1.324789133554473515e-03 -1.254738224947783958e-03 -1.187641505854830160e-03 -1.123418498664314211e-03 -1.061988303973576383e-03 -1.003269792884795789e-03 -9.471817899161431940e-04 -8.936432464421265346e-04 -8.425734046165246367e-04 -7.938919517689302895e-04 -7.475191653013467039e-04 -7.033760481447608789e-04 -6.613844548670786772e-04 -6.214672085529825054e-04 -5.835482086035302055e-04 -5.475525296282325247e-04 -5.134065116252571311e-04 -4.810378416661588289e-04 -4.503756273200988452e-04 -4.213504620691914176e-04 -3.938944829810511966e-04 -3.679414209172563377e-04 -3.434266435670730341e-04 -3.202871916045588164e-04 -2.984618082742340295e-04 -2.778909627157717232e-04 -2.585168673418798257e-04 -2.402834895856841848e-04 -2.231365583346080661e-04 -2.070235653670786467e-04 -1.918937621064246263e-04 -1.776981520032073353e-04 -1.643894788529856935e-04 -1.519222113512732882e-04 -1.402525241813197944e-04 -1.293382759233511711e-04 -1.191389840662069227e-04 -1.096157973939671941e-04 -1.007314660112018580e-04 -9.245030926110451566e-05 -8.473818178091657347e-05 -7.756243792890567723e-05 -7.089189480674914611e-05 -6.469679409053009933e-05 -5.894876287283383834e-05 -5.362077370757777431e-05 -4.868710403838967554e-05 -4.412329518052043203e-05 -3.990611101556511546e-05 -3.601349654765993892e-05 -3.242453645938308713e-05 -2.911941379536826747e-05 -2.607936889162878691e-05 -2.328665865886680769e-05 -2.072451631859581871e-05 -1.837711168176715023e-05 -1.622951205079763704e-05 -1.426764381742816797e-05 -1.247825482074837101e-05 -1.084887752198966027e-05 -9.367793045326451988e-06 -8.023996126950222194e-06 -6.807161008078923810e-06 -5.707608301348209882e-06 -4.716272854191821677e-06 -3.824672627354848263e-06 -3.024878601590580407e-06 -2.309485720861919076e-06 -1.671584875992023487e-06 -1.104735928682114445e-06 -6.029417721171888018e-07 -1.606234210145019852e-07 2.274038790900632402e-07 5.659535362772306785e-07 8.594895058323965685e-07 1.112147210612314036e-06 1.327753507752423844e-06 1.509845722966716138e-06 1.661689775147342629e-06 1.786297415209799679e-06 1.886442604160585396e-06 1.964677056205543346e-06 2.023344973377543918e-06 2.064596998659232204e-06 2.090403414918655328e-06 2.102566617178444772e-06 2.102732885812277881e-06 2.092403488218578568e-06 2.072945136370923697e-06 2.045599827398268812e-06 2.011494094015923474e-06 1.971647691219575707e-06 1.926981745178451728e-06
-1.061629318322347779e-04 -1.143482998222974386e-04 -1.230979021343887750e-04 -1.324450474040932612e-04 -1.424245729165659312e-04 -1.530728821682248364e-04 -1.644279808587596954e-04 -1.765295110736011402e-04 -1.894187834061153506e-04 -2.031388067582484821e-04 -2.177343155481724433e-04 -2.332517940437997539e-04 -2.497394975319034956e-04 -2.672474700241064122e-04 -2.858275581932143605e-04 -3.055334212264979943e-04 -3.264205362764528869e-04 -3.485461991846282976e-04 -3.719695201501993227e-04 -3.967514140122794662e-04 -4.229545848136103152e-04 -4.506435043132620238e-04 -4.798843841175144090e-04 -5.107451411011717114e-04 -5.432953557963325630e-04 -5.776062234321869627e-04 -6.137504973177585182e-04 -6.518024242698307932e-04 -6.918376718005389689e-04 -7.339332467934835255e-04 -7.781674054136425087e-04 -8.246195540149436898e-04 -8.733701408302201475e-04 -9.245005382512416206e-04 -9.780929155318023472e-04 -1.034230101774435582e-03 -1.092995439091001223e-03 -1.154472625859542714e-03 -1.218745550033902133e-03 -1.285898112499035857e-03 -1.356014040503453460e-03 -1.429176691240612810e-03 -1.505468845693688730e-03 -1.584972492902218420e-03 -1.667768604855245996e-03 -1.753936902263016247e-03 -1.843555611508267177e-03 -1.936701213128395231e-03 -2.033448182230882927e-03 -2.133868721296677037e-03 -2.238032485878789935e-03 -2.346006303756605245e-03 -2.457853888159748298e-03 -2.573635545728404205e-03 -2.693407879930120180e-03 -2.817223490704993342e-03 -2.945130671162633947e-03 -3.077173102204234113e-03 -3.213389545991494727e-03 -3.353813539230829886e-03 -3.498473087285630320e-03 -3.647390360171289415e-03 -3.800581391526815234e-03 -3.958055781692719488e-03 -4.119816406057511503e-03 -4.285859129863595941e-03 -4.456172530688306231e-03 -4.630737629835840821e-03 -4.809527633891712631e-03 -4.992507687701841848e-03 -5.179634640044183252e-03 -5.370856823260826071e-03 -5.566113848113133679e-03 -5.765336415111239031e-03 -5.968446143552058776e-03 -6.175355419476739362e-03 -6.385967263728981567e-03 -6.600175221259915563e-03 -6.817863272783195733e-03 -7.038905769835687200e-03 -7.263167394244137397e-03 -7.490503142937718004e-03 -7.720758338978786321e-03 -7.953768669611400999e-03 -8.189360252048107774e-03 -8.427349727630643883e-03 -8.667544384910623456e-03 -8.909742312100600581e-03 -9.153732579246462789e-03 -9.399295450367297494e-03 -9.646202625700641894e-03 -9.894217514078840550e-03 -1.014309553534697116e-02 -1.039258445261482915e-02 -1.064242473401518126e-02 -1.089234994351891313e-02 -1.114208716023439884e-02 -1.139135742549546651e-02 -1.163987621691853561e-02 -1.188735394848717229e-02 -1.213349649560090809e-02 -1.237800574390566719e-02 -1.262058016060659503e-02 -1.286091538685025897e-02 -1.309870484965371812e-02 -1.333364039175229804e-02 -1.356541291763828372e-02 -1.379371305396753962e-02 -1.401823182242326743e-02 -1.423866132304436351e-02 -1.445469542595151716e-02 -1.466603046933809967e-02 -1.487236596153424829e-02 -1.507340528490344264e-02 -1.526885639929014514e-02 -1.545843254270607391e-02 -1.564185292692126319e-02 -1.581884342561454965e-02 -1.598913725273660644e-02 -1.615247562874752227e-02 -1.630860843241017238e-02 -1.645729483584968886e-02 -1.659830392062956739e-02 -1.673141527264456960e-02 -1.685641955369076433e-02 -1.697311904764302326e-02 -1.708132817924966698e-02 -1.718087400364307765e-02 -1.727159666476257849e-02 -1.735334982099253839e-02 -1.742600103643279427e-02 -1.748943213634065671e-02 -1.754353952541263389e-02 -1.758823446770941407e-02 -1.762344332716878070e-02 -1.764910776779748600e-02 -1.766518491278363037e-02 -1.767164746192564917e-02 -1.766848376693106251e-02 -1.765569786429797491e-02 -1.763330946565274185e-02 -1.760135390557910143e-02 -1.755988204713527373e-02 -1.750896014541574244e-02 -1.744866966967325433e-02 -1.737910708467269028e-02 -1.730038359210105472e-02 -1.721262483300706539e-02 -1.711597055238752926e-02 -1.701057422717686465e-02 -1.689660265902829736e-02 -1.677423553340177953e-02 -1.664366494659194964e-02 -1.650509490244082833e-02 -1.635874078058235231e-02 -1.620482877815989861e-02 -1.604359532704281374e-02 -1.587528648864362096e-02 -1.570015732850257167e-02 -1.551847127286286841e-02 -1.533049944950455601e-02 -1.513652001514101050e-02 -1.493681747170666832e-02 -1.473168197387926363e-02 -1.452140863018441981e-02 -1.430629680002441610e-02 -1.408664938895736081e-02 -1.386277214452722763e-02 -1.363497295491012361e-02 -1.340356115259787491e-02 -1.316884682528639793e-02 -1.293114013607512582e-02 -1.269075065501333414e-02 -1.244798670395233509e-02 -1.220315471657764696e-02 -1.195655861540457186e-02 -1.170849920742325287e-02 -1.145927359997727171e-02 -1.120917463835231949e-02 -1.095849036644020932e-02 -1.070750351172857981e-02 -1.045649099574852588e-02 -1.020572347099248621e-02 -9.955464885192451263e-03 -9.705972073725937024e-03 -9.457494380793492542e-03 -9.210273309888571125e-03 -8.964542203957840891e-03 -8.720525955529148665e-03 -8.478440746964901673e-03 -8.238493820881929650e-03 -8.000883280664798994e-03 -7.765797920889130207e-03 -7.533417087364688118e-03 -7.303910566405408950e-03 -7.077438502835687283e-03 -6.854151346149279546e-03 -6.634189824149263129e-03 -6.417684943315527142e-03 -6.204758015069432135e-03 -5.995520707034956466e-03 -5.790075118330916676e-03 -5.588513877870645782e-03 -5.390920264593445678e-03 -5.197368348506272405e-03 -5.007923151374765215e-03 -4.822640825869682103e-03 -4.641568851947603172e-03 -4.464746249224391464e-03 -4.292203804084826144e-03 -4.123964310263150169e-03 -3.960042821626136474e-03 -3.800446915892441609e-03 -3.645176968029959115e-03 -3.494226432085192294e-03 -3.347582130216615257e-03 -3.205224547725534640e-03 -3.067128132904521718e-03 -2.933261600553630204e-03 -2.803588238048233122e-03 -2.678066212879757872e-03 -2.556648880630493781e-03 -2.439285092386611186e-03 -2.325919500638801759e-03 -2.216492862766982885e-03 -2.110942341254811068e-03 -2.009201799829879800e-03 -1.911202094777220009e-03 -1.816871360726023555e-03 -1.726135290262339507e-03 -1.638917406773806196e-03 -1.555139329985484988e-03 -1.474721033698858392e-03 -1.397581095298480215e-03 -1.323636936642313619e-03 -1.252805056002748727e-03 -1.185001250774726702e-03 -1.120140830715837203e-03 -1.058138821530119674e-03 -9.989101586524219180e-04 -9.423698711338533967e-04 -8.884332555702852000e-04 -8.370160400557576444e-04 -7.880345381800785837e-04 -7.414057931255788785e-04 -6.970477119512472064e-04 -6.548791901836627932e-04 -6.148202268630792921e-04 -5.767920302196492821e-04 -5.407171141792586249e-04 -5.065193859206656296e-04 -4.741242247255654974e-04 -4.434585523811490496e-04 -4.144508954103158982e-04 -3.870314394183916760e-04 -3.611320758568013745e-04 -3.366864415137421195e-04 -3.136299510497505107e-04 -2.918998229019587379e-04 -2.714350988851048493e-04 -2.521766578200002463e-04 -2.340672235211689882e-04 -2.170513674750535393e-04 -2.010755065383965632e-04 -1.860878959834237211e-04 -1.720386182122981482e-04 -1.588795674580352132e-04 -1.465644307829017156e-04 -1.350486656781709502e-04 -1.242894745612571010e-04 -1.142457764576338130e-04 -1.048781761457403763e-04 -9.614893103335411958e-05 -8.802191602371223548e-05 -8.046258661912773433e-05 -7.343794049899790360e-05 -6.691647779802947478e-05 -6.086816029930373873e-05 -5.526436974547165807e-05 -5.007786546004204677e-05 -4.528274145939774960e-05 -4.085438322492875198e-05 -3.676942429355103113e-05 -3.300570281391345783e-05 -2.954221820484321474e-05 -2.635908804205546054e-05 -2.343750528890642878e-05 -2.075969597701436120e-05 -1.830887743293623614e-05 -1.606921713779944837e-05 -1.402579229784494834e-05 -1.216455019528009710e-05 -1.047226938065137848e-05 -8.936521760153844118e-06 -7.545635623899085199e-06 -6.288659654158621320e-06 -5.155327945999890681e-06 -4.136026066527380695e-06 -3.221758173127947723e-06 -2.404115205697567612e-06 -1.675244162784598540e-06 -1.027818466915480405e-06 -4.550094200662656735e-07 4.954125371048165207e-08 4.917477851000980174e-07 8.771056656600666716e-07 1.210715896112785157e-06 1.497308192296750487e-06 1.741263166643440280e-06 1.946633505142150780e-06 2.117164161587397596e-06 2.256311592488458083e-06 2.367262057374517398e-06 2.452949010363403777e-06 2.516069609792081805e-06 2.559100373448845474e-06 2.584312007509819826e-06 2.593783437683871111e-06 2.589415071320288432e-06 2.572941319345687728e-06 2.545942406883980880e-06 2.509855501285276185e-06 2.465985186059376191e-06 2.415513308886231082e-06 2.359508231470494534e-06 2.298933508528639747e-06
-1.092858799472965278e-04 -1.177259812375980259e-04 -1.267490507140431560e-04 -1.363895958373928237e-04 -1.466837147275369387e-04 -1.576691357893786945e-04 -1.693852557494354694e-04 -1.818731758547039118e-04 -1.951757359738947705e-04 -2.093375463300172282e-04 -2.244050165825802834e-04 -2.404263819674020081e-04 -2.574517261923533334e-04 -2.755330007783146477e-04 -2.947240405263326754e-04 -3.150805747845424705e-04 -3.366602341818795822e-04 -3.595225524901760907e-04 -3.837289632718737884e-04 -4.093427909675332091e-04 -4.364292360755363492e-04 -4.650553540761035863e-04 -4.952900277529673602e-04 -5.272039325689101838e-04 -5.608694947559911400e-04 -5.963608417876953109e-04 -6.337537449085914364e-04 -6.731255534073866519e-04 -7.145551203316626758e-04 -7.581227193571246116e-04 -8.039099525408632471e-04 -8.519996487071565539e-04 -9.024757522355563106e-04 -9.554232020446187237e-04 -1.010927800590537230e-03 -1.069076072728299695e-03 -1.129955114313529541e-03 -1.193652430456307659e-03 -1.260255763373447193e-03 -1.329852909823331765e-03 -1.402531528147244085e-03 -1.478378934982928347e-03 -1.557481891760229779e-03 -1.639926381134447671e-03 -1.725797373560827505e-03 -1.815178584262982153e-03 -1.908152220898918497e-03 -2.004798722280714315e-03 -2.105196488557071685e-03 -2.209421603322566426e-03 -2.317547548172305388e-03 -2.429644910276289576e-03 -2.545781083603638334e-03 -2.666019964482368478e-03 -2.790421642236079816e-03 -2.919042085693455968e-03 -3.051932826420505635e-03 -3.189140639578102749e-03 -3.330707223358369586e-03 -3.476668878002821088e-03 -3.627056185452045244e-03 -3.781893690721232961e-03 -3.941199586137403635e-03 -4.104985399612552481e-03 -4.273255688161788080e-03 -4.446007737906344619e-03 -4.623231271828290995e-03 -4.804908166565778627e-03 -4.991012179555386584e-03 -5.181508687840185451e-03 -5.376354439869452349e-03 -5.575497321617224611e-03 -5.778876138342549720e-03 -5.986420413303926782e-03 -6.198050204723773611e-03 -6.413675942275852589e-03 -6.633198284339239525e-03 -6.856507997226366120e-03 -7.083485857550154627e-03 -7.314002578846198407e-03 -7.547918763509918298e-03 -7.785084881046557166e-03 -8.025341273562826977e-03 -8.268518189354014114e-03 -8.514435845358990160e-03 -8.762904519168371667e-03 -9.013724671177903922e-03 -9.266687097380895896e-03 -9.521573113190018312e-03 -9.778154768570355634e-03 -1.003619509465317194e-02 -1.029544838188324943e-02 -1.055566048963273509e-02 -1.081656918709155736e-02 -1.107790452511913347e-02 -1.133938923861504619e-02 -1.160073917883776284e-02 -1.186166377497160397e-02 -1.212186652411287313e-02 -1.238104550871754923e-02 -1.263889394042568004e-02 -1.289510072905218283e-02 -1.314935107541087903e-02 -1.340132708651896147e-02 -1.365070841161334161e-02 -1.389717289729915095e-02 -1.414039726004442943e-02 -1.438005777413497825e-02 -1.461583097310926137e-02 -1.484739436260647250e-02 -1.507442714248146201e-02 -1.529661093596875604e-02 -1.551363052361531304e-02 -1.572517457964759183e-02 -1.593093640839420358e-02 -1.613061467835063753e-02 -1.632391415144791164e-02 -1.651054640507270549e-02 -1.669023054438256715e-02 -1.686269390246679031e-02 -1.702767272592111553e-02 -1.718491284343292083e-02 -1.733417031501263347e-02 -1.747521205955731086e-02 -1.760781645849264845e-02 -1.773177393331070578e-02 -1.784688749490176765e-02 -1.795297326266932433e-02 -1.804986095151801806e-02 -1.813739432491312184e-02 -1.821543161232854272e-02 -1.828384588952597367e-02 -1.834252542024138524e-02 -1.839137395799516836e-02 -1.843031100688881027e-02 -1.845927204040280489e-02 -1.847820867736718956e-02 -1.848708881443711025e-02 -1.848589671456939490e-02 -1.847463305116292531e-02 -1.845331490769343621e-02 -1.842197573284245007e-02 -1.838066525128889683e-02 -1.832944933050010411e-02 -1.826840980402518258e-02 -1.819764425195801935e-02 -1.811726573939775181e-02 -1.802740251389122264e-02 -1.792819766299410394e-02 -1.781980873323367812e-02 -1.770240731189652583e-02 -1.757617857319795918e-02 -1.744132079051583656e-02 -1.729804481648948219e-02 -1.714657353289372743e-02 -1.698714127229858373e-02 -1.681999321361581090e-02 -1.664538475371500972e-02 -1.646358085736258220e-02 -1.627485538779776392e-02 -1.607949042030970555e-02 -1.587777554121918080e-02 -1.567000713469682283e-02 -1.545648765986751272e-02 -1.523752492065768779e-02 -1.501343133083836434e-02 -1.478452317670251627e-02 -1.455111987979111621e-02 -1.431354326204701058e-02 -1.407211681573212851e-02 -1.382716498038921368e-02 -1.357901242906692924e-02 -1.332798336595579156e-02 -1.307440083750322640e-02 -1.281858605898911208e-02 -1.256085775844955309e-02 -1.230153153973630176e-02 -1.204091926639348081e-02 -1.177932846792196023e-02 -1.151706176988621586e-02 -1.125441634919891777e-02 -1.099168341579564827e-02 -1.072914772178711756e-02 -1.046708709904862686e-02 -1.020577202607841037e-02 -9.945465224827261530e-03 -9.686421288072811012e-03 -9.428886337783515606e-03 -9.173097714790365634e-03 -8.919283699958861777e-03 -8.667663266931200164e-03 -8.418445866388474946e-03 -8.171831241666248705e-03 -7.928009275444288656e-03 -7.687159867122892419e-03 -7.449452840394716994e-03 -7.215047880422523555e-03 -6.984094499940158435e-03 -6.756732033506872293e-03 -6.533089659063429436e-03 -6.313286445863464623e-03 -6.097431427784370805e-03 -5.885623700959637106e-03 -5.677952544618714709e-03 -5.474497563970848364e-03 -5.275328853926854709e-03 -5.080507182416679583e-03 -4.890084192030643394e-03 -4.704102618689673214e-03 -4.522596526032428808e-03 -4.345591554197052175e-03 -4.173105181670459796e-03 -4.005146998879194863e-03 -3.841718992202940511e-03 -3.682815837103499239e-03 -3.528425199079693233e-03 -3.378528041180212018e-03 -3.233098936833192841e-03 -3.092106386781999939e-03 -2.955513138950955233e-03 -2.823276510103323294e-03 -2.695348708194716166e-03 -2.571677154369694622e-03 -2.452204803595847346e-03 -2.336870462978744758e-03 -2.225609106852050999e-03 -2.118352187789425932e-03 -2.015027942738609797e-03 -1.915561693532752364e-03 -1.819876141089092885e-03 -1.727891652660956158e-03 -1.639526541564398886e-03 -1.554697338856447092e-03 -1.473319056496814666e-03 -1.395305441579092415e-03 -1.320569221270995403e-03 -1.249022338155216525e-03 -1.180576175713436227e-03 -1.115141773745463149e-03 -1.052630033563027503e-03 -9.929519128439275640e-04 -9.360186100759752478e-04 -8.817417385624127385e-04 -8.300334900001467807e-04 -7.808067876799210626e-04 -7.339754293929456712e-04 -6.894542201615842109e-04 -6.471590949425576290e-04 -6.070072314794992081e-04 -5.689171535078497164e-04 -5.328088245388748522e-04 -4.986037324709261670e-04 -4.662249652954152156e-04 -4.355972781817243704e-04 -4.066471522401634534e-04 -3.793028452746336886e-04 -3.534944348472160566e-04 -3.291538539855335451e-04 -3.062149198703300462e-04 -2.846133558456294594e-04 -2.642868070969285935e-04 -2.451748503443566362e-04 -2.272189978977140652e-04 -2.103626964187688337e-04 -1.945513207333793098e-04 -1.797321630319190396e-04 -1.658544177912428736e-04 -1.528691627451871484e-04 -1.407293362233549578e-04 -1.293897111698886484e-04 -1.188068661451101976e-04 -1.089391536034130107e-04 -9.974666573075245657e-05 -9.119119811452238811e-05 -8.323621150766645710e-05 -7.584679193760378389e-05 -6.898960939901143665e-05 -6.263287535783143307e-05 -5.674629928203220981e-05 -5.130104440281923301e-05 -4.626968289812694290e-05 -4.162615067844808943e-05 -3.734570194339367180e-05 -3.340486366585877445e-05 -2.978139014938299331e-05 -2.645421779321928537e-05 -2.340342018884214833e-05 -2.061016366114305608e-05 -1.805666335739683262e-05 -1.572613997728675172e-05 -1.360277722783309089e-05 -1.167168007802096442e-05 -9.918833879269856632e-06 -8.331064409633393995e-06 -6.895998891785642563e-06 -5.602028027422913413e-06 -4.438269083707024442e-06 -3.394530060784078549e-06 -2.461274963234319350e-06 -1.629590192537957855e-06 -8.911520722700652663e-07 -2.381955127596330446e-07 3.365161826473200672e-07 8.397203718061331941e-07 1.277682994420287159e-06 1.656225368580738528e-06 1.980749875842767417e-06 2.256264550345181434e-06 2.487406590032702753e-06 2.678464810303269025e-06 2.833401062390087142e-06 2.955870640510955000e-06 3.049241703296013176e-06 3.116613736250494542e-06 3.160835083038359347e-06 3.184519574198633700e-06 3.190062282545098245e-06 3.179654434964138122e-06 3.155297510629161420e-06 3.118816555806568193e-06 3.071872745449848077e-06 3.015975221677778625e-06 2.952492239021028876e-06 2.882661646010733120e-06 2.807600732282602937e-06 2.728315469891121743e-06
-1.124488069091096707e-04 -1.211475322109226279e-04 -1.304482994649559747e-04 -1.403868410216263312e-04 -1.510005435756948294e-04 -1.623284899368704196e-04 -1.744114991931922565e-04 -1.872921650099824661e-04 -2.010148917951334641e-04 -2.156259284497784269e-04 -2.311733994120885986e-04 -2.477073326910862738e-04 -2.652796845771032220e-04 -2.839443607059115413e-04 -3.037572331446869727e-04 -3.247761531600106976e-04 -3.470609593210519594e-04 -3.706734805851374069e-04 -3.956775340081039984e-04 -4.221389167183161283e-04 -4.501253917910899723e-04 -4.797066676595879262e-04 -5.109543706992229328e-04 -5.439420106251739761e-04 -5.787449383470786007e-04 -6.154402959312249219e-04 -6.541069583288648334e-04 -6.948254665395868458e-04 -7.376779518911834484e-04 -7.827480511321270639e-04 -8.301208120497745920e-04 -8.798825893467036169e-04 -9.321209305293529394e-04 -9.869244515872072163e-04 -1.044382702267403250e-03 -1.104586020778681142e-03 -1.167625377790089619e-03 -1.233592209623901939e-03 -1.302578240578507402e-03 -1.374675294355911072e-03 -1.449975094609563071e-03 -1.528569054671552680e-03 -1.610548056563838957e-03 -1.696002219445658966e-03 -1.785020657698833772e-03 -1.877691228903958847e-03 -1.974100272013364424e-03 -2.074332336081177123e-03 -2.178469899966237536e-03 -2.286593083480545352e-03 -2.398779350513063641e-03 -2.515103204716932078e-03 -2.635635878406367497e-03 -2.760445015367790633e-03 -2.889594348347914853e-03 -3.023143372038869167e-03 -3.161147012437052692e-03 -3.303655293507882455e-03 -3.450713002142224983e-03 -3.602359352442464392e-03 -3.758627650425637890e-03 -3.919544960278313096e-03 -4.085131773342041105e-03 -4.255401681049001718e-03 -4.430361053064898677e-03 -4.610008721929166262e-03 -4.794335675511825559e-03 -4.983324758630315598e-03 -5.176950385189366122e-03 -5.375178262220702170e-03 -5.577965127208315763e-03 -5.785258500087636820e-03 -5.996996451303740136e-03 -6.213107387304300441e-03 -6.433509854827003036e-03 -6.658112365318607714e-03 -6.886813240793715138e-03 -7.119500482404979638e-03 -7.356051662953661321e-03 -7.596333844519549162e-03 -7.840203522332221328e-03 -8.087506595942135432e-03 -8.338078368679372257e-03 -8.591743576310803543e-03 -8.848316445722729726e-03 -9.107600784366093327e-03 -9.369390101105500718e-03 -9.633467759011350023e-03 -9.899607160527498784e-03 -1.016757196533446192e-02 -1.043711634111147563e-02 -1.070798524727972593e-02 -1.097991475168429328e-02 -1.125263238004444062e-02 -1.152585749787142511e-02 -1.179930172442029968e-02 -1.207266937810807725e-02 -1.234565795269589213e-02 -1.261795862339734446e-02 -1.288925678194097028e-02 -1.315923259948092311e-02 -1.342756161611857735e-02 -1.369391535566835336e-02 -1.395796196417541275e-02 -1.421936687057063532e-02 -1.447779346773080469e-02 -1.473290381210018256e-02 -1.498435933992271415e-02 -1.523182159803494751e-02 -1.547495298707693423e-02 -1.571341751489364544e-02 -1.594688155782284303e-02 -1.617501462749782945e-02 -1.639749014073481684e-02 -1.661398619002629751e-02 -1.682418631212292265e-02 -1.702778025215852253e-02 -1.722446472075531490e-02 -1.741394414154008238e-02 -1.759593138650666910e-02 -1.777014849667626559e-02 -1.793632738553398165e-02 -1.809421052275914099e-02 -1.824355159581612235e-02 -1.838411614703382851e-02 -1.851568218387341161e-02 -1.863804076016658401e-02 -1.875099652619957244e-02 -1.885436824562048558e-02 -1.894798927726035892e-02 -1.903170802007949150e-02 -1.910538831958063372e-02 -1.916890983416832603e-02 -1.922216836007911711e-02 -1.926507611365888342e-02 -1.929756196992154366e-02 -1.931957165648599817e-02 -1.933106790215554857e-02 -1.933203053957504094e-02 -1.932245656157435126e-02 -1.930236013098227468e-02 -1.927177254387194005e-02 -1.923074214637490384e-02 -1.917933420537779043e-02 -1.911763073358947046e-02 -1.904573026963920709e-02 -1.896374761403499601e-02 -1.887181352197637996e-02 -1.877007435417591893e-02 -1.865869168699837641e-02 -1.853784188337438688e-02 -1.840771562608715245e-02 -1.826851741516366881e-02 -1.812046503122769284e-02 -1.796378896678785600e-02 -1.779873182754152308e-02 -1.762554770587234504e-02 -1.744450152880641647e-02 -1.725586838276888663e-02 -1.705993281754820956e-02 -1.685698813193054618e-02 -1.664733564350993900e-02 -1.643128394521252422e-02 -1.620914815109404314e-02 -1.598124913397941729e-02 -1.574791275751206629e-02 -1.550946910516786369e-02 -1.526625170876551134e-02 -1.501859677897101827e-02 -1.476684244025006261e-02 -1.451132797266755682e-02 -1.425239306287078185e-02 -1.399037706651927622e-02 -1.372561828434395656e-02 -1.345845325392869794e-02 -1.318921605921128358e-02 -1.291823765959684324e-02 -1.264584524046802501e-02 -1.237236158676045458e-02 -1.209810448115245830e-02 -1.182338612829363436e-02 -1.154851260636926766e-02 -1.127378334716700771e-02 -1.099949064567958164e-02 -1.072591920014306748e-02 -1.045334568327555870e-02 -1.018203834534586565e-02 -9.912256649567432326e-03 -9.644250940179555781e-03 -9.378262143446232380e-03 -9.114521501674105464e-03 -8.853250340224645340e-03 -8.594659867372995629e-03 -8.338951006747408884e-03 -8.086314261968567327e-03 -7.836929612998897593e-03 -7.590966443607666432e-03 -7.348583499258999271e-03 -7.109928874637371811e-03 -6.875140029938411196e-03 -6.644343834972811849e-03 -6.417656640057524224e-03 -6.195184372601423954e-03 -5.977022658232938011e-03 -5.763256965263472906e-03 -5.553962771234667237e-03 -5.349205750258089268e-03 -5.149041979823174020e-03 -4.953518165724077327e-03 -4.762671883736465522e-03 -4.576531836663149354e-03 -4.395118125361081700e-03 -4.218442532362030525e-03 -4.046508816705351660e-03 -3.879313018612324908e-03 -3.716843772648765771e-03 -3.559082628044108344e-03 -3.406004374862129855e-03 -3.257577374749551051e-03 -3.113763895023824013e-03 -2.974520444900785512e-03 -2.839798112705016475e-03 -2.709542902951605093e-03 -2.583696072236215616e-03 -2.462194462921063042e-03 -2.344970833657394026e-03 -2.231954185839273193e-03 -2.123070085139603172e-03 -2.018240977336160057e-03 -1.917386497692950310e-03 -1.820423773220459064e-03 -1.727267717196417267e-03 -1.637831315386762245e-03 -1.552025903464203903e-03 -1.469761435178490016e-03 -1.390946740888773401e-03 -1.315489776123102833e-03 -1.243297859883733423e-03 -1.174277902468986307e-03 -1.108336622632541358e-03 -1.045380753949732124e-03 -9.853172403066861023e-04 -9.280534204727357035e-04 -8.734972017585734870e-04 -8.215572228026323497e-04 -7.721430055657369819e-04 -7.251650966492038854e-04 -6.805351980844315772e-04 -6.381662877722044103e-04 -5.979727297779026049e-04 -5.598703747141913888e-04 -5.237766504656891182e-04 -4.896106435308395345e-04 -4.572931712743152606e-04 -4.267468453993244213e-04 -3.978961269628734964e-04 -3.706673732685218658e-04 -3.449888769807029666e-04 -3.207908978120228567e-04 -2.980056871405182628e-04 -2.765675059175267542e-04 -2.564126362287301518e-04 -2.374793868713060622e-04 -2.197080933088516844e-04 -2.030411123631267203e-04 -1.874228119976918184e-04 -1.727995565433058359e-04 -1.591196877086773235e-04 -1.463335017128100603e-04 -1.343932228669775979e-04 -1.232529739253221900e-04 -1.128687435132936753e-04 -1.031983509328021154e-04 -9.420140863201968912e-05 -8.583928261644173992e-05 -7.807505106610132626e-05 -7.087346141183901820e-05 -6.420088611135702167e-05 -5.802527735344431645e-05 -5.231612090639223029e-05 -4.704438931421491823e-05 -4.218249463196174944e-05 -3.770424087918398015e-05 -3.358477637853881921e-05 -2.980054613466234781e-05 -2.632924439680095176e-05 -2.314976753735545158e-05 -2.024216736745103470e-05 -1.758760499994128484e-05 -1.516830535992339017e-05 -1.296751243287643529e-05 -1.096944533098004874e-05 -9.159255249020506137e-06 -7.522983372563883431e-06 -6.047519792778834855e-06 -4.720563474426185072e-06 -3.530583316101477682e-06 -2.466780334820794260e-06 -1.519051000475517217e-06 -6.779517395433229984e-07 6.533537827516483737e-08 7.190357621315672363e-07 1.290814227356297246e-06 1.787805729091449897e-06 2.216644907414819604e-06 2.583494452909635152e-06 2.894072305045900474e-06 3.153677698817360716e-06 3.367216077826973839e-06 3.539222894460581967e-06 3.673886319936499656e-06 3.775068888893671724e-06 3.846328104792243690e-06 3.890936033766440345e-06 3.911897915704221429e-06 3.911969822249347010e-06 3.893675392140007111e-06 3.859321674833151032e-06 3.811014113726275558e-06 3.750670700493509724e-06 3.680035332114746466e-06 3.600690402106415515e-06 3.514068657273344380e-06 3.421464351006246597e-06 3.324043723757204426e-06 3.222854840848621734e-06
-1.156499069250533707e-04 -1.246110223610481294e-04 -1.341935863726267312e-04 -1.444345819998309037e-04 -1.553727119898088555e-04 -1.670484427940215999e-04 -1.795040469420763733e-04 -1.927836435260676126e-04 -2.069332365166738055e-04 -2.220007506199331282e-04 -2.380360643717022054e-04 -2.550910401553399781e-04 -2.732195508172937412e-04 -2.924775025450655915e-04 -3.129228536625905778e-04 -3.346156289895259035e-04 -3.576179294033491642e-04 -3.819939362367050922e-04 -4.078099101371264424e-04 -4.351341840122890199e-04 -4.640371496813981245e-04 -4.945912378522470754e-04 -5.268708910441322795e-04 -5.609525290791059172e-04 -5.969145067682724579e-04 -6.348370634259779778e-04 -6.748022638529093103e-04 -7.168939304394826443e-04 -7.611975660534074043e-04 -8.078002673902111123e-04 -8.567906284827029066e-04 -9.082586340850299289e-04 -9.622955426691389563e-04 -1.018993758796095774e-03 -1.078446694651998515e-03 -1.140748620568004558e-03 -1.205994504376358767e-03 -1.274279839489360746e-03 -1.345700461625583700e-03 -1.420352354147788728e-03 -1.498331442019373676e-03 -1.579733374431008166e-03 -1.664653296196314533e-03 -1.753185608064602129e-03 -1.845423716150127163e-03 -1.941459770730483972e-03 -2.041384394721730382e-03 -2.145286402194435029e-03 -2.253252507352545252e-03 -2.365367024456182469e-03 -2.481711559229165306e-03 -2.602364692352754361e-03 -2.727401655708009548e-03 -2.856894002089941948e-03 -2.990909269177790229e-03 -3.129510638605643470e-03 -3.272756591037203049e-03 -3.420700558206701825e-03 -3.573390572944478826e-03 -3.730868918260665454e-03 -3.893171776612788359e-03 -4.060328880533025167e-03 -4.232363165837735308e-03 -4.409290428685362986e-03 -4.591118987788742230e-03 -4.777849353123310785e-03 -4.969473902504393560e-03 -5.165976567432788331e-03 -5.367332529629809459e-03 -5.573507929698378292e-03 -5.784459589357563228e-03 -6.000134748701823478e-03 -6.220470819934442036e-03 -6.445395159016163548e-03 -6.674824856654783777e-03 -6.908666550039461833e-03 -7.146816256694560852e-03 -7.389159231791547072e-03 -7.635569850214058048e-03 -7.885911514620919452e-03 -8.140036590693639634e-03 -8.397786370690260571e-03 -8.658991066354981836e-03 -8.923469832153979250e-03 -9.191030819721758560e-03 -9.461471264309876880e-03 -9.734577603930736484e-03 -1.001012563178414923e-02 -1.028788068244369455e-02 -1.056759785216348189e-02 -1.084902225354503029e-02 -1.113188930467824342e-02 -1.141592505274101506e-02 -1.170084653190878003e-02 -1.198636215528958542e-02 -1.227217214046189518e-02 -1.255796896805242563e-02 -1.284343787265059510e-02 -1.312825736521459202e-02 -1.341209978598334636e-02 -1.369463188676881341e-02 -1.397551544136457422e-02 -1.425440788267151940e-02 -1.453096296500853458e-02 -1.480483144994779350e-02 -1.507566181389033595e-02 -1.534310097547904143e-02 -1.560679504083353590e-02 -1.586639006448593153e-02 -1.612153282379759703e-02 -1.637187160454692952e-02 -1.661705699529590283e-02 -1.685674268807054246e-02 -1.709058628282708950e-02 -1.731825009312256552e-02 -1.753940195036565730e-02 -1.775371600399211491e-02 -1.796087351488824188e-02 -1.816056363937654239e-02 -1.835248420108031436e-02 -1.853634244799776815e-02 -1.871185579214239628e-02 -1.887875252914377605e-02 -1.903677253525293614e-02 -1.918566793925705408e-02 -1.932520376688116881e-02 -1.945515855533840044e-02 -1.957532493578466662e-02 -1.968551018153943608e-02 -1.978553672004894001e-02 -1.987524260669356474e-02 -1.995448195867484398e-02 -2.002312534735996991e-02 -2.008106014761166375e-02 -2.012819084278892959e-02 -2.016443928426732077e-02 -2.018974490449686535e-02 -2.020406488278967891e-02 -2.020737426320700150e-02 -2.019966602409655268e-02 -2.018095109901404602e-02 -2.015125834894725479e-02 -2.011063448594584135e-02 -2.005914394844440438e-02 -1.999686872874906901e-02 -1.992390815333891160e-02 -1.984037861681044179e-02 -1.974641327046730219e-02 -1.964216166672552721e-02 -1.952778936066781879e-02 -1.940347747023677544e-02 -1.926942219670613535e-02 -1.912583430721062280e-02 -1.897293858124800975e-02 -1.881097322319059961e-02 -1.864018924295765198e-02 -1.846084980710444023e-02 -1.827322956267663986e-02 -1.807761393626193536e-02 -1.787429841074152786e-02 -1.766358778230422977e-02 -1.744579540033419987e-02 -1.722124239281941013e-02 -1.699025687995289746e-02 -1.675317317861134067e-02 -1.651033100039680374e-02 -1.626207464591673466e-02 -1.600875219795574664e-02 -1.575071471615917262e-02 -1.548831543580516529e-02 -1.522190897318726963e-02 -1.495185054006561466e-02 -1.467849516957068882e-02 -1.440219695586091031e-02 -1.412330830974404053e-02 -1.384217923237298503e-02 -1.355915660902008713e-02 -1.327458352482113746e-02 -1.298879860426079870e-02 -1.270213537604717759e-02 -1.241492166489418895e-02 -1.212747901159753026e-02 -1.184012212265446798e-02 -1.155315835053908301e-02 -1.126688720560488008e-02 -1.098159990044558949e-02 -1.069757892740398966e-02 -1.041509766977757011e-02 -1.013442004713049731e-02 -9.855800194983117823e-03 -9.579482179014850093e-03 -9.305699743783583944e-03 -9.034676095835605242e-03 -8.766623720955015603e-03 -8.501744235181006928e-03 -8.240228269105732972e-03 -7.982255384855460600e-03 -7.727994025053022339e-03 -7.477601492961552174e-03 -7.231223962917285135e-03 -6.988996520074033242e-03 -6.751043228403448906e-03 -6.517477225823585345e-03 -6.288400845264189784e-03 -6.063905760419614939e-03 -5.844073154890491034e-03 -5.628973913372719261e-03 -5.418668833516318215e-03 -5.213208857048804747e-03 -5.012635318735801301e-03 -4.816980211737231267e-03 -4.626266467909516227e-03 -4.440508251602316367e-03 -4.259711265503647940e-03 -4.083873067097182862e-03 -3.912983394312563590e-03 -3.747024498970668877e-03 -3.585971486653021564e-03 -3.429792661655836974e-03 -3.278449875725061163e-03 -3.131898879308947850e-03 -2.990089674108092725e-03 -2.852966865749955415e-03 -2.720470015464840786e-03 -2.592533989692622724e-03 -2.469089306604491194e-03 -2.350062478580326828e-03 -2.235376349740615665e-03 -2.124950427691054897e-03 -2.018701208697964641e-03 -1.916542495573533410e-03 -1.818385707610451624e-03 -1.724140181966364593e-03 -1.633713465959000296e-03 -1.547011599792231986e-03 -1.463939389292472429e-03 -1.384400668292143236e-03 -1.308298550353428902e-03 -1.235535669580269764e-03 -1.166014410319403177e-03 -1.099637125602602201e-03 -1.036306344231084252e-03 -9.759249664502400159e-04 -9.183964482072099877e-04 -8.636249740263207643e-04 -8.115156185771302310e-04 -7.619744970471839084e-04 -7.149089044664841235e-04 -6.702274441628585299e-04 -6.278401455571611112e-04 -5.876585715344454387e-04 -5.495959156517257185e-04 -5.135670894652053561e-04 -4.794888002793556156e-04 -4.472796196375082665e-04 -4.168600428885002227e-04 -3.881525401764185758e-04 -3.610815992109563739e-04 -3.355737601840626510e-04 -3.115576432048357595e-04 -2.889639686288948033e-04 -2.677255706608803283e-04 -2.477774046095054285e-04 -2.290565481736371763e-04 -2.115021971354811930e-04 -1.950556558331254051e-04 -1.796603227795335949e-04 -1.652616717888095738e-04 -1.518072289631021725e-04 -1.392465458851694933e-04 -1.275311693523725753e-04 -1.166146079778205321e-04 -1.064522959737251189e-04 -9.700155442073462491e-05 -8.822155031527277027e-05 -8.007325367476267764e-05 -7.251939296814671255e-05 -6.552440912644264936e-05 -5.905440837520854156e-05 -5.307711411788422349e-05 -4.756181808600884876e-05 -4.247933095942157527e-05 -3.780193264674938674e-05 -3.350332240382190228e-05 -2.955856895522056689e-05 -2.594406077194020193e-05 -2.263745664622932079e-05 -1.961763669305662672e-05 -1.686465389638301064e-05 -1.435968630752839219e-05 -1.208498999241720145e-05 -1.002385281439700096e-05 -8.160549129661250528e-06 -6.480295463080433169e-06 -4.969207223464901918e-06 -3.614256508954508357e-06 -2.403231045351715171e-06 -1.324694292796028267e-06 -3.679467492028029498e-07 4.770115276328613430e-07 1.219517163450511873e-06 1.868278466294949570e-06 2.431409175706274769e-06 2.916460962215886252e-06 3.330454681449429707e-06 3.679910391174156132e-06 3.970876143287183904e-06 4.208955566046760269e-06 4.399334254811068266e-06 4.546804992184619864e-06 4.655791820800969535e-06 4.730372994002519639e-06 4.774302831434756570e-06 4.791032508067127500e-06 4.783729806403639528e-06 4.755297862667316377e-06 4.708392938551460906e-06 4.645441250741703501e-06 4.568654890840625601e-06 4.480046868587025661e-06 4.381445311367901805e-06 4.274506852986848634e-06 4.160729244489966657e-06 4.041463219574313600e-06 3.917923646723087269e-06 3.791199999739576558e-06
-1.188872683774067936e-04 -1.281144063396168209e-04 -1.379827246073133144e-04 -1.485304823987067442e-04 -1.597977256788454803e-04 -1.718263334665885483e-04 -1.846600625039656642e-04 -1.983445900127434795e-04 -2.129275542497612288e-04 -2.284585925596422913e-04 -2.449893766109375670e-04 -2.625736444896529923e-04 -2.812672293126376472e-04 -3.011280840124652865e-04 -3.222163019354073467e-04 -3.445941328849593172e-04 -3.683259942352085613e-04 -3.934784767313211432e-04 -4.201203445886039713e-04 -4.483225294971178855e-04 -4.781581181358451936e-04 -5.097023327989177706e-04 -5.430325047367181744e-04 -5.782280398166637133e-04 -6.153703761124528805e-04 -6.545429330365360896e-04 -6.958310516386209503e-04 -7.393219257033595932e-04 -7.851045232929218087e-04 -8.332694983951998736e-04 -8.839090923558018224e-04 -9.371170247919913829e-04 -9.929883737093258417e-04 -1.051619444566908408e-03 -1.113107628065093755e-03 -1.177551246460017097e-03 -1.245049388242573316e-03 -1.315701731055488131e-03 -1.389608352760636099e-03 -1.466869530610077563e-03 -1.547585528518110980e-03 -1.631856372477874387e-03 -1.719781614214853979e-03 -1.811460083220583182e-03 -1.906989627363082701e-03 -2.006466842325711503e-03 -2.109986790183251623e-03 -2.217642707482727054e-03 -2.329525703256597746e-03 -2.445724447457503156e-03 -2.566324850366045410e-03 -2.691409733586243476e-03 -2.821058493307011545e-03 -2.955346756571528271e-03 -3.094346031360221266e-03 -3.238123351355987143e-03 -3.386740916322665811e-03 -3.540255729088918977e-03 -3.698719230189105242e-03 -3.862176931270666202e-03 -4.030668048432727718e-03 -4.204225136713439850e-03 -4.382873726993375893e-03 -4.566631966628435096e-03 -4.755510265168329254e-03 -4.949510946554883800e-03 -5.148627909228270169e-03 -5.352846295597964155e-03 -5.562142172358997688e-03 -5.776482223151776889e-03 -5.995823455076102620e-03 -6.220112920575632948e-03 -6.449287456208586261e-03 -6.683273439813048819e-03 -6.921986567560955463e-03 -7.165331652373350263e-03 -7.413202445140968169e-03 -7.665481480157724375e-03 -7.922039946131229429e-03 -8.182737584083296309e-03 -8.447422613394275914e-03 -8.715931687179122311e-03 -8.988089878108958264e-03 -9.263710695711035309e-03 -9.542596136091385101e-03 -9.824536764929550289e-03 -1.010931183449228186e-02 -1.039668943530507733e-02 -1.068642668300579315e-02 -1.097826994078412825e-02 -1.127195507768573128e-02 -1.156720776292900765e-02 -1.186374379624842608e-02 -1.216126947413967256e-02 -1.245948199174066670e-02 -1.275806987993841589e-02 -1.305671347714570073e-02 -1.335508543504482573e-02 -1.365285125744766619e-02 -1.394966987127393282e-02 -1.424519422850340118e-02 -1.453907193781240823e-02 -1.483094592446316043e-02 -1.512045511687476126e-02 -1.540723515816968918e-02 -1.569091914085894018e-02 -1.597113836270383849e-02 -1.624752310167337441e-02 -1.651970340780397825e-02 -1.678730990966376818e-02 -1.704997463302706032e-02 -1.730733182927722894e-02 -1.755901881097760714e-02 -1.780467679198206518e-02 -1.804395172939872102e-02 -1.827649516467345220e-02 -1.850196506102382357e-02 -1.872002663443023823e-02 -1.893035317537843099e-02 -1.913262685854738229e-02 -1.932653953764894642e-02 -1.951179352264947528e-02 -1.968810233664070736e-02 -1.985519144967630781e-02 -2.001279898695133841e-02 -2.016067640877561296e-02 -2.029858915987660384e-02 -2.042631728566428329e-02 -2.054365601319774887e-02 -2.065041629471181875e-02 -2.074642531168993317e-02 -2.083152693760794566e-02 -2.090558215762007566e-02 -2.096846944361349663e-02 -2.102008508322090671e-02 -2.106034346155001222e-02 -2.108917729456420351e-02 -2.110653781322985312e-02 -2.111239489773030290e-02 -2.110673716123549065e-02 -2.108957198290664636e-02 -2.106092549000852104e-02 -2.102084248919426634e-02 -2.096938634722130684e-02 -2.090663882154779676e-02 -2.083269984144886858e-02 -2.074768724047791960e-02 -2.065173644128062008e-02 -2.054500009394656310e-02 -2.042764766925508207e-02 -2.029986500833694252e-02 -2.016185383043116869e-02 -2.001383120056613937e-02 -1.985602895913479021e-02 -1.968869311546550191e-02 -1.951208320761168083e-02 -1.932647163069429672e-02 -1.913214293623155884e-02 -1.892939310497906980e-02 -1.871852879588054713e-02 -1.849986657379479316e-02 -1.827373211871719666e-02 -1.804045941925537175e-02 -1.780038995314639147e-02 -1.755387185761963023e-02 -1.730125909241271576e-02 -1.704291059823993121e-02 -1.677918945349218469e-02 -1.651046203191528991e-02 -1.623709716397072830e-02 -1.595946530452786033e-02 -1.567793770947227550e-02 -1.539288562373982566e-02 -1.510467948320118152e-02 -1.481368813272843435e-02 -1.452027806267317325e-02 -1.422481266587588729e-02 -1.392765151720976730e-02 -1.362914967753884807e-02 -1.332965702384160574e-02 -1.302951760711749778e-02 -1.272906903955588372e-02 -1.242864191230566399e-02 -1.212855924503968355e-02 -1.182913596836234447e-02 -1.153067843996141706e-02 -1.123348399525790804e-02 -1.093784053316017649e-02 -1.064402613738259923e-02 -1.035230873364420545e-02 -1.006294578292058449e-02 -9.776184010782954653e-03 -9.492259172722550958e-03 -9.211395855226657547e-03 -8.933807312245739887e-03 -8.659695336568899726e-03 -8.389250165508696164e-03 -8.122650420185548170e-03 -7.860063077598117634e-03 -7.601643474568149476e-03 -7.347535342557698877e-03 -7.097870872273053314e-03 -6.852770806893147132e-03 -6.612344562691645916e-03 -6.376690375760126102e-03 -6.145895473485987574e-03 -5.920036269392625443e-03 -5.699178579910070541e-03 -5.483377861613505586e-03 -5.272679467442476821e-03 -5.067118920397082130e-03 -4.866722203197501768e-03 -4.671506062389915032e-03 -4.481478325385699832e-03 -4.296638228930164081e-03 -4.116976757513234053e-03 -3.942476990255592249e-03 -3.773114454830839379e-03 -3.608857487016103264e-03 -3.449667594499777543e-03 -3.295499823616310914e-03 -3.146303127722283738e-03 -3.002020735976690825e-03 -2.862590521339608562e-03 -2.727945366657762594e-03 -2.598013527762253749e-03 -2.472718992562309738e-03 -2.351981835179399547e-03 -2.235718564227779336e-03 -2.123842464409986946e-03 -2.016263930659309075e-03 -1.912890794124557769e-03 -1.813628639356090928e-03 -1.718381112115188389e-03 -1.627050217291323934e-03 -1.539536606473683542e-03 -1.455739854783636182e-03 -1.375558726634156740e-03 -1.298891430139720434e-03 -1.225635859955953762e-03 -1.155689828382328553e-03 -1.088951284612775300e-03 -1.025318522068829246e-03 -9.646903737969285582e-04 -9.069663959563518431e-04 -8.520470394664854006e-04 -7.998338099216385560e-04 -7.502294159187916384e-04 -7.031379059778242830e-04 -6.584647942655337581e-04 -6.161171753637431766e-04 -5.760038283480191455e-04 -5.380353104673616391e-04 -5.021240407362129654e-04 -4.681843737687649775e-04 -4.361326642016495636e-04 -4.058873220647216920e-04 -3.773688594711070731e-04 -3.504999290067305857e-04 -3.252053542065921855e-04 -3.014121525099833546e-04 -2.790495510898219605e-04 -2.580489959525009516e-04 -2.383441547040485967e-04 -2.198709133762662702e-04 -2.025673677028530973e-04 -1.863738092304552819e-04 -1.712327066433063185e-04 -1.570886826726148602e-04 -1.438884869533719958e-04 -1.315809651817886699e-04 -1.201170249162783254e-04 -1.094495983539242714e-04 -9.953360240270832057e-05 -9.032589635764239370e-05 -8.178523747634801116e-05 -7.387223473667967912e-05 -6.654930104580939105e-05 -5.978060415679327865e-05 -5.353201653517167794e-05 -4.777106440462112921e-05 -4.246687618719753322e-05 -3.759013054030645369e-05 -3.311300417927908764e-05 -2.900911966138624095e-05 -2.525349329429929247e-05 -2.182248331948293500e-05 -1.869373850879910929e-05 -1.584614730073733948e-05 -1.325978759122389036e-05 -1.091587728288408336e-05 -8.796725685993022346e-06 -6.885685854148501525e-06 -5.167107927945738228e-06 -3.626293550653920462e-06 -2.249451411074635725e-06 -1.023653960420897345e-06 6.320465781521663186e-08 1.022449433436950213e-06 1.864664045921129727e-06 2.599729133431152877e-06 3.236859262314615258e-06 3.784638590507282693e-06 4.251055223407954506e-06 4.643534265509577334e-06 4.968969575389057107e-06 5.233754235580714652e-06 5.443809752407195089e-06 5.604614004028612843e-06 5.721227957812672255e-06 5.798321180645449477e-06 5.840196168006393485e-06 5.850811519542562636e-06 5.833803990511797869e-06 5.792509449839412925e-06 5.729982776665146571e-06 5.649016728161984197e-06 5.552159812103882113e-06 5.441733198159409342e-06 5.319846702209466677e-06 5.188413878142520813e-06 5.049166251588370633e-06 4.903666729918409941e-06 4.753322222588209553e-06 4.599395505531104545e-06 4.443016362848334329e-06
-1.221588743564180294e-04 -1.316555243373253748e-04 -1.418134029950869461e-04 -1.526720708552335639e-04 -1.642729439036929207e-04 -1.766593422878944973e-04 -1.898765373680533035e-04 -2.039717968342558889e-04 -2.189944275910591558e-04 -2.349958160977081247e-04 -2.520294658388712436e-04 -2.701510315880337252e-04 -2.894183501135495881e-04 -3.098914669658880679e-04 -3.316326589739089135e-04 -3.547064520682694714e-04 -3.791796340412849657e-04 -4.051212618449658346e-04 -4.326026630225996892e-04 -4.616974308642549270e-04 -4.924814128731026938e-04 -5.250326921275628739e-04 -5.594315611241886628e-04 -5.957604876878565443e-04 -6.341040725395525159e-04 -6.745489981178242516e-04 -7.171839682578554391e-04 -7.620996383424528129e-04 -8.093885355517804097e-04 -8.591449688538317425e-04 -9.114649283952956042e-04 -9.664459739727271435e-04 -1.024187112286979381e-03 -1.084788662709504619e-03 -1.148352111317711179e-03 -1.214979952987843949e-03 -1.284775521367943112e-03 -1.357842806590483804e-03 -1.434286260623911452e-03 -1.514210590204840071e-03 -1.597720537337879009e-03 -1.684920647397809314e-03 -1.775915024919269645e-03 -1.870807077211785949e-03 -1.969699245993166477e-03 -2.072692727291399958e-03 -2.179887179924460024e-03 -2.291380422928410588e-03 -2.407268122366621344e-03 -2.527643468017053922e-03 -2.652596840499286176e-03 -2.782215469468943964e-03 -2.916583083573555564e-03 -3.055779552930228734e-03 -3.199880524952351986e-03 -3.348957054418280708e-03 -3.503075228740458458e-03 -3.662295789457481465e-03 -3.826673751034177610e-03 -3.996258018115701575e-03 -4.171091002439790592e-03 -4.351208240667305167e-03 -4.536638014443712674e-03 -4.727400974053333309e-03 -4.923509767073543097e-03 -5.124968673476945798e-03 -5.331773248666019788e-03 -5.543909975955877388e-03 -5.761355930046805317e-03 -5.984078453048021287e-03 -6.212034844628492973e-03 -6.445172067877813493e-03 -6.683426472461272486e-03 -6.926723536647027245e-03 -7.174977629769901076e-03 -7.428091796675681535e-03 -7.685957565661477933e-03 -7.948454781391441765e-03 -8.215451464223451697e-03 -8.486803697330572854e-03 -8.762355542941194925e-03 -9.041938988954481907e-03 -9.325373927112129771e-03 -9.612468163824453016e-03 -9.903017464658178323e-03 -1.019680563339532900e-02 -1.049360462646755504e-02 -1.079317470345836361e-02 -1.109526461424763764e-02 -1.139961182324823047e-02 -1.170594277105484714e-02 -1.201397317369006477e-02 -1.232340835949308037e-02 -1.263394364355279430e-02 -1.294526473943995691e-02 -1.325704820784320837e-02 -1.356896194156169931e-02 -1.388066568615374530e-02 -1.419181159538670037e-02 -1.450204482047901325e-02 -1.481100413197258304e-02 -1.511832257292107344e-02 -1.542362814193123932e-02 -1.572654450444751703e-02 -1.602669173052817184e-02 -1.632368705722351751e-02 -1.661714567353504007e-02 -1.690668152580779293e-02 -1.719190814129036363e-02 -1.747243946748513327e-02 -1.774789072480905533e-02 -1.801787926999148803e-02 -1.828202546755178584e-02 -1.853995356662555688e-02 -1.879129258034555397e-02 -1.903567716493166292e-02 -1.927274849560425829e-02 -1.950215513640747925e-02 -1.972355390101315081e-02 -1.993661070157326867e-02 -2.014100138269859716e-02 -2.033641253766355420e-02 -2.052254230397320203e-02 -2.069910113547643662e-02 -2.086581254827072837e-02 -2.102241383771753444e-02 -2.116865676397376370e-02 -2.130430820354262469e-02 -2.142915076445737685e-02 -2.154298336283240467e-02 -2.164562175864789134e-02 -2.173689904877632723e-02 -2.181666611541055803e-02 -2.188479202821331723e-02 -2.194116439867655269e-02 -2.198568968535455012e-02 -2.201829344881692935e-02 -2.203892055535517508e-02 -2.204753532866904342e-02 -2.204412164895509091e-02 -2.202868299901868110e-02 -2.200124245723156582e-02 -2.196184263735896647e-02 -2.191054557548152357e-02 -2.184743256443801365e-02 -2.177260393641311173e-02 -2.168617879448996727e-02 -2.158829469417844482e-02 -2.147910727611675522e-02 -2.135878985132437166e-02 -2.122753294055869724e-02 -2.108554376949389048e-02 -2.093304572159899318e-02 -2.077027775074146917e-02 -2.059749375568210167e-02 -2.041496191875633026e-02 -2.022296401115592293e-02 -2.002179466733168545e-02 -1.981176063113371591e-02 -1.959317997638865619e-02 -1.936638130468462671e-02 -1.913170292319241877e-02 -1.888949200539727716e-02 -1.864010373764783332e-02 -1.838390045444873375e-02 -1.812125076542995053e-02 -1.785252867692028664e-02 -1.757811271103363465e-02 -1.729838502514630810e-02 -1.701373053460082316e-02 -1.672453604141723935e-02 -1.643118937172804300e-02 -1.613407852457627786e-02 -1.583359083463051209e-02 -1.553011215127467204e-02 -1.522402603642613109e-02 -1.491571298332248184e-02 -1.460554965839731476e-02 -1.429390816823793153e-02 -1.398115535348456832e-02 -1.366765211139248787e-02 -1.335375274863451721e-02 -1.303980436577549182e-02 -1.272614627469949994e-02 -1.241310945011920956e-02 -1.210101601614297501e-02 -1.179017876872134885e-02 -1.148090073464066128e-02 -1.117347476757835599e-02 -1.086818318158320508e-02 -1.056529742219429815e-02 -1.026507777526649949e-02 -9.967773113427221693e-03 -9.673620679950959214e-03 -9.382845909704024684e-03 -9.095662286683322065e-03 -8.812271237550085498e-03 -8.532862060442557642e-03 -8.257611888241431566e-03 -7.986685685358096976e-03 -7.720236277019643448e-03 -7.458404409935332283e-03 -7.201318843147828420e-03 -6.949096467798943771e-03 -6.701842454473347366e-03 -6.459650426725925369e-03 -6.222602659348325758e-03 -5.990770299887531770e-03 -5.764213611895366643e-03 -5.542982238360434806e-03 -5.327115483755045025e-03 -5.116642613117696609e-03 -4.911583166586649604e-03 -4.711947287802619594e-03 -4.517736064606906257e-03 -4.328941880476823607e-03 -4.145548775160946484e-03 -3.967532813003760844e-03 -3.794862457481409934e-03 -3.627498950506988055e-03 -3.465396695105990056e-03 -3.308503640107844299e-03 -3.156761665549507115e-03 -3.010106967539977196e-03 -2.868470441390567026e-03 -2.731778061874664491e-03 -2.599951259541353771e-03 -2.472907292070062463e-03 -2.350559609717681187e-03 -2.232818213974519222e-03 -2.119590008611736513e-03 -2.010779142368935082e-03 -1.906287342597066167e-03 -1.806014239237911266e-03 -1.709857678586688967e-03 -1.617714026349229353e-03 -1.529478459568391503e-03 -1.445045247056693950e-03 -1.364308018032629917e-03 -1.287160018716752841e-03 -1.213494356700536153e-03 -1.143204232955381426e-03 -1.076183161401648644e-03 -1.012325176007236463e-03 -9.515250254327070958e-04 -8.936783552845996639e-04 -8.386818780805459662e-04 -7.864335310691890693e-04 -7.368326220842757839e-04 -6.897799636460870366e-04 -6.451779955542944183e-04 -6.029308962443611719e-04 -5.629446832051452449e-04 -5.251273027778861121e-04 -4.893887096768510282e-04 -4.556409365893056176e-04 -4.237981542273232651e-04 -3.937767222164402221e-04 -3.654952312161774668e-04 -3.388745366753214468e-04 -3.138377846305043109e-04 -2.903104299602016691e-04 -2.682202475079953309e-04 -2.474973364887376494e-04 -2.280741185894258078e-04 -2.098853301731301428e-04 -1.928680089893824372e-04 -1.769614757881745400e-04 -1.621073112271707015e-04 -1.482493284531305618e-04 -1.353335417288894626e-04 -1.233081314667028457e-04 -1.121234060174720003e-04 -1.017317605533535373e-04 -9.208763336870879950e-05 -8.314745991131041944e-05 -7.486962484228021613e-05 -6.721441240955348538e-05 -6.014395540570388138e-05 -5.362218296694128985e-05 -4.761476745597050707e-05 -4.208907065731383809e-05 -3.701408949969261158e-05 -3.236040150617612056e-05 -2.810011015914611976e-05 -2.420679035366558928e-05 -2.065543409970196307e-05 -1.742239662082731684e-05 -1.448534298453969647e-05 -1.182319538729226791e-05 -9.416081205640565964e-06 -7.245281913708810553e-06 -5.293182956405625441e-06 -3.543224657526875026e-06 -1.979854232070176980e-06 -5.884789627577659244e-07 6.445794080656979817e-07 1.732129028336808842e-06 2.686150992999449645e-06 3.517841079936404297e-06 4.237650144363225182e-06 4.855323157345003249e-06 5.379936880032623364e-06 5.819936170699351573e-06 6.183168926700229094e-06 6.476919668092476058e-06 6.707941773858437813e-06 6.882488385478715355e-06 7.006341996029666089e-06 7.084842746042613559e-06 7.122915450079404208e-06 7.125095380366879138e-06 7.095552835912252360e-06 7.038116527304282109e-06 6.956295808916679213e-06 6.853301791480535690e-06 6.732067369003553298e-06 6.595266194801190849e-06 6.445330641983966431e-06 6.284468784134042099e-06 6.114680432115426282e-06 5.937772263015587948e-06 5.755372077119399693e-06 5.568942218590721408e-06 5.379792195189440078e-06 5.189090531898166275e-06
-1.254626034537401698e-04 -1.352321028711463027e-04 -1.456831867920059022e-04 -1.568567417699885083e-04 -1.687955802007551831e-04 -1.815444915026651008e-04 -1.951502916376209810e-04 -2.096618706783372730e-04 -2.251302381137380176e-04 -2.416085655699110892e-04 -2.591522266101514487e-04 -2.778188332642065922e-04 -2.976682689239941947e-04 -3.187627172309527926e-04 -3.411666865687982934e-04 -3.649470297651089034e-04 -3.901729585957139737e-04 -4.169160526777090144e-04 -4.452502623299327408e-04 -4.752519049742496117e-04 -5.069996546469793686e-04 -5.405745241874566160e-04 -5.760598396702189565e-04 -6.135412066485919011e-04 -6.531064677809089291e-04 -6.948456514160833257e-04 -7.388509107230816809e-04 -7.852164529589823186e-04 -8.340384584829591171e-04 -8.854149891387221591e-04 -9.394458856458011778e-04 -9.962326536606357086e-04 -1.055878338191850504e-03 -1.118487386080258732e-03 -1.184165496283338904e-03 -1.253019457735942647e-03 -1.325156974593954878e-03 -1.400686478705669017e-03 -1.479716929196314571e-03 -1.562357599095090923e-03 -1.648717848980518113e-03 -1.738906887669262012e-03 -1.833033520025668982e-03 -1.931205882023696125e-03 -2.033531163250029694e-03 -2.140115317096362782e-03 -2.251062758950206355e-03 -2.366476052756974740e-03 -2.486455586390837191e-03 -2.611099236338568479e-03 -2.740502022267944128e-03 -2.874755752121024421e-03 -3.013948658441754479e-03 -3.158165026716702739e-03 -3.307484816577480405e-03 -3.461983276782223083e-03 -3.621730554962039085e-03 -3.786791303185613189e-03 -3.957224280460738472e-03 -4.133081953355703664e-03 -4.314410095984761231e-03 -4.501247390660851645e-03 -4.693625030574600024e-03 -4.891566325910461782e-03 -5.095086314859481776e-03 -5.304191381031533349e-03 -5.518878878809277584e-03 -5.739136768219645600e-03 -5.964943260927159548e-03 -6.196266478975433721e-03 -6.433064127919527024e-03 -6.675283186000954827e-03 -6.922859611019765123e-03 -7.175718066553222335e-03 -7.433771669158519869e-03 -7.696921758176716519e-03 -7.965057689727661483e-03 -8.238056656449376305e-03 -8.515783534491533358e-03 -8.798090759220522986e-03 -9.084818231032663199e-03 -9.375793252603908598e-03 -9.670830498826952018e-03 -9.969732020601933600e-03 -1.027228728355394569e-02 -1.057827324264982299e-02 -1.088745445357870885e-02 -1.119958322164554994e-02 -1.151439978880480601e-02 -1.183163255933291497e-02 -1.215099836450397180e-02 -1.247220276649302004e-02 -1.279494040158663318e-02 -1.311889536263138693e-02 -1.344374162049784618e-02 -1.376914348418200457e-02 -1.409475609900752435e-02 -1.442022598223244301e-02 -1.474519159520307557e-02 -1.506928395103669487e-02 -1.539212725665463528e-02 -1.571333958782812623e-02 -1.603253359574293921e-02 -1.634931724343543016e-02 -1.666329457030275504e-02 -1.697406648274556173e-02 -1.728123156886216677e-02 -1.758438693498020136e-02 -1.788312906168618849e-02 -1.817705467689558971e-02 -1.846576164339679832e-02 -1.874884985820237868e-02 -1.902592216095134320e-02 -1.929658524852649257e-02 -1.956045059298300651e-02 -1.981713535982761176e-02 -2.006626332364342541e-02 -2.030746577802348615e-02 -2.054038243675684189e-02 -2.076466232320504229e-02 -2.097996464481418494e-02 -2.118595964972827192e-02 -2.138232946250368666e-02 -2.156876889597241637e-02 -2.174498623636244785e-02 -2.191070399885795481e-02 -2.206565965086915160e-02 -2.220960630038133418e-02 -2.234231334686493861e-02 -2.246356709235209845e-02 -2.257317131042052907e-02 -2.267094777097168959e-02 -2.275673671884577767e-02 -2.283039730448189336e-02 -2.289180796500550272e-02 -2.294086675430715566e-02 -2.297749162086521954e-02 -2.300162063226014048e-02 -2.301321214552752570e-02 -2.301224492270165234e-02 -2.299871819110787391e-02 -2.297265164817208910e-02 -2.293408541072568599e-02 -2.288307990899492161e-02 -2.281971572567376844e-02 -2.274409338068643024e-02 -2.265633306245084730e-02 -2.255657430665540183e-02 -2.244497562375654537e-02 -2.232171407659560083e-02 -2.218698480971594694e-02 -2.204100053213755087e-02 -2.188399095551316412e-02 -2.171620218974828001e-02 -2.153789609831520402e-02 -2.134934961562893335e-02 -2.115085402897902075e-02 -2.094271422762589846e-02 -2.072524792177275060e-02 -2.049878483421382555e-02 -2.026366586753669888e-02 -2.002024224982016515e-02 -1.976887466181952852e-02 -1.950993234866799445e-02 -1.924379221914684218e-02 -1.897083793558628634e-02 -1.869145899745665654e-02 -1.840604982169231907e-02 -1.811500882276200625e-02 -1.781873749545730135e-02 -1.751763950331678907e-02 -1.721211977553807962e-02 -1.690258361515255617e-02 -1.658943582115028278e-02 -1.627307982714463336e-02 -1.595391685905911752e-02 -1.563234511420273296e-02 -1.530875896397651016e-02 -1.498354818232232669e-02 -1.465709720188724217e-02 -1.432978439973343725e-02 -1.400198141427480211e-02 -1.367405249496913243e-02 -1.334635388613885677e-02 -1.301923324613478428e-02 -1.269302910289763636e-02 -1.236807034681118057e-02 -1.204467576158000860e-02 -1.172315359370495677e-02 -1.140380116097049895e-02 -1.108690450020208794e-02 -1.077273805439799351e-02 -1.046156439919012845e-02 -1.015363400844298755e-02 -9.849185058658496347e-03 -9.548443271719279229e-03 -9.251621795373093579e-03 -8.958921120737496288e-03 -8.670529035987391622e-03 -8.386620615278063753e-03 -8.107358241854299014e-03 -7.832891664201245899e-03 -7.563358084005930744e-03 -7.298882274619723255e-03 -7.039576728640953643e-03 -6.785541833174761790e-03 -6.536866071273038370e-03 -6.293626248010876674e-03 -6.055887739618752777e-03 -5.823704764059188174e-03 -5.597120671415116780e-03 -5.376168252443002879e-03 -5.160870063636751812e-03 -4.951238767149541975e-03 -4.747277483927713274e-03 -4.548980158425764038e-03 -4.356331933291462087e-03 -4.169309532437225768e-03 -3.987881650946108192e-03 -3.812009350297975406e-03 -3.641646457444385442e-03 -3.476739966307155344e-03 -3.317230440326791093e-03 -3.163052414741578285e-03 -3.014134797335734240e-03 -2.870401266456045451e-03 -2.731770665159098926e-03 -2.598157390416487144e-03 -2.469471776372090307e-03 -2.345620470713037208e-03 -2.226506803285135516e-03 -2.112031146152285911e-03 -2.002091264368915328e-03 -1.896582656803467905e-03 -1.795398886419444706e-03 -1.698431899488278812e-03 -1.605572333274784495e-03 -1.516709811801214558e-03 -1.431733229359519795e-03 -1.350531021503076747e-03 -1.272991423309005046e-03 -1.199002714759551686e-03 -1.128453453146286301e-03 -1.061232692453398501e-03 -9.972301897264355085e-04 -9.363365984801723906e-04 -8.784436492436792365e-04 -8.234443173825043913e-04 -7.712329783764886081e-04 -7.217055507676888373e-04 -6.747596270258539091e-04 -6.302945926088343934e-04 -5.882117335226145528e-04 -5.484143327098508786e-04 -5.108077556173987871e-04 -4.752995253121256036e-04 -4.417993875303789786e-04 -4.102193660601555192e-04 -3.804738088660228681e-04 -3.524794253756103300e-04 -3.261553153529227677e-04 -3.014229897879546968e-04 -2.782063842343634281e-04 -2.564318650271938619e-04 -2.360282288111501458e-04 -2.169266958066964836e-04 -1.990608972364561204e-04 -1.823668573282125950e-04 -1.667829703032158706e-04 -1.522499727498081924e-04 -1.387109117725610487e-04 -1.261111092963214636e-04 -1.143981228929955420e-04 -1.035217034865186183e-04 -9.343375027850636737e-05 -8.408826322360317743e-05 -7.544129336960321249e-05 -6.745089136321987455e-05 -6.007705440786228357e-05 -5.328167194518274345e-05 -4.702847031742088413e-05 -4.128295665288452264e-05 -3.601236220225515432e-05 -3.118558533889149965e-05 -2.677313442199169492e-05 -2.274707070737548548e-05 -1.908095147686102476e-05 -1.574977354374070047e-05 -1.272991727875511555e-05 -9.999091288268072651e-06 -7.536277864070006760e-06 -5.321679312414607100e-06 -3.336665258544375089e-06 -1.563721012092219383e-06 1.360293161341015033e-08 1.410740189176683333e-06 2.642156529876889216e-06 3.721396612538801525e-06 4.661129379863710278e-06 5.473192079363326445e-06 6.168632887343195812e-06 6.757752119188083212e-06 7.250142015524282789e-06 7.654725099677547846e-06 7.979791107226710334e-06 8.233032493386388282e-06 8.421578528450927316e-06 8.552027995614063777e-06 8.630480509159327871e-06 8.662566474313796073e-06 8.653475712992144320e-06 8.607984782240899201e-06 8.530483014452742822e-06 8.424997310364899675e-06 8.295215717512345615e-06 8.144509828186483814e-06 7.975956032076615102e-06 7.792355659658082250e-06 7.596254053058272156e-06 7.389958601594969959e-06 7.175555779455076240e-06 6.954927223087566550e-06 6.729764885828629379e-06 6.501585307083288640e-06 6.271743033063118520e-06 6.041443225640811630e-06
-1.287962308213917359e-04 -1.388417558583755719e-04 -1.495895187679044413e-04 -1.610817563944435377e-04 -1.733627034655423668e-04 -1.864786463386264314e-04 -2.004779750801811338e-04 -2.154112335741442533e-04 -2.313311673410595052e-04 -2.482927687345626603e-04 -2.663533191671822015e-04 -2.855724280032994646e-04 -3.060120677435954387e-04 -3.277366051124655814e-04 -3.508128276478486812e-04 -3.753099653818588654e-04 -4.012997071905336530e-04 -4.288562113821960640e-04 -4.580561100863636700e-04 -4.889785069990596443e-04 -5.217049680358359573e-04 -5.563195044409914710e-04 -5.929085479005187466e-04 -6.315609172072204165e-04 -6.723677760295528960e-04 -7.154225813410119593e-04 -7.608210220744857522e-04 -8.086609475760656810e-04 -8.590422854454042578e-04 -9.120669483650076237e-04 -9.678387295388563537e-04 -1.026463186381587926e-03 -1.088047512123284290e-03 -1.152700395021545848e-03 -1.220531864902371037e-03 -1.291653126784071334e-03 -1.366176381374296488e-03 -1.444214632269254402e-03 -1.525881479726043377e-03 -1.611290900924125698e-03 -1.700557016679868100e-03 -1.793793844628957610e-03 -1.891115038945195012e-03 -1.992633616720511196e-03 -2.098461671190008336e-03 -2.208710072047188541e-03 -2.323488153158080691e-03 -2.442903388048708792e-03 -2.567061053607598651e-03 -2.696063882514278514e-03 -2.830011704974872214e-03 -2.969001080417276329e-03 -3.113124919870700110e-03 -3.262472099826419034e-03 -3.417127068449621677e-03 -3.577169445084058853e-03 -3.742673614063005052e-03 -3.913708313910477590e-03 -4.090336223085514443e-03 -4.272613543489789389e-03 -4.460589583023224364e-03 -4.654306338534699820e-03 -4.853798080573655700e-03 -5.059090941403697646e-03 -5.270202507790684374e-03 -5.487141420124316479e-03 -5.709906979474328736e-03 -5.938488764218699187e-03 -6.172866257912372825e-03 -6.413008490089282948e-03 -6.658873691709073749e-03 -6.910408966970910290e-03 -7.167549983221183779e-03 -7.430220680678378646e-03 -7.698333003687596147e-03 -7.971786655197772575e-03 -8.250468876127924067e-03 -8.534254251252596651e-03 -8.823004543192933952e-03 -9.116568556047172089e-03 -9.414782030132679350e-03 -9.717467569242334291e-03 -1.002443460173911213e-02 -1.033547937672609808e-02 -1.065038499643393942e-02 -1.096892148586438992e-02 -1.129084590061743727e-02 -1.161590247371094634e-02 -1.194382280207585169e-02 -1.227432607327715031e-02 -1.260711933287226617e-02 -1.294189779267331322e-02 -1.327834518003003644e-02 -1.361613412809519960e-02 -1.395492660687570365e-02 -1.429437439471060826e-02 -1.463411958965225509e-02 -1.497379516006050633e-02 -1.531302553355192927e-02 -1.565142722327796804e-02 -1.598860949033857962e-02 -1.632417504097146560e-02 -1.665772075699308019e-02 -1.698883845780678817e-02 -1.731711569213624166e-02 -1.764213655748989376e-02 -1.796348254521609733e-02 -1.828073340886765194e-02 -1.859346805346211856e-02 -1.890126544309923481e-02 -1.920370552428069671e-02 -1.950037016217121694e-02 -1.979084408694363473e-02 -2.007471584726534461e-02 -2.035157876790984546e-02 -2.062103190841512237e-02 -2.088268101966170645e-02 -2.113613949520666557e-02 -2.138102931418717906e-02 -2.161698197259765211e-02 -2.184363939974913113e-02 -2.206065485673817245e-02 -2.226769381378467666e-02 -2.246443480334520820e-02 -2.265057024596831350e-02 -2.282580724593348195e-02 -2.298986835380265395e-02 -2.314249229311512654e-02 -2.328343464857034542e-02 -2.341246851317030711e-02 -2.352938509193129579e-02 -2.363399425992503480e-02 -2.372612507256972175e-02 -2.380562622626192920e-02 -2.387236646762017078e-02 -2.392623494979883789e-02 -2.396714153452669804e-02 -2.399501703872624486e-02 -2.400981342477766581e-02 -2.401150393370311831e-02 -2.400008316076298123e-02 -2.397556707317357455e-02 -2.393799296987534839e-02 -2.388741938350066873e-02 -2.382392592490911731e-02 -2.374761307087583026e-02 -2.365860189573270114e-02 -2.355703374797312247e-02 -2.344306987303620970e-02 -2.331689098368673954e-02 -2.317869677959959185e-02 -2.302870541794278109e-02 -2.286715293692981668e-02 -2.269429263447906436e-02 -2.251039440427473823e-02 -2.231574403167017537e-02 -2.211064245200848252e-02 -2.189540497405791097e-02 -2.167036047136901983e-02 -2.143585054445755825e-02 -2.119222865679983026e-02 -2.093985924769749957e-02 -2.067911682512384858e-02 -2.041038504170572879e-02 -2.013405575702268552e-02 -1.985052808941871819e-02 -1.956020746052135675e-02 -1.926350463564923191e-02 -1.896083476326109601e-02 -1.865261641655912780e-02 -1.833927064030522330e-02 -1.802122000584346212e-02 -1.769888767724396225e-02 -1.737269649139435920e-02 -1.704306805476523551e-02 -1.671042185946655656e-02 -1.637517442109238247e-02 -1.603773844072431051e-02 -1.569852199332813156e-02 -1.535792774463601643e-02 -1.501635219845808347e-02 -1.467418497621301651e-02 -1.433180813030945910e-02 -1.398959549284756881e-02 -1.364791206094565813e-02 -1.330711341983005329e-02 -1.296754520465871752e-02 -1.262954260188124504e-02 -1.229342989077053701e-02 -1.195952002559552869e-02 -1.162811425874051355e-02 -1.129950180491581628e-02 -1.097395954644703707e-02 -1.065175177947728750e-02 -1.033313000076830496e-02 -1.001833273464375167e-02 -9.707585399481197599e-03 -9.401100213028690950e-03 -9.099076135698760601e-03 -8.801698850876166560e-03 -8.509140781167403439e-03 -8.221561139419240535e-03 -7.939106013241025925e-03 -7.661908481681683515e-03 -7.390088762636090082e-03 -7.123754389488865142e-03 -6.863000415445045729e-03 -6.607909643946655032e-03 -6.358552883533603872e-03 -6.114989225473429352e-03 -5.877266342460418444e-03 -5.645420806667649297e-03 -5.419478425426755598e-03 -5.199454592809479511e-03 -4.985354655390836220e-03 -4.777174290487655982e-03 -4.574899895185713210e-03 -4.378508984495516933e-03 -4.187970597009089795e-03 -4.003245706467799085e-03 -3.824287637694948061e-03 -3.651042485394205041e-03 -3.483449534367591416e-03 -3.321441679762804269e-03 -3.164945846019066606e-03 -3.013883403243694699e-03 -2.868170579816527871e-03 -2.727718870086963052e-03 -2.592435436097557076e-03 -2.462223502338545256e-03 -2.336982742609359457e-03 -2.216609658135122382e-03 -2.100997946158420990e-03 -1.990038858298960080e-03 -1.883621548045011102e-03 -1.781633406811804210e-03 -1.683960388071448861e-03 -1.590487319127503957e-03 -1.501098200174116187e-03 -1.415676490344303616e-03 -1.334105380515083778e-03 -1.256268052697411377e-03 -1.182047925897201229e-03 -1.111328888389150407e-03 -1.043995516397918169e-03 -9.799332792312849018e-04 -9.190287309569548056e-04 -8.611696887589289674e-04 -8.062453981504658605e-04 -7.541466852587784585e-04 -7.047660964318001615e-04 -6.579980254492517801e-04 -6.137388286494504467e-04 -5.718869283092407494e-04 -5.323429046376522162e-04 -4.950095767641603337e-04 -4.597920731198786330e-04 -4.265978916248818593e-04 -3.953369501069615684e-04 -3.659216273868513012e-04 -3.382667954722136426e-04 -3.122898433076459280e-04 -2.879106925308251661e-04 -2.650518056856451875e-04 -2.436381873420783882e-04 -2.235973785695663952e-04 -2.048594452061029930e-04 -1.873569603591049434e-04 -1.710249815665604615e-04 -1.558010230381794180e-04 -1.416250233862936477e-04 -1.284393092452335819e-04 -1.161885551660495042e-04 -1.048197401607146336e-04 -9.428210125659532875e-05 -8.452708440804328443e-05 -7.550829309752702550e-05 -6.718143494399685404e-05 -5.950426662109327739e-05 -5.243653737262163133e-05 -4.593993139737122472e-05 -3.997800936002940983e-05 -3.451614926965308153e-05 -2.952148695197843228e-05 -2.496285632687986444e-05 -2.081072968752056303e-05 -1.703715816328363753e-05 -1.361571253443841142e-05 -1.052142455273305353e-05 -7.730728908761984688e-06 -5.221405974038758919e-06 -2.972525433257549850e-06 -9.643909102683678714e-07 8.215143201724202826e-07 2.402580453754812884e-06 3.795123040365378701e-06 5.014433569416893436e-06 6.074828705282439003e-06 6.989698130180371392e-06 7.771550960130492453e-06 8.432060707362524170e-06 8.982108769787752381e-06 9.431826434872469367e-06 9.790635391477811356e-06 1.006728674896802901e-05 1.026989856816253251e-05 1.040599191351671781e-05 1.048252544029295563e-05 1.050592853443332938e-05 1.048213302639589233e-05 1.041660350337777334e-05 1.031436624714512125e-05 1.018003682714030827e-05 1.001784638065484132e-05 9.831666613671673563e-06 9.625033557498920863e-06 9.401170117569709916e-06 9.163007451778547167e-06 8.913205216488163645e-06 8.654170718885544948e-06 8.388077014711060490e-06 8.116879990546367377e-06 7.842334469840203174e-06 7.566009381693318599e-06 7.289302031127191407e-06 7.013451509141127574e-06
-1.321574295006935711e-04 -1.424819859825476626e-04 -1.535297206054890031e-04 -1.653442442586467234e-04 -1.779712394034585585e-04 -1.914585164739397694e-04 -2.058560686040236958e-04 -2.212161243691999880e-04 -2.375931982136983574e-04 -2.550441382187815329e-04 -2.736281708523736881e-04 -2.934069423254130832e-04 -3.144445561660397497e-04 -3.368076066091952778e-04 -3.605652073864339005e-04 -3.857890154890019426e-04 -4.125532494664692568e-04 -4.409347018137293409e-04 -4.710127449909910801e-04 -5.028693306146663671e-04 -5.365889813520092642e-04 -5.722587750489567309e-04 -6.099683206192332147e-04 -6.498097252232684813e-04 -6.918775522682181663e-04 -7.362687697653974659e-04 -7.830826885887551833e-04 -8.324208901880499577e-04 -8.843871433228459294e-04 -9.390873093988623410e-04 -9.966292360063090747e-04 -1.057122638280984456e-03 -1.120678967733010432e-03 -1.187411268215281561e-03 -1.257434018734041210e-03 -1.330862962837500198e-03 -1.407814924355099695e-03 -1.488407609299950739e-03 -1.572759393790048926e-03 -1.660989097890089349e-03 -1.753215745325163374e-03 -1.849558309069899726e-03 -1.950135442872113307e-03 -2.055065198828089426e-03 -2.164464731187688146e-03 -2.278449986630791922e-03 -2.397135381322551551e-03 -2.520633465122933646e-03 -2.649054573395801405e-03 -2.782506466934871973e-03 -2.921093960596462657e-03 -3.064918541303613287e-03 -3.214077976160998034e-03 -3.368665911495621890e-03 -3.528771463714126116e-03 -3.694478802942780145e-03 -3.865866730491221686e-03 -4.043008251254870053e-03 -4.225970142243019347e-03 -4.414812518490542764e-03 -4.609588397678924046e-03 -4.810343264857995689e-03 -5.017114638721865798e-03 -5.229931640951103987e-03 -5.448814570187654645e-03 -5.673774482258755851e-03 -5.904812778311038617e-03 -6.141920802555236175e-03 -6.385079451355558933e-03 -6.634258795424750887e-03 -6.889417716906571544e-03 -7.150503563140678948e-03 -7.417451818910984415e-03 -7.690185798976850381e-03 -7.968616362676652146e-03 -8.252641652375318493e-03 -8.542146857500834689e-03 -8.837004005879561461e-03 -9.137071784035983787e-03 -9.442195388069857948e-03 -9.752206406661332455e-03 -1.006692273768411590e-02 -1.038614853982646608e-02 -1.070967422053140279e-02 -1.103727646146978811e-02 -1.136871828265432170e-02 -1.170374914618795177e-02 -1.204210510051843819e-02 -1.238350896594087036e-02 -1.272767056195318880e-02 -1.307428697692621794e-02 -1.342304288039982557e-02 -1.377361087816171732e-02 -1.412565191010468034e-02 -1.447881569069369052e-02 -1.483274119170560276e-02 -1.518705716673302876e-02 -1.554138271677052256e-02 -1.589532789602628518e-02 -1.624849435692736141e-02 -1.660047603311136377e-02 -1.695085985902376399e-02 -1.729922652456843818e-02 -1.764515126309007878e-02 -1.798820467080266064e-02 -1.832795355561777154e-02 -1.866396181317254294e-02 -1.899579132770895865e-02 -1.932300289531594870e-02 -1.964515716691356620e-02 -1.996181560823527892e-02 -2.027254147395149766e-02 -2.057690079297409477e-02 -2.087446336189071119e-02 -2.116480374339767961e-02 -2.144750226653329220e-02 -2.172214602545873355e-02 -2.198832987349350065e-02 -2.224565740908462236e-02 -2.249374195037667085e-02 -2.273220749505054650e-02 -2.296068966211549031e-02 -2.317883661236929543e-02 -2.338630994428702453e-02 -2.358278556215879715e-02 -2.376795451337142262e-02 -2.394152379181749973e-02 -2.410321710451824098e-02 -2.425277559866260285e-02 -2.438995854639421437e-02 -2.451454398482027022e-02 -2.462632930886938035e-02 -2.472513181479161007e-02 -2.481078919226853766e-02 -2.488315996328759050e-02 -2.494212386612857171e-02 -2.498758218301269998e-02 -2.501945801017422047e-02 -2.503769646932925419e-02 -2.504226485973766111e-02 -2.503315275027717668e-02 -2.501037201117679853e-02 -2.497395678528457202e-02 -2.492396339897487781e-02 -2.486047021302875693e-02 -2.478357741404828979e-02 -2.469340674719052581e-02 -2.459010119122710322e-02 -2.447382457715159554e-02 -2.434476115176632122e-02 -2.420311508788349636e-02 -2.404910994297065549e-02 -2.388298806825620707e-02 -2.370500997048802239e-02 -2.351545362870375785e-02 -2.331461376852647996e-02 -2.310280109664230447e-02 -2.288034149824715036e-02 -2.264757520036701430e-02 -2.240485590406020647e-02 -2.215254988860002397e-02 -2.189103509081174667e-02 -2.162070016279984269e-02 -2.134194351134727913e-02 -2.105517232230144989e-02 -2.076080157327842360e-02 -2.045925303802013928e-02 -2.015095428572781511e-02 -1.983633767866867931e-02 -1.951583937131446539e-02 -1.918989831421621592e-02 -1.885895526575467537e-02 -1.852345181482691755e-02 -1.818382941743932821e-02 -1.784052845007572455e-02 -1.749398728259702815e-02 -1.714464137330671059e-02 -1.679292238868537041e-02 -1.643925735015790493e-02 -1.608406781010997613e-02 -1.572776905921677987e-02 -1.537076936698784577e-02 -1.501346925726721598e-02 -1.465626082026034310e-02 -1.429952706248759260e-02 -1.394364129589089132e-02 -1.358896656714534031e-02 -1.323585512805220028e-02 -1.288464794771531675e-02 -1.253567426702915412e-02 -1.218925119583540509e-02 -1.184568335293658715e-02 -1.150526254898970833e-02 -1.116826751214280468e-02 -1.083496365612099041e-02 -1.050560289031841205e-02 -1.018042347130855910e-02 -9.859649895047548074e-03 -9.543492828914861004e-03 -9.232149082612847377e-03 -8.925801616831437191e-03 -8.624619588477546242e-03 -8.328758431170257825e-03 -8.038359969613318584e-03 -7.753552566375148530e-03 -7.474451299534872611e-03 -7.201158169589771951e-03 -6.933762333965037480e-03 -6.672340367422181784e-03 -6.416956546625243903e-03 -6.167663157096897435e-03 -5.924500820777009805e-03 -5.687498842385142576e-03 -5.456675572786027183e-03 -5.232038787561234597e-03 -5.013586079003285248e-03 -4.801305259767049520e-03 -4.595174776439851262e-03 -4.395164131324025454e-03 -4.201234310763636050e-03 -4.013338218391453334e-03 -3.831421111720574851e-03 -3.655421040559015625e-03 -3.485269285783105121e-03 -3.320890797066782321e-03 -3.162204628228872192e-03 -3.009124368927524554e-03 -2.861558571501141273e-03 -2.719411171826816801e-03 -2.582581903140484733e-03 -2.450966701837577807e-03 -2.324458104347881630e-03 -2.202945634253703367e-03 -2.086316178895880700e-03 -1.974454354786759919e-03 -1.867242861223716551e-03 -1.764562821569534961e-03 -1.666294111737783544e-03 -1.572315675491382141e-03 -1.482505826230530455e-03 -1.396742535012404900e-03 -1.314903704608546501e-03 -1.236867429467257548e-03 -1.162512241506697980e-03 -1.091717341720290814e-03 -1.024362817628837697e-03 -9.603298466635469977e-04 -8.995008856111177693e-04 -8.417598462955092325e-04 -7.869922577116506609e-04 -7.350854148637090465e-04 -6.859285145945529872e-04 -6.394127787242988130e-04 -5.954315648435403200e-04 -5.538804651318493533e-04 -5.146573935939655411e-04 -4.776626621249717214e-04 -4.427990458319260502e-04 -4.099718380527035363e-04 -3.790888955235432057e-04 -3.500606741549814249e-04 -3.228002558815800706e-04 -2.972233670543822197e-04 -2.732483888463109142e-04 -2.507963601400166201e-04 -2.297909733650885700e-04 -2.101585637471157239e-04 -1.918280924251259095e-04 -1.747311238863751351e-04 -1.588017981586247775e-04 -1.439767981899336957e-04 -1.301953128347606964e-04 -1.173989958530418515e-04 -1.055319213158230877e-04 -9.454053579729430824e-05 -8.437360771867505218e-05 -7.498217419448058481e-05 -6.631948571643709559e-05 -5.834094899465292134e-05 -5.100406825987320570e-05 -4.426838531467169316e-05 -3.809541860545771796e-05 -3.244860157122352474e-05 -2.729322050910836645e-05 -2.259635218119466029e-05 -1.832680137149706140e-05 -1.445503858696390876e-05 -1.095313808149383182e-05 -7.794716367515763301e-06 -4.954871365673070994e-06 -2.410122329567888173e-06 -1.383506694230081575e-07 1.881258214072822313e-06 3.668271986558268314e-06 5.241067239788599482e-06 6.616884077785072343e-06 7.811879363149568556e-06 8.841178567242415765e-06 9.718926177253963994e-06 1.045833462197698517e-05 1.107173168631550895e-05 1.157060639225010608e-05 1.196565333112913765e-05 1.226681543878696339e-05 1.248332521110571782e-05 1.262374436326616743e-05 1.269600194107571482e-05 1.270743089744937834e-05 1.266480315135673169e-05 1.257436315036520227e-05 1.244185996131805597e-05 1.227257791670739445e-05 1.207136584695721429e-05 1.184266493114068717e-05 1.159053520063585665e-05 1.131868073189680654e-05 1.103047356590490587e-05 1.072897639297955466e-05 1.041696404249691883e-05 1.009694381770060876e-05 9.771174716210974639e-06 9.441685577066975999e-06 9.110292195181742355e-06 8.778613443977519921e-06 8.448086446702434912e-06 8.119980836534765480e-06
-1.355437720248792329e-04 -1.461501863554502244e-04 -1.575009946195703593e-04 -1.696412049447797589e-04 -1.826179723540034296e-04 -1.964806579074946399e-04 -2.112808861690794926e-04 -2.270726006742286563e-04 -2.439121170607729862e-04 -2.618581735066369135e-04 -2.809719781029072381e-04 -3.013172527749411714e-04 -3.229602733491962626e-04 -3.459699053491827828e-04 -3.704176350904197623e-04 -3.963775956317893367e-04 -4.239265871292291661e-04 -4.531440911275077177e-04 -4.841122783169847228e-04 -5.169160092749186921e-04 -5.516428277052077330e-04 -5.883829456865331299e-04 -6.272292204369400584e-04 -6.682771221029642399e-04 -7.116246920837680096e-04 -7.573724914053993080e-04 -8.056235386674675050e-04 -8.564832370942747743e-04 -9.100592902349335890e-04 -9.664616058723727275e-04 -1.025802187719384228e-03 -1.088195014501204842e-03 -1.153755906048603997e-03 -1.222602376053072296e-03 -1.294853471166636412e-03 -1.370629596163030345e-03 -1.450052324914495334e-03 -1.533244196979379652e-03 -1.620328499639846946e-03 -1.711429035276615601e-03 -1.806669874018366909e-03 -1.906175091657367213e-03 -2.010068492880101587e-03 -2.118473319921515552e-03 -2.231511946814631296e-03 -2.349305559472730613e-03 -2.471973821909514112e-03 -2.599634528973175131e-03 -2.732403246042600358e-03 -2.870392936208661198e-03 -3.013713575539084168e-03 -3.162471757102874783e-03 -3.316770284508242621e-03 -3.476707755786629349e-03 -3.642378138534551821e-03 -3.813870337303573981e-03 -3.991267754306985528e-03 -4.174647844589135688e-03 -4.364081666878918964e-03 -4.559633431423215297e-03 -4.761360046167516062e-03 -4.969310662719911287e-03 -5.183526223600354310e-03 -5.404039012338841992e-03 -5.630872208044149924e-03 -5.864039446117485545e-03 -6.103544386833656930e-03 -6.349380293554438524e-03 -6.601529622375306751e-03 -6.859963625036305870e-03 -7.124641966950954336e-03 -7.395512362222559158e-03 -7.672510227525393932e-03 -7.955558356728171035e-03 -8.244566618128921359e-03 -8.539431676153397266e-03 -8.840036739343729369e-03 -9.146251336428852866e-03 -9.457931122224722681e-03 -9.774917715058967921e-03 -1.009703856735196838e-02 -1.042410687091465706e-02 -1.075592149844184324e-02 -1.109226698258941428e-02 -1.143291353392425665e-02 -1.177761709892694193e-02 -1.212611945911027181e-02 -1.247814837219104848e-02 -1.283341775611894497e-02 -1.319162791662534251e-02 -1.355246581880650315e-02 -1.391560540310097203e-02 -1.428070794586013166e-02 -1.464742246454471715e-02 -1.501538616740930206e-02 -1.538422494736185059e-02 -1.575355391950745976e-02 -1.612297800170497258e-02 -1.649209253728298533e-02 -1.686048395887903076e-02 -1.722773049218330466e-02 -1.759340289818617231e-02 -1.795706525234979853e-02 -1.831827575894707377e-02 -1.867658759863833479e-02 -1.903154980718828326e-02 -1.938270818306342402e-02 -1.972960622149411494e-02 -2.007178607243767163e-02 -2.040878951973897418e-02 -2.074015897865432237e-02 -2.106543850878427049e-02 -2.138417483935101809e-02 -2.169591840365833052e-02 -2.200022437948570553e-02 -2.229665373209590434e-02 -2.258477425647498205e-02 -2.286416161537867253e-02 -2.313440036972716149e-02 -2.339508499787403689e-02 -2.364582090027311789e-02 -2.388622538608043203e-02 -2.411592863825726824e-02 -2.433457465378423279e-02 -2.454182215565526431e-02 -2.473734547339528911e-02 -2.492083538893413719e-02 -2.509199994477327722e-02 -2.525056521150043781e-02 -2.539627601183822719e-02 -2.552889659855917676e-02 -2.564821128375601583e-02 -2.575402501712704961e-02 -2.584616391111621211e-02 -2.592447571093933756e-02 -2.598883020772839794e-02 -2.603911959323504388e-02 -2.607525875475124807e-02 -2.609718550912813739e-02 -2.610486077500306229e-02 -2.609826868257755436e-02 -2.607741662052542528e-02 -2.604233521984829908e-02 -2.599307827473514715e-02 -2.592972260072127361e-02 -2.585236783067958871e-02 -2.576113614941192773e-02 -2.565617196783932796e-02 -2.553764153801629452e-02 -2.540573251041457897e-02 -2.526065343513512335e-02 -2.510263320891234495e-02 -2.493192046997112429e-02 -2.474878294298320583e-02 -2.455350673654579929e-02 -2.434639559576869811e-02 -2.412777011270897040e-02 -2.389796689753035872e-02 -2.365733771339070812e-02 -2.340624857817202864e-02 -2.314507883626462648e-02 -2.287422020369957523e-02 -2.259407578999070645e-02 -2.230505910009949674e-02 -2.200759301997338643e-02 -2.170210878912910354e-02 -2.138904496375949871e-02 -2.106884637383325126e-02 -2.074196307763361696e-02 -2.040884931714409198e-02 -2.006996247763690941e-02 -1.972576205475458713e-02 -1.937670863229548276e-02 -1.902326287382306511e-02 -1.866588453111522536e-02 -1.830503147235510927e-02 -1.794115873284008247e-02 -1.757471759085063590e-02 -1.720615467117733721e-02 -1.683591107865234360e-02 -1.646442156387339581e-02 -1.609211372314310259e-02 -1.571940723447635274e-02 -1.534671313135391006e-02 -1.497443311572246860e-02 -1.460295891156096829e-02 -1.423267166015087376e-02 -1.386394135800559681e-02 -1.349712633823177063e-02 -1.313257279591393753e-02 -1.277061435793463463e-02 -1.241157169746573245e-02 -1.205575219319345893e-02 -1.170344963317130997e-02 -1.135494396303100145e-02 -1.101050107812377027e-02 -1.067037265901249476e-02 -1.033479604959003199e-02 -1.000399417696155521e-02 -9.678175512098619385e-03 -9.357534070150896194e-03 -9.042249449188168031e-03 -8.732486906040417413e-03 -8.428397467808506141e-03 -8.130118077531094806e-03 -7.837771772416429750e-03 -7.551467892979908843e-03 -7.271302321369180720e-03 -6.997357747110158517e-03 -6.729703958466432163e-03 -6.468398157574161388e-03 -6.213485297492432960e-03 -5.964998439295319740e-03 -5.722959127327642039e-03 -5.487377780748830050e-03 -5.258254099501221031e-03 -5.035577482856829455e-03 -4.819327458722784570e-03 -4.609474121917842698e-03 -4.405978579670583734e-03 -4.208793402634919065e-03 -4.017863079767729738e-03 -3.833124475468547600e-03 -3.654507287440290301e-03 -3.481934503792992464e-03 -3.315322857979545804e-03 -3.154583280221716357e-03 -2.999621344157355450e-03 -2.850337707514011450e-03 -2.706628545690112873e-03 -2.568385977202449454e-03 -2.435498480036593725e-03 -2.307851298015534212e-03 -2.185326836380406795e-03 -2.067805045855181448e-03 -1.955163794544892333e-03 -1.847279227093197177e-03 -1.744026110600231097e-03 -1.645278166875211801e-03 -1.550908390669489961e-03 -1.460789353605503917e-03 -1.374793493583678725e-03 -1.292793389514096305e-03 -1.214662021281183880e-03 -1.140273014908684554e-03 -1.069500872947914179e-03 -1.002221190164985292e-03 -9.383108546523242057e-04 -8.776482345359660304e-04 -8.201133504931964503e-04 -7.655880343348446353e-04 -7.139560739427945613e-04 -6.651033448866238221e-04 -6.189179290729089622e-04 -5.752902208075949759e-04 -5.341130206752593701e-04 -4.952816176595497850e-04 -4.586938599466247948e-04 -4.242502148679356037e-04 -3.918538184505699620e-04 -3.614105150525012428e-04 -3.328288875667030416e-04 -3.060202786822912744e-04 -2.808988036927547284e-04 -2.573813553411046255e-04 -2.353876011895406561e-04 -2.148399739970557865e-04 -1.956636555826217179e-04 -1.777865546440760914e-04 -1.611392789939875567e-04 -1.456551026635317697e-04 -1.312699283140093690e-04 -1.179222453832187766e-04 -1.055530843804955351e-04 -9.410596773010024502e-05 -8.352685754778508783e-05 -7.376410071997391304e-05 -6.476837163916188231e-05 -5.649261293292792382e-05 -4.889197450755118255e-05 -4.192375121060813476e-05 -3.554731940030219023e-05 -2.972407269263826069e-05 -2.441735714101136512e-05 -1.959240608642126937e-05 -1.521627490035983856e-05 -1.125777582656444095e-05 -7.687413112302744398e-06 -4.477318604702948022e-06 -1.601187972928110102e-06 9.657822972746705277e-07 3.246957003893085692e-06 5.264323304337046672e-06 7.038550659723463222e-06 8.589049553156630711e-06 9.934028899010263498e-06 1.109055207125296771e-05 1.207459148931390482e-05 1.290108170986274674e-05 1.358397098217650712e-05 1.413627123349022182e-05 1.457010645888497577e-05 1.489675949786894163e-05 1.512671718685777738e-05 1.526971388328291426e-05 1.533477336305522163e-05 1.533024909861259731e-05 1.526386292979299667e-05 1.514274214432070390e-05 1.497345498879294615e-05 1.476204463472620983e-05 1.451406162748322924e-05 1.423459484877874261e-05 1.392830102597029903e-05 1.359943282350428099e-05 1.325186555372463330e-05 1.288912254578354012e-05 1.251439921264266855e-05 1.213058585713299624e-05 1.174028925878065421e-05 1.134585308361223397e-05 1.094937715945504768e-05 1.055273565935471417e-05 1.015759423566659831e-05 9.765426147153454214e-06 9.377527421052075425e-06
-1.389527322983018795e-04 -1.498436424786432392e-04 -1.615004258003703813e-04 -1.739695102111226191e-04 -1.872995474935888868e-04 -2.015414752379987074e-04 -2.167485771388446962e-04 -2.329765412835325901e-04 -2.502835160832210960e-04 -2.687301634789034392e-04 -2.883797090389438348e-04 -3.092979885478984773e-04 -3.315534906706601374e-04 -3.552173952608940130e-04 -3.803636068684405815e-04 -4.070687829871462156e-04 -4.354123565723373420e-04 -4.654765523462762880e-04 -4.973463964003822096e-04 -5.311097185949963193e-04 -5.668571472511654006e-04 -6.046820956244192396e-04 -6.446807396480584186e-04 -6.869519864330363721e-04 -7.315974330134775681e-04 -7.787213148312005116e-04 -8.284304434594400761e-04 -8.808341330756206625e-04 -9.360441152053434457e-04 -9.941744412751503304e-04 -1.055341372529959793e-03 -1.119663256892623835e-03 -1.187260392367851412e-03 -1.258254876620759372e-03 -1.332770442391889229e-03 -1.410932278445363713e-03 -1.492866835785204528e-03 -1.578701618916803721e-03 -1.668564961975687894e-03 -1.762585789594640212e-03 -1.860893362432361866e-03 -1.963617007342339810e-03 -2.070885832219526539e-03 -2.182828425624135267e-03 -2.299572541347045043e-03 -2.421244768148891197e-03 -2.547970184975475571e-03 -2.679872002025172374e-03 -2.817071188118791796e-03 -2.959686084899990251e-03 -3.107832008472656646e-03 -3.261620839162147120e-03 -3.421160600168508988e-03 -3.586555025961512839e-03 -3.757903121349855883e-03 -3.935298712238920887e-03 -4.118829989173144503e-03 -4.308579044839973629e-03 -4.504621406791526131e-03 -4.707025566717998148e-03 -4.915852507681756078e-03 -5.131155230793765266e-03 -5.352978282883179111e-03 -5.581357286776189065e-03 -5.816318475861705084e-03 -6.057878234677420773e-03 -6.306042647301414276e-03 -6.560807055379529185e-03 -6.822155627658286342e-03 -7.090060942925349372e-03 -7.364483588285451396e-03 -7.645371774717304829e-03 -7.932660971867400157e-03 -8.226273564038318747e-03 -8.526118529322399345e-03 -8.832091143816068676e-03 -9.144072712825411162e-03 -9.461930330939198261e-03 -9.785516672802148375e-03 -1.011466981636790705e-02 -1.044921310034778970e-02 -1.078895501749903285e-02 -1.113368914531320635e-02 -1.148319411557350428e-02 -1.183723362414772738e-02 -1.219555648227265386e-02 -1.255789671046527584e-02 -1.292397367606735493e-02 -1.329349227529246641e-02 -1.366614316049909184e-02 -1.404160301326059200e-02 -1.441953486364280085e-02 -1.479958845593402905e-02 -1.518140066089975447e-02 -1.556459593445774087e-02 -1.594878682248754287e-02 -1.633357451130360016e-02 -1.671854942313348580e-02 -1.710329185575342262e-02 -1.748737266524262590e-02 -1.787035399062772423e-02 -1.825179001899871964e-02 -1.863122778949044198e-02 -1.900820803433837455e-02 -1.938226605503659550e-02 -1.975293263144934849e-02 -2.011973496155726807e-02 -2.048219762935485008e-02 -2.083984359826029920e-02 -2.119219522725040994e-02 -2.153877530679552260e-02 -2.187910811154120463e-02 -2.221272046656674187e-02 -2.253914282394547247e-02 -2.285791034623978896e-02 -2.316856399348430837e-02 -2.347065161014567566e-02 -2.376372900849673189e-02 -2.404736104480627648e-02 -2.432112268472548175e-02 -2.458460005424631389e-02 -2.483739147261791042e-02 -2.507910846363325258e-02 -2.530937674174109364e-02 -2.552783716949559925e-02 -2.573414668293111732e-02 -2.592797918153840267e-02 -2.610902637962420059e-02 -2.627699861595539019e-02 -2.643162561872371835e-02 -2.657265722301523775e-02 -2.669986403813016593e-02 -2.681303806227314235e-02 -2.691199324231974277e-02 -2.699656597656235890e-02 -2.706661555854538229e-02 -2.712202456031588202e-02 -2.716269915364052934e-02 -2.718856936797028195e-02 -2.719958928417223754e-02 -2.719573716328942126e-02 -2.717701550983539840e-02 -2.714345106937820704e-02 -2.709509476041763176e-02 -2.703202154080868586e-02 -2.695433020923248060e-02 -2.686214314246079121e-02 -2.675560596940284794e-02 -2.663488718315967785e-02 -2.650017769254259942e-02 -2.635169031473639720e-02 -2.618965921100391975e-02 -2.601433926753518242e-02 -2.582600542374128769e-02 -2.562495195047870614e-02 -2.541149168086364110e-02 -2.518595519649720338e-02 -2.494868997207028150e-02 -2.470005948145053212e-02 -2.444044226847409684e-02 -2.417023098576847814e-02 -2.388983140502282110e-02 -2.359966140219527456e-02 -2.330014992120497605e-02 -2.299173591969825084e-02 -2.267486730050445945e-02 -2.234999983240744045e-02 -2.201759606385239251e-02 -2.167812423318739301e-02 -2.133205717900231099e-02 -2.097987125407651393e-02 -2.062204524638184405e-02 -2.025905931050758779e-02 -1.989139391278183649e-02 -1.951952879325857468e-02 -1.914394194762304366e-02 -1.876510863193933329e-02 -1.838350039302692751e-02 -1.799958412710394098e-02 -1.761382116917970322e-02 -1.722666641551466940e-02 -1.683856748129548483e-02 -1.644996389549685523e-02 -1.606128633472053702e-02 -1.567295589761727795e-02 -1.528538342130993793e-02 -1.489896884104639774e-02 -1.451410059412078409e-02 -1.413115506891127193e-02 -1.375049609969325633e-02 -1.337247450769953397e-02 -1.299742768871424946e-02 -1.262567924730608089e-02 -1.225753867762968859e-02 -1.189330109055197933e-02 -1.153324698669425455e-02 -1.117764207482109529e-02 -1.082673713485434418e-02 -1.048076792464518701e-02 -1.013995512949987000e-02 -9.804504353325946969e-03 -9.474606150145451627e-03 -9.150436094610442384e-03 -8.832154890054653290e-03 -8.519908512522404373e-03 -8.213828389133363828e-03 -7.914031609069081818e-03 -7.620621165403239881e-03 -7.333686225945044643e-03 -7.053302431220249621e-03 -6.779532217680712437e-03 -6.512425164207950694e-03 -6.252018359960071978e-03 -5.998336791604853661e-03 -5.751393747982457699e-03 -5.511191240251811854e-03 -5.277720435591409798e-03 -5.050962102550876631e-03 -4.830887066181637282e-03 -4.617456671113423332e-03 -4.410623250788857364e-03 -4.210330601118384211e-03 -4.016514456874146696e-03 -3.829102969201826460e-03 -3.648017182694295382e-03 -3.473171510539913454e-03 -3.304474206329777869e-03 -3.141827831183423986e-03 -2.985129714929368738e-03 -2.834272410155652157e-03 -2.689144138026199927e-03 -2.549629224839699681e-03 -2.415608528389711837e-03 -2.286959853266566645e-03 -2.163558354323032607e-03 -2.045276927606912241e-03 -1.931986588143396952e-03 -1.823556834028738916e-03 -1.719855996373697475e-03 -1.620751574710145929e-03 -1.526110557547172503e-03 -1.435799727833234844e-03 -1.349685953148905496e-03 -1.267636460519565127e-03 -1.189519095799455601e-03 -1.115202567637489780e-03 -1.044556676090726026e-03 -9.774525260040608024e-04 -9.137627253235047460e-04 -8.533615685561487391e-04 -7.961252056321453836e-04 -7.419317964626210432e-04 -6.906616515229949170e-04 -6.421973588228744667e-04 -5.964238976524401234e-04 -5.532287395204743812e-04 -5.125019367212176871e-04 -4.741361989862924518e-04 -4.380269586937440710e-04 -4.040724251193460875e-04 -3.721736282254927341e-04 -3.422344524904768538e-04 -3.141616612860224445e-04 -2.878649123134217284e-04 -2.632567646089581403e-04 -2.402526776274838181e-04 -2.187710029091257768e-04 -1.987329688285285726e-04 -1.800626589186029875e-04 -1.626869842519047447e-04 -1.465356503524443618e-04 -1.315411190991411055e-04 -1.176385660694756100e-04 -1.047658337581723023e-04 -9.286338109122301303e-05 -8.187422964028327949e-05 -7.174390692656694803e-05 -6.242038718700111785e-05 -5.385402995861210515e-05 -4.599751682008565629e-05 -3.880578661218564472e-05 -3.223596944141854501e-05 -2.624731975399247042e-05 -2.080114874987304819e-05 -1.586075638965571692e-05 -1.139136323007909819e-05 -7.360042307423498784e-06 -3.735651271774781488e-06 -4.887649592515678652e-07 2.408391426136669315e-06 4.982008364324458686e-06 7.256757162508871938e-06 9.255854061693639392e-06 1.100112319159779727e-05 1.251305827189342794e-05 1.381088296997926213e-05 1.491260983714516722e-05 1.583509775603398733e-05 1.659410784274853608e-05 1.720435775680159349e-05 1.767957438134876944e-05 1.803254484480156525e-05 1.827516586298942342e-05 1.841849138854025924e-05 1.847277856109293056e-05 1.844753195835245726e-05 1.835154615387307031e-05 1.819294659281645119e-05 1.797922880180463591e-05 1.771729595338874895e-05 1.741349480960621590e-05 1.707365007261958242e-05 1.670309717354216802e-05 1.630671353328133177e-05 1.588894833158984211e-05 1.545385082252967096e-05 1.500509723624497659e-05 1.454601630833010273e-05 1.407961347918659811e-05 1.360859380660856205e-05 1.313538363544060334e-05 1.266215106853368966e-05 1.219082528340070900e-05 1.172311473896337412e-05 1.126052431660292369e-05 1.080437143939213612e-05
-1.423816877543524829e-04 -1.535595345070091809e-04 -1.655249841838960922e-04 -1.783259064699501924e-04 -1.920124734210735607e-04 -2.066372243566255294e-04 -2.222551290788768246e-04 -2.389236490772255774e-04 -2.567027963567443112e-04 -2.756551895126450272e-04 -2.958461066546193264e-04 -3.173435347678143820e-04 -3.402182150806234377e-04 -3.645436839935776475e-04 -3.903963091085701684e-04 -4.178553198835925587e-04 -4.470028324251948014e-04 -4.779238679192146858e-04 -5.107063641900638339e-04 -5.454411798701284736e-04 -5.822220906539193452e-04 -6.211457771064442203e-04 -6.623118034922818864e-04 -7.058225870908784545e-04 -7.517833574651074362e-04 -8.003021051540358923e-04 -8.514895192674494387e-04 -9.054589134690114137e-04 -9.623261398472174669e-04 -1.022209490188571209e-03 -1.085229584185911506e-03 -1.151509244136429602e-03 -1.221173355709126961e-03 -1.294348714389809748e-03 -1.371163857243862813e-03 -1.451748879672568613e-03 -1.536235236877894197e-03 -1.624755529793592539e-03 -1.717443275286728880e-03 -1.814432660483926603e-03 -1.915858281130140318e-03 -2.021854863944865313e-03 -2.132556973001299185e-03 -2.248098700217616552e-03 -2.368613340116685131e-03 -2.494233049080431339e-03 -2.625088489397890083e-03 -2.761308458481574399e-03 -2.903019503704275511e-03 -3.050345523388715927e-03 -3.203407354563946475e-03 -3.362322348185720761e-03 -3.527203932602660484e-03 -3.698161166134856896e-03 -3.875298279717792008e-03 -4.058714210649574765e-03 -4.248502128565092954e-03 -4.444748954845040810e-03 -4.647534876750611388e-03 -4.856932857656348287e-03 -5.073008144832209972e-03 -5.295817776302323178e-03 -5.525410088380796302e-03 -5.761824225553869444e-03 -6.005089654442677914e-03 -6.255225683640487644e-03 -6.512240991273109472e-03 -6.776133162179628390e-03 -7.046888236653168699e-03 -7.324480272716585826e-03 -7.608870923936602790e-03 -7.900009034800028682e-03 -8.197830255688286216e-03 -8.502256679490232880e-03 -8.813196501888227730e-03 -9.130543707338081849e-03 -9.454177782740059641e-03 -9.783963460764398545e-03 -1.011975049475163750e-02 -1.046137346705487171e-02 -1.080865163262708858e-02 -1.116138879958373034e-02 -1.151937324838614267e-02 -1.188237769119804624e-02 -1.225015927286326502e-02 -1.262245961483905200e-02 -1.299900490329630037e-02 -1.337950602246553225e-02 -1.376365873416615995e-02 -1.415114390430687735e-02 -1.454162777698736302e-02 -1.493476229666636408e-02 -1.533018547868957721e-02 -1.572752182829247752e-02 -1.612638280801010834e-02 -1.652636735323766842e-02 -1.692706243549364081e-02 -1.732804367274272048e-02 -1.772887598593811051e-02 -1.812911430074492375e-02 -1.852830429320788050e-02 -1.892598317792831830e-02 -1.932168053711975225e-02 -1.971491918871778881e-02 -2.010521609153038264e-02 -2.049208328522954259e-02 -2.087502886280674652e-02 -2.125355797294134486e-02 -2.162717384956727371e-02 -2.199537886576689860e-02 -2.235767560897483283e-02 -2.271356797433888783e-02 -2.306256227296073560e-02 -2.340416835162689030e-02 -2.373790072054155278e-02 -2.406327968548705246e-02 -2.437983248076688175e-02 -2.468709439922953455e-02 -2.498460991563079825e-02 -2.527193379956665237e-02 -2.554863221420006908e-02 -2.581428379701214415e-02 -2.606848071883199891e-02 -2.631082971744019838e-02 -2.654095310209750314e-02 -2.675848972542430038e-02 -2.696309591914608159e-02 -2.715444639032582597e-02 -2.733223507482629086e-02 -2.749617594488119182e-02 -2.764600376780617860e-02 -2.778147481304574576e-02 -2.790236750493066756e-02 -2.800848301871202567e-02 -2.809964581764045830e-02 -2.817570412907303631e-02 -2.823653035781317072e-02 -2.828202143512104777e-02 -2.831209910207155983e-02 -2.832671012618255199e-02 -2.832582645048739925e-02 -2.830944527448100642e-02 -2.827758906662655725e-02 -2.823030550836932648e-02 -2.816766736986413971e-02 -2.808977231788140766e-02 -2.799674265661333469e-02 -2.788872500235475838e-02 -2.776588989328133972e-02 -2.762843133579010596e-02 -2.747656628910245813e-02 -2.731053409005681012e-02 -2.713059582023566452e-02 -2.693703361777911864e-02 -2.673014993643335960e-02 -2.651026675456597675e-02 -2.627772473705152281e-02 -2.603288235308758025e-02 -2.577611495314468745e-02 -2.550781380838133480e-02 -2.522838511596749156e-02 -2.493824897385712308e-02 -2.463783832863012183e-02 -2.432759790008819437e-02 -2.400798308633688913e-02 -2.367945885311617191e-02 -2.334249861115704830e-02 -2.299758308533857848e-02 -2.264519917940212637e-02 -2.228583883994471326e-02 -2.191999792336385769e-02 -2.154817506936124519e-02 -2.117087058453324955e-02 -2.078858533948270762e-02 -2.040181968278016386e-02 -2.001107237498328181e-02 -1.961683954579229727e-02 -1.921961367727806000e-02 -1.881988261596677717e-02 -1.841812861640524171e-02 -1.801482741866103354e-02 -1.761044736203597194e-02 -1.720544853708901034e-02 -1.680028197787672775e-02 -1.639538889612840791e-02 -1.599119995887731543e-02 -1.558813461087327386e-02 -1.518660044290299528e-02 -1.478699260694686830e-02 -1.438969327890292013e-02 -1.399507116941318789e-02 -1.360348108313444958e-02 -1.321526352660566152e-02 -1.283074436467908884e-02 -1.245023452530179438e-02 -1.207402975225969899e-02 -1.170241040532859177e-02 -1.133564130711532669e-02 -1.097397163571962701e-02 -1.061763486220155921e-02 -1.026684873170377772e-02 -9.921815286950045817e-03 -9.582720932723628668e-03 -9.249736539821275944e-03 -8.923017586879357713e-03 -8.602704338380914514e-03 -8.288922057073927832e-03 -7.981781248962500214e-03 -7.681377938975336370e-03 -7.387793975367092786e-03 -7.101097360870670810e-03 -6.821342608590098659e-03 -6.548571120604433984e-03 -6.282811587244419016e-03 -6.024080405002250720e-03 -5.772382111043725811e-03 -5.527709832307933953e-03 -5.290045747204201454e-03 -5.059361557947906693e-03 -4.835618971615170993e-03 -4.618770188042326842e-03 -4.408758392746901442e-03 -4.205518253104295438e-03 -4.008976416076248141e-03 -3.819052005853506779e-03 -3.635657119846355100e-03 -3.458697321530254838e-03 -3.288072128731453839e-03 -3.123675496017140358e-03 -2.965396289936225119e-03 -2.813118755940662800e-03 -2.666722975901146628e-03 -2.526085315216477015e-03 -2.391078858601074393e-03 -2.261573833720021201e-03 -2.137438021925795132e-03 -2.018537155434093049e-03 -1.904735300358482075e-03 -1.795895225104176011e-03 -1.691878753699679449e-03 -1.592547103721712138e-03 -1.497761208542437890e-03 -1.407382023699579616e-03 -1.321270817258142494e-03 -1.239289444097927241e-03 -1.161300604123117509e-03 -1.087168084448939713e-03 -1.016756985675974171e-03 -9.499339324144091649e-04 -8.865672682690165906e-04 -8.265272355404038821e-04 -7.696861399392618958e-04 -7.159185006480437048e-04 -6.651011860985472446e-04 -6.171135358645087705e-04 -5.718374690954896190e-04 -5.291575799420705382e-04 -4.889612204429992460e-04 -4.511385713621501002e-04 -4.155827014775498275e-04 -3.821896158359924540e-04 -3.508582934952723638e-04 -3.214907152819472384e-04 -2.939918820957584814e-04 -2.682698242927591742e-04 -2.442356026778387144e-04 -2.218033016338079549e-04 -2.008900149088570361e-04 -1.814158245769089068e-04 -1.633037736765615149e-04 -1.464798330239413626e-04 -1.308728626830348474e-04 -1.164145685641947354e-04 -1.030394546074704025e-04 -9.068477099253107712e-05 -7.929045880122873361e-05 -6.879909154244359117e-05 -5.915581393196829097e-05 -5.030827830278532427e-05 -4.220657900345437582e-05 -3.480318512441113346e-05 -2.805287187398225360e-05 -2.191265090789511834e-05 -1.634169989806756021e-05 -1.130129160865460120e-05 -6.754722729680921810e-06 -2.667242701253049668e-06 9.940172556738567948e-07 4.260114702629328809e-06 7.160365957906657448e-06 9.722415314344221211e-06 1.197230334838069599e-05 1.393453418280539690e-05 1.563214157973286388e-05 1.708675375382869965e-05 1.831865680872222737e-05 1.934685671183318946e-05 2.018913973450324419e-05 2.086213129536897034e-05 2.138135315532809522e-05 2.176127892224640433e-05 2.201538783272707621e-05 2.215621678683867300e-05 2.219541061966612768e-05 2.214377060094044092e-05 2.201130116082133104e-05 2.180725484617757737e-05 2.154017551743727489e-05 2.121793980130630620e-05 2.084779681936877623e-05 2.043640621683862467e-05 1.998987451952306935e-05 1.951378985042766150e-05 1.901325504038729660e-05 1.849291916967969225e-05 1.795700757978211618e-05 1.740935039629852636e-05 1.685340960562571285e-05 1.629230472917338887e-05 1.572883713991919276e-05 1.516551306678844417e-05 1.460456533282202676e-05 1.404797387334718228e-05 1.349748508042088562e-05 1.295463001968787987e-05 1.242074156550039514e-05
-1.458279217933522995e-04 -1.572949398159578739e-04 -1.695715275514183011e-04 -1.827070176218476092e-04 -1.967531251290336044e-04 -2.117640155568108315e-04 -2.277963710060828964e-04 -2.449094544102885544e-04 -2.631651713600935871e-04 -2.826281291472959849e-04 -3.033656926194832986e-04 -3.254480364189609918e-04 -3.489481931620550567e-04 -3.739420970981873382e-04 -4.005086227722064120e-04 -4.287296181986275777e-04 -4.586899320426421475e-04 -4.904774342903119510e-04 -5.241830298793383755e-04 -5.599006647523607988e-04 -5.977273237870975482e-04 -6.377630200518390538e-04 -6.801107748312124751e-04 -7.248765878656261361e-04 -7.721693972488419613e-04 -8.221010284316145880e-04 -8.747861317855770355e-04 -9.303421081907007738e-04 -9.888890221216545089e-04 -1.050549501723712286e-03 -1.115448625387314421e-03 -1.183713794352186108e-03 -1.255474590897371744e-03 -1.330862621702306320e-03 -1.410011345996702503e-03 -1.493055888153187140e-03 -1.580132834416648991e-03 -1.671380013508038526e-03 -1.766936260887823698e-03 -1.866941166515638517e-03 -1.971534805997707859e-03 -2.080857455072203637e-03 -2.195049287445067446e-03 -2.314250056054433131e-03 -2.438598757910943795e-03 -2.568233282733375835e-03 -2.703290045674298231e-03 -2.843903604508463308e-03 -2.990206261736981508e-03 -3.142327652143448932e-03 -3.300394316422529135e-03 -3.464529261588252407e-03 -3.634851508956744512e-03 -3.811475630586778907e-03 -3.994511275150787639e-03 -4.184062684298077948e-03 -4.380228200660955633e-03 -4.583099768742759754e-03 -4.792762430013354676e-03 -5.009293813623035864e-03 -5.232763624228454168e-03 -5.463233128504200835e-03 -5.700754641990438826e-03 -5.945371017999840843e-03 -6.197115140375475568e-03 -6.456009421954846464e-03 -6.722065310653365169e-03 -6.995282805132610991e-03 -7.275649982064325179e-03 -7.563142537039533632e-03 -7.857723341203543335e-03 -8.159342015720372904e-03 -8.467934526185235886e-03 -8.783422799109420059e-03 -9.105714362598897951e-03 -9.434702013335082710e-03 -9.770263511943995394e-03 -1.011226130880711616e-02 -1.046054230232457832e-02 -1.081493763158834602e-02 -1.117526250535853111e-02 -1.154131606916247894e-02 -1.191288131225044962e-02 -1.228972501604681800e-02 -1.267159774562935486e-02 -1.305823388565323893e-02 -1.344935172201018950e-02 -1.384465357037715019e-02 -1.424382595266408813e-02 -1.464653982221610432e-02 -1.505245083846294338e-02 -1.546119969153831979e-02 -1.587241247721461399e-02 -1.628570112231370048e-02 -1.670066386056566141e-02 -1.711688575869152809e-02 -1.753393929228765080e-02 -1.795138497088656637e-02 -1.836877201136456403e-02 -1.878563905865968803e-02 -1.920151495255733448e-02 -1.961591953909403926e-02 -2.002836452492564451e-02 -2.043835437280359935e-02 -2.084538723610496191e-02 -2.124895593016760606e-02 -2.164854893799459529e-02 -2.204365144770993254e-02 -2.243374641897505350e-02 -2.281831567541072261e-02 -2.319684101991449296e-02 -2.356880536961983297e-02 -2.393369390711108657e-02 -2.429099524438854685e-02 -2.464020259597197310e-02 -2.498081495743809111e-02 -2.531233828561089624e-02 -2.563428667656071289e-02 -2.594618353752230558e-02 -2.624756274881208731e-02 -2.653796981181158476e-02 -2.681696297908799792e-02 -2.708411436274356029e-02 -2.733901101712424286e-02 -2.758125599207315870e-02 -2.781046935298765038e-02 -2.802628916402827991e-02 -2.822837243093499066e-02 -2.841639600002845295e-02 -2.859005741011363608e-02 -2.874907569415705022e-02 -2.889319212777804319e-02 -2.902217092177774432e-02 -2.913579985612551812e-02 -2.923389085303121707e-02 -2.931628048695203784e-02 -2.938283042961247968e-02 -2.943342782835621854e-02 -2.946798561639592598e-02 -2.948644275378215981e-02 -2.948876439817287379e-02 -2.947494200474976359e-02 -2.944499335489622616e-02 -2.939896251352127135e-02 -2.933691971518464364e-02 -2.925896117944792180e-02 -2.916520885614443115e-02 -2.905581010152475871e-02 -2.893093728649486635e-02 -2.879078733841702875e-02 -2.863558121819109389e-02 -2.846556333457144622e-02 -2.828100089790419255e-02 -2.808218321568765191e-02 -2.786942093256584291e-02 -2.764304521755929500e-02 -2.740340690151875022e-02 -2.715087556795412263e-02 -2.688583860054323538e-02 -2.660870019076196080e-02 -2.631988030919752211e-02 -2.601981364421164164e-02 -2.570894851170712689e-02 -2.538774573982242530e-02 -2.505667753243156701e-02 -2.471622631536299700e-02 -2.436688356926940482e-02 -2.400914865308244328e-02 -2.364352762197018815e-02 -2.327053204368394884e-02 -2.289067781713199912e-02 -2.250448399695399032e-02 -2.211247162779061276e-02 -2.171516259184836165e-02 -2.131307847325209642e-02 -2.090673944255620753e-02 -2.049666316465187377e-02 -2.008336373316279774e-02 -1.966735063426571992e-02 -1.924912774270684870e-02 -1.882919235261083096e-02 -1.840803424549721998e-02 -1.798613479773072954e-02 -1.756396612943725982e-02 -1.714199029671917979e-02 -1.672065852880075254e-02 -1.630041051153015633e-02 -1.588167371845804893e-02 -1.546486279050646520e-02 -1.505037896503551645e-02 -1.463860955491123883e-02 -1.422992747797602840e-02 -1.382469083712449878e-02 -1.342324255099398150e-02 -1.302591003508924046e-02 -1.263300493297838702e-02 -1.224482289702031983e-02 -1.186164341791448931e-02 -1.148372970220293450e-02 -1.111132859670119558e-02 -1.074467055869068703e-02 -1.038396967057059021e-02 -1.002942369754199897e-02 -9.681214186782317530e-03 -9.339506606462634475e-03 -9.004450522866627379e-03 -8.676179813785685549e-03 -8.354812916291037492e-03 -8.040453106921396573e-03 -7.733188812271802985e-03 -7.433093947927517722e-03 -7.140228283655221039e-03 -6.854637832741358738e-03 -6.576355263356231662e-03 -6.305400329818927445e-03 -6.041780321645423904e-03 -5.785490528276626340e-03 -5.536514717407138228e-03 -5.294825624866688306e-03 -5.060385454044626259e-03 -4.833146382894194619e-03 -4.613051076604700838e-03 -4.400033204088198840e-03 -4.194017956490703886e-03 -3.994922566005849537e-03 -3.802656823342173264e-03 -3.617123592270996869e-03 -3.438219319762025623e-03 -3.265834540296187142e-03 -3.099854373029646646e-03 -2.940159010569820975e-03 -2.786624198211474709e-03 -2.639121702569717596e-03 -2.497519768635459228e-03 -2.361683564367311836e-03 -2.231475612022441966e-03 -2.106756205515697769e-03 -1.987383813182484575e-03 -1.873215465405162015e-03 -1.764107126644814429e-03 -1.659914051500740268e-03 -1.560491124497174510e-03 -1.465693183372022111e-03 -1.375375325713929864e-03 -1.289393198863033902e-03 -1.207603273056141301e-03 -1.129863097859036027e-03 -1.056031541987352378e-03 -9.859690166721354117e-04 -9.195376827775868581e-04 -8.566016419260358934e-04 -7.970271119288050484e-04 -7.406825868619906382e-04 -6.874389821622865727e-04 -6.371697651509303922e-04 -5.897510714228816186e-04 -5.450618075639638389e-04 -5.029837406809599572e-04 -4.634015752484143364e-04 -4.262030177916030418e-04 -3.912788299376740355e-04 -3.585228703764668703e-04 -3.278321262793703304e-04 -2.991067347285591808e-04 -2.722499947105300514e-04 -2.471683702270033268e-04 -2.237714850731517535e-04 -2.019721098280307270e-04 -1.816861415949739677e-04 -1.628325770209546335e-04 -1.453334791135038747e-04 -1.291139383619045722e-04 -1.141020286562897837e-04 -1.002287584839466061e-04 -8.742801786688333748e-05 -7.563652148855805747e-05 -6.479374844078821471e-05 -5.484187900442472063e-05 -4.572572885938514561e-05 -3.739268110137530191e-05 -2.979261642404322692e-05 -2.287784180662130881e-05 -1.660301802835520652e-05 -1.092508631229644302e-05 -5.803194382458343008e-06 -1.198622199924474210e-06 2.925292374614105921e-06 6.603227762205936854e-06 9.867952478603671056e-06 1.275039838352401661e-05 1.527973318737462383e-05 1.748343205257460681e-05 1.938734814199686874e-05 2.101578198188843019e-05 2.239154952083069103e-05 2.353604877990855853e-05 2.446932500220710499e-05 2.521013422207011494e-05 2.577600518622719220e-05 2.618329956990392743e-05 2.644727044140277841e-05 2.658211893836975347e-05 2.660104912805003874e-05 2.651632103230836381e-05 2.633930180604974916e-05 2.608051506493669648e-05 2.574968836498885746e-05 2.535579884277402147e-05 2.490711703048490951e-05 2.441124886526453757e-05 2.387517591670369380e-05 2.330529386053045739e-05 2.270744923014456366e-05 2.208697448085552466e-05 2.144872140448254649e-05 2.079709293438369692e-05 2.013607338303623852e-05 1.946925715599717271e-05 1.879987598747091942e-05 1.813082474380737802e-05 1.746468584207923563e-05 1.680375233146183279e-05 1.615004968547482304e-05 1.550535635327376802e-05 1.487122311811045757e-05 1.424899131083347396e-05
-1.492886265008344984e-04 -1.610468358729862538e-04 -1.736368044590737259e-04 -1.871093482478511296e-04 -2.015177473625910729e-04 -2.169178170635271984e-04 -2.333679770917040995e-04 -2.509293189919587657e-04 -2.696656710329156897e-04 -2.896436603222648219e-04 -3.109327716962981009e-04 -3.336054029438114028e-04 -3.577369159062094282e-04 -3.834056829780803605e-04 -4.106931285157543600e-04 -4.396837646456712824e-04 -4.704652209497555511e-04 -5.031282674917515524e-04 -5.377668306366365815e-04 -5.744780011050464041e-04 -6.133620336962652877e-04 -6.545223381068585294e-04 -6.980654602677916452e-04 -7.441010536207888493e-04 -7.927418397551961714e-04 -8.441035578296764586e-04 -8.983049022089265425e-04 -9.554674477544174106e-04 -1.015715562220059504e-03 -1.079176305218821188e-03 -1.145979313244825789e-03 -1.216256670257413568e-03 -1.290142763359270091e-03 -1.367774123129928332e-03 -1.449289248209039999e-03 -1.534828413760683068e-03 -1.624533463490690326e-03 -1.718547584933806643e-03 -1.817015067775914821e-03 -1.920081045029284469e-03 -2.027891216935125661e-03 -2.140591557527971121e-03 -2.258328003860513022e-03 -2.381246127955006023e-03 -2.509490791618617083e-03 -2.643205784334507966e-03 -2.782533444518055839e-03 -2.927614264508339101e-03 -3.078586479747976064e-03 -3.235585642690454698e-03 -3.398744182061602323e-03 -3.568190948191521990e-03 -3.744050745224452529e-03 -3.926443851105842001e-03 -4.115485526338928494e-03 -4.311285512595779829e-03 -4.513947522360571389e-03 -4.723568720874917089e-03 -4.940239201745522980e-03 -5.164041457663896655e-03 -5.395049847774224805e-03 -5.633330063309704462e-03 -5.878938593198335290e-03 -6.131922191415730208e-03 -6.392317347935039078e-03 -6.660149765191157589e-03 -6.935433842038363911e-03 -7.218172167235839022e-03 -7.508355024544980175e-03 -7.805959911563533325e-03 -8.110951074456347262e-03 -8.423279060768092477e-03 -8.742880292520630731e-03 -9.069676661806174572e-03 -9.403575151085911965e-03 -9.744467480392890110e-03 -1.009222978361682711e-02 -1.044672231601674085e-02 -1.080778919506517749e-02 -1.117525817667494419e-02 -1.154894046879475014e-02 -1.192863058428569011e-02 -1.231410623490403027e-02 -1.270512826811896062e-02 -1.310144064838579883e-02 -1.350277048437687963e-02 -1.390882810354287721e-02 -1.431930717523831852e-02 -1.473388488349598908e-02 -1.515222215037647854e-02 -1.557396391065206560e-02 -1.599873943840826249e-02 -1.642616272596380406e-02 -1.685583291531899883e-02 -1.728733478214661973e-02 -1.772023927213737735e-02 -1.815410408930564004e-02 -1.858847433565141705e-02 -1.902288320136128266e-02 -1.945685270451677495e-02 -1.988989447906358565e-02 -2.032151060957957875e-02 -2.075119451116637717e-02 -2.117843185257817229e-02 -2.160270152049361542e-02 -2.202347662263402089e-02 -2.244022552723393474e-02 -2.285241293617974734e-02 -2.325950098894983067e-02 -2.366095039431642677e-02 -2.405622158660584292e-02 -2.444477590316163768e-02 -2.482607677951494118e-02 -2.519959095863840218e-02 -2.556478971054668495e-02 -2.592115005840721353e-02 -2.626815600724034805e-02 -2.660529977122055856e-02 -2.693208299553775595e-02 -2.724801796874346677e-02 -2.755262882148883791e-02 -2.784545270756147439e-02 -2.812604096314601926e-02 -2.839396024026957094e-02 -2.864879361044646994e-02 -2.889014163460926904e-02 -2.911762339550225120e-02 -2.933087748882086745e-02 -2.952956296950508611e-02 -2.971336024973533774e-02 -2.988197194533732254e-02 -3.003512366747421169e-02 -3.017256475669249927e-02 -3.029406895658912774e-02 -3.039943502458182858e-02 -3.048848727749118789e-02 -3.056107606988057307e-02 -3.061707820334727201e-02 -3.065639726521475830e-02 -3.067896389533912929e-02 -3.068473598001334596e-02 -3.067369877222725361e-02 -3.064586493782023302e-02 -3.060127452734393710e-02 -3.053999487373416921e-02 -3.046212041617228986e-02 -3.036777245079578039e-02 -3.025709880919363881e-02 -3.013027346589389893e-02 -2.998749607631632022e-02 -2.982899144692170712e-02 -2.965500893953952610e-02 -2.946582181209625798e-02 -2.926172649819652055e-02 -2.904304182822754071e-02 -2.881010819486247085e-02 -2.856328666603043590e-02 -2.830295804859754918e-02 -2.802952190616588360e-02 -2.774339553454280988e-02 -2.744501289856262141e-02 -2.713482353405511846e-02 -2.681329141885033934e-02 -2.648089381678629672e-02 -2.613812009874594625e-02 -2.578547054479080405e-02 -2.542345513148241282e-02 -2.505259230848817104e-02 -2.467340776855600493e-02 -2.428643321491284757e-02 -2.389220513009510452e-02 -2.349126355015667897e-02 -2.308415084812025578e-02 -2.267141053044362600e-02 -2.225358605016335145e-02 -2.183121964025470929e-02 -2.140485117061103129e-02 -2.097501703189654648e-02 -2.054224904936749821e-02 -2.010707342958585955e-02 -1.967000974277089212e-02 -1.923156994334561387e-02 -1.879225743104134816e-02 -1.835256615472142042e-02 -1.791297976088012528e-02 -1.747397078856273780e-02 -1.703599991223980065e-02 -1.659951523395456971e-02 -1.616495162584752690e-02 -1.573273012394724515e-02 -1.530325737390358758e-02 -1.487692512912858721e-02 -1.445410980160279947e-02 -1.403517206540196363e-02 -1.362045651280055156e-02 -1.321029136261693895e-02 -1.280498822027950449e-02 -1.240484188891487899e-02 -1.201013023058999755e-02 -1.162111407667804769e-02 -1.123803718616647393e-02 -1.086112625058271303e-02 -1.049059094408057863e-02 -1.012662401710870928e-02 -9.769401431969904764e-03 -9.419082538480305980e-03 -9.075810287847050142e-03 -8.739711482803830603e-03 -8.410897061976556344e-03 -8.089462416393550237e-03 -7.775487736008946694e-03 -7.469038384072512402e-03 -7.170165297153505840e-03 -6.878905408612089739e-03 -6.595282093305988858e-03 -6.319305631325424118e-03 -6.050973688562406166e-03 -5.790271811943342901e-03 -5.537173937184646129e-03 -5.291642906969243679e-03 -5.053630997488390425e-03 -4.823080451345336528e-03 -4.599924014876753502e-03 -4.384085478012528236e-03 -4.175480214864280525e-03 -3.974015723307856331e-03 -3.779592161903385684e-03 -3.592102882578903852e-03 -3.411434957588793063e-03 -3.237469699345608964e-03 -3.070083171813869048e-03 -2.909146692244987068e-03 -2.754527322124657347e-03 -2.606088346296326578e-03 -2.463689739316530982e-03 -2.327188618190013936e-03 -2.196439680723323747e-03 -2.071295628825432604e-03 -1.951607576172121900e-03 -1.837225439736870020e-03 -1.727998314775145089e-03 -1.623774832930131688e-03 -1.524403503206815755e-03 -1.429733035636557379e-03 -1.339612647526973021e-03 -1.253892352260733978e-03 -1.172423230672289558e-03 -1.095057685093509458e-03 -1.021649676217022823e-03 -9.520549429804857182e-04 -8.861312057253210731e-04 -8.237383529299095470e-04 -7.647386118600464026e-04 -7.089967035180519059e-04 -6.563799823070786809e-04 -6.067585608583222351e-04 -5.600054204963551049e-04 -5.159965078418606976e-04 -4.746108180714011865e-04 -4.357304653710142436e-04 -3.992407411342891723e-04 -3.650301604662052309e-04 -3.329904975618781142e-04 -3.030168105341928507e-04 -2.750074562665871932e-04 -2.488640958669951228e-04 -2.244916912962918872e-04 -2.017984937398372856e-04 -1.806960242838059156e-04 -1.610990474493464780e-04 -1.429255381271933502e-04 -1.260966424433930739e-04 -1.105366330735233730e-04 -9.617285950819608859e-05 -8.293569375702759252e-05 -7.075847196170509867e-05 -5.957743237139883187e-05 -4.933165011580638239e-05 -3.996296919253329799e-05 -3.141593206661832754e-05 -2.363770726074496922e-05 -1.657801529529850503e-05 -1.018905331792691700e-05 -4.425418742788123951e-06 7.559677996832098092e-07 5.395939920854958896e-06 9.533163077096577266e-06 1.320421207396470340e-05 1.644364824545357766e-05 1.928409610013925347e-05 2.175631924332620509e-05 2.388929540104173656e-05 2.571029038789298120e-05 2.724493087638479649e-05 2.851727584024182043e-05 2.954988655859496730e-05 3.036389508154735373e-05 3.097907107062613255e-05 3.141388693994237434e-05 3.168558123552389595e-05 3.181022020126134087e-05 3.180275749020385415e-05 3.167709198958547931e-05 3.144612373695861011e-05 3.112180791315857656e-05 3.071520690556407251e-05 3.023654044224025587e-05 2.969523380409698962e-05 2.909996412816527090e-05 2.845870482052590504e-05 2.777876810233024843e-05 2.706684571675369586e-05 2.632904782865182414e-05 2.557094015215954057e-05 2.479757934451500535e-05 2.401354670702598258e-05 2.322298023634779271e-05 2.242960507113441970e-05 2.163676238068264630e-05 2.084743674343177638e-05 2.006428206413353438e-05 1.928964607919293707e-05 1.852559350011192339e-05 1.777392784517948320e-05 1.703621200954896913e-05 1.631378762365169453e-05
-1.527609056457223909e-04 -1.648121034133215464e-04 -1.777174575975880289e-04 -1.915292871597093841e-04 -2.063024583664648513e-04 -2.220944589830870972e-04 -2.389654708194998963e-04 -2.569784402575038388e-04 -2.761991463658149517e-04 -2.966962661893854142e-04 -3.185414367792882323e-04 -3.418093135097020245e-04 -3.665776242093758490e-04 -3.929272186165064630e-04 -4.209421126483225235e-04 -4.507095269601063938e-04 -4.823199192528921644e-04 -5.158670097749888011e-04 -5.514477994498192181e-04 -5.891625800515721580e-04 -6.291149358410468625e-04 -6.714117360668552664e-04 -7.161631177322434630e-04 -7.634824580250984321e-04 -8.134863358086447636e-04 -8.662944815729386279e-04 -9.220297152526795575e-04 -9.808178713254171299e-04 -1.042787710615798507e-03 -1.108070818246604649e-03 -1.176801487195714866e-03 -1.249116586940227742e-03 -1.325155416694779329e-03 -1.405059542780646986e-03 -1.488972619695802567e-03 -1.577040194493539802e-03 -1.669409494118823285e-03 -1.766229195397189767e-03 -1.867649177420624288e-03 -1.973820256128693603e-03 -2.084893900941049618e-03 -2.201021933359142198e-03 -2.322356207520926037e-03 -2.449048272761682708e-03 -2.581249018307471294e-03 -2.719108300304437596e-03 -2.862774551467219767e-03 -3.012394373713046889e-03 -3.168112114233912532e-03 -3.330069425548155913e-03 -3.498404810163400873e-03 -3.673253150575742434e-03 -3.854745225424690766e-03 -4.043007212718488161e-03 -4.238160181141406926e-03 -4.440319570550748871e-03 -4.649594662868183903e-03 -4.866088044665806828e-03 -5.089895062841974342e-03 -5.321103274875316723e-03 -5.559791895235888584e-03 -5.806031239620585219e-03 -6.059882168764868342e-03 -6.321395533663274648e-03 -6.590611624107956847e-03 -6.867559622525215915e-03 -7.152257065155962629e-03 -7.444709312685085165e-03 -7.744909032477423870e-03 -8.052835694622964557e-03 -8.368455084031427987e-03 -8.691718830845114249e-03 -9.022563961458968801e-03 -9.360912472447496802e-03 -9.706670929699101266e-03 -1.005973009504911725e-02 -1.041996458268333418e-02 -1.078723254755306268e-02 -1.116137540800138730e-02 -1.154221760474782518e-02 -1.192956639831383586e-02 -1.232321170689682464e-02 -1.272292598661268863e-02 -1.312846415592866696e-02 -1.353956356599856845e-02 -1.395594401849106596e-02 -1.437730783237018382e-02 -1.480333996094419097e-02 -1.523370816034653671e-02 -1.566806321044940387e-02 -1.610603918903879758e-02 -1.654725379989895398e-02 -1.699130875526533302e-02 -1.743779021290862985e-02 -1.788626926790982605e-02 -1.833630249897708064e-02 -1.878743256894159150e-02 -1.923918887885205098e-02 -1.969108827486578533e-02 -2.014263580691258784e-02 -2.059332553788263340e-02 -2.104264140186641943e-02 -2.149005810975190833e-02 -2.193504210026372275e-02 -2.237705253431240132e-02 -2.281554233030926027e-02 -2.324995923789634211e-02 -2.367974694734067617e-02 -2.410434623165085694e-02 -2.452319611829134952e-02 -2.493573508719760384e-02 -2.534140229163373698e-02 -2.573963879828614423e-02 -2.612988884285022406e-02 -2.651160109724608888e-02 -2.688422994449227166e-02 -2.724723675717551086e-02 -2.760009117537989484e-02 -2.794227237988103699e-02 -2.827327035637050220e-02 -2.859258714645383434e-02 -2.889973808116108600e-02 -2.919425299272358082e-02 -2.947567740040381301e-02 -2.974357366621721219e-02 -2.999752211645544467e-02 -3.023712212500996588e-02 -3.046199315460205656e-02 -3.067177575215119384e-02 -3.086613249465646955e-02 -3.104474888212568895e-02 -3.120733417426291983e-02 -3.135362216781710509e-02 -3.148337191170084981e-02 -3.159636835720832509e-02 -3.169242294089476275e-02 -3.177137409792447215e-02 -3.183308770394955439e-02 -3.187745744384642282e-02 -3.190440510590976386e-02 -3.191388080038324443e-02 -3.190586310149137045e-02 -3.188035911242591974e-02 -3.183740445303211153e-02 -3.177706317023276661e-02 -3.169942757152143659e-02 -3.160461798214683760e-02 -3.149278242689882573e-02 -3.136409623769023658e-02 -3.121876158840664744e-02 -3.105700695876682446e-02 -3.087908652919940655e-02 -3.068527950899359313e-02 -3.047588940022359638e-02 -3.025124320017670912e-02 -3.001169054523100330e-02 -2.975760279933221258e-02 -2.948937209040637664e-02 -2.920741029821755791e-02 -2.891214799733528990e-02 -2.860403335901481534e-02 -2.828353101591471810e-02 -2.795112089367878666e-02 -2.760729701349405249e-02 -2.725256626980273808e-02 -2.688744718739300571e-02 -2.651246866212243064e-02 -2.612816868953745514e-02 -2.573509308564402367e-02 -2.533379420405774962e-02 -2.492482965371718359e-02 -2.450876102128247275e-02 -2.408615260226222229e-02 -2.365757014481740042e-02 -2.322357961008010216e-02 -2.278474595270034778e-02 -2.234163192519536198e-02 -2.189479690952375948e-02 -2.144479577914350926e-02 -2.099217779463796729e-02 -2.053748553580957148e-02 -2.008125387294714195e-02 -1.962400897977229636e-02 -1.916626739036191018e-02 -1.870853510213089238e-02 -1.825130672674192892e-02 -1.779506469058797155e-02 -1.734027848627068755e-02 -1.688740397627438647e-02 -1.643688274981145586e-02 -1.598914153359292170e-02 -1.554459165705808325e-02 -1.510362857238011121e-02 -1.466663142935244885e-02 -1.423396270505316794e-02 -1.380596788798331073e-02 -1.338297521618074179e-02 -1.296529546862404750e-02 -1.255322180906222156e-02 -1.214702968123614578e-02 -1.174697675429735473e-02 -1.135330291707888246e-02 -1.096623031973281877e-02 -1.058596346111981973e-02 -1.021268932021668872e-02 -9.846577529701064715e-03 -9.487780589776185700e-03 -9.136434120213312096e-03 -8.792657148516996174e-03 -8.456552432055628246e-03 -8.128206811949485744e-03 -7.807691596469086212e-03 -7.495062971667578247e-03 -7.190362436953675121e-03 -6.893617263303399370e-03 -6.604840971812038670e-03 -6.324033830299213670e-03 -6.051183365701633815e-03 -5.786264890018132274e-03 -5.529242037609511176e-03 -5.280067311702287512e-03 -5.038682637998143955e-03 -4.805019923351134051e-03 -4.579001617540666251e-03 -4.360541276239568442e-03 -4.149544123353458326e-03 -3.945907610988078941e-03 -3.749521975386269600e-03 -3.560270787264152668e-03 -3.378031495066448429e-03 -3.202675959753997076e-03 -3.034070979830515158e-03 -2.872078805411239135e-03 -2.716557640232138658e-03 -2.567362130594164939e-03 -2.424343840333107163e-03 -2.287351711000155420e-03 -2.156232506532227301e-03 -2.030831241783132013e-03 -1.910991594376704010e-03 -1.796556299431112001e-03 -1.687367526788623520e-03 -1.583267240467773696e-03 -1.484097540134104954e-03 -1.389700984461763201e-03 -1.299920896330923961e-03 -1.214601649874743261e-03 -1.133588939455028788e-03 -1.056730030706843834e-03 -9.838739938498402247e-04 -9.148719195174498560e-04 -8.495771174043308463e-04 -7.878452980779700925e-04 -7.295347383415102171e-04 -6.745064305723265548e-04 -6.226242164942901672e-04 -5.737549058711915312e-04 -5.277683806347562099e-04 -4.845376849827109055e-04 -4.439391020011228457e-04 -4.058522173804396610e-04 -3.701599708065346668e-04 -3.367486956170238303e-04 -3.055081473188405198e-04 -2.763315215661760931e-04 -2.491154621982413254e-04 -2.237600599341710284e-04 -2.001688423180309970e-04 -1.782487555002263899e-04 -1.579101384331293371e-04 -1.390666900483473469e-04 -1.216354299710325571e-04 -1.055366533131928380e-04 -9.069388007312489757e-05 -7.703379965215076267e-05 -6.448621098289065556e-05 -5.298395874544015237e-05 -4.246286612933343019e-05 -3.286166458000075452e-05 -2.412192094889366507e-05 -1.618796244651414073e-05 -9.006799777474839295e-06 -2.528048816482987744e-06 3.296148836111773830e-06 8.511206100704089817e-06 1.316017116825719672e-05 1.728380847478985869e-05 2.092067964116582494e-05 2.410722413786444199e-05 2.687783945297733874e-05 2.926496055977857822e-05 3.129913849775295225e-05 3.300911789794181133e-05 3.442191329982176420e-05 3.556288412264987697e-05 3.645580816926640149e-05 3.712295355473703049e-05 3.758514896589601516e-05 3.786185217086768012e-05 3.797121670992698045e-05 3.793015671067241764e-05 3.775440978138501751e-05 3.745859794666863926e-05 3.705628659900654989e-05 3.656004144874959981e-05 3.598148346327685186e-05 3.533134179366478650e-05 3.461950469418316896e-05 3.385506844632103286e-05 3.304638430486382612e-05 3.220110348880533336e-05 3.132622024461745671e-05 3.042811301363627821e-05 2.951258373908050511e-05 2.858489535152356322e-05 2.764980747450992375e-05 2.671161039448385443e-05 2.577415734128159252e-05 2.484089512717638725e-05 2.391489319386635093e-05 2.299887111788634743e-05 2.209522462573468385e-05 2.120605017054431735e-05 2.033316812242843072e-05 1.947814462470819408e-05 1.864231216809984686e-05
-1.562417779570204153e-04 -1.685875299184062652e-04 -1.818100274810545642e-04 -1.959631113074214849e-04 -2.111032540196473048e-04 -2.272896376732072728e-04 -2.445842295992379524e-04 -2.630518562329034124e-04 -2.827602745236429231e-04 -3.037802405017979695e-04 -3.261855745550701281e-04 -3.500532229476350349e-04 -3.754633150946569430e-04 -4.024992160855999984e-04 -4.312475739311814969e-04 -4.617983609913469214e-04 -4.942449090252442039e-04 -5.286839372892348935e-04 -5.652155730954286318e-04 -6.039433642314442820e-04 -6.449742826321408712e-04 -6.884187186861321934e-04 -7.343904655542721292e-04 -7.830066928739377397e-04 -8.343879092223019595e-04 -8.886579127138651522e-04 -9.459437291124650439e-04 -1.006375536846207137e-03 -1.070086578325051300e-03 -1.137213056975700616e-03 -1.207894019426806239e-03 -1.282271222299628333e-03 -1.360488983085290666e-03 -1.442694014619621493e-03 -1.529035242700590514e-03 -1.619663606431437320e-03 -1.714731840914799103e-03 -1.814394241969787512e-03 -1.918806412594582095e-03 -2.028124990952202313e-03 -2.142507359716347946e-03 -2.262111336677558905e-03 -2.387094846577523556e-03 -2.517615574210739678e-03 -2.653830598908243563e-03 -2.795896010596984199e-03 -2.943966507711115455e-03 -3.098194977317325453e-03 -3.258732057904954998e-03 -3.425725685383704342e-03 -3.599320622925314232e-03 -3.779657975382093738e-03 -3.966874689112976325e-03 -4.161103038146767193e-03 -4.362470097712713157e-03 -4.571097206268714443e-03 -4.787099417258102591e-03 -5.010584941925981875e-03 -5.241654584624639603e-03 -5.480401172135196917e-03 -5.726908978627382428e-03 -5.981253147971696271e-03 -6.243499115207311150e-03 -6.513702029053777300e-03 -6.791906177435376619e-03 -7.078144418061830569e-03 -7.372437616179007905e-03 -7.674794091666131690e-03 -7.985209077712421624e-03 -8.303664193354551651e-03 -8.630126932197241391e-03 -8.964550169671009830e-03 -9.306871691204164632e-03 -9.657013743699335503e-03 -1.001488261270807104e-02 -1.038036822768973778e-02 -1.075334379772302680e-02 -1.113366548000899528e-02 -1.152117208346397324e-02 -1.191568480964861655e-02 -1.231700703321480725e-02 -1.272492412397679962e-02 -1.313920331262444056e-02 -1.355959360199691932e-02 -1.398582572572360308e-02 -1.441761215591526139e-02 -1.485464716145413339e-02 -1.529660691828545194e-02 -1.574314967295627546e-02 -1.619391596048049692e-02 -1.664852887743190762e-02 -1.710659441098138708e-02 -1.756770182439913730e-02 -1.803142409934093554e-02 -1.849731843502694720e-02 -1.896492680420645838e-02 -1.943377656558000627e-02 -1.990338113212512111e-02 -2.037324069454236539e-02 -2.084284299880716576e-02 -2.131166417658021325e-02 -2.177916962699582085e-02 -2.224481494811625729e-02 -2.270804691610982251e-02 -2.316830450998428118e-02 -2.362501997948491389e-02 -2.407761995355079190e-02 -2.452552658651292739e-02 -2.496815873901709823e-02 -2.540493319046205692e-02 -2.583526587956194373e-02 -2.625857316947184314e-02 -2.667427313375740974e-02 -2.708178685934534841e-02 -2.748053976246174826e-02 -2.786996291345086862e-02 -2.824949436626826224e-02 -2.861858048836129001e-02 -2.897667728658531727e-02 -2.932325172475857417e-02 -2.965778302843114639e-02 -2.997976397243507299e-02 -3.028870214679354675e-02 -3.058412119659736916e-02 -3.086556203150668531e-02 -3.113258400060505554e-02 -3.138476602842180802e-02 -3.162170770804586389e-02 -3.184303034738111826e-02 -3.204837796473784806e-02 -3.223741823011720686e-02 -3.240984334872546585e-02 -3.256537088345065611e-02 -3.270374451324549459e-02 -3.282473472458666275e-02 -3.292813943341990623e-02 -3.301378453525236067e-02 -3.308152438131693046e-02 -3.313124217900658558e-02 -3.316285031505845221e-02 -3.317629060025707732e-02 -3.317153443472148355e-02 -3.314858289314034229e-02 -3.310746672962310705e-02 -3.304824630213885200e-02 -3.297101141681992031e-02 -3.287588109271052939e-02 -3.276300324784119089e-02 -3.263255430780603872e-02 -3.248473873831076580e-02 -3.231978850344227605e-02 -3.213796245168623611e-02 -3.193954563198364571e-02 -3.172484854237195978e-02 -3.149420631399823395e-02 -3.124797783351992639e-02 -3.098654480712383780e-02 -3.071031076959211334e-02 -3.041970004202708758e-02 -3.011515664201269010e-02 -2.979714315013779619e-02 -2.946613953693768759e-02 -2.912264195442006501e-02 -2.876716149643521181e-02 -2.840022293222242006e-02 -2.802236341751826454e-02 -2.763413118764691465e-02 -2.723608423702671838e-02 -2.682878898952309812e-02 -2.641281896405413623e-02 -2.598875343981285613e-02 -2.555717612541024905e-02 -2.511867383616470106e-02 -2.467383518366885603e-02 -2.422324928165357771e-02 -2.376750447204223349e-02 -2.330718707494712147e-02 -2.284288016620500752e-02 -2.237516238588141415e-02 -2.190460678099365871e-02 -2.143177968551336285e-02 -2.095723964050968946e-02 -2.048153635708700737e-02 -2.000520972455647334e-02 -1.952878886605994777e-02 -1.905279124363956286e-02 -1.857772181451769825e-02 -1.810407224012001298e-02 -1.763232014914275017e-02 -1.716292845573178655e-02 -1.669634473361056998e-02 -1.623300064676347007e-02 -1.577331143705583763e-02 -1.531767546894938041e-02 -1.486647383125485299e-02 -1.442006999565310227e-02 -1.397880953151150150e-02 -1.354301987632655115e-02 -1.311301016093560992e-02 -1.268907108846167343e-02 -1.227147486578623534e-02 -1.186047518618607577e-02 -1.145630726162126523e-02 -1.105918790302507469e-02 -1.066931564681942307e-02 -1.028687092576575229e-02 -9.912016282158540512e-03 -9.544896621277053003e-03 -9.185639502932991043e-03 -8.834355468883616294e-03 -8.491138403825102335e-03 -8.156065927637205434e-03 -7.829199816517310589e-03 -7.510586450621808616e-03 -7.200257285821349933e-03 -6.898229347177629173e-03 -6.604505741758930418e-03 -6.319076188431974744e-03 -6.041917562296902564e-03 -5.772994451469492042e-03 -5.512259723961481298e-03 -5.259655102462831855e-03 -5.015111744890972736e-03 -4.778550828639087367e-03 -4.549884136528383784e-03 -4.329014642548139648e-03 -4.115837095549869026e-03 -3.910238599149452182e-03 -3.712099186181829023e-03 -3.521292386145992437e-03 -3.337685784174599778e-03 -3.161141570159727281e-03 -2.991517076765511443e-03 -2.828665305158212240e-03 -2.672435437383770609e-03 -2.522673334423042660e-03 -2.379222019053370708e-03 -2.241922142743121068e-03 -2.110612435902082216e-03 -1.985130140904479805e-03 -1.865311427393844413e-03 -1.750991789467808103e-03 -1.642006424427776452e-03 -1.538190592861428830e-03 -1.439379959906095978e-03 -1.345410917617447530e-03 -1.256120888440323807e-03 -1.171348609847586934e-03 -1.090934400277312815e-03 -1.014720406559474876e-03 -9.425508330797745509e-04 -8.742721529804984345e-04 -8.097333017466121609e-04 -7.487858535691401408e-04 -6.912841809178160105e-04 -6.370855977907419459e-04 -5.860504871405042195e-04 -5.380424130040893389e-04 -4.929282178878576122e-04 -4.505781059792012531e-04 -4.108657127732080272e-04 -3.736681617159000172e-04 -3.388661084756578769e-04 -3.063437734612663795e-04 -2.759889632089184016e-04 -2.476930812616299680e-04 -2.213511291629180748e-04 -1.968616981827040044e-04 -1.741269523870465387e-04 -1.530526036549968770e-04 -1.335478792355930240e-04 -1.155254824259193921e-04 -9.890154693761323522e-05 -8.359558550412128967e-05 -6.953043326477656113e-05 -5.663218644441284219e-05 -4.483013682891746183e-05 -3.405670251811358839e-05 -2.424735541759913317e-05 -1.534054591099463078e-05 -7.277625133450895973e-06 -2.765246412736845419e-09 6.537121907333601819e-06 1.239246741035503522e-05 1.761112880196145144e-05 2.223847421808151004e-05 2.631746684397467755e-05 2.988874940437615620e-05 3.299072843556649886e-05 3.565965810326839200e-05 3.792972334921487223e-05 3.983312216760648522e-05 4.140014683047502802e-05 4.265926389813566344e-05 4.363719286742351143e-05 4.435898332624544629e-05 4.484809049811980957e-05 4.512644907480024240e-05 4.521454524879282995e-05 4.513148687055897041e-05 4.489507166745687736e-05 4.452185347301736655e-05 4.402720642596837038e-05 4.342538710855043375e-05 4.272959460308569177e-05 4.195202845451667748e-05 4.110394453471686812e-05 4.019570881182359074e-05 3.923684903466604734e-05 3.823610434858815154e-05 3.720147286461195351e-05 3.614025720898497566e-05 3.505910808471681984e-05 3.396406588077903791e-05 3.286060036822273383e-05 3.175364852560144517e-05 3.064765053879497220e-05 2.954658402262879576e-05 2.845399651361248632e-05 2.737303628469641887e-05 2.630648153418799025e-05 2.525676800191597256e-05 2.422601506638679254e-05 2.321605037708278078e-05 2.222843307621169364e-05 2.126447566416546036e-05
-1.597281806766921806e-04 -1.723698133949801571e-04 -1.859109564626273210e-04 -2.004069900420454755e-04 -2.159160123558869274e-04 -2.324989205317177013e-04 -2.502194898341303809e-04 -2.691444508913913591e-04 -2.893435645013439010e-04 -3.108896935790257665e-04 -3.338588717865391452e-04 -3.583303683641129414e-04 -3.843867486603372448e-04 -4.121139298392159623e-04 -4.416012312222326744e-04 -4.729414187051846161e-04 -5.062307426722662245e-04 -5.415689688139587203e-04 -5.790594012409222557e-04 -6.188088972733599841e-04 -6.609278732746080723e-04 -7.055303008889115537e-04 -7.527336930370387858e-04 -8.026590790192828168e-04 -8.554309680741878840e-04 -9.111773007427840772e-04 -9.700293873926823509e-04 -1.032121833264084028e-03 -1.097592449410863657e-03 -1.166582148924513122e-03 -1.239234827847042085e-03 -1.315697230201064594e-03 -1.396118796591467497e-03 -1.480651495863154503e-03 -1.569449639333844650e-03 -1.662669677159509538e-03 -1.760469976432996490e-03 -1.863010580663908245e-03 -1.970452950339437927e-03 -2.082959684322220097e-03 -2.200694221901856266e-03 -2.323820525381661665e-03 -2.452502743151613665e-03 -2.586904853271698203e-03 -2.727190287667501361e-03 -2.873521537121143110e-03 -3.026059737325729332e-03 -3.184964236360087082e-03 -3.350392144032043450e-03 -3.522497863633530010e-03 -3.701432606747647510e-03 -3.887343891847666599e-03 -4.080375027529231299e-03 -4.280664581319716319e-03 -4.488345835112975656e-03 -4.703546228381785994e-03 -4.926386790424969880e-03 -5.156981563010395835e-03 -5.395437014877690549e-03 -5.641851449666601508e-03 -5.896314408935733956e-03 -6.158906072033390987e-03 -6.429696654675398464e-03 -6.708745808174042778e-03 -6.996102021347150313e-03 -7.291802027215518907e-03 -7.595870216670988669e-03 -7.908318061364050244e-03 -8.229143548120607457e-03 -8.558330627249239805e-03 -8.895848677144985520e-03 -9.241651987630586720e-03 -9.595679264502172956e-03 -9.957853157762432475e-03 -1.032807981602985176e-02 -1.070624846960761302e-02 -1.109223104467950936e-02 -1.148588181107209651e-02 -1.188703706598312829e-02 -1.229551485602440111e-02 -1.271111473986300845e-02 -1.313361759366933612e-02 -1.356278546149068329e-02 -1.399836145256900047e-02 -1.444006968750732173e-02 -1.488761529506412752e-02 -1.534068446121730246e-02 -1.579894453199007232e-02 -1.626204417137077848e-02 -1.672961357548730099e-02 -1.720126474401472219e-02 -1.767659180960391707e-02 -1.815517142591795835e-02 -1.863656321465433086e-02 -1.912031027171465572e-02 -1.960593973246040761e-02 -2.009296339576400331e-02 -2.058087840633130924e-02 -2.106916799453356290e-02 -2.155730227274688104e-02 -2.204473908695559620e-02 -2.253092492213323514e-02 -2.301529585967379901e-02 -2.349727858490618590e-02 -2.397629144248844546e-02 -2.445174553724637281e-02 -2.492304587779543140e-02 -2.538959256006444523e-02 -2.585078198762965143e-02 -2.630600812556486978e-02 -2.675466378432255626e-02 -2.719614192998086669e-02 -2.762983701702480949e-02 -2.805514633967633523e-02 -2.847147139765006385e-02 -2.887821927208868156e-02 -2.927480400732574914e-02 -2.966064799403564725e-02 -3.003518334925881633e-02 -3.039785328873967699e-02 -3.074811348698090058e-02 -3.108543342040524793e-02 -3.140929768902277208e-02 -3.171920731202835381e-02 -3.201468099280143503e-02 -3.229525634884787555e-02 -3.256049110231103855e-02 -3.280996422678700286e-02 -3.304327704630617007e-02 -3.326005428248921675e-02 -3.345994504605113301e-02 -3.364262376900909596e-02 -3.380779107415052970e-02 -3.395517457853379495e-02 -3.408452962802549502e-02 -3.419563996012484758e-02 -3.428831829258427444e-02 -3.436240683560679715e-02 -3.441777772568292704e-02 -3.445433337942046398e-02 -3.447200676602054509e-02 -3.447076159735863732e-02 -3.445059243494011381e-02 -3.441152471331478113e-02 -3.435361467985084682e-02 -3.427694925108579205e-02 -3.418164578618794469e-02 -3.406785177837503426e-02 -3.393574446544615070e-02 -3.378553036088612072e-02 -3.361744470729875756e-02 -3.343175085421228737e-02 -3.322873956257969136e-02 -3.300872823856226129e-02 -3.277206009944012149e-02 -3.251910327473387513e-02 -3.225024984584770604e-02 -3.196591482775493903e-02 -3.166653509644047626e-02 -3.135256826599133045e-02 -3.102449151938433541e-02 -3.068280039715948898e-02 -3.032800754828788442e-02 -2.996064144764296749e-02 -2.958124508456478480e-02 -2.919037462706668834e-02 -2.878859806627434223e-02 -2.837649384570616398e-02 -2.795464948000460012e-02 -2.752366016770689539e-02 -2.708412740260505297e-02 -2.663665758818572690e-02 -2.618186065956408862e-02 -2.572034871723060528e-02 -2.525273467681817333e-02 -2.477963093896872263e-02 -2.430164808323491063e-02 -2.381939358979472121e-02 -2.333347059258548961e-02 -2.284447666728003576e-02 -2.235300265733285857e-02 -2.185963154111934814e-02 -2.136493734297708474e-02 -2.086948409073661331e-02 -2.037382482210146548e-02 -1.987850064200345768e-02 -1.938403983282243129e-02 -1.889095701911945244e-02 -1.839975238829111986e-02 -1.791091096831038190e-02 -1.742490196347872694e-02 -1.694217814887510540e-02 -1.646317532395097719e-02 -1.598831182548914390e-02 -1.551798809991702943e-02 -1.505258633474441596e-02 -1.459247014868191201e-02 -1.413798433979034097e-02 -1.368945469081403812e-02 -1.324718783066284288e-02 -1.281147115082920118e-02 -1.238257277535937360e-02 -1.196074158284049331e-02 -1.154620727872033431e-02 -1.113918051614225593e-02 -1.073985306335650466e-02 -1.034839801565941297e-02 -9.964970049714262298e-03 -9.589705718023327011e-03 -9.222723781247327626e-03 -8.864125576008451482e-03 -8.513995415764977898e-03 -8.172401022308754814e-03 -7.839393985412682064e-03 -7.515010248141299962e-03 -7.199270615336150758e-03 -6.892181282794996450e-03 -6.593734384682851946e-03 -6.303908556741075545e-03 -6.022669512897311887e-03 -5.749970632925889731e-03 -5.485753558861396727e-03 -5.229948797930096885e-03 -4.982476329832090899e-03 -4.743246216281301469e-03 -4.512159210791195224e-03 -4.289107366778822927e-03 -4.073974642149711181e-03 -3.866637498619616541e-03 -3.666965494125388504e-03 -3.474821866776934415e-03 -3.290064108902873360e-03 -3.112544529845482234e-03 -2.942110806263898912e-03 -2.778606518808161233e-03 -2.621871674130669700e-03 -2.471743211304278098e-03 -2.328055491818394919e-03 -2.190640772424813122e-03 -2.059329660203175483e-03 -1.933951549312614218e-03 -1.814335038989084350e-03 -1.700308332439017488e-03 -1.591699616366900900e-03 -1.488337420958555073e-03 -1.390050960222123048e-03 -1.296670452665046706e-03 -1.208027422357971919e-03 -1.123954980504588905e-03 -1.044288087700604361e-03 -9.688637971248920643e-04 -8.975214789611307134e-04 -8.301030263996094991e-04 -7.664530436154585232e-04 -7.064190161621311092e-04 -6.498514642572307586e-04 -5.966040794716568306e-04 -5.465338453631526146e-04 -4.995011426211228792e-04 -4.553698393117397479e-04 -4.140073668306239098e-04 -3.752847821850679977e-04 -3.390768172390694443e-04 -3.052619155623393526e-04 -2.737222575293076724e-04 -2.443437743160442816e-04 -2.170161514420606576e-04 -1.916328225005534624e-04 -1.680909537146695466e-04 -1.462914199493165314e-04 -1.261387727978623011e-04 -1.075412013510025546e-04 -9.041048624143296496e-05 -7.466194754268489463e-05 -6.021438708396568669e-05 -4.699002572512635690e-05 -3.491443611711327315e-05 -2.391647145373010613e-05 -1.392819070020420995e-05 -4.884780763238704901e-06 3.275523954067861409e-06 1.061152419060446711e-05 1.717914025887111971e-05 2.303149789159046807e-05 2.821901514684114695e-05 3.278949003688887544e-05 3.678818856732615609e-05 4.025793289423450921e-05 4.323918932784899560e-05 4.577015593147993103e-05 4.788684948426732090e-05 4.962319159556906345e-05 5.101109377743959315e-05 5.208054129965667127e-05 5.285967566909730155e-05 5.337487559189873712e-05 5.365083629277291635e-05 5.371064708102676747e-05 5.357586706730189003e-05 5.326659894873688822e-05 5.280156079321601440e-05 5.219815576556544170e-05 5.147253975002135469e-05 5.063968683401906263e-05 4.971345262836245369e-05 4.870663540812518151e-05 4.763103506725209946e-05 4.649750988776218556e-05 4.531603113174210659e-05 4.409573547098504133e-05 4.284497527517618873e-05 4.157136678500814665e-05 4.028183620152480786e-05 3.898266372738398093e-05 3.767952559961589633e-05 3.637753415686321220e-05 3.508127598704663012e-05 3.379484820393798992e-05 3.252189290325169208e-05 3.126562985063540578e-05 3.002888745534895861e-05 2.881413208451707284e-05 2.762349577362844223e-05 2.645880238947305427e-05 2.532159230196944432e-05 2.421314562136135749e-05
-1.632169733854751590e-04 -1.761555664514952168e-04 -1.900165930738840483e-04 -2.048569897305832477e-04 -2.207364984668511783e-04 -2.377177512009108842e-04 -2.558663524393708661e-04 -2.752509599992292492e-04 -2.959433633099781396e-04 -3.180185588461840540e-04 -3.415548222180226062e-04 -3.666337764247489276e-04 -3.933404557541157059e-04 -4.217633647895047762e-04 -4.519945319660684680e-04 -4.841295570978193454e-04 -5.182676522793261365e-04 -5.545116755488704689e-04 -5.929681566845529514e-04 -6.337473144912888481e-04 -6.769630649249960873e-04 -7.227330193906910186e-04 -7.711784725440750179e-04 -8.224243789214396748e-04 -8.765993177207283488e-04 -9.338354450575527075e-04 -9.942684330239255023e-04 -1.058037394884789968e-03 -1.125284795758143674e-03 -1.196156348138978885e-03 -1.270800891645439004e-03 -1.349370256387653639e-03 -1.432019109386079491e-03 -1.518904783496461677e-03 -1.610187088333402995e-03 -1.706028102723725634e-03 -1.806591948264389506e-03 -1.912044543608200885e-03 -2.022553339153104323e-03 -2.138287031868505231e-03 -2.259415260053990356e-03 -2.386108277892272627e-03 -2.518536609729396351e-03 -2.656870684090382843e-03 -2.801280447518263075e-03 -2.951934958408018554e-03 -3.109001961094600731e-03 -3.272647440545383216e-03 -3.443035158101887157e-03 -3.620326168813650658e-03 -3.804678321007282094e-03 -3.996245738836865652e-03 -4.195178288666940973e-03 -4.401621030245543575e-03 -4.615713653733043847e-03 -4.837589903760559223e-03 -5.067376991800588877e-03 -5.305194998240790431e-03 -5.551156265659046643e-03 -5.805364784904148978e-03 -6.067915575689911654e-03 -6.338894063511808091e-03 -6.618375454792956893e-03 -6.906424112259917925e-03 -7.203092932638165830e-03 -7.508422728840561527e-03 -7.822441618900485838e-03 -8.145164423972235668e-03 -8.476592077785748136e-03 -8.816711049998555288e-03 -9.165492785936072209e-03 -9.522893165249703834e-03 -9.888851982051543102e-03 -1.026329244910326698e-02 -1.064612072864526762e-02 -1.103722549244904802e-02 -1.143647751366174900e-02 -1.184372929298525313e-02 -1.225881472169394575e-02 -1.268154878394433735e-02 -1.311172730076583248e-02 -1.354912671804590039e-02 -1.399350394073323872e-02 -1.444459621538036163e-02 -1.490212106303217925e-02 -1.536577626433902749e-02 -1.583523989863268311e-02 -1.631017043855123930e-02 -1.679020690163464738e-02 -1.727496906013691741e-02 -1.776405771011456761e-02 -1.825705500065411685e-02 -1.875352482389508815e-02 -1.925301326628954535e-02 -1.975504912131619342e-02 -2.025914446363639987e-02 -2.076479528444288847e-02 -2.127148218750999492e-02 -2.177867114520804642e-02 -2.228581431349572692e-02 -2.279235090465277919e-02 -2.329770811626401955e-02 -2.380130211471395349e-02 -2.430253907120243084e-02 -2.480081624804457083e-02 -2.529552313277673437e-02 -2.578604261735332678e-02 -2.627175221948984882e-02 -2.675202534298600637e-02 -2.722623257365081387e-02 -2.769374300725001986e-02 -2.815392560570688721e-02 -2.860615057761080327e-02 -2.904979077892554454e-02 -2.948422312964215156e-02 -2.990883004198999565e-02 -3.032300085570549877e-02 -3.072613327576223519e-02 -3.111763480788783121e-02 -3.149692418713553183e-02 -3.186343279473939638e-02 -3.221660605846417974e-02 -3.255590483166330429e-02 -3.288080674628188899e-02 -3.319080753508619336e-02 -3.348542231846633743e-02 -3.376418685124570745e-02 -3.402665872503763539e-02 -3.427241852181774767e-02 -3.450107091452794816e-02 -3.471224571069529002e-02 -3.490559883523481483e-02 -3.508081324880955171e-02 -3.523759979834206746e-02 -3.537569799650898406e-02 -3.549487672730271964e-02 -3.559493487501112774e-02 -3.567570187424448647e-02 -3.573703817893046641e-02 -3.577883564849802106e-02 -3.580101784978061835e-02 -3.580354027348554846e-02 -3.578639046439820864e-02 -3.574958806481635248e-02 -3.569318477103774340e-02 -3.561726420305425661e-02 -3.552194168793392642e-02 -3.540736395769900069e-02 -3.527370876283028589e-02 -3.512118440284511117e-02 -3.495002917570599194e-02 -3.476051074811863095e-02 -3.455292544906905794e-02 -3.432759748923002591e-02 -3.408487810913434640e-02 -3.382514465926583086e-02 -3.354879961545779998e-02 -3.325626953321113993e-02 -3.294800394474919902e-02 -3.262447420281448102e-02 -3.228617227538050499e-02 -3.193360949560176965e-02 -3.156731527145376776e-02 -3.118783575962432233e-02 -3.079573250830536929e-02 -3.039158107360185462e-02 -2.997596961432069662e-02 -2.954949746992778861e-02 -2.911277372646563916e-02 -2.866641577520779791e-02 -2.821104786878957452e-02 -2.774729967949838769e-02 -2.727580486433106577e-02 -2.679719964133102025e-02 -2.631212138160623354e-02 -2.582120722129923121e-02 -2.532509269763471432e-02 -2.482441041301003057e-02 -2.431978873091821675e-02 -2.381185050730559929e-02 -2.330121186076599890e-02 -2.278848098476236525e-02 -2.227425700484722548e-02 -2.175912888362395436e-02 -2.124367437595598568e-02 -2.072845903668936451e-02 -2.021403528290877452e-02 -1.970094151249796727e-02 -1.918970128052487067e-02 -1.868082253472069798e-02 -1.817479691107067030e-02 -1.767209909028603573e-02 -1.717318621567998777e-02 -1.667849737272867824e-02 -1.618845313036128969e-02 -1.570345514379215685e-02 -1.522388581848414628e-02 -1.475010803461670322e-02 -1.428246493122441174e-02 -1.382127974897449062e-02 -1.336685573036386354e-02 -1.291947607593963224e-02 -1.247940395498096239e-02 -1.204688256892712597e-02 -1.162213526569369493e-02 -1.120536570289022531e-02 -1.079675805783576227e-02 -1.039647728216393577e-02 -1.000466939871901169e-02 -9.621461838364896157e-03 -9.246963814264045484e-03 -8.881266731130077127e-03 -8.524444626916765841e-03 -8.176554644378462855e-03 -7.837637529919519452e-03 -7.507718157146147687e-03 -7.186806072539264102e-03 -6.874896060684326619e-03 -6.571968726520738616e-03 -6.277991092109743571e-03 -5.992917205465768046e-03 -5.716688759049818810e-03 -5.449235715585958734e-03 -5.190476938931026102e-03 -4.940320827803629244e-03 -4.698665950260711571e-03 -4.465401676897111198e-03 -4.240408810835641015e-03 -4.023560212671683026e-03 -3.814721418635370811e-03 -3.613751250337480462e-03 -3.420502414569289232e-03 -3.234822091733259488e-03 -3.056552511588687352e-03 -2.885531515103938009e-03 -2.721593101315148994e-03 -2.564567958197975627e-03 -2.414283976665400171e-03 -2.270566746909346775e-03 -2.133240036406277088e-03 -2.002126249007900143e-03 -1.877046864635540518e-03 -1.757822859191887589e-03 -1.644275104395261913e-03 -1.536224747329656155e-03 -1.433493569588231709e-03 -1.335904325968117470e-03 -1.243281062750829650e-03 -1.155449415674451039e-03 -1.072236887771462746e-03 -9.934731073093399419e-04 -9.189900661296099890e-04 -8.486223387355236198e-04 -7.822072825279492107e-04 -7.195852196345574108e-04 -6.605996008180437494e-04 -6.050971519855833768e-04 -5.529280038539436965e-04 -5.039458053525654527e-04 -4.580078213709142844e-04 -4.149750154764196694e-04 -3.747121182454326779e-04 -3.370876818623801639e-04 -3.019741216512959628e-04 -2.692477452098414998e-04 -2.387887698186541671e-04 -2.104813287986352296e-04 -1.842134674859520959e-04 -1.598771294889781347e-04 -1.373681338836168294e-04 -1.165861439934712924e-04 -9.743462838928686979e-05 -7.982081472840770906e-05 -6.365563703953058252e-05 -4.885367704128502951e-05 -3.533310006508110792e-05 -2.301558613348325677e-05 -1.182625672533434190e-05 -1.693597737941973397e-06 7.450620864790668575e-06 1.567142825139753934e-05 2.303073832444379370e-05 2.958743730259119241e-05 3.539747288369688143e-05 4.051394461208494618e-05 4.498719509566371285e-05 4.886490174083502232e-05 5.219216869516244426e-05 5.501161870938739928e-05 5.736348465158527528e-05 5.928570042693883291e-05 6.081399107673962601e-05 6.198196184975242155e-05 6.282118605795352251e-05 6.336129154684495325e-05 6.363004562802228770e-05 6.365343833842195139e-05 6.345576390665576781e-05 6.305970032206587592e-05 6.248638691658451694e-05 6.175549988315130539e-05 6.088532566734063990e-05 5.989283218097978808e-05 5.879373779789838245e-05 5.760257810257108496e-05 5.633277037228603891e-05 5.499667578263731462e-05 5.360565933459207687e-05 5.217014750916380253e-05 5.069968366284630231e-05 4.920298118344626666e-05 4.768797443183537090e-05 4.616186750043684917e-05 4.463118082400262878e-05 4.310179568244600328e-05 4.157899663920381023e-05 4.006751196183320530e-05 3.857155207433228821e-05 3.709484609303601368e-05 3.564067649990812557e-05 3.421191200864414370e-05 3.281103868026245178e-05 3.144018934578981747e-05 3.010117139429607962e-05 2.879549298490234231e-05 2.752438774150804248e-05
-1.667049420974190332e-04 -1.799413206675760739e-04 -1.941231966835091989e-04 -2.093090787185433190e-04 -2.255603697835642854e-04 -2.429414551831358569e-04 -2.615197888074254529e-04 -2.813659774464284300e-04 -3.025538626887810359e-04 -3.251605999433502723e-04 -3.492667340979752652e-04 -3.749562713062318947e-04 -4.023167463701535088e-04 -4.314392851646127762e-04 -4.624186615275807373e-04 -4.953533480201427865e-04 -5.303455599408922558e-04 -5.675012919615033541e-04 -6.069303467340113941e-04 -6.487463548058073053e-04 -6.930667851658263391e-04 -7.400129457349604667e-04 -7.897099731057732452e-04 -8.422868108310442668e-04 -8.978761755580370006e-04 -9.566145103056237662e-04 -1.018641924184870810e-03 -1.084102117870499801e-03 -1.153142294140965069e-03 -1.225913052819073467e-03 -1.302568269463012492e-03 -1.383264957179752928e-03 -1.468163110959134652e-03 -1.557425533957537125e-03 -1.651217645195215793e-03 -1.749707268171062698e-03 -1.853064399942910574e-03 -1.961460960270620339e-03 -2.075070520472981593e-03 -2.194068011708045097e-03 -2.318629412450045040e-03 -2.448931415003854743e-03 -2.585151070971038450e-03 -2.727465415658564957e-03 -2.876051071503172435e-03 -3.031083830670300728e-03 -3.192738217076603741e-03 -3.361187028179107774e-03 -3.536600856971377528e-03 -3.719147594728176333e-03 -3.908991915143659318e-03 -4.106294740614671070e-03 -4.311212691529426634e-03 -4.523897519531919036e-03 -4.744495525844624403e-03 -4.973146965844135910e-03 -5.209985441197540618e-03 -5.455137280979860566e-03 -5.708720913304597341e-03 -5.970846229110039240e-03 -6.241613939852029558e-03 -6.521114930959841932e-03 -6.809429613014025481e-03 -7.106627272703386691e-03 -7.412765425712274439e-03 -7.727889173777154931e-03 -8.052030568234488928e-03 -8.385207982456835060e-03 -8.727425495643086062e-03 -9.078672290488410540e-03 -9.438922067311497285e-03 -9.808132477258807783e-03 -1.018624457723807213e-02 -1.057318230925536132e-02 -1.096885200684095604e-02 -1.137314193124909847e-02 -1.178592184010434675e-02 -1.220704259114267429e-02 -1.263633578365833121e-02 -1.307361344021765182e-02 -1.351866773113722005e-02 -1.397127074414817802e-02 -1.443117430157762025e-02 -1.489810982727569205e-02 -1.537178826539960068e-02 -1.585190005303653907e-02 -1.633811514850418492e-02 -1.683008311701206586e-02 -1.732743327519921037e-02 -1.782977489588326650e-02 -1.833669747416535878e-02 -1.884777105583238660e-02 -1.936254662878675314e-02 -1.988055657801122630e-02 -2.040131520434709106e-02 -2.092431930712539481e-02 -2.144904883044674443e-02 -2.197496757265519213e-02 -2.250152395829627811e-02 -2.302815187159188565e-02 -2.355427155020353366e-02 -2.407929053779445105e-02 -2.460260469363962851e-02 -2.512359925727324778e-02 -2.564164996590600001e-02 -2.615612422209238896e-02 -2.666638230888081912e-02 -2.717177864943910726e-02 -2.767166310791603634e-02 -2.816538232807690861e-02 -2.865228110603965095e-02 -2.913170379323774470e-02 -2.960299572555052244e-02 -3.006550467436865798e-02 -3.051858231520662018e-02 -3.096158570933359860e-02 -3.139387879377209672e-02 -3.181483387490923603e-02 -3.222383312088080570e-02 -3.262027004782329376e-02 -3.300355099504432427e-02 -3.337309658413872837e-02 -3.372834315707484709e-02 -3.406874418829582835e-02 -3.439377166592125223e-02 -3.470291743719836758e-02 -3.499569451343666204e-02 -3.527163832976674268e-02 -3.553030795519195734e-02 -3.577128724855026948e-02 -3.599418595617345090e-02 -3.619864074721886038e-02 -3.638431618285774966e-02 -3.655090561572917757e-02 -3.669813201631197397e-02 -3.682574872312595338e-02 -3.693354011394722747e-02 -3.702132219550975656e-02 -3.708894310946454081e-02 -3.713628355267811765e-02 -3.716325711027154699e-02 -3.716981050012813093e-02 -3.715592372793152798e-02 -3.712161015213408938e-02 -3.706691645859596512e-02 -3.699192254497755267e-02 -3.689674131531009427e-02 -3.678151838550834662e-02 -3.664643170092559549e-02 -3.649169106738184981e-02 -3.631753759741962462e-02 -3.612424307385698335e-02 -3.591210923301274560e-02 -3.568146697027228115e-02 -3.543267547094346853e-02 -3.516612126961896762e-02 -3.488221724151231717e-02 -3.458140152947051377e-02 -3.426413641058284609e-02 -3.393090710650487063e-02 -3.358222054179593047e-02 -3.321860405472843586e-02 -3.284060406516616654e-02 -3.244878470422649097e-02 -3.204372641053854220e-02 -3.162602449798349730e-02 -3.119628769985673469e-02 -3.075513669442222348e-02 -3.030320261683937602e-02 -2.984112556243010903e-02 -2.936955308622071423e-02 -2.888913870363929784e-02 -2.840054039717495107e-02 -2.790441913371142016e-02 -2.740143739713533227e-02 -2.689225774068871450e-02 -2.637754136338771663e-02 -2.585794671466639175e-02 -2.533412813122543419e-02 -2.480673450987361944e-02 -2.427640801994463901e-02 -2.374378285865545030e-02 -2.320948405254575839e-02 -2.267412630790258468e-02 -2.213831291283076610e-02 -2.160263469338096279e-02 -2.106766902589241736e-02 -2.053397890744964108e-02 -2.000211208609274649e-02 -1.947260025215918205e-02 -1.894595829187458932e-02 -1.842268360405100239e-02 -1.790325548049405066e-02 -1.738813455046879855e-02 -1.687776228932574493e-02 -1.637256059114779519e-02 -1.587293140504421329e-02 -1.537925643449146798e-02 -1.489189689890372918e-02 -1.441119335640753119e-02 -1.393746558659834239e-02 -1.347101253186991365e-02 -1.301211229573281426e-02 -1.256102219637601596e-02 -1.211797887357466200e-02 -1.168319844691009975e-02 -1.125687672314398986e-02 -1.083918945047647638e-02 -1.043029261732132673e-02 -1.003032279314556262e-02 -9.639397508850405458e-03 -9.257615674112085885e-03 -8.885058029055292392e-03 -8.521787627600588971e-03 -8.167850349805898594e-03 -7.823275440515141052e-03 -7.488076071629897953e-03 -7.162249925335267484e-03 -6.845779795636450574e-03 -6.538634205597829326e-03 -6.240768037722171577e-03 -5.952123174961009358e-03 -5.672629149910247623e-03 -5.402203799815228323e-03 -5.140753925086433314e-03 -4.888175949111299781e-03 -4.644356577236404167e-03 -4.409173452889280503e-03 -4.182495808907927236e-03 -3.964185112248323761e-03 -3.754095700346667640e-03 -3.552075407520544244e-03 -3.357966179903606324e-03 -3.171604677519604398e-03 -2.992822862213007605e-03 -2.821448570266026946e-03 -2.657306068642670445e-03 -2.500216593911493753e-03 -2.349998873007566255e-03 -2.206469625101332207e-03 -2.069444043947231849e-03 -1.938736260186914914e-03 -1.814159783181524925e-03 -1.695527922043058282e-03 -1.582654185627556474e-03 -1.475352661341209747e-03 -1.373438372694863515e-03 -1.276727615622907756e-03 -1.185038273658073436e-03 -1.098190112125236586e-03 -1.016005051584127758e-03 -9.383074208127338209e-04 -8.649241896809986519e-04 -7.956851823169032965e-04 -7.304232710153652159e-04 -6.689745513838160152e-04 -6.111784992572709234e-04 -5.568781099503517917e-04 -5.059200204436969548e-04 -4.581546151282419135e-04 -4.134361157526302900e-04 -3.716226562367946689e-04 -3.325763430289037392e-04 -2.961633016931795024e-04 -2.622537104231162743e-04 -2.307218211783218769e-04 -2.014459691437325167e-04 -1.743085712077997815e-04 -1.491961141511278263e-04 -1.259991332296838068e-04 -1.046121818268829439e-04 -8.493379283695443559e-05 -6.686643242825943958e-05 -5.031644681968542882e-05 -3.519400268621030586e-05 -2.141302179135948138e-05 -8.891110424672952432e-06 2.450515798236999401e-06 1.268711123689401335e-05 2.189048311438643616e-05 3.012907750160051046e-05 3.746806792888563494e-05 4.396944618007063129e-05 4.969211484719235523e-05 5.469198124773900940e-05 5.902205232960610758e-05 6.273253021212178834e-05 6.587090803442258722e-05 6.848206580500261378e-05 7.060836596836960789e-05 7.228974842634853647e-05 7.356382477262848993e-05 7.446597151956551946e-05 7.502942211604299587e-05 7.528535757425476008e-05 7.526299554162576579e-05 7.498967767167517384e-05 7.449095516444536745e-05 7.379067236314005478e-05 7.291104830885354734e-05 7.187275616969021033e-05 7.069500047420478181e-05 6.939559209191072000e-05 6.799102091564832983e-05 6.649652621184751460e-05 6.492616461521540159e-05 6.329287575411336861e-05 6.160854550189717683e-05 5.988406685778892242e-05 5.812939846846349162e-05 5.635362080847526551e-05 5.456499004396315414e-05 5.277098960977124974e-05 5.097837953523018763e-05 4.919324355840849609e-05 4.742103407266702277e-05 4.566661495287517477e-05 4.393430231170392596e-05 4.222790323901923080e-05 4.055075257958591959e-05 3.890574780609655416e-05 3.729538204597326157e-05 3.572177532148588570e-05 3.418670406351591762e-05 3.269162895978979747e-05 3.123772119863262600e-05
-1.701888036179882528e-04 -1.837235312512016153e-04 -1.982269424698187633e-04 -2.137591326345773097e-04 -2.303831817303930425e-04 -2.481652458618222815e-04 -2.671746472141875309e-04 -2.874839620565204927e-04 -3.091691063373383291e-04 -3.323094183992318521e-04 -3.569877383134275554e-04 -3.832904833110028163e-04 -4.113077187634931386e-04 -4.411332241423549243e-04 -4.728645533642708326e-04 -5.066030889079006826e-04 -5.424540890673982532e-04 -5.805267276892108006e-04 -6.209341257213848693e-04 -6.637933738891271026e-04 -7.092255457968938597e-04 -7.573557007459373255e-04 -8.083128755474208553e-04 -8.622300646048527886e-04 -9.192441875362125214e-04 -9.794960436057239053e-04 -1.043130252238041620e-03 -1.110295178893979133e-03 -1.181142845596763876e-03 -1.255828825411683730e-03 -1.334512120199704294e-03 -1.417355020987686332e-03 -1.504522950324178833e-03 -1.596184286020521344e-03 -1.692510165712539545e-03 -1.793674271718248472e-03 -1.899852595711914310e-03 -2.011223182784903449e-03 -2.127965854518323614e-03 -2.250261910752407880e-03 -2.378293809802285632e-03 -2.512244826939328927e-03 -2.652298691031903556e-03 -2.798639199318443595e-03 -2.951449810369790889e-03 -3.110913215385967615e-03 -3.277210888065251130e-03 -3.450522613380156266e-03 -3.631025995695260147e-03 -3.818895946765943090e-03 -4.014304154264152456e-03 -4.217418531587214039e-03 -4.428402649818186793e-03 -4.647415152820221981e-03 -4.874609156563487235e-03 -5.110131633899670130e-03 -5.354122786116294677e-03 -5.606715402720338810e-03 -5.868034211016427693e-03 -6.138195217160650509e-03 -6.417305040483253786e-03 -6.705460242984416334e-03 -7.002746656014240123e-03 -7.309238706250957042e-03 -7.624998743190276700e-03 -7.950076370451197860e-03 -8.284507783290991079e-03 -8.628315114801986610e-03 -8.981505793335523014e-03 -9.344071913762665160e-03 -9.715989625237203553e-03 -1.009721853817231903e-02 -1.048770115317838175e-02 -1.088736231473472205e-02 -1.129610869238214035e-02 -1.171382829222510080e-02 -1.214039000152301699e-02 -1.257564316912672397e-02 -1.301941722448108317e-02 -1.347152133786545629e-02 -1.393174412448111056e-02 -1.439985339491836776e-02 -1.487559595444590439e-02 -1.535869745346068842e-02 -1.584886229131853355e-02 -1.634577357563402403e-02 -1.684909313899259423e-02 -1.735846161485917263e-02 -1.787349857429622671e-02 -1.839380272491956611e-02 -1.891895217332462131e-02 -1.944850475200795084e-02 -1.998199841159108495e-02 -2.051895167892526378e-02 -2.105886418141885569e-02 -2.160121723768367030e-02 -2.214547451434397546e-02 -2.269108274859369181e-02 -2.323747253582300609e-02 -2.378405918136895086e-02 -2.433024361517381606e-02 -2.487541336786439766e-02 -2.541894360649309820e-02 -2.596019822791241494e-02 -2.649853100748627080e-02 -2.703328680057866251e-02 -2.756380279400206038e-02 -2.808940980435663606e-02 -2.860943361994871051e-02 -2.912319638274326467e-02 -2.963001800658303375e-02 -3.012921762769642589e-02 -3.062011508331971207e-02 -3.110203241407695496e-02 -3.157429538559483606e-02 -3.203623502468059409e-02 -3.248718916525947936e-02 -3.292650399915645482e-02 -3.335353562671355271e-02 -3.376765160216251005e-02 -3.416823246862139840e-02 -3.455467327755444573e-02 -3.492638508752699683e-02 -3.528279643710321989e-02 -3.562335478677161604e-02 -3.594752792484437465e-02 -3.625480533235948821e-02 -3.654469950212106688e-02 -3.681674720714039895e-02 -3.707051071389100283e-02 -3.730557893596141150e-02 -3.752156852388135316e-02 -3.771812488710872546e-02 -3.789492314439474319e-02 -3.805166899899348198e-02 -3.818809953544721053e-02 -3.830398393495944992e-02 -3.839912410666351111e-02 -3.847335523240186933e-02 -3.852654622295199199e-02 -3.855860008396329308e-02 -3.856945419020887944e-02 -3.855908046709978498e-02 -3.852748547876004570e-02 -3.847471042231416505e-02 -3.840083102839367962e-02 -3.830595736822470232e-02 -3.819023356801169722e-02 -3.805383743168269661e-02 -3.789697997340540220e-02 -3.771990486162243167e-02 -3.752288777668225106e-02 -3.730623568446257698e-02 -3.707028602869027328e-02 -3.681540584495681528e-02 -3.654199079970855968e-02 -3.625046415775620007e-02 -3.594127568209502799e-02 -3.561490047005821252e-02 -3.527183773003564338e-02 -3.491260950318238188e-02 -3.453775933471127380e-02 -3.414785089951322128e-02 -3.374346658697639084e-02 -3.332520604998085584e-02 -3.289368472312756420e-02 -3.244953231532139021e-02 -3.199339128186473591e-02 -3.152591528123329517e-02 -3.104776762169824886e-02 -3.055961970292901675e-02 -3.006214945765998611e-02 -2.955603979843175744e-02 -2.904197707432502537e-02 -2.852064954249256337e-02 -2.799274585916334754e-02 -2.745895359464384233e-02 -2.691995777667522197e-02 -2.637643946632330788e-02 -2.582907437038157658e-02 -2.527853149405756214e-02 -2.472547183749049943e-02 -2.417054713941559421e-02 -2.361439867104712584e-02 -2.305765608300225020e-02 -2.250093630782954920e-02 -2.194484252044363176e-02 -2.138996315849983967e-02 -2.083687100447385171e-02 -2.028612233093950862e-02 -1.973825611026771079e-02 -1.919379328969945606e-02 -1.865323613247895848e-02 -1.811706762546983623e-02 -1.758575095341894171e-02 -1.705972903978039343e-02 -1.653942415376712452e-02 -1.602523758306052468e-02 -1.551754937138090026e-02 -1.501671811990307193e-02 -1.452308085129436731e-02 -1.403695293495591835e-02 -1.355862807186372643e-02 -1.308837833723461644e-02 -1.262645427908250760e-02 -1.217308507058510042e-02 -1.172847871404879977e-02 -1.129282229414046816e-02 -1.086628227795046267e-02 -1.044900485935984155e-02 -1.004111634510746441e-02 -9.642723579889623045e-03 -9.253914407773672704e-03 -8.874758167171818007e-03 -8.505306216595773239e-03 -8.145592488403137488e-03 -7.795634067746248785e-03 -7.455431793947323027e-03 -7.124970881547861186e-03 -6.804221558313826648e-03 -6.493139717523877322e-03 -6.191667581921056138e-03 -5.899734376771559492e-03 -5.617257009545481225e-03 -5.344140753812385604e-03 -5.080279935030568642e-03 -4.825558615999698056e-03 -4.579851279843862727e-03 -4.343023508493606272e-03 -4.114932654740719939e-03 -3.895428506049331170e-03 -3.684353938417795748e-03 -3.481545558700064897e-03 -3.286834333910362664e-03 -3.100046206150626048e-03 -2.921002691916820947e-03 -2.749521464655652059e-03 -2.585416919558454658e-03 -2.428500719692659304e-03 -2.278582322682708161e-03 -2.135469487262309576e-03 -1.998968759126251715e-03 -1.868885935614291805e-03 -1.745026508859662089e-03 -1.627196087131893955e-03 -1.515200794196296802e-03 -1.408847646601202232e-03 -1.307944908888573898e-03 -1.212302426803249381e-03 -1.121731938651458153e-03 -1.036047365029802401e-03 -9.550650772113666994e-04 -8.786041445367556713e-04 -8.064865612136939282e-04 -7.385374529800411113e-04 -6.745852641315441172e-04 -6.144619254571430595e-04 -5.580030036618429138e-04 -5.050478328894119576e-04 -4.554396289853503230e-04 -4.090255871642496568e-04 -3.656569637651880546e-04 -3.251891427945223880e-04 -2.874816879671214433e-04 -2.523983809653238810e-04 -2.198072466395927871e-04 -1.895805658763043220e-04 -1.615948768565854811e-04 -1.357309654256425632e-04 -1.118738452850030892e-04 -8.991272871062004667e-05 -6.974098848799311192e-05 -5.125611174178163832e-05 -3.435964632173617609e-05 -1.895714038955626434e-05 -4.958075832613791003e-06 7.724203889506267053e-06 1.917257088070178656e-05 2.946619436333409439e-05 3.868062611223110122e-05 4.688788925077451105e-05 5.415656991590662365e-05 6.055191132294215537e-05 6.613590978535736410e-05 7.096741226900239751e-05 7.510221508446546994e-05 7.859316334539183011e-05 8.149025084438379202e-05 8.384072002160304659e-05 8.568916172423659487e-05 8.707761447754296536e-05 8.804566301018207646e-05 8.863053579790114705e-05 8.886720141034269683e-05 8.878846346574053498e-05 8.842505401749666048e-05 8.780572521511975854e-05 8.695733909967223892e-05 8.590495541073549376e-05 8.467191729795366280e-05 8.327993484542016434e-05 8.174916633155933127e-05 8.009829716071044468e-05 7.834461641535694334e-05 7.650409098987134295e-05 7.459143727777008256e-05 7.262019039482958769e-05 7.060277092999338593e-05 6.855054922485206623e-05 6.647390719060582490e-05 6.438229767884982608e-05 6.228430142929714691e-05 6.018768162367454114e-05 5.809943608054145585e-05 5.602584713071232539e-05 5.397252921733003785e-05 5.194447426848672279e-05 4.994609489362762965e-05 4.798126545785315485e-05 4.605336109066580550e-05 4.416529468772430417e-05 4.231955196580625150e-05 4.051822463244841909e-05 3.876304173267539516e-05 3.705539923586284454e-05 3.539638792612207022e-05
-1.736652101596040867e-04 -1.874985819772355270e-04 -2.023239267005252841e-04 -2.182029400303547948e-04 -2.352003937445302779e-04 -2.533842309206751583e-04 -2.728256596585729144e-04 -2.935992448677684423e-04 -3.157829976601618602e-04 -3.394584618613070677e-04 -3.647107971283118405e-04 -3.916288581367508253e-04 -4.203052692739939395e-04 -4.508364942520771772e-04 -4.833229000296783407e-04 -5.178688144103362574e-04 -5.545825766627196073e-04 -5.935765804888999599e-04 -6.349673086482746434e-04 -6.788753585282787965e-04 -7.254254579386153331e-04 -7.747464703934050937e-04 -8.269713891359594792e-04 -8.822373191536880864e-04 -9.406854464264435790e-04 -1.002460993650527467e-03 -1.067713161682685551e-03 -1.136595055954269439e-03 -1.209263597115108361e-03 -1.285879415180167778e-03 -1.366606726469523454e-03 -1.451613192654081742e-03 -1.541069761245891356e-03 -1.635150486902686717e-03 -1.734032332952232126e-03 -1.837894952582527905e-03 -1.946920449189596747e-03 -2.061293115425248852e-03 -2.181199150542926200e-03 -2.306826355700710741e-03 -2.438363806946650374e-03 -2.576001505682570542e-03 -2.719930006479024092e-03 -2.870340022194890327e-03 -3.027422006441424750e-03 -3.191365713521111380e-03 -3.362359736066825207e-03 -3.540591020706521617e-03 -3.726244362181643701e-03 -3.919501876455153827e-03 -4.120542453455123752e-03 -4.329541190213515196e-03 -4.546668805276011908e-03 -4.772091035376417947e-03 -5.005968015489720147e-03 -5.248453643498176766e-03 -5.499694930826756235e-03 -5.759831340525756876e-03 -6.028994114399081547e-03 -6.307305590896840168e-03 -6.594878515608233391e-03 -6.891815346306302999e-03 -7.198207554607829149e-03 -7.514134926419758186e-03 -7.839664863446794627e-03 -8.174851688132506178e-03 -8.519735954498111261e-03 -8.874343767427706267e-03 -9.238686113026113936e-03 -9.612758202743872799e-03 -9.996538834024253431e-03 -1.038998977027670405e-02 -1.079305514302132153e-02 -1.120566087907728242e-02 -1.162771415568565267e-02 -1.205910288646180710e-02 -1.249969524106547478e-02 -1.294933920145544502e-02 -1.340786215756217120e-02 -1.387507054516384612e-02 -1.435074952868905726e-02 -1.483466273159381350e-02 -1.532655201686949388e-02 -1.582613732013376379e-02 -1.633311653763690890e-02 -1.684716547138244772e-02 -1.736793783341298442e-02 -1.789506531115047511e-02 -1.842815769550515057e-02 -1.896680307327855766e-02 -1.951056808518587468e-02 -2.005899825060921890e-02 -2.061161835997036423e-02 -2.116793293537594031e-02 -2.172742675994468117e-02 -2.228956547597317137e-02 -2.285379625183589156e-02 -2.341954851724865547e-02 -2.398623476625164758e-02 -2.455325142699130853e-02 -2.511997979710114959e-02 -2.568578704319937622e-02 -2.625002726273965165e-02 -2.681204260617073634e-02 -2.737116445708206308e-02 -2.792671466773799169e-02 -2.847800684713457792e-02 -2.902434769844993573e-02 -2.956503840250535031e-02 -3.009937604360981081e-02 -3.062665507392700950e-02 -3.114616881228263537e-02 -3.165721097312276799e-02 -3.215907722114118295e-02 -3.265106674691758276e-02 -3.313248385874982549e-02 -3.360263958572239779e-02 -3.406085328693303493e-02 -3.450645426169763469e-02 -3.493878335547503933e-02 -3.535719455619455720e-02 -3.576105657563422024e-02 -3.614975441048478427e-02 -3.652269087774562273e-02 -3.687928811913217947e-02 -3.721898906923291200e-02 -3.754125888223464741e-02 -3.784558631213986307e-02 -3.813148504152745477e-02 -3.839849495405892738e-02 -3.864618334610459005e-02 -3.887414607305916814e-02 -3.908200862613030180e-02 -3.926942713561961534e-02 -3.943608929696865856e-02 -3.958171521611428961e-02 -3.970605817098595697e-02 -3.980890528628031055e-02 -3.989007811896605471e-02 -3.994943315230081032e-02 -3.998686219648229373e-02 -4.000229269440470220e-02 -3.999568793134841010e-02 -3.996704714779299866e-02 -3.991640555490960640e-02 -3.984383425265798639e-02 -3.974944005078102222e-02 -3.963336519335806940e-02 -3.949578698794174725e-02 -3.933691734066249029e-02 -3.915700219903719970e-02 -3.895632090456263574e-02 -3.873518545750793268e-02 -3.849393969664315074e-02 -3.823295839694947074e-02 -3.795264628865169243e-02 -3.765343700119174603e-02 -3.733579193602360596e-02 -3.700019907235248262e-02 -3.664717171016521058e-02 -3.627724715510118741e-02 -3.589098534989555028e-02 -3.548896745728607333e-02 -3.507179439941249255e-02 -3.464008535885187284e-02 -3.419447624652442036e-02 -3.373561814177207518e-02 -3.326417570995644779e-02 -3.278082560294320880e-02 -3.228625484783748112e-02 -3.178115922930925541e-02 -3.126624167079955496e-02 -3.074221061982805592e-02 -3.020977844253094208e-02 -2.966965983244611652e-02 -2.912257023843041817e-02 -2.856922431644299751e-02 -2.801033440976059830e-02 -2.744660906200493966e-02 -2.687875156716206318e-02 -2.630745856055851858e-02 -2.573341865453116981e-02 -2.515731112228858715e-02 -2.457980463321168124e-02 -2.400155604258324624e-02 -2.342320923847008435e-02 -2.284539404820989592e-02 -2.226872520667817767e-02 -2.169380138823201812e-02 -2.112120430394578280e-02 -2.055149786547282378e-02 -1.998522741658710980e-02 -1.942291903318047602e-02 -1.886507889221767861e-02 -1.831219270988141898e-02 -1.776472524887676846e-02 -1.722311989460814652e-02 -1.668779829969393655e-02 -1.615916009604550369e-02 -1.563758267350804157e-02 -1.512342102384324309e-02 -1.461700764862722962e-02 -1.411865252944270732e-02 -1.362864315856391131e-02 -1.314724462816330500e-02 -1.267469977591561409e-02 -1.221122938473386335e-02 -1.175703243424504156e-02 -1.131228640150178794e-02 -1.087714760832774602e-02 -1.045175161261123128e-02 -1.003621364079254619e-02 -9.630629058734550135e-03 -9.235073878125400412e-03 -8.849605295533616647e-03 -8.474262261221800902e-03 -8.109066074822415468e-03 -7.754021004989895480e-03 -7.409114930165329807e-03 -7.074319997622657147e-03 -6.749593298009907462e-03 -6.434877552651986111e-03 -6.130101810945198793e-03 -5.835182155245249337e-03 -5.550022410729821623e-03 -5.274514857804338958e-03 -5.008540944712297667e-03 -4.751971998111180311e-03 -4.504669929479192605e-03 -4.266487935326390354e-03 -4.037271189296592552e-03 -3.816857524361154212e-03 -3.605078103423643189e-03 -3.401758076773469044e-03 -3.206717224946480701e-03 -3.019770585671462462e-03 -2.840729063701303951e-03 -2.669400022447497144e-03 -2.505587856454783054e-03 -2.349094543869017018e-03 -2.199720178165956008e-03 -2.057263478519751748e-03 -1.921522278298873690e-03 -1.792293991281929946e-03 -1.669376055287466205e-03 -1.552566353009093326e-03 -1.441663609940386755e-03 -1.336467769362778817e-03 -1.236780344453570959e-03 -1.142404747650525116e-03 -1.053146597483935621e-03 -9.688140031562824436e-04 -8.892178272142958490e-04 -8.141719267173473185e-04 -7.434933733606502492e-04 -6.770026530611047673e-04 -6.145238455579982509e-04 -5.558847846205659804e-04 -5.009171994890956273e-04 -4.494568382067252619e-04 -4.013435735247179205e-04 -3.564214920854641140e-04 -3.145389676048001605e-04 -2.755487187883992693e-04 -2.393078527265509012e-04 -2.056778945174372029e-04 -1.745248038714582346e-04 -1.457189794484131922e-04 -1.191352516755168293e-04 -9.465286478768777717e-05 -7.215544882242336212e-05 -5.153098228997433916e-05 -3.267174622594134960e-05 -1.547427031771013211e-05 1.607282212077532427e-07 1.432841237383324388e-05 2.711989900457963771e-05 3.862233789301270682e-05 4.891899552569688040e-05 5.808934307862496319e-05 6.620914804672420155e-05 7.335056900140837582e-05 7.958225298200545940e-05 8.496943505196337312e-05 8.957403957591031818e-05 9.345478279878816899e-05 9.666727633328534323e-05 9.926413118655936780e-05 1.012950619816760156e-04 1.028069910532055839e-04 1.038441521199271866e-04 1.044481932605574327e-04 1.046582789407422761e-04 1.045111908612053289e-04 1.040414274178847923e-04 1.032813015850552309e-04 1.022610370518239458e-04 1.010088624609497773e-04 9.955110361667498283e-05 9.791227354514686816e-05 9.611516030703638703e-05 9.418091247714113778e-05 9.212912222008310574e-05 8.997790590467643777e-05 8.774398221217966239e-05 8.544274770544198086e-05 8.308834983695323083e-05 8.069375738400061686e-05 7.827082830856265695e-05 7.583037504825217699e-05 7.338222725256521870e-05 7.093529198595656957e-05 6.849761142583568000e-05 6.607641808952289088e-05 6.367818762952992366e-05 6.130868924126545074e-05 5.897303373145636846e-05 5.667571929922986100e-05 5.442067508496760680e-05 5.221130254473883983e-05 5.005051471037366418e-05 4.794077339709382256e-05 4.588412442207661485e-05 4.388223089844849105e-05 4.193640466998442464e-05 4.004763595227125642e-05
-1.771307542075477672e-04 -1.912627903999068334e-04 -2.064101723120064847e-04 -2.226362083476181709e-04 -2.400073756526039206e-04 -2.585934191523664568e-04 -2.784674491265610985e-04 -2.997060368765636583e-04 -3.223893080141286538e-04 -3.466010328726599815e-04 -3.724287135156798684e-04 -3.999636667905528725e-04 -4.293011028494699770e-04 -4.605401985343202825e-04 -4.937841649974679869e-04 -5.291403089069139296e-04 -5.667200865619386558e-04 -6.066391502243551623e-04 -6.490173859511759631e-04 -6.939789421969173172e-04 -7.416522484383525522e-04 -7.921700230612138812e-04 -8.456692697377252762e-04 -9.022912615157228661e-04 -9.621815118351548755e-04 -1.025489731685817708e-03 -1.092369772121699195e-03 -1.162979551352457796e-03 -1.237480965641516188e-03 -1.316039783253252155e-03 -1.398825520709072456e-03 -1.486011300633784549e-03 -1.577773690500042540e-03 -1.674292521609646936e-03 -1.775750687686524464e-03 -1.882333922497227835e-03 -1.994230555960871138e-03 -2.111631248262049038e-03 -2.234728701536708127e-03 -2.363717348763200599e-03 -2.498793019557983726e-03 -2.640152582648104453e-03 -2.787993564870648415e-03 -2.942513746632271967e-03 -3.103910733850206386e-03 -3.272381506489125801e-03 -3.448121943906005179e-03 -3.631326327317424725e-03 -3.822186819809960789e-03 -4.020892924425032919e-03 -4.227630920963114380e-03 -4.442583282269479440e-03 -4.665928070883663265e-03 -4.897838317056538854e-03 -5.138481379263492438e-03 -5.388018288466941801e-03 -5.646603077507744185e-03 -5.914382097131156563e-03 -6.191493320278489663e-03 -6.478065636400414003e-03 -6.774218137670282545e-03 -7.080059399096208864e-03 -7.395686754647513156e-03 -7.721185571624098083e-03 -8.056628525605742663e-03 -8.402074878420753498e-03 -8.757569761670405337e-03 -9.123143468434666281e-03 -9.498810755867167360e-03 -9.884570161459929269e-03 -1.028040333582321691e-02 -1.068627439487970093e-02 -1.110212929441571801e-02 -1.152789522996508498e-02 -1.196348006502097154e-02 -1.240877179057978813e-02 -1.286363801901602155e-02 -1.332792551526832021e-02 -1.380145976828537312e-02 -1.428404460563336906e-02 -1.477546185410580012e-02 -1.527547104910095301e-02 -1.578380919544145056e-02 -1.630019058220489453e-02 -1.682430665401387498e-02 -1.735582594109830526e-02 -1.789439405029270500e-02 -1.843963371896653256e-02 -1.899114493370693268e-02 -1.954850511538069185e-02 -2.011126937199678166e-02 -2.067897082057256961e-02 -2.125112097897709912e-02 -2.182721022848345058e-02 -2.240670834751142329e-02 -2.298906511678095940e-02 -2.357371099582834806e-02 -2.416005787056157636e-02 -2.474749987124933229e-02 -2.533541426005187988e-02 -2.592316238691258490e-02 -2.651009071233671049e-02 -2.709553189529162812e-02 -2.767880594417156809e-02 -2.825922142847950638e-02 -2.883607674859401532e-02 -2.940866146070780437e-02 -2.997625765375086862e-02 -3.053814137484556213e-02 -3.109358409958489985e-02 -3.164185424318028544e-02 -3.218221870829275633e-02 -3.271394446514307164e-02 -3.323630015929319309e-02 -3.374855774230443167e-02 -3.424999412030936552e-02 -3.473989281538383822e-02 -3.521754563447590525e-02 -3.568225434053862166e-02 -3.613333232042657828e-02 -3.657010624405082622e-02 -3.699191770924473155e-02 -3.739812486677511483e-02 -3.778810401993883128e-02 -3.816125119321453485e-02 -3.851698366449436695e-02 -3.885474145549873415e-02 -3.917398877508068700e-02 -3.947421541025408764e-02 -3.975493805993004365e-02 -4.001570160652089675e-02 -4.025608032076741227e-02 -4.047567899536332753e-02 -4.067413400319066369e-02 -4.085111427623812352e-02 -4.100632220155300822e-02 -4.113949443087178831e-02 -4.125040260088599919e-02 -4.133885396142589208e-02 -4.140469190918328463e-02 -4.144779642494551830e-02 -4.146808441267275241e-02 -4.146550993911905097e-02 -4.144006437307292540e-02 -4.139177642367143639e-02 -4.132071207762477022e-02 -4.122697443556997549e-02 -4.111070344815484501e-02 -4.097207555283133296e-02 -4.081130321271166789e-02 -4.062863435920820165e-02 -4.042435174053647662e-02 -4.019877217851026974e-02 -3.995224573639474114e-02 -3.968515480090722275e-02 -3.939791308176481682e-02 -3.909096453247064978e-02 -3.876478219630541400e-02 -3.841986698174808951e-02 -3.805674637178535491e-02 -3.767597307178538468e-02 -3.727812360080504095e-02 -3.686379683137080282e-02 -3.643361248292156795e-02 -3.598820957422576433e-02 -3.552824484018510254e-02 -3.505439111851350875e-02 -3.456733571183056436e-02 -3.406777873073622148e-02 -3.355643142343626290e-02 -3.303401449746636714e-02 -3.250125643901861233e-02 -3.195889183530591787e-02 -3.140765970531034929e-02 -3.084830184414924861e-02 -3.028156118616132791e-02 -2.970818019166212090e-02 -2.912889926214824385e-02 -2.854445518854097433e-02 -2.795557963685547237e-02 -2.736299767546199885e-02 -2.676742634787224878e-02 -2.616957329473814167e-02 -2.557013542849368576e-02 -2.496979766380441265e-02 -2.436923170671475777e-02 -2.376909490510325032e-02 -2.317002916276933097e-02 -2.257265991918703044e-02 -2.197759519666885736e-02 -2.138542471639192158e-02 -2.079671908444672909e-02 -2.021202904878054499e-02 -1.963188482762164358e-02 -1.905679550969023237e-02 -1.848724852622686890e-02 -1.792370919460233719e-02 -1.736662033301294289e-02 -1.681640194551588599e-02 -1.627345097641913832e-02 -1.573814113281161997e-02 -1.521082277380283315e-02 -1.469182286483590449e-02 -1.418144499524794967e-02 -1.367996945707254143e-02 -1.318765338291640575e-02 -1.270473094059303490e-02 -1.223141358206061152e-02 -1.176789034409283022e-02 -1.131432819800498243e-02 -1.087087244566855779e-02 -1.043764715897172249e-02 -1.001475565982219880e-02 -9.602281037743106221e-03 -9.200286702079682813e-03 -8.808816965816609543e-03 -8.427897658000126774e-03 -8.057536761766972977e-03 -7.697725075002289849e-03 -7.348436890679743358e-03 -7.009630693980797508e-03 -6.681249873342597241e-03 -6.363223442647569957e-03 -6.055466771840139345e-03 -5.757882323336194381e-03 -5.470360391679926840e-03 -5.192779843997390871e-03 -4.925008858897889259e-03 -4.666905661581415357e-03 -4.418319253021329128e-03 -4.179090131207821406e-03 -3.949051002555940999e-03 -3.728027481703536945e-03 -3.515838778047825249e-03 -3.312298367493193840e-03 -3.117214648008392701e-03 -2.930391577715492704e-03 -2.751629294357626609e-03 -2.580724715115370084e-03 -2.417472115862650574e-03 -2.261663689072598588e-03 -2.113090079699552273e-03 -1.971540898477332823e-03 -1.836805212183299525e-03 -1.708672010524080360e-03 -1.586930649400871036e-03 -1.471371270409688745e-03 -1.361785196525354923e-03 -1.257965304006107825e-03 -1.159706370639293060e-03 -1.066805400527089023e-03 -9.790619256842599677e-04 -8.962782847883868018e-04 -8.182598794856328671e-04 -7.448154087130322938e-04 -6.757570815507661687e-04 -6.109008091652699942e-04 -5.500663764465233557e-04 -4.930775939802092790e-04 -4.397624310281298635e-04 -3.899531302182386019e-04 -3.434863046689479995e-04 -3.002030182915881593e-04 -2.599488500296071123e-04 -2.225739428040731998e-04 -1.879330379421003533e-04 -1.558854958682308919e-04 -1.262953038390330447e-04 -9.903107149798263172e-05 -7.396601502177317568e-05 -5.097793062042854781e-05 -2.994915814231459937e-05 -1.076653552164265381e-05 6.678655209628502412e-06 2.249074964104607992e-05 3.676976974881386974e-05 4.961149904224375047e-05 6.110756344876938162e-05 7.134551731783890472e-05 8.040893394786513722e-05 8.837750006506674551e-05 9.532711370824944455e-05 1.013299849991847743e-04 1.064547393041769539e-04 1.107665223184051508e-04 1.143271066307160078e-04 1.171949993524428293e-04 1.194255504195750875e-04 1.210710612029850290e-04 1.221808930864328228e-04 1.228015756965616760e-04 1.229769144930564317e-04 1.227480974504478826e-04 1.221538005856883811e-04 1.212302921075371229e-04 1.200115349849085463e-04 1.185292877516932986e-04 1.168132033850294478e-04 1.148909261126576241e-04 1.127881860227592539e-04 1.105288913665601082e-04 1.081352184599955842e-04 1.056276991058524968e-04 1.030253054720390590e-04 1.003455323750160355e-04 9.760447692992294574e-05 9.481691554061267777e-05 9.199637821364539789e-05 8.915522019033406088e-05 8.630469090019514725e-05 8.345500024765300595e-05 8.061538225162661882e-05 7.779415606468779196e-05 7.499878440487951314e-05 7.223592943903302287e-05 6.951150616155442113e-05 6.683073331720807276e-05 6.419818192041712326e-05 6.161782142707942177e-05 5.909306361787706422e-05 5.662680425457528027e-05 5.422146257289498113e-05 5.187901867721755774e-05 4.960104890368875128e-05 4.738875921924140414e-05 4.524301672468589299e-05
-1.805819736281859657e-04 -1.950124133307870459e-04 -2.104816347792211502e-04 -2.270545702031386373e-04 -2.447994143947081354e-04 -2.637877276465936142e-04 -2.840945372691527590e-04 -3.057984372320485017e-04 -3.289816854474295017e-04 -3.537302981837772199e-04 -3.801341410716851661e-04 -4.082870161351992585e-04 -4.382867442552500106e-04 -4.702352424452031277e-04 -5.042385952928642168e-04 -5.404071198985994223e-04 -5.788554236157436930e-04 -6.197024538774195592e-04 -6.630715393734076942e-04 -7.090904218221285530e-04 -7.578912775662684839e-04 -8.096107282062883423e-04 -8.643898394744435392e-04 -9.223741075429047051e-04 -9.837134319537006646e-04 -1.048562074355492962e-03 -1.117078602232983832e-03 -1.189425816819222100e-03 -1.265770664389502444e-03 -1.346284130148147360e-03 -1.431141113936312131e-03 -1.520520287010474663e-03 -1.614603929167523566e-03 -1.713577745523372619e-03 -1.817630662288329847e-03 -1.926954600923795136e-03 -2.041744230111532978e-03 -2.162196695019011437e-03 -2.288511323401702137e-03 -2.420889308146527245e-03 -2.559533365929178572e-03 -2.704647371732222388e-03 -2.856435969050562934e-03 -3.015104155695780708e-03 -3.180856845201197360e-03 -3.353898403924893221e-03 -3.534432164048186605e-03 -3.722659912772217309e-03 -3.918781358124475908e-03 -4.122993571901055303e-03 -4.335490410387341301e-03 -4.556461913620885040e-03 -4.786093684083855479e-03 -5.024566245838475720e-03 -5.272054385247375644e-03 -5.528726474550201518e-03 -5.794743779698427986e-03 -6.070259753981381394e-03 -6.355419319106494873e-03 -6.650358135526784550e-03 -6.955201863935858014e-03 -7.270065419976184939e-03 -7.595052224328433139e-03 -7.930253450467713433e-03 -8.275747272486214112e-03 -8.631598115489115541e-03 -8.997855911172908741e-03 -9.374555361289216987e-03 -9.761715211784333796e-03 -1.015933754048230220e-02 -1.056740706124852103e-02 -1.098589044762886269e-02 -1.141473567900745320e-02 -1.185387141236210126e-02 -1.230320638272051209e-02 -1.276262883543161433e-02 -1.323200599336439055e-02 -1.371118356213019834e-02 -1.419998527639493822e-02 -1.469821249030214654e-02 -1.520564381496810995e-02 -1.572203480593534902e-02 -1.624711770337975217e-02 -1.678060122776096896e-02 -1.732217043348358715e-02 -1.787148662300004978e-02 -1.842818732363336875e-02 -1.899188632923034387e-02 -1.956217380857416116e-02 -2.013861648228816581e-02 -2.072075786975286632e-02 -2.130811860733447180e-02 -2.190019683898773370e-02 -2.249646868004800612e-02 -2.309638875476951667e-02 -2.369939080789871047e-02 -2.430488839029437687e-02 -2.491227561832247417e-02 -2.552092800646229079e-02 -2.613020337226445652e-02 -2.673944281250218574e-02 -2.734797174905405359e-02 -2.795510104275395272e-02 -2.856012817314078356e-02 -2.916233848173969620e-02 -2.976100647620928685e-02 -3.035539719239713566e-02 -3.094476761105994372e-02 -3.152836812572723524e-02 -3.210544405791990880e-02 -3.267523721567772155e-02 -3.323698749110628320e-02 -3.378993449242424091e-02 -3.433331920577637614e-02 -3.486638568188185627e-02 -3.538838274240663911e-02 -3.589856570078937825e-02 -3.639619809211078194e-02 -3.688055340647735519e-02 -3.735091682029573201e-02 -3.780658691974006502e-02 -3.824687741066676999e-02 -3.867111880920597738e-02 -3.907866010725970229e-02 -3.946887040716202250e-02 -3.984114051980747889e-02 -4.019488452063019884e-02 -4.052954125791743273e-02 -4.084457580806800242e-02 -4.113948087255719227e-02 -4.141377811154493827e-02 -4.166701940926301889e-02 -4.189878806653866278e-02 -4.210869991605524498e-02 -4.229640435621485201e-02 -4.246158529975168489e-02 -4.260396203354708394e-02 -4.272328998641629350e-02 -4.281936140197194207e-02 -4.289200591401744200e-02 -4.294109102228507724e-02 -4.296652246670456393e-02 -4.296824449876845975e-02 -4.294624004894807140e-02 -4.290053078950604309e-02 -4.283117709244703419e-02 -4.273827788274526390e-02 -4.262197038738338439e-02 -4.248242978113118962e-02 -4.231986873038124514e-02 -4.213453683674171085e-02 -4.192671998246075282e-02 -4.169673958012129478e-02 -4.144495172939786226e-02 -4.117174628400591119e-02 -4.087754583229861322e-02 -4.056280459527351889e-02 -4.022800724604110034e-02 -3.987366765507778521e-02 -3.950032756583589377e-02 -3.910855520551165254e-02 -3.869894383597822368e-02 -3.827211025007400125e-02 -3.782869321859456957e-02 -3.736935189347204145e-02 -3.689476417273410136e-02 -3.640562503292005259e-02 -3.590264483468991880e-02 -3.538654760739638749e-02 -3.485806931839780659e-02 -3.431795613287443730e-02 -3.376696266986890793e-02 -3.320585026020722585e-02 -3.263538521186845620e-02 -3.205633708826059747e-02 -3.146947700472760290e-02 -3.087557594845949382e-02 -3.027540312680496865e-02 -2.966972434879439763e-02 -2.905930044447278468e-02 -2.844488572641823421e-02 -2.782722649758184730e-02 -2.720705960933379047e-02 -2.658511107333601242e-02 -2.596209473058823033e-02 -2.533871098071180730e-02 -2.471564557424596464e-02 -2.409356847043587352e-02 -2.347313276269321486e-02 -2.285497367360765641e-02 -2.223970762108555196e-02 -2.162793135688956606e-02 -2.102022117855312233e-02 -2.041713221534615860e-02 -1.981919778867696769e-02 -1.922692884702805957e-02 -1.864081347524518262e-02 -1.806131647772726834e-02 -1.748887903480429717e-02 -1.692391843133796148e-02 -1.636682785634073836e-02 -1.581797627218101132e-02 -1.527770835172624457e-02 -1.474634448157581025e-02 -1.422418082934588483e-02 -1.371148947279702754e-02 -1.320851858843622058e-02 -1.271549269708136323e-02 -1.223261296374948334e-02 -1.176005754911628107e-02 -1.129798200969789335e-02 -1.084651974382446968e-02 -1.040578248040750081e-02 -9.975860807452415283e-03 -9.556824737230009900e-03 -9.148724304998606671e-03 -8.751590198159393472e-03 -8.365434412732537101e-03 -7.990250934059651630e-03 -7.626016438667098524e-03 -7.272691014267750574e-03 -6.930218894930164839e-03 -6.598529208508063792e-03 -6.277536733495576136e-03 -5.967142662554675986e-03 -5.667235370051989553e-03 -5.377691181038170981e-03 -5.098375139207433383e-03 -4.829141771484232737e-03 -4.569835846998153428e-03 -4.320293128327698517e-03 -4.080341113015308399e-03 -3.849799763481538510e-03 -3.628482223593681479e-03 -3.416195520272233624e-03 -3.212741248648745551e-03 -3.017916239417345152e-03 -2.831513207151593967e-03 -2.653321378486066424e-03 -2.483127099187944654e-03 -2.320714419268352438e-03 -2.165865655404012637e-03 -2.018361930058509141e-03 -1.877983686806946771e-03 -1.744511181478904625e-03 -1.617724948841442771e-03 -1.497406244646129697e-03 -1.383337462962078070e-03 -1.275302528809522072e-03 -1.173087266196406672e-03 -1.076479741743213269e-03 -9.852705841582177874e-04 -8.992532798978065695e-04 -8.182244454127034564e-04 -7.419840764424211893e-04 -6.703357748760732301e-04 -6.030869537480848140e-04 -5.400490209828691076e-04 -4.810375425424959781e-04 -4.258723856666792474e-04 -3.743778429245759069e-04 -3.263827378234151642e-04 -2.817205127400030772e-04 -2.402292999576339334e-04 -2.017519766033950635e-04 -1.661362042892546714e-04 -1.332344542648856685e-04 -1.029040188913602806e-04 -7.500701024246885559e-05 -4.941034663513558297e-05 -2.598572788210134262e-05 -4.609600049104353985e-06 1.483688951452779561e-05 3.246794611857703721e-05 4.839318991217602794e-05 6.271772558519278897e-05 7.554221889532607582e-05 8.696297934772715364e-05 9.707204837749430684e-05 1.059572924098274192e-04 1.137025001979162660e-04 1.203874838645714140e-04 1.260881830999811706e-04 1.308767719947308489e-04 1.348217680141043011e-04 1.379881426466609163e-04 1.404374332869421434e-04 1.422278559388626259e-04 1.434144183527345275e-04 1.440490332348550156e-04 1.441806311941279080e-04 1.438552731151431831e-04 1.431162616714695300e-04 1.420042517165808382e-04 1.405573593127415369e-04 1.388112691802902230e-04 1.367993403710931837e-04 1.345527099903712047e-04 1.321003948106906363e-04 1.294693906405966152e-04 1.266847693281422974e-04 1.237697732964415567e-04 1.207459075243297975e-04 1.176330289002646041e-04 1.144494328917466204e-04 1.112119374857955395e-04 1.079359643684068561e-04 1.046356173224214969e-04 1.013237578339502485e-04 9.801207790734882180e-05 9.471117009783174305e-05 9.143059477913556749e-05 8.817894467122071929e-05 8.496390665988832699e-05 8.179232094638924882e-05 7.867023757066213491e-05 7.560297035678454714e-05 7.259514833358050433e-05 6.965076468714301913e-05 6.677322330531844266e-05 6.396538297700019862e-05 6.122959931142636549e-05 5.856776444458261678e-05 5.598134460132972196e-05 5.347141558301695048e-05 5.103869625113669568e-05
-1.840153570105445191e-04 -1.987436525727984560e-04 -2.145342082662884953e-04 -2.314535899810788648e-04 -2.495717210848319000e-04 -2.689619893459476298e-04 -2.897013524821328472e-04 -3.118704418693257503e-04 -3.355536639168414702e-04 -3.608392985855706620e-04 -3.878195944970970260e-04 -4.165908600529437335e-04 -4.472535499548985650e-04 -4.799123464897992906e-04 -5.146762349152619832e-04 -5.516585722571044513e-04 -5.909771488044986880e-04 -6.327542415657587361e-04 -6.771166589260340296e-04 -7.241957757284752306e-04 -7.741275579828547958e-04 -8.270525763902327387e-04 -8.831160078596579990e-04 -9.424676241828877773e-04 -1.005261767026287452e-03 -1.071657308395588962e-03 -1.141817595729085902e-03 -1.215910380778748761e-03 -1.294107731446470519e-03 -1.376585925754782126e-03 -1.463525327147886497e-03 -1.555110240340052720e-03 -1.651528746954587139e-03 -1.752972520227577373e-03 -1.859636618087139861e-03 -1.971719253960492208e-03 -2.089421544708388798e-03 -2.212947235139357035e-03 -2.342502398614481479e-03 -2.478295113317693487e-03 -2.620535113836558027e-03 -2.769433417773900941e-03 -2.925201927192240623e-03 -3.088053004779623637e-03 -3.258199024718036463e-03 -3.435851898333203147e-03 -3.621222574707476816e-03 -3.814520516545472258e-03 -4.015953151694248366e-03 -4.225725300837071020e-03 -4.444038582000182404e-03 -4.671090792636723756e-03 -4.907075270179455523e-03 -5.152180232084024002e-03 -5.406588096517415086e-03 -5.670474784979925680e-03 -5.944009008284421858e-03 -6.227351537452245796e-03 -6.520654461220309200e-03 -6.824060431988731093e-03 -7.137701902170812650e-03 -7.461700353037898324e-03 -7.796165518278904034e-03 -8.141194604617554842e-03 -8.496871511949419947e-03 -8.863266055573422453e-03 -9.240433193200054199e-03 -9.628412259517339297e-03 -1.002722621118819386e-02 -1.043688088523487927e-02 -1.085736427384030589e-02 -1.128864581865854540e-02 -1.173067572777911072e-02 -1.218338431852953804e-02 -1.264668138932871673e-02 -1.312045562381774708e-02 -1.360457403049633064e-02 -1.409888142107905244e-02 -1.460319993075789510e-02 -1.511732858351458667e-02 -1.564104290556680987e-02 -1.617409458995903992e-02 -1.671621121521729009e-02 -1.726709602088140338e-02 -1.782642774260552454e-02 -1.839386050937901959e-02 -1.896902380526531429e-02 -1.955152249788628255e-02 -2.014093693569386778e-02 -2.073682311587063398e-02 -2.133871292448546314e-02 -2.194611445030261385e-02 -2.255851237340028570e-02 -2.317536842950073880e-02 -2.379612195064918431e-02 -2.442019048260234484e-02 -2.504697047900290852e-02 -2.567583807212289737e-02 -2.630614991965864874e-02 -2.693724412675436650e-02 -2.756844124212148514e-02 -2.819904532680768058e-02 -2.882834509385547722e-02 -2.945561511677622507e-02 -3.008011710445248135e-02 -3.070110123977314379e-02 -3.131780757900107237e-02 -3.192946750857509480e-02 -3.253530525575888677e-02 -3.313453944926873784e-02 -3.372638472574383817e-02 -3.431005337766657864e-02 -3.488475703809861689e-02 -3.544970839737267981e-02 -3.600412294667150459e-02 -3.654722074323477760e-02 -3.707822819176476853e-02 -3.759637983645184450e-02 -3.810092015791324144e-02 -3.859110536923408830e-02 -3.906620520521897344e-02 -3.952550469890601242e-02 -3.996830593936430420e-02 -4.039392980479043771e-02 -4.080171766494007646e-02 -4.119103304697786100e-02 -4.156126325890154016e-02 -4.191182096479625918e-02 -4.224214570629939575e-02 -4.255170536480858134e-02 -4.283999755914071755e-02 -4.310655097355117066e-02 -4.335092661124678726e-02 -4.357271896877357165e-02 -4.377155712692906708e-02 -4.394710575413954268e-02 -4.409906601855091701e-02 -4.422717640540948375e-02 -4.433121343665231279e-02 -4.441099228998511561e-02 -4.446636731509723273e-02 -4.449723244504603242e-02 -4.450352150123549483e-02 -4.448520839081394201e-02 -4.444230719572140470e-02 -4.437487215302685084e-02 -4.428299752660671412e-02 -4.416681737062719965e-02 -4.402650518570158655e-02 -4.386227346899848611e-02 -4.367437315997500791e-02 -4.346309298379957137e-02 -4.322875869490880318e-02 -4.297173222351184652e-02 -4.269241072821002708e-02 -4.239122555823966049e-02 -4.206864112916852000e-02 -4.172515371618115698e-02 -4.136129016937342695e-02 -4.097760655574011340e-02 -4.057468673278213922e-02 -4.015314085887841666e-02 -3.971360384576267527e-02 -3.925673375861592207e-02 -3.878321016943023919e-02 -3.829373246941904924e-02 -3.778901814634261919e-02 -3.726980103268417305e-02 -3.673682953065353363e-02 -3.619086482000934135e-02 -3.563267905468033014e-02 -3.506305355412935032e-02 -3.448277699534201685e-02 -3.389264361123630470e-02 -3.329345140117973001e-02 -3.268600035916863905e-02 -3.207109072507011854e-02 -3.144952126415292981e-02 -3.082208757993943130e-02 -3.018958046519883490e-02 -2.955278429567321022e-02 -2.891247547088286046e-02 -2.826942090610027117e-02 -2.762437657931037308e-02 -2.697808613669388372e-02 -2.633127955987911439e-02 -2.568467189790943003e-02 -2.503896206656844314e-02 -2.439483171739615860e-02 -2.375294417841662328e-02 -2.311394346828433630e-02 -2.247845338524330494e-02 -2.184707667198033249e-02 -2.122039425714618288e-02 -2.059896457401347650e-02 -1.998332295644216286e-02 -1.937398111203203488e-02 -1.877142667205903420e-02 -1.817612281751837186e-02 -1.758850798033502472e-02 -1.700899561854991512e-02 -1.643797406405175104e-02 -1.587580644119759507e-02 -1.532283065445376978e-02 -1.477935944298988148e-02 -1.424568049997635040e-02 -1.372205665416813443e-02 -1.320872611120424943e-02 -1.270590275191770674e-02 -1.221377648482865376e-02 -1.173251364988999595e-02 -1.126225747046607009e-02 -1.080312855045144696e-02 -1.035522541338106464e-02 -9.918625080339586036e-03 -9.493383683452202154e-03 -9.079537111725691570e-03 -8.677101686010671444e-03 -8.286074859871239359e-03 -7.906435943175429970e-03 -7.538146845261320048e-03 -7.181152834584427283e-03 -6.835383311815593742e-03 -6.500752593431220229e-03 -6.177160702919816219e-03 -5.864494166820357485e-03 -5.562626812906049968e-03 -5.271420567933347671e-03 -4.990726252488156267e-03 -4.720384370578069311e-03 -4.460225891742298880e-03 -4.210073023576310115e-03 -3.969739972697491903e-03 -3.739033692309659800e-03 -3.517754614656721027e-03 -3.305697366790387795e-03 -3.102651468210293993e-03 -2.908402009069121358e-03 -2.722730307767903639e-03 -2.545414546897643675e-03 -2.376230386612875403e-03 -2.214951554648695187e-03 -2.061350412316690327e-03 -1.915198495934540947e-03 -1.776267033260547738e-03 -1.644327434615757127e-03 -1.519151758483773236e-03 -1.400513151480934498e-03 -1.288186262686781373e-03 -1.181947632417272662e-03 -1.081576055610138348e-03 -9.868529200731954512e-04 -8.975625199226570884e-04 -8.134923446087448298e-04 -7.344333439909331166e-04 -6.601801699844763761e-04 -5.905313953535641647e-04 -5.252897102750118388e-04 -4.642620973392533107e-04 -4.072599856933121132e-04 -3.540993850630794844e-04 -3.046010004199914542e-04 -2.585903280802163712e-04 -2.158977340428463055e-04 -1.763585153876183736e-04 -1.398129455625810426e-04 -1.061063043978883146e-04 -7.508889368421480318e-05 -4.661603915272910254e-05 -2.054807968905625077e-05 3.249655394126213168e-06 2.490688021170462535e-05 4.454839648691631812e-05 6.229414727272907003e-05 7.825927944580922261e-05 9.255421422456881113e-05 1.052847249839874793e-04 1.165520216625279097e-04 1.264528410804338036e-04 1.350795425136846095e-04 1.425202078938112536e-04 1.488587460303880498e-04 1.541750002801665898e-04 1.585448591143875593e-04 1.620403690635637678e-04 1.647298495469011307e-04 1.666780091213633248e-04 1.679460627130368385e-04 1.685918494208634799e-04 1.686699505098177259e-04 1.682318072371648580e-04 1.673258381814363279e-04 1.659975557691458501e-04 1.642896817189456972e-04 1.622422611468913255e-04 1.598927750996120638e-04 1.572762513045136061e-04 1.544253729475875256e-04 1.513705853099453773e-04 1.481402001138470439e-04 1.447604974476884182e-04 1.412558251571925357e-04 1.376486956068791255e-04 1.339598797317749588e-04 1.302084983142956000e-04 1.264121104352600937e-04 1.225867990611382153e-04 1.187472537418681948e-04 1.149068504049491108e-04 1.110777282420452876e-04 1.072708636940269776e-04 1.034961415492885797e-04 9.976242317831148247e-05 9.607761193483907263e-05 9.244871576072965038e-05 8.888190703754878018e-05 8.538257973335071122e-05 8.195540389783622119e-05 7.860437756326245568e-05 7.533287611209875194e-05 7.214369917553196824e-05 6.903911512955141459e-05 6.602090325751090944e-05 6.309039364980544116e-05 6.024850491265703001e-05 5.749577975897957814e-05
-1.874273492313113158e-04 -2.024526608997571410e-04 -2.185637320466470024e-04 -2.358287707210571173e-04 -2.543194383953502704e-04 -2.741109609566039934e-04 -2.952822383740080422e-04 -3.179159525669359148e-04 -3.420986729683337725e-04 -3.679209592479551439e-04 -3.954774606299606967e-04 -4.248670112095993801e-04 -4.561927206443400586e-04 -4.895620595660619620e-04 -5.250869390328960582e-04 -5.628837833123674682e-04 -6.030735952616326058e-04 -6.457820135462690510e-04 -6.911393609163086777e-04 -7.392806827373363211e-04 -7.903457749557529126e-04 -8.444792006608449041e-04 -9.018302943926191726e-04 -9.625531533333403804e-04 -1.026806614512959298e-03 -1.094754217154191196e-03 -1.166564149282141478e-03 -1.242409177726500058e-03 -1.322466560651418092e-03 -1.406917941759787058e-03 -1.495949225334681576e-03 -1.589750431301659769e-03 -1.688515529521547728e-03 -1.792442252554370423e-03 -1.901731886171655408e-03 -2.016589036936271371e-03 -2.137221376216613331e-03 -2.263839360055464305e-03 -2.396655924373008832e-03 -2.535886155048756169e-03 -2.681746932498249233e-03 -2.834456550437408715e-03 -2.994234308610489292e-03 -3.161300079346209425e-03 -3.335873847901264875e-03 -3.518175226650428582e-03 -3.708422943287918976e-03 -3.906834303315355125e-03 -4.113624627206958866e-03 -4.329006662763046527e-03 -4.553189973286730745e-03 -4.786380302347277224e-03 -5.028778916024851699e-03 -5.280581923665771810e-03 -5.541979578314448242e-03 -5.813155558126580080e-03 -6.094286230208145055e-03 -6.385539898465296925e-03 -6.687076037190356828e-03 -6.999044512249083701e-03 -7.321584791872108589e-03 -7.654825149189395730e-03 -7.998881858779205087e-03 -8.353858389631920942e-03 -8.719844597053169957e-03 -9.096915916149153625e-03 -9.485132559649524925e-03 -9.884538722927750654e-03 -1.029516179917625528e-02 -1.071701160778100632e-02 -1.115007963901918156e-02 -1.159433831827055318e-02 -1.204974029299021171e-02 -1.251621774573428991e-02 -1.299368173656203183e-02 -1.348202157815565558e-02 -1.398110424700375713e-02 -1.449077383398303040e-02 -1.501085103764781756e-02 -1.554113270349565153e-02 -1.608139141241932482e-02 -1.663137512148318148e-02 -1.719080686007060793e-02 -1.775938448434378342e-02 -1.833678049283264319e-02 -1.892264190583078931e-02 -1.951659021111907394e-02 -2.011822137836477564e-02 -2.072710594435595022e-02 -2.134278917102553838e-02 -2.196479127800092176e-02 -2.259260775118055939e-02 -2.322570972859174659e-02 -2.386354446452328831e-02 -2.450553587265422162e-02 -2.515108514861657402e-02 -2.579957147213635810e-02 -2.645035278859562619e-02 -2.710276666954819155e-02 -2.775613125140631229e-02 -2.840974625119548763e-02 -2.906289405794995270e-02 -2.971484089799710654e-02 -3.036483807205250796e-02 -3.101212326172344408e-02 -3.165592190269723993e-02 -3.229544862157471274e-02 -3.292990873299804500e-02 -3.355849979342075823e-02 -3.418041320757492924e-02 -3.479483588340900185e-02 -3.540095193100206705e-02 -3.599794440070585438e-02 -3.658499705552851339e-02 -3.716129617255340550e-02 -3.772603236798534321e-02 -3.827840244023437977e-02 -3.881761122528892133e-02 -3.934287345849098172e-02 -3.985341563671397636e-02 -4.034847787485351667e-02 -4.082731575047793271e-02 -4.128920213044719872e-02 -4.173342897329752887e-02 -4.215930910120401637e-02 -4.256617793537640498e-02 -4.295339518881265140e-02 -4.332034651043219914e-02 -4.366644507473421699e-02 -4.399113311127746118e-02 -4.429388336845468260e-02 -4.457420050623737973e-02 -4.483162241279353699e-02 -4.506572144013266945e-02 -4.527610555420575472e-02 -4.546241939518398667e-02 -4.562434524395588692e-02 -4.576160389121716049e-02 -4.587395540588028869e-02 -4.596119979989860688e-02 -4.602317758698177413e-02 -4.605977023307394891e-02 -4.607090049687018185e-02 -4.605653265906001215e-02 -4.601667263940607822e-02 -4.595136800118969356e-02 -4.586070784298067887e-02 -4.574482257811576802e-02 -4.560388360269324037e-02 -4.543810285331262994e-02 -4.524773225620228045e-02 -4.503306306978416274e-02 -4.479442512312184488e-02 -4.453218595308229555e-02 -4.424674984341318146e-02 -4.393855676929291076e-02 -4.360808125124985418e-02 -4.325583112266621205e-02 -4.288234621538314362e-02 -4.248819696820168440e-02 -4.207398296332984927e-02 -4.164033139605981260e-02 -4.118789548316548893e-02 -4.071735281569415638e-02 -4.022940366198203554e-02 -3.972476922685314743e-02 -3.920418987306416997e-02 -3.866842331113346659e-02 -3.811824276374122661e-02 -3.755443511090902908e-02 -3.697779902216170173e-02 -3.638914308184267032e-02 -3.578928391369554790e-02 -3.517904431074207056e-02 -3.455925137637792799e-02 -3.393073468247676666e-02 -3.329432445013825320e-02 -3.265084975853985855e-02 -3.200113678715603427e-02 -3.134600709639247251e-02 -3.068627595145026477e-02 -3.002275069398489815e-02 -2.935622916586106551e-02 -2.868749818902606788e-02 -2.801733210523582943e-02 -2.734649137906806221e-02 -2.667572126734930535e-02 -2.600575055780829023e-02 -2.533729037944866883e-02 -2.467103308681098395e-02 -2.400765121996927334e-02 -2.334779654178266786e-02 -2.269209915359865146e-02 -2.204116669028430980e-02 -2.139558359514518240e-02 -2.075591047498073771e-02 -2.012268353522233405e-02 -1.949641409480356788e-02 -1.887758818012810411e-02 -1.826666619722422391e-02 -1.766408268091233802e-02 -1.707024611956075091e-02 -1.648553885376709272e-02 -1.591031704708030514e-02 -1.534491072666826703e-02 -1.478962389164371546e-02 -1.424473468658346738e-02 -1.371049563761346859e-02 -1.318713394828859367e-02 -1.267485185236564595e-02 -1.217382702045719488e-02 -1.168421301745760886e-02 -1.120613980755310810e-02 -1.073971430356528839e-02 -1.028502095732949755e-02 -9.842122387778835108e-03 -9.411060043386897112e-03 -8.991854895621527108e-03 -8.584508160073982957e-03 -8.189002041952884656e-03 -7.805300502672376205e-03 -7.433350044313534639e-03 -7.073080508801082682e-03 -6.724405888710472540e-03 -6.387225146702813806e-03 -6.061423040677955607e-03 -5.746870951835679128e-03 -5.443427712943160919e-03 -5.150940434221516068e-03 -4.869245324383934988e-03 -4.598168504483960382e-03 -4.337526812361359140e-03 -4.087128595606193474e-03 -3.846774491097314577e-03 -3.616258189308383872e-03 -3.395367181713599726e-03 -3.183883489763662984e-03 -2.981584374041498092e-03 -2.788243022344935942e-03 -2.603629215579682243e-03 -2.427509970480381390e-03 -2.259650158308904380e-03 -2.099813098807980748e-03 -1.947761128812908367e-03 -1.803256145045622691e-03 -1.666060120732154332e-03 -1.535935595796649204e-03 -1.412646140492920289e-03 -1.295956792436409044e-03 -1.185634467096670884e-03 -1.081448341902034507e-03 -9.831702141937827266e-04 -8.905748333477450738e-04 -8.034402074553844602e-04 -7.215478850253562865e-04 -6.446832122295101776e-04 -5.726355662743627369e-04 -5.051985655309159306e-04 -4.421702571015594194e-04 -3.833532825434606472e-04 -3.285550225032072115e-04 -2.775877210474473732e-04 -2.302685904996307990e-04 -1.864198976131604003e-04 -1.458690319271611869e-04 -1.084485571624199630e-04 -7.399624652228598432e-05 -4.235510276668946923e-05 -1.337336392698046557e-05 1.309550447450066185e-05 3.719282984328113346e-05 5.905476472326898294e-05 7.881232996489496989e-05 9.659146803215522487e-05 1.125131056473709090e-04 1.266932249920342144e-04 1.392429427035593451e-04 1.502685959306570944e-04 1.598718347344782226e-04 1.681497201481664473e-04 1.751948272339767299e-04 1.810953525044336695e-04 1.859352251018870554e-04 1.897942211592216523e-04 1.927480807930883569e-04 1.948686272098330667e-04 1.962238874330752756e-04 1.968782141905443914e-04 1.968924085262031528e-04 1.963238427317368898e-04 1.952265832190988061e-04 1.936515129828699205e-04 1.916464533276362407e-04 1.892562845613516469e-04 1.865230653806590738e-04 1.834861506983530592e-04 1.801823076865238056e-04 1.766458298314078402e-04 1.729086488175159272e-04 1.690004440792571331e-04 1.649487498779334503e-04 1.607790597806977532e-04 1.565149284358151392e-04 1.521780705553290680e-04 1.477884570320638481e-04 1.433644081327376939e-04 1.389226837228931715e-04 1.344785704923373939e-04 1.300459661618808525e-04 1.256374606633732548e-04 1.212644142953847110e-04 1.169370328664073042e-04 1.126644398461706660e-04 1.084547455536114305e-04 1.043151134172549916e-04 1.002518233502512586e-04 9.627033228814319335e-05 9.237533194261411131e-05 8.857080382903165803e-05 8.486007162959451923e-05 8.124585095732654800e-05 7.773029658909974527e-05 7.431504723830561587e-05 7.100126793980095490e-05 6.778969012132618564e-05 6.468064943678478336e-05
-1.908143572324438278e-04 -2.061355482699604963e-04 -2.225659971806093337e-04 -2.401755612890150461e-04 -2.590376482519494007e-04 -2.792293311994603058e-04 -3.008314626069325177e-04 -3.239287864126327876e-04 -3.486100478641963960e-04 -3.749681005463313438e-04 -4.031000100109028458e-04 -4.331071533996335571e-04 -4.650953144191539664e-04 -4.991747729982082098e-04 -5.354603889276104674e-04 -5.740716787554078901e-04 -6.151328851826459373e-04 -6.587730381795943359e-04 -7.051260070183221597e-04 -7.543305423954503814e-04 -8.065303077990429448e-04 -8.618738992559923495e-04 -9.205148525814687384e-04 -9.826116372399305160e-04 -1.048327635918446746e-03 -1.117831108907713696e-03 -1.191295142384413055e-03 -1.268897579690903953e-03 -1.350820934714632056e-03 -1.437252286480676178e-03 -1.528383154086397633e-03 -1.624409351127702921e-03 -1.725530818792235695e-03 -1.831951436825658610e-03 -1.943878811613872692e-03 -2.061524040666240683e-03 -2.185101452832816440e-03 -2.314828323642865223e-03 -2.450924565211703120e-03 -2.593612390229295839e-03 -2.743115949616306559e-03 -2.899660943511665149e-03 -3.063474205340483824e-03 -3.234783258801582784e-03 -3.413815847710709086e-03 -3.600799438737654727e-03 -3.795960697183722778e-03 -3.999524936059329835e-03 -4.211715538839876788e-03 -4.432753356401777228e-03 -4.662856078767835082e-03 -4.902237582423415313e-03 -5.151107254100235032e-03 -5.409669292062972527e-03 -5.678121986075497681e-03 -5.956656977366402497e-03 -6.245458500058281848e-03 -6.544702605670744792e-03 -6.854556372452207461e-03 -7.175177101440882201e-03 -7.506711501298227000e-03 -7.849294864099730720e-03 -8.203050234405850558e-03 -8.568087574070402598e-03 -8.944502925373480975e-03 -9.332377575189733723e-03 -9.731777223021095130e-03 -1.014275115583281733e-02 -1.056533143273472725e-02 -1.099953208264183718e-02 -1.144534831813273819e-02 -1.190275576879609720e-02 -1.237170973741701790e-02 -1.285214448240358173e-02 -1.334397252988971799e-02 -1.384708401897221872e-02 -1.436134608354754268e-02 -1.488660227420611319e-02 -1.542267202361897668e-02 -1.596935015881244257e-02 -1.652640646367060234e-02 -1.709358529493344714e-02 -1.767060525486844128e-02 -1.825715892368734786e-02 -1.885291265465547511e-02 -1.945750643469999763e-02 -2.007055381316508874e-02 -2.069164190118654920e-02 -2.132033144396679528e-02 -2.195615696802269076e-02 -2.259862700525482396e-02 -2.324722439544819885e-02 -2.390140666856046398e-02 -2.456060650788744609e-02 -2.522423229491588259e-02 -2.589166873638201055e-02 -2.656227757375364748e-02 -2.723539837504147451e-02 -2.791034940852720608e-02 -2.858642859766975103e-02 -2.926291455612051520e-02 -2.993906770144327129e-02 -3.061413144579823095e-02 -3.128733346151171824e-02 -3.195788701911715657e-02 -3.262499239511872789e-02 -3.328783834640113709e-02 -3.394560364788457019e-02 -3.459745868971008526e-02 -3.524256712993487084e-02 -3.588008759842253870e-02 -3.650917544733305042e-02 -3.712898454335034071e-02 -3.773866909653546958e-02 -3.833738552046075942e-02 -3.892429431806775780e-02 -3.949856198749841091e-02 -4.005936294197943309e-02 -4.060588143769120612e-02 -4.113731350343004939e-02 -4.165286886577428127e-02 -4.215177286339218815e-02 -4.263326834408502630e-02 -4.309661753813967544e-02 -4.354110390157563820e-02 -4.396603392290834161e-02 -4.437073888711728226e-02 -4.475457659060089188e-02 -4.511693300102317256e-02 -4.545722385610592026e-02 -4.577489619559867162e-02 -4.606942982086152660e-02 -4.634033867672616991e-02 -4.658717215055491190e-02 -4.680951628369627027e-02 -4.700699489083681737e-02 -4.717927058307194027e-02 -4.732604569086042157e-02 -4.744706308338933476e-02 -4.754210688125290463e-02 -4.761100305974180075e-02 -4.765361994044542415e-02 -4.766986856928587951e-02 -4.765970297952895618e-02 -4.762312033874996353e-02 -4.756016097917080410e-02 -4.747090831122487836e-02 -4.735548862064851983e-02 -4.721407074983764024e-02 -4.704686566464447856e-02 -4.685412590822074508e-02 -4.663614494393571175e-02 -4.639325638981212779e-02 -4.612583314732281864e-02 -4.583428642778009099e-02 -4.551906467992077043e-02 -4.518065242264591996e-02 -4.481956898720920041e-02 -4.443636717346409470e-02 -4.403163182507371931e-02 -4.360597832885753505e-02 -4.316005104369572548e-02 -4.269452166463309772e-02 -4.221008752801937158e-02 -4.170746986369093523e-02 -4.118741200033971400e-02 -4.065067753032824971e-02 -4.009804844029427051e-02 -3.953032321394561038e-02 -3.894831491347440500e-02 -3.835284924602034434e-02 -3.774476262158620726e-02 -3.712490020875466867e-02 -3.649411399447543419e-02 -3.585326085408517549e-02 -3.520320063759282969e-02 -3.454479427810716596e-02 -3.387890192810745493e-02 -3.320638112905857642e-02 -3.252808501965342991e-02 -3.184486058772827144e-02 -3.115754697064149550e-02 -3.046697380863609694e-02 -2.977395965542197973e-02 -2.907931044991657332e-02 -2.838381805277516087e-02 -2.768825885102536508e-02 -2.699339243379562242e-02 -2.629996034179850339e-02 -2.560868489289535449e-02 -2.492026808573273924e-02 -2.423539058310505631e-02 -2.355471077636153016e-02 -2.287886393184326156e-02 -2.220846142000702100e-02 -2.154409002756916061e-02 -2.088631135268715841e-02 -2.023566128288790261e-02 -1.959264955515414505e-02 -1.895775939729235637e-02 -1.833144724943003637e-02 -1.771414256422712205e-02 -1.710624768413680774e-02 -1.650813779381694532e-02 -1.592016094557213365e-02 -1.534263815550385678e-02 -1.477586356785760141e-02 -1.422010468488425078e-02 -1.367560265937959631e-02 -1.314257264692731027e-02 -1.262120421475107154e-02 -1.211166180397853058e-02 -1.161408524203256729e-02 -1.112859030179738640e-02 -1.065526930415261996e-02 -1.019419176043345927e-02 -9.745405051352662093e-03 -9.308935138915589921e-03 -8.884787307868572542e-03 -8.472946933243468912e-03 -8.073380270599405523e-03 -7.686035265610883030e-03 -7.310842379714193803e-03 -6.947715428596561160e-03 -6.596552430395571931e-03 -6.257236460570084896e-03 -5.929636510505049973e-03 -5.613608347022692666e-03 -5.308995370089621656e-03 -5.015629466131843808e-03 -4.733331854498964986e-03 -4.461913924751112134e-03 -4.201178062579399852e-03 -3.950918462310142737e-03 -3.710921924084606416e-03 -3.480968633949636792e-03 -3.260832925237614789e-03 -3.050284019758288216e-03 -2.849086747467775849e-03 -2.657002243421188042e-03 -2.473788620955463466e-03 -2.299201620185264538e-03 -2.132995231029352276e-03 -1.974922290114802456e-03 -1.824735051033200524e-03 -1.682185727545026715e-03 -1.547027009445781261e-03 -1.419012550920265448e-03 -1.297897431318307138e-03 -1.183438588387386754e-03 -1.075395224093764202e-03 -9.735291832540385673e-04 -8.776053052839171212e-04 -7.873917494494453440e-04 -7.026602940787734022e-04 -6.231866102593613477e-04 -5.487505106062187405e-04 -4.791361737419503122e-04 -4.141323451784566711e-04 -3.535325153337775389e-04 -2.971350754556392618e-04 -2.447434522557861633e-04 -1.961662220868631195e-04 -1.512172055159031634e-04 -1.097155431662405305e-04 -7.148575371276172895e-05 -3.635777492402457109e-05 -4.166988649530406832e-06 2.524576934903046636e-05 5.203421382652859660e-05 7.634662785352451866e-05 9.832589310562777404e-05 1.181095317752719597e-04 1.358297592531813934e-04 1.516135467441992717e-04 1.655826930017693607e-04 1.778539043869389337e-04 1.885388824809446865e-04 1.977444185052615560e-04 2.055724938289459460e-04 2.121203858702433052e-04 2.174807787273531478e-04 2.217418779019331328e-04 2.249875285080627863e-04 2.272973363889088910e-04 2.287467915930319496e-04 2.294073936920252904e-04 2.293467784508291976e-04 2.286288453915015745e-04 2.273138858203516783e-04 2.254587109170023724e-04 2.231167795121249975e-04 2.203383252081038987e-04 2.171704825237675066e-04 2.136574117704110264e-04 2.098404223916315288e-04 2.057580945239407080e-04 2.014463985586529681e-04 1.969388125081527631e-04 1.922664370013103200e-04 1.874581077534716116e-04 1.825405053761558244e-04 1.775382624102780026e-04 1.724740674844075367e-04 1.673687665162947600e-04 1.622414608915912567e-04 1.571096025684635532e-04 1.519890860705682594e-04 1.468943373437182605e-04 1.418383994635051136e-04 1.368330151921822520e-04 1.318887063932942902e-04 1.270148503218851432e-04 1.222197528166418324e-04 1.175107184281100033e-04 1.128941175241157582e-04 1.083754504198549562e-04 1.039594085857277906e-04 9.964993299099780810e-05 9.545026964572819316e-05 9.136302240725140079e-05 8.739020312069713020e-05 8.353327916584826285e-05 7.979321848487313769e-05 7.617053216731555594e-05 7.266531467012704180e-05
-1.941727559996522540e-04 -2.097883882613517847e-04 -2.265367534370719559e-04 -2.444893638168454345e-04 -2.637213798240862638e-04 -2.843117293859265845e-04 -3.063432260939544217e-04 -3.299026856598312398e-04 -3.550810401381214888e-04 -3.819734493564072510e-04 -4.106794089605136228e-04 -4.413028544506251332e-04 -4.739522605523600472e-04 -5.087407352357809333e-04 -5.457861076648653402e-04 -5.852110093306148175e-04 -6.271429475926837025e-04 -6.717143708276100602e-04 -7.190627243565745263e-04 -7.693304963022899907e-04 -8.226652525035859503e-04 -8.792196595974482607e-04 -9.391514953623713961e-04 -1.002623645403684935e-03 -1.069804085251765220e-03 -1.140865846937620318e-03 -1.215986969107772609e-03 -1.295350429741823741e-03 -1.379144060541724311e-03 -1.467560442072236154e-03 -1.560796778746981542e-03 -1.659054752774773156e-03 -1.762540356206243695e-03 -1.871463700251716931e-03 -1.986038801077835876e-03 -2.106483341332906090e-03 -2.233018406699267388e-03 -2.365868196825733800e-03 -2.505259710053749870e-03 -2.651422401418145319e-03 -2.804587813476907675e-03 -2.964989179603965287e-03 -3.132860999465584412e-03 -3.308438586492997747e-03 -3.491957587262881513e-03 -3.683653472801805360e-03 -3.883761001941393124e-03 -4.092513656967248711e-03 -4.310143051925933826e-03 -4.536878314081413920e-03 -4.772945439143223313e-03 -5.018566621024561983e-03 -5.273959557027918521e-03 -5.539336729498430152e-03 -5.814904665131277392e-03 -6.100863173266769628e-03 -6.397404564656563458e-03 -6.704712852334852695e-03 -7.022962936378680972e-03 -7.352319774492232889e-03 -7.692937540498126676e-03 -8.044958772966012001e-03 -8.408513516352276312e-03 -8.783718457164878257e-03 -9.170676057802650688e-03 -9.569473690848134123e-03 -9.980182776716702009e-03 -1.040285792768031424e-02 -1.083753610139257147e-02 -1.128423576713978409e-02 -1.174295608813179584e-02 -1.221367612322378331e-02 -1.269635405152603688e-02 -1.319092642341242010e-02 -1.369730744147759291e-02 -1.421538827501957376e-02 -1.474503641163481260e-02 -1.528609504950893989e-02 -1.583838253396550183e-02 -1.640169184179890438e-02 -1.697579011686321110e-02 -1.756041826031767839e-02 -1.815529057884125025e-02 -1.876009449402154389e-02 -1.937449031599952631e-02 -1.999811108430903789e-02 -2.063056247868986712e-02 -2.127142280247576803e-02 -2.192024304096370710e-02 -2.257654699695875455e-02 -2.323983150546097068e-02 -2.390956672921616330e-02 -2.458519653659400547e-02 -2.526613896298310347e-02 -2.595178675660623352e-02 -2.664150800936024646e-02 -2.733464687297474174e-02 -2.803052436046418738e-02 -2.872843923251905060e-02 -2.942766896814620614e-02 -3.012747081852708633e-02 -3.082708294271633079e-02 -3.152572562345529877e-02 -3.222260256102565945e-02 -3.291690224271925924e-02 -3.360779938515470744e-02 -3.429445644632910656e-02 -3.497602520395726167e-02 -3.565164839632287835e-02 -3.632046142154753132e-02 -3.698159409087610483e-02 -3.763417243128341222e-02 -3.827732053242725169e-02 -3.891016243271028935e-02 -3.953182403896871727e-02 -4.014143507408009237e-02 -4.073813104657859896e-02 -4.132105523618464366e-02 -4.188936068899690168e-02 -4.244221221596225502e-02 -4.297878838813103120e-02 -4.349828352212465471e-02 -4.399990964918938652e-02 -4.448289846118472224e-02 -4.494650322685877358e-02 -4.539000067179541076e-02 -4.581269281547965810e-02 -4.621390875901910250e-02 -4.659300641717871450e-02 -4.694937418853556421e-02 -4.728243255773711962e-02 -4.759163562405174797e-02 -4.787647255063186280e-02 -4.813646892916828568e-02 -4.837118805489757506e-02 -4.858023210723017710e-02 -4.876324323159783591e-02 -4.891990451846739418e-02 -4.904994087583929019e-02 -4.915311979193522779e-02 -4.922925198518340179e-02 -4.927819193902664013e-02 -4.929983831950810608e-02 -4.929413427402788012e-02 -4.926106761011128654e-02 -4.920067085348191205e-02 -4.911302118518822563e-02 -4.899824025799021099e-02 -4.885649389266848164e-02 -4.868799165537106288e-02 -4.849298631756117361e-02 -4.827177320056902365e-02 -4.802468940718066653e-02 -4.775211294311624416e-02 -4.745446173165412257e-02 -4.713219252504662754e-02 -4.678579971674527715e-02 -4.641581405880516181e-02 -4.602280128917023844e-02 -4.560736067385062070e-02 -4.517012346928854505e-02 -4.471175131047076812e-02 -4.423293453058006058e-02 -4.373439041818647649e-02 -4.321686141816004356e-02 -4.268111328263788501e-02 -4.212793317850353075e-02 -4.155812775792989966e-02 -4.097252119860303465e-02 -4.037195322028045569e-02 -3.975727708434460828e-02 -3.912935758299145722e-02 -3.848906902464434981e-02 -3.783729322210630658e-02 -3.717491748986063993e-02 -3.650283265680008549e-02 -3.582193110050959500e-02 -3.513310480905094957e-02 -3.443724347599563806e-02 -3.373523263423122004e-02 -3.302795183382492561e-02 -3.231627286896803647e-02 -3.160105805874925677e-02 -3.088315858621272503e-02 -3.016341289985320293e-02 -2.944264518138344638e-02 -2.872166388328409314e-02 -2.800126033931138111e-02 -2.728220745079872056e-02 -2.656525845124274587e-02 -2.585114575131747944e-02 -2.514057986611147391e-02 -2.443424842603510172e-02 -2.373281527250005810e-02 -2.303691963913094554e-02 -2.234717541893321835e-02 -2.166417051751268197e-02 -2.098846629212016215e-02 -2.032059707598476636e-02 -1.966106978709774092e-02 -1.901036362032118912e-02 -1.836892982142006303e-02 -1.773719154135428716e-02 -1.711554376892172880e-02 -1.650435333961034964e-02 -1.590395901830377740e-02 -1.531467165328565840e-02 -1.473677439880619056e-02 -1.417052300331131387e-02 -1.361614616028709868e-02 -1.307384591854431240e-02 -1.254379814865644489e-02 -1.202615306217078017e-02 -1.152103578013678915e-02 -1.102854694743638127e-02 -1.054876338935948482e-02 -1.008173880684205478e-02 -9.627504506774471615e-03 -9.186070163794324631e-03 -8.757424609997274678e-03 -8.341536649035599660e-03 -7.938355891121035707e-03 -7.547813605510047055e-03 -7.169823587122141351e-03 -6.804283034024936894e-03 -6.451073432614484043e-03 -6.110061447421647439e-03 -5.781099812587230623e-03 -5.464028222168062707e-03 -5.158674216561208448e-03 -4.864854062465996838e-03 -4.582373623939345331e-03 -4.311029222240705949e-03 -4.050608482306919042e-03 -3.800891163842796787e-03 -3.561649975161815078e-03 -3.332651368059011930e-03 -3.113656312147518139e-03 -2.904421047237962586e-03 -2.704697812486477233e-03 -2.514235551182623929e-03 -2.332780590190165412e-03 -2.160077293193749491e-03 -1.995868687039939297e-03 -1.839897060593287175e-03 -1.691904535655637185e-03 -1.551633609619535586e-03 -1.418827669644712403e-03 -1.293231478258683896e-03 -1.174591630389687719e-03 -1.062656981941172618e-03 -9.571790501121323850e-04 -8.579123857570371617e-04 -7.646149181618306853e-04 -6.770482726895917999e-04 -5.949780618202274527e-04 -5.181741501729811902e-04 -4.464108941593667237e-04 -3.794673569664896561e-04 -3.171274996175047585e-04 -2.591803488969345861e-04 -2.054201429637946604e-04 -1.556464555055574878e-04 -1.096642993105888860e-04 -6.728421015641259176e-05 -2.832231192611319847e-05 7.399636124611592113e-06 4.005420902111896889e-05 6.980830171375714769e-05 9.682312978350805528e-05 1.212542442862458558e-04 1.432515598214311294e-04 1.629593949228533810e-04 1.805165238838242654e-04 1.960562391464382289e-04 2.097064234041087446e-04 2.215896305882638522e-04 2.318231749335246763e-04 2.405192273408137283e-04 2.477849182842844665e-04 2.537224465356204993e-04 2.584291930078332013e-04 2.619978390500766292e-04 2.645164885549382175e-04 2.660687932700507769e-04 2.667340807364594266e-04 2.665874843069149800e-04 2.657000747278934769e-04 2.641389927996551736e-04 2.619675826588114924e-04 2.592455252576444154e-04 2.560289716436880297e-04 2.523706756717300709e-04 2.483201258083728960e-04 2.439236757165156753e-04 2.392246733335335815e-04 2.342635881824738802e-04 2.290781366802323630e-04 2.237034052303492045e-04 2.181719709107991009e-04 2.125140195888502548e-04 2.067574613157816487e-04 2.009280428739384605e-04 1.950494573672477893e-04 1.891434507639798955e-04 1.832299253171293190e-04 1.773270398034414858e-04 1.714513065367000036e-04 1.656176851245700699e-04 1.598396729509787677e-04 1.541293923777920427e-04 1.484976746704285582e-04 1.429541406620414904e-04 1.375072781800715986e-04 1.321645162673224481e-04 1.269322962372781808e-04 1.218161396102218890e-04 1.168207129828248620e-04 1.119498898893276539e-04 1.072068097172329369e-04 1.025939337446256854e-04 9.811309836986645239e-05 9.376556560747817892e-05 8.955207092663316386e-05 8.547286851075262587e-05 8.152777401838776170e-05
-1.974988947291616897e-04 -2.134072247148323658e-04 -2.304717164450775498e-04 -2.487655413955645769e-04 -2.683656177948325538e-04 -2.893527343012465341e-04 -3.118116725344066372e-04 -3.358313279554999732e-04 -3.615048285578894129e-04 -3.889296507958662965e-04 -4.182077321461139473e-04 -4.494455796632001207e-04 -4.827543738575501217e-04 -5.182500671919832531e-04 -5.560534764612529764e-04 -5.962903682884168784e-04 -6.390915369422735725e-04 -6.845928736520858230e-04 -7.329354265693473246e-04 -7.842654505017925817e-04 -8.387344455225664809e-04 -8.964991835374532848e-04 -9.577217218759667998e-04 -1.022569402957819971e-03 -1.091214839075353325e-03 -1.163835881325160637e-03 -1.240615571718556645e-03 -1.321742077501108061e-03 -1.407408606716354857e-03 -1.497813304058554775e-03 -1.593159126073671276e-03 -1.693653694787593169e-03 -1.799509128865704917e-03 -1.910941851438479819e-03 -2.028172373764522765e-03 -2.151425053944924261e-03 -2.280927829951499321e-03 -2.416911926286773732e-03 -2.559611533654779485e-03 -2.709263461089962601e-03 -2.866106760066058044e-03 -3.030382320187840518e-03 -3.202332436156647699e-03 -3.382200345794567162e-03 -3.570229739013114877e-03 -3.766664237719066517e-03 -3.971746846763262763e-03 -4.185719376157259058e-03 -4.408821834907013584e-03 -4.641291796943280111e-03 -4.883363739762564514e-03 -5.135268356532416562e-03 -5.397231842558200023e-03 -5.669475157155307206e-03 -5.952213262121327716e-03 -6.245654338154845928e-03 -6.549998980722154980e-03 -6.865439377028516137e-03 -7.192158465906503192e-03 -7.530329082589648330e-03 -7.880113090493672673e-03 -8.241660502280291623e-03 -8.615108592627967327e-03 -9.000581005279863905e-03 -9.398186857080575995e-03 -9.808019841848628420e-03 -1.023015733706138936e-02 -1.066465951645040322e-02 -1.111156847171903064e-02 -1.157090734669807483e-02 -1.204267948734958835e-02 -1.252686761111150571e-02 -1.302343299914686392e-02 -1.353231471511971012e-02 -1.405342885416373776e-02 -1.458666782574007809e-02 -1.513189967409569667e-02 -1.568896744003236629e-02 -1.625768856767913564e-02 -1.683785435992717072e-02 -1.742922948613317979e-02 -1.803155154562891688e-02 -1.864453069048583461e-02 -1.926784931087805949e-02 -1.990116178626225030e-02 -2.054409430544957768e-02 -2.119624475848370243e-02 -2.185718270305830879e-02 -2.252644940801065004e-02 -2.320355797621130589e-02 -2.388799354893843610e-02 -2.457921359357547256e-02 -2.527664827620667437e-02 -2.597970092040506954e-02 -2.668774855321392678e-02 -2.740014253901609451e-02 -2.811620930166715618e-02 -2.883525113493966285e-02 -2.955654710098713431e-02 -3.027935401619087294e-02 -3.100290752340034359e-02 -3.172642324922050200e-02 -3.244909804463995406e-02 -3.317011130693194032e-02 -3.388862638039901592e-02 -3.460379203317376362e-02 -3.531474400693242893e-02 -3.602060663602948271e-02 -3.672049453221949700e-02 -3.741351433080085387e-02 -3.809876649369495216e-02 -3.877534716466724679e-02 -3.944235007160381418e-02 -4.009886847048126784e-02 -4.074399712540994339e-02 -4.137683431889312147e-02 -4.199648388622813366e-02 -4.260205726778273916e-02 -4.319267557270958791e-02 -4.376747164751930430e-02 -4.432559214281442395e-02 -4.486619957139705017e-02 -4.538847435090133386e-02 -4.589161682406997511e-02 -4.637484924979011491e-02 -4.683741775803193508e-02 -4.727859426188962821e-02 -4.769767832001255148e-02 -4.809399894283127030e-02 -4.846691633613098293e-02 -4.881582357570162650e-02 -4.914014820699982855e-02 -4.943935376399118814e-02 -4.971294120160358460e-02 -4.996045023650783068e-02 -5.018146059125564579e-02 -5.037559313713971948e-02 -5.054251093149859930e-02 -5.068192014556757025e-02 -5.079357087937345916e-02 -5.087725786058496652e-02 -5.093282102465918060e-02 -5.096014597406603452e-02 -5.095916431482535452e-02 -5.092985386905111295e-02 -5.087223876266609712e-02 -5.078638938791984331e-02 -5.067242224081733304e-02 -5.053049963403745404e-02 -5.036082928639062234e-02 -5.016366379032915351e-02 -4.993929995948193090e-02 -4.968807805863212357e-02 -4.941038091899312840e-02 -4.910663294206044083e-02 -4.877729899572318117e-02 -4.842288320670858071e-02 -4.804392765380172126e-02 -4.764101096663124479e-02 -4.721474683513736392e-02 -4.676578243513995065e-02 -4.629479677570034341e-02 -4.580249897422003502e-02 -4.528962646544106713e-02 -4.475694315070681550e-02 -4.420523749400548374e-02 -4.363532057145392412e-02 -4.304802408098418187e-02 -4.244419831906932200e-02 -4.182471013137029070e-02 -4.119044084419941354e-02 -4.054228418368156783e-02 -3.988114418944906786e-02 -3.920793312963358895e-02 -3.852356942381722493e-02 -3.782897558047706998e-02 -3.712507615530339505e-02 -3.641279573659315233e-02 -3.569305696371782161e-02 -3.496677858444020848e-02 -3.423487355660965320e-02 -3.349824719950018209e-02 -3.275779539977476118e-02 -3.201440287676011326e-02 -3.126894151140501704e-02 -3.052226874297026687e-02 -2.977522603716345473e-02 -2.902863742908789318e-02 -2.828330814402464297e-02 -2.754002329871027208e-02 -2.679954668541452423e-02 -2.606261964076123094e-02 -2.532996000087558985e-02 -2.460226114408319356e-02 -2.388019112203111291e-02 -2.316439187975237457e-02 -2.245547856485293967e-02 -2.175403892566560304e-02 -2.106063279789122111e-02 -2.037579167893368431e-02 -1.970001838883374268e-02 -1.903378681641832576e-02 -1.837754174900771073e-02 -1.773169878376467529e-02 -1.709664431852504773e-02 -1.647273561972373984e-02 -1.586030096482063390e-02 -1.525963985643719045e-02 -1.467102330524297851e-02 -1.409469417847277091e-02 -1.353086761081889397e-02 -1.297973147432356610e-02 -1.244144690379413165e-02 -1.191614887418242577e-02 -1.140394682630264424e-02 -1.090492533721599232e-02 -1.041914483157840333e-02 -9.946642330234628168e-03 -9.487432232343880750e-03 -9.041507127339105249e-03 -8.608838633055608536e-03 -8.189378256409666698e-03 -7.783058273068516400e-03 -7.389792622624772114e-03 -7.009477815871828499e-03 -6.641993850871975857e-03 -6.287205134612374770e-03 -5.944961407158087102e-03 -5.615098665332359310e-03 -5.297440083082516175e-03 -4.991796925825195755e-03 -4.697969456203667481e-03 -4.415747828835068535e-03 -4.144912971773111361e-03 -3.885237452561870943e-03 -3.636486326909592684e-03 -3.398417968164030648e-03 -3.170784875925167744e-03 -2.953334462284365903e-03 -2.745809814330863255e-03 -2.547950431717546475e-03 -2.359492938225116881e-03 -2.180171766409623110e-03 -2.009719814559176275e-03 -1.847869075323536935e-03 -1.694351235513512095e-03 -1.548898246695035001e-03 -1.411242866326489981e-03 -1.281119169305206841e-03 -1.158263029901372698e-03 -1.042412574163755542e-03 -9.333086029815090053e-04 -8.306949860806074528e-04 -7.343190273207224946e-04 -6.439318017397827835e-04 -5.592884648684636178e-04 -4.801485349051721422e-04 -4.062761484046892649e-04 -3.374402901894545462e-04 -2.734149982426292182e-04 -2.139795443860347240e-04 -1.589185915841801605e-04 -1.080223287482859080e-04 -6.108658394115922506e-05 -1.791291690575230657e-05 2.169130814297912969e-05 5.791286851127019648e-05 9.093264684553563348e-05 1.209256118147862503e-04 1.480608146948189738e-04 1.725014008971185965e-04 1.944046354935327061e-04 2.139219417990222876e-04 2.311989520891758951e-04 2.463755695461189920e-04 2.595860405459735521e-04 2.709590364227255454e-04 2.806177438669500658e-04 2.886799631433210845e-04 2.952582133376160847e-04 3.004598438721500461e-04 3.043871515577420352e-04 3.071375024803950989e-04 3.088034580516162944e-04 3.094729045824878887e-04 3.092291857731443213e-04 3.081512375409725668e-04 3.063137246425079517e-04 3.037871785755458676e-04 3.006381362792360417e-04 2.969292791807909282e-04 2.927195721678477018e-04 2.880644020952969307e-04 2.830157154645172347e-04 2.776221549413453909e-04 2.719291944066496510e-04 2.659792722600788574e-04 2.598119227233256813e-04 2.534639049140431622e-04 2.469693294853828654e-04 2.403597826489102735e-04 2.336644474204255424e-04 2.269102219489324123e-04 2.201218348086584145e-04 2.133219571526544570e-04 2.065313116440458611e-04 1.997687780975607370e-04 1.930514957794406594e-04 1.863949623283445525e-04 1.798131292733761506e-04 1.733184941378869903e-04 1.669221891293527077e-04 1.606340664262906229e-04 1.544627800830363472e-04 1.484158645821678703e-04 1.424998100725301383e-04 1.367201343382095616e-04 1.310814515504437521e-04 1.255875378603868464e-04 1.202413938959192755e-04 1.150453042302948943e-04 1.100008938944510985e-04 1.051091820082404149e-04 1.003706326087615476e-04 9.578520275637540172e-05 9.135238800092308656e-05
-2.007891031693111389e-04 -2.169880785713705097e-04 -2.343665750599333865e-04 -2.529994260057312960e-04 -2.729653108927435827e-04 -2.943468833768857098e-04 -3.172308982678472542e-04 -3.417083369186982105e-04 -3.678745304736124873e-04 -3.958292803895481623e-04 -4.256769756132348340e-04 -4.575267057603712973e-04 -4.914923696098555828e-04 -5.276927781922834690e-04 -5.662517517190170406e-04 -6.072982095662377748e-04 -6.509662524975325408e-04 -6.973952362792240102e-04 -7.467298358148972319e-04 -7.991200988997570424e-04 -8.547214886718406410e-04 -9.136949138158959429e-04 -9.762067455573757895e-04 -1.042428820468531631e-03 -1.112538428096560743e-03 -1.186718282415297763e-03 -1.265156476097344844e-03 -1.348046416603206456e-03 -1.435586743088076512e-03 -1.527981223135781641e-03 -1.625438628343306956e-03 -1.728172587798453615e-03 -1.836401418517979696e-03 -1.950347931943948940e-03 -2.070239215632563648e-03 -2.196306389312429816e-03 -2.328784334538074735e-03 -2.467911397220312348e-03 -2.613929062376908839e-03 -2.767081600516133576e-03 -2.927615685141295426e-03 -3.095779980946868331e-03 -3.271824702366202091e-03 -3.456001142226651675e-03 -3.648561170370909039e-03 -3.849756702212360927e-03 -4.059839137308044257e-03 -4.279058768154578654e-03 -4.507664159539797807e-03 -4.745901498916531638e-03 -4.994013918402828885e-03 -5.252240789156540496e-03 -5.520816989019592357e-03 -5.799972144478409732e-03 -6.089929848142132916e-03 -6.390906853096901298e-03 -6.703112245654243261e-03 -7.026746598172227409e-03 -7.362001103788838596e-03 -7.709056695068620436e-03 -8.068083148723230111e-03 -8.439238178724840431e-03 -8.822666520286730207e-03 -9.218499007337250389e-03 -9.626851646260444970e-03 -1.004782468881826492e-02 -1.048150170730477275e-02 -1.092794867511015164e-02 -1.138721305599197688e-02 -1.185932290546093566e-02 -1.234428598778816721e-02 -1.284208891222916871e-02 -1.335269629213613370e-02 -1.387604993069304835e-02 -1.441206803705724626e-02 -1.496064447672550146e-02 -1.552164805996195801e-02 -1.609492187212699030e-02 -1.668028264973285546e-02 -1.727752020601985156e-02 -1.788639690979706640e-02 -1.850664722122417200e-02 -1.913797728812361570e-02 -1.978006460630734459e-02 -2.043255774727736548e-02 -2.109507615651521825e-02 -2.176721002541312511e-02 -2.244852023971696808e-02 -2.313853840715107343e-02 -2.383676696667589787e-02 -2.454267938159265111e-02 -2.525572041845549828e-02 -2.597530651348122291e-02 -2.670082622786062662e-02 -2.743164079307485598e-02 -2.816708474700605966e-02 -2.890646666130432252e-02 -2.964906996013576268e-02 -3.039415383008783542e-02 -3.114095422065224841e-02 -3.188868493434297846e-02 -3.263653880513765065e-02 -3.338368896355958793e-02 -3.412929018634340561e-02 -3.487248032825347732e-02 -3.561238183325275697e-02 -3.634810332185076792e-02 -3.707874125109730801e-02 -3.780338164333290479e-02 -3.852110187946139463e-02 -3.923097255217564139e-02 -3.993205937424572360e-02 -4.062342513667322602e-02 -4.130413171122541277e-02 -4.197324209159224856e-02 -4.262982246715900370e-02 -4.327294432315770267e-02 -4.390168656075620068e-02 -4.451513763046183875e-02 -4.511239767206288998e-02 -4.569258065420294529e-02 -4.625481650658424398e-02 -4.679825323772568435e-02 -4.732205903116111501e-02 -4.782542431295325192e-02 -4.830756378341984764e-02 -4.876771840602091290e-02 -4.920515734643878675e-02 -4.961917985499821049e-02 -5.000911708571854214e-02 -5.037433384546678716e-02 -5.071423026688627600e-02 -5.102824339901111672e-02 -5.131584870974111728e-02 -5.157656149464168172e-02 -5.180993818685206836e-02 -5.201557756322592457e-02 -5.219312184219414980e-02 -5.234225766922600415e-02 -5.246271698617165774e-02 -5.255427778119283605e-02 -5.261676471642925262e-02 -5.265004963100168578e-02 -5.265405191741877322e-02 -5.262873876992948952e-02 -5.257412530384485833e-02 -5.249027454533998494e-02 -5.237729729173635357e-02 -5.223535184275311660e-02 -5.206464360370419847e-02 -5.186542456209850688e-02 -5.163799263957717656e-02 -5.138269092158626039e-02 -5.109990676763824513e-02 -5.079007080545553526e-02 -5.045365581271386846e-02 -5.009117549051032847e-02 -4.970318313306717334e-02 -4.929027019854871627e-02 -4.885306478621040394e-02 -4.839223002541677421e-02 -4.790846238235735299e-02 -4.740248989055283885e-02 -4.687507031148104020e-02 -4.632698923185853135e-02 -4.575905810429045650e-02 -4.517211223814852905e-02 -4.456700874765170961e-02 -4.394462446420906165e-02 -4.330585382013744933e-02 -4.265160671088862043e-02 -4.198280634291205043e-02 -4.130038707424040639e-02 -4.060529225481592647e-02 -3.989847207347811675e-02 -3.918088141840733729e-02 -3.845347775766527754e-02 -3.771721904629486005e-02 -3.697306166623792051e-02 -3.622195840510197828e-02 -3.546485647955913145e-02 -3.470269560888969429e-02 -3.393640614389734772e-02 -3.316690725611635970e-02 -3.239510519191301369e-02 -3.162189159575004571e-02 -3.084814190653886387e-02 -3.007471383065065534e-02 -2.930244589479644168e-02 -2.853215608161888475e-02 -2.776464055046823365e-02 -2.700067244546207335e-02 -2.624100079255541410e-02 -2.548634948697718963e-02 -2.473741637202087409e-02 -2.399487240981458894e-02 -2.325936094434008505e-02 -2.253149705662181937e-02 -2.181186701166989983e-02 -2.110102779643258097e-02 -2.039950674769970204e-02 -1.970780126859662112e-02 -1.902637863202082114e-02 -1.835567586910221566e-02 -1.769609974051193982e-02 -1.704802678820591111e-02 -1.641180346496909012e-02 -1.578774633892188542e-02 -1.517614236996712995e-02 -1.457724925498858973e-02 -1.399129583846606475e-02 -1.341848258504351084e-02 -1.285898211047701092e-02 -1.231293976729982802e-02 -1.178047428146864958e-02 -1.126167843620260595e-02 -1.075661979918946486e-02 -1.026534148931540838e-02 -9.787862979073178038e-03 -9.324180928816407088e-03 -8.874270049059119689e-03 -8.438083987062481098e-03 -8.015556234009797720e-03 -7.606601049142344001e-03 -7.211114397311287408e-03 -6.828974896497050882e-03 -6.460044771951818296e-03 -6.104170813736260574e-03 -5.761185334545018688e-03 -5.430907124845651621e-03 -5.113142402494583010e-03 -4.807685754135739876e-03 -4.514321065836355423e-03 -4.232822440566493677e-03 -3.962955100283086299e-03 -3.704476270537441791e-03 -3.457136045682623025e-03 -3.220678232916621142e-03 -2.994841173555884764e-03 -2.779358540090815823e-03 -2.573960107731778930e-03 -2.378372499306864209e-03 -2.192319902524219287e-03 -2.015524758758392362e-03 -1.847708422663784603e-03 -1.688591792057213790e-03 -1.537895907645226183e-03 -1.395342522301065398e-03 -1.260654639719092310e-03 -1.133557022392072235e-03 -1.013776668968206871e-03 -9.010432611497411811e-04 -7.950895803941389079e-04 -6.956518947708019776e-04 -6.024703164124254728e-04 -5.152891300792183851e-04 -4.338570934268755602e-04 -3.579277096355572025e-04 -2.872594731167408752e-04 -2.216160890683523035e-04 -1.607666676958705021e-04 -1.044858939581387158e-04 -5.255417373212049881e-05 -4.757757320365037929e-06 3.911115875083592125e-05 7.925435067567183391e-05 1.158675060746303023e-04 1.491401814718273369e-04 1.792557775492613229e-04 2.063915311827981556e-04 2.307185232683582046e-04 2.524017013539230428e-04 2.715999161036673987e-04 2.884659706343172892e-04 3.031466817805263635e-04 3.157829523653566273e-04 3.265098535736599421e-04 3.354567165498608772e-04 3.427472323673317191e-04 3.484995595437522051e-04 3.528264383054797331e-04 3.558353108337575883e-04 3.576284467562987563e-04 3.583030731793027611e-04 3.579515085869591296e-04 3.566612999679517155e-04 3.545153625610795913e-04 3.515921216447761384e-04 3.479656558279189829e-04 3.437058413316313463e-04 3.388784967838005422e-04 3.335455280795345066e-04 3.277650728917623317e-04 3.215916444464455128e-04 3.150762742064532962e-04 3.082666531368580937e-04 3.012072712523024710e-04 2.939395551740023164e-04 2.865020034499250268e-04 2.789303194166396641e-04 2.712575414052439959e-04 2.635141701166484815e-04 2.557282930132873415e-04 2.479257055950302886e-04 2.401300294467148620e-04 2.323628269632537977e-04 2.246437126757758803e-04 2.169904611186679018e-04 2.094191111927728934e-04 2.019440669943722518e-04 1.945781950929279978e-04 1.873329182529660840e-04 1.802183056069209016e-04 1.732431592962979487e-04 1.664150976081608100e-04 1.597406346427472754e-04 1.532252565560101578e-04 1.468734944280765528e-04 1.406889938150842690e-04 1.346745810476087280e-04 1.288323263439625980e-04 1.231636038111039806e-04 1.176691484097156160e-04 1.123491099633023167e-04 1.072031042938900085e-04 1.022302615691454144e-04
-2.040396981227317319e-04 -2.205269548876676576e-04 -2.382169989275922527e-04 -2.571863266677222376e-04 -2.775153806672219078e-04 -2.992886821322427652e-04 -3.225949624255218680e-04 -3.475272930474073395e-04 -3.741832135278080028e-04 -4.026648566329469291e-04 -4.330790702551207366e-04 -4.655375353180185084e-04 -5.001568789948620045e-04 -5.370587825017229030e-04 -5.763700826942352341e-04 -6.182228666626247808e-04 -6.627545584878842934e-04 -7.101079972911970763e-04 -7.604315056796468082e-04 -8.138789476641048251e-04 -8.706097751002601784e-04 -9.307890616812533211e-04 -9.945875234907627926e-04 -1.062181525108679128e-03 -1.133753070248311005e-03 -1.209489775894479098e-03 -1.289584828906189216e-03 -1.374236924046304351e-03 -1.463650182403749157e-03 -1.558034049181960179e-03 -1.657603169840416151e-03 -1.762577243594721631e-03 -1.873180853305060622e-03 -1.989643270812923009e-03 -2.112198236822432785e-03 -2.241083714465329831e-03 -2.376541615737699786e-03 -2.518817500052783053e-03 -2.668160244216615396e-03 -2.824821683203171049e-03 -2.989056221182320207e-03 -3.161120412337546388e-03 -3.341272511101356715e-03 -3.529771991533850375e-03 -3.726879035674822687e-03 -3.932853990811137172e-03 -4.147956795719240017e-03 -4.372446376067327771e-03 -4.606580009292126840e-03 -4.850612659401975536e-03 -5.104796282299706167e-03 -5.369379102365824663e-03 -5.644604861194380679e-03 -5.930712039528977624e-03 -6.227933053606387291e-03 -6.536493427276555274e-03 -6.856610941432517842e-03 -7.188494762449646955e-03 -7.532344551499739818e-03 -7.888349556772863286e-03 -8.256687690804802651e-03 -8.637524595272543654e-03 -9.031012695781296881e-03 -9.437290249324511646e-03 -9.856480387251740152e-03 -1.028869015672669723e-02 -1.073400956379973702e-02 -1.119251062135216170e-02 -1.166424640529606024e-02 -1.214925012252822054e-02 -1.264753419424309404e-02 -1.315908935830308046e-02 -1.368388379444647474e-02 -1.422186227618130530e-02 -1.477294535326757231e-02 -1.533702856872931966e-02 -1.591398171436117157e-02 -1.650364812870012965e-02 -1.710584404142301979e-02 -1.772035796810116082e-02 -1.834695015919646233e-02 -1.898535210711732243e-02 -1.963526611506725625e-02 -2.029636493131442565e-02 -2.096829145238539305e-02 -2.165065849854221069e-02 -2.234304866473782458e-02 -2.304501425006057203e-02 -2.375607726847589127e-02 -2.447572954345074436e-02 -2.520343288880570395e-02 -2.593861937788084771e-02 -2.668069170282607455e-02 -2.742902362553379866e-02 -2.818296052142469157e-02 -2.894182001697496662e-02 -2.970489272153860674e-02 -3.047144305367100250e-02 -3.124071016180263866e-02 -3.201190893874510807e-02 -3.278423112913785020e-02 -3.355684652856353450e-02 -3.432890427267691613e-02 -3.509953421430515169e-02 -3.586784838609093778e-02 -3.663294254586498683e-02 -3.739389780155231296e-02 -3.814978231203987324e-02 -3.889965306006487600e-02 -3.964255769282212100e-02 -4.037753642564096551e-02 -4.110362400374643205e-02 -4.181985171679927782e-02 -4.252524946060590172e-02 -4.321884784010494168e-02 -4.389968030747340433e-02 -4.456678532895297362e-02 -4.521920857378015218e-02 -4.585600511840993293e-02 -4.647624165905778898e-02 -4.707899872544600572e-02 -4.766337288853075144e-02 -4.822847895490778997e-02 -4.877345214054533418e-02 -4.929745021647528869e-02 -4.979965561908905602e-02 -5.027927751773055703e-02 -5.073555383235793526e-02 -5.116775319415716589e-02 -5.157517684213408504e-02 -5.195716044888615270e-02 -5.231307586896235401e-02 -5.264233280345564231e-02 -5.294438037473940539e-02 -5.321870860555372867e-02 -5.346484979696948525e-02 -5.368237980010665683e-02 -5.387091917685486731e-02 -5.403013424523996772e-02 -5.415973800549548495e-02 -5.425949094333330780e-02 -5.432920170735929671e-02 -5.436872765804575541e-02 -5.437797528615222892e-02 -5.435690049897456272e-02 -5.430550877330000276e-02 -5.422385517444780478e-02 -5.411204424128124302e-02 -5.397022973758208025e-02 -5.379861427068369922e-02 -5.359744877875834840e-02 -5.336703188864716507e-02 -5.310770914660601499e-02 -5.281987212481210892e-02 -5.250395740693591246e-02 -5.216044545652462339e-02 -5.178985937236987858e-02 -5.139276353543601600e-02 -5.096976215230885482e-02 -5.052149770048509209e-02 -5.004864928115557166e-02 -4.955193088544496832e-02 -4.903208958034938753e-02 -4.848990362086486039e-02 -4.792618049502038458e-02 -4.734175490871968262e-02 -4.673748671745420885e-02 -4.611425881207715377e-02 -4.547297496592289656e-02 -4.481455765061849450e-02 -4.413994582796477301e-02 -4.345009272526238059e-02 -4.274596360142539353e-02 -4.202853351116082881e-02 -4.129878507439836005e-02 -4.055770625803060275e-02 -3.980628817687280330e-02 -3.904552292057157648e-02 -3.827640141298751381e-02 -3.749991131034716152e-02 -3.671703494420799907e-02 -3.592874731500590030e-02 -3.513601414166225845e-02 -3.433978997241656644e-02 -3.354101636172327622e-02 -3.274062011771113057e-02 -3.193951162434950641e-02 -3.113858324210283524e-02 -3.033870779048283839e-02 -2.954073711552954520e-02 -2.874550074486984658e-02 -2.795380463261746065e-02 -2.716642999599215916e-02 -2.638413224515250011e-02 -2.560764000735446175e-02 -2.483765424617240258e-02 -2.407484747614897433e-02 -2.331986307287838706e-02 -2.257331467817599510e-02 -2.183578569964529648e-02 -2.110782890362532249e-02 -2.038996610018562611e-02 -1.968268791853560601e-02 -1.898645367093062739e-02 -1.830169130288793536e-02 -1.762879742727514742e-02 -1.696813743960120385e-02 -1.632004571162397680e-02 -1.568482586019483496e-02 -1.506275108808267579e-02 -1.445406459336367327e-02 -1.385898004382627585e-02 -1.327768211272176146e-02 -1.271032707209406552e-02 -1.215704343984176303e-02 -1.161793267660637258e-02 -1.109306992853817918e-02 -1.058250481196764368e-02 -1.008626223600435877e-02 -9.604343259095227472e-03 -9.136725975601415681e-03 -8.683366428494465258e-03 -8.244199544329554319e-03 -7.819140086723904565e-03 -7.408083624651335200e-03 -7.010907511959841090e-03 -6.627471874624393106e-03 -6.257620602363969664e-03 -5.901182341377144043e-03 -5.557971485083251437e-03 -5.227789159897709703e-03 -4.910424203215571146e-03 -4.605654130930112063e-03 -4.313246091968975585e-03 -4.032957807489569342e-03 -3.764538492537758407e-03 -3.507729758136833055e-03 -3.262266491937947620e-03 -3.027877715727649889e-03 -2.804287418250541765e-03 -2.591215361967735744e-03 -2.388377862530302511e-03 -2.195488539904245223e-03 -2.012259040236138823e-03 -1.838399727698090697e-03 -1.673620345695304859e-03 -1.517630646959258582e-03 -1.370140992184309698e-03 -1.230862916994181861e-03 -1.099509667147941525e-03 -9.757967020119940205e-04 -8.594421664347871512e-04 -7.501673312652102927e-04 -6.476970028526395952e-04 -5.517599019573213043e-04 -4.620890125835767047e-04 -3.784219013251886258e-04 -3.005010078829071108e-04 -2.280739074773682849e-04 -1.608935459380884166e-04 -9.871844829967930599e-05 -4.131290178085978392e-05 1.155288593984076309e-05 6.010265220554784384e-05 1.045539676467722393e-04 1.451181462373974784e-04 1.820001761309831493e-04 2.153986702563962831e-04 2.455058356456566501e-04 2.725074604649812063e-04 2.965829177224226735e-04 3.179051846317910296e-04 3.366408766223702095e-04 3.529502949972106738e-04 3.669874872590168143e-04 3.789003191417102860e-04 3.888305574073472239e-04 3.969139624918316097e-04 4.032803901087350846e-04 4.080539009480473045e-04 4.113528776357426456e-04 4.132901481503961074e-04 4.139731149244210966e-04 4.135038888897402576e-04 4.119794277605399145e-04 4.094916778790590921e-04 4.061277189839373244e-04 4.019699112943246827e-04 3.970960443365865880e-04 3.915794869738823607e-04 3.854893381320084311e-04 3.788905777475882683e-04 3.718442174968165361e-04 3.644074508944576446e-04 3.566338023835488981e-04 3.485732750662041599e-04 3.402724967549861286e-04 3.317748640524584465e-04 3.231206841936616701e-04 3.143473144124228321e-04 3.054892986174608796e-04 2.965785011882714726e-04 2.876442377236793774e-04 2.787134025977434861e-04 2.698105931984139398e-04 2.609582307439001604e-04 2.521766775902231942e-04 2.434843509607934964e-04 2.348978330451953771e-04 2.264319774296042961e-04 2.181000118354991764e-04 2.099136371565478128e-04 2.018831227957732020e-04 1.940173983163999600e-04 1.863241414301432318e-04 1.788098623561684231e-04 1.714799845925913660e-04 1.643389221501814757e-04 1.573901533049639476e-04 1.506362909326992633e-04 1.440791494937868436e-04 1.377198087420480085e-04 1.315586742351044234e-04 1.255955347277388329e-04 1.198296165327326164e-04 1.142596349362374894e-04
-2.072469900940767534e-04 -2.240198500142770346e-04 -2.420186462300750530e-04 -2.613215377934555617e-04 -2.820107304876976395e-04 -3.041726138646930872e-04 -3.278978973569921071e-04 -3.532817449298356928e-04 -3.804239077019458469e-04 -4.094288539270994794e-04 -4.404058956916292599e-04 -4.734693116461618015e-04 -5.087384650533037077e-04 -5.463379163968678240e-04 -5.863975297626834856e-04 -6.290525721665254835e-04 -6.744438049711453439e-04 -7.227175665023761499e-04 -7.740258449438281374e-04 -8.285263405611746406e-04 -8.863825162807920013e-04 -9.477636356236396721e-04 -1.012844786974384905e-03 -1.081806893147758703e-03 -1.154836705199764266e-03 -1.232126779420553543e-03 -1.313875436439055190e-03 -1.400286701367098015e-03 -1.491570223913004463e-03 -1.587941177401892704e-03 -1.689620135652373850e-03 -1.796832926677298641e-03 -1.909810462200107247e-03 -2.028788542008060514e-03 -2.154007632199900820e-03 -2.285712616428098743e-03 -2.424152519285225661e-03 -2.569580201040356365e-03 -2.722252022994579856e-03 -2.882427482795214737e-03 -3.050368819126084586e-03 -3.226340585275915256e-03 -3.410609191179514270e-03 -3.603442413625456472e-03 -3.805108874430985708e-03 -4.015877486498363458e-03 -4.236016867787478594e-03 -4.465794723367059321e-03 -4.705477195839911572e-03 -4.955328184578254754e-03 -5.215608634349818383e-03 -5.486575794066938551e-03 -5.768482446546125721e-03 -6.061576110325726796e-03 -6.366098214753181106e-03 -6.682283249720121117e-03 -7.010357891592916731e-03 -7.350540107057709077e-03 -7.703038236770423305e-03 -8.068050060875303284e-03 -8.445761848626323273e-03 -8.836347394516285564e-03 -9.239967043485673368e-03 -9.656766707947335091e-03 -1.008687687952284848e-02 -1.053041163853998645e-02 -1.098746766448915370e-02 -1.145812325077585035e-02 -1.194243732723880395e-02 -1.244044849402450512e-02 -1.295217407052107195e-02 -1.347760916315371947e-02 -1.401672575593152816e-02 -1.456947182770885509e-02 -1.513577050018385418e-02 -1.571551922070018453e-02 -1.630858898394607973e-02 -1.691482359665471766e-02 -1.753403898940318270e-02 -1.816602257958177535e-02 -1.881053268956052807e-02 -1.946729802401617887e-02 -2.013601721029897873e-02 -2.081635840561458714e-02 -2.150795897467238510e-02 -2.221042524130634882e-02 -2.292333231740975238e-02 -2.364622401233920299e-02 -2.437861282573806562e-02 -2.511998002650384434e-02 -2.586977582037934542e-02 -2.662741960838437005e-02 -2.739230033802331557e-02 -2.816377694890544875e-02 -2.894117891410051199e-02 -2.972380687822230236e-02 -3.051093339288956860e-02 -3.130180374985736674e-02 -3.209563691174482231e-02 -3.289162653990802820e-02 -3.368894211862222265e-02 -3.448673017434537164e-02 -3.528411558843969065e-02 -3.608020300132863678e-02 -3.687407830566691996e-02 -3.766481022570292159e-02 -3.845145197961680888e-02 -3.923304302122730680e-02 -4.000861085707649312e-02 -4.077717293452792768e-02 -4.153773859615007141e-02 -4.228931109530694593e-02 -4.303088966754388400e-02 -4.376147165203764927e-02 -4.448005465708250450e-02 -4.518563876330574519e-02 -4.587722875805103073e-02 -4.655383639413713387e-02 -4.721448266599446303e-02 -4.785820009600384728e-02 -4.848403502371270019e-02 -4.909104989048394124e-02 -4.967832551204384717e-02 -5.024496333133787740e-02 -5.079008764407790671e-02 -5.131284778937217350e-02 -5.181242029787014314e-02 -5.228801098992824636e-02 -5.273885701641085194e-02 -5.316422883488067241e-02 -5.356343211410746069e-02 -5.393580956002946847e-02 -5.428074265654001668e-02 -5.459765331474013272e-02 -5.488600542459643600e-02 -5.514530630327004607e-02 -5.537510803473636584e-02 -5.557500869569460128e-02 -5.574465346316947317e-02 -5.588373559963199372e-02 -5.599199731191246282e-02 -5.606923048064090670e-02 -5.611527725742958272e-02 -5.613003052750466931e-02 -5.611343423599726016e-02 -5.606548357661658710e-02 -5.598622504194580851e-02 -5.587575633512417012e-02 -5.573422614320103219e-02 -5.556183377297038706e-02 -5.535882865061177160e-02 -5.512550968697497306e-02 -5.486222451084921126e-02 -5.456936857304797023e-02 -5.424738412461892895e-02 -5.389675907294997487e-02 -5.351802571998600516e-02 -5.311175938719447931e-02 -5.267857693231970534e-02 -5.221913516334203420e-02 -5.173412915541161089e-02 -5.122429047684941977e-02 -5.069038533060553353e-02 -5.013321261783049848e-02 -4.955360193045137140e-02 -4.895241147984810692e-02 -4.833052596889746838e-02 -4.768885441479060044e-02 -4.702832793013594220e-02 -4.634989746993161547e-02 -4.565453155203012814e-02 -4.494321395872489383e-02 -4.421694142706059094e-02 -4.347672133541111150e-02 -4.272356939377842944e-02 -4.195850734514487701e-02 -4.118256068506127160e-02 -4.039675640647463761e-02 -3.960212077659371055e-02 -3.879967715235918546e-02 -3.799044384083064690e-02 -3.717543201052408985e-02 -3.635564365943615150e-02 -3.553206964517353905e-02 -3.470568778227235696e-02 -3.387746101144251121e-02 -3.304833564511052563e-02 -3.221923969326006415e-02 -3.139108127318807062e-02 -3.056474710640382994e-02 -2.974110110550485728e-02 -2.892098305346536835e-02 -2.810520737737483635e-02 -2.729456201826658407e-02 -2.648980739828140848e-02 -2.569167548602074858e-02 -2.490086896056043289e-02 -2.411806047421923699e-02 -2.334389201381097123e-02 -2.257897435975261824e-02 -2.182388664205837242e-02 -2.107917599192034655e-02 -2.034535728726174011e-02 -1.962291299035074515e-02 -1.891229307528078524e-02 -1.821391504285957419e-02 -1.752816402020421216e-02 -1.685539294211199635e-02 -1.619592281107130188e-02 -1.555004303258813309e-02 -1.491801182233791490e-02 -1.430005668150513901e-02 -1.369637493654588846e-02 -1.310713433950318023e-02 -1.253247372491643995e-02 -1.197250371930138647e-02 -1.142730749912675842e-02 -1.089694159318650539e-02 -1.038143672525464363e-02 -9.880798692915932629e-03 -9.395009278490197221e-03 -8.924027188006182845e-03 -8.467789014236497269e-03 -8.026210219874372817e-03 -7.599186137014676476e-03 -7.186592979198243650e-03 -6.788288862384092917e-03 -6.404114831332310964e-03 -6.033895888007474034e-03 -5.677442018747362595e-03 -5.334549217086127781e-03 -5.005000499269910905e-03 -4.688566909658982602e-03 -4.385008513370623924e-03 -4.094075373680141489e-03 -3.815508511864875146e-03 -3.549040847343508127e-03 -3.294398116132995179e-03 -3.051299765814690246e-03 -2.819459825369864323e-03 -2.598587748412792102e-03 -2.388389228514154090e-03 -2.188566985470881843e-03 -1.998821521536965976e-03 -1.818851846785454274e-03 -1.648356172922535575e-03 -1.487032575020109547e-03 -1.334579620774213734e-03 -1.190696967030958550e-03 -1.055085923450679300e-03 -9.274499833033344846e-04 -8.074953215039812945e-04 -6.949312601066935397e-04 -5.894707015772922797e-04 -4.908305302610729403e-04 -3.987319825501018690e-04 -3.129009863361506289e-04 -2.330684704101124594e-04 -1.589706445363069532e-04 -9.034925099107534753e-05 -2.695178840940795628e-05 3.146829116910465976e-05 8.515141112209806060e-05 1.343317239660987792e-04 1.792369889806668271e-04 2.200884727141430141e-04 2.571008713320238007e-04 2.904822537560142496e-04 3.204340245339660879e-04 3.471509053774879958e-04 3.708209343051926780e-04 3.916254813346899252e-04 4.097392796754448056e-04 4.253304713871570867e-04 4.385606664840531162e-04 4.495850144841933172e-04 4.585522874243517719e-04 4.656049733847153287e-04 4.708793795936826610e-04 4.745057442107637182e-04 4.766083559150848404e-04 4.773056804577669268e-04 4.767104933684552831e-04 4.749300180391758199e-04 4.720660684423186966e-04 4.682151957737392496e-04 4.634688383464521293e-04 4.579134740950703900e-04 4.516307750858435544e-04 4.446977634616743882e-04 4.371869682857463949e-04 4.291665827812616478e-04 4.207006214981093587e-04 4.118490769699769891e-04 4.026680754574215215e-04 3.932100314035700769e-04 3.835238002594508087e-04 3.736548293653168314e-04 3.636453066027023795e-04 3.535343065593196709e-04 3.433579339751615593e-04 3.331494642633889411e-04 3.229394809236343640e-04 3.127560096882996132e-04 3.026246492642351840e-04 2.925686985528472349e-04 2.826092802512237753e-04 2.727654607552711845e-04 2.630543663031603089e-04 2.534912953135927557e-04 2.440898268885150304e-04 2.348619254640306865e-04 2.258180416063025489e-04 2.169672089613307808e-04 2.083171373786217887e-04 1.998743022389438918e-04 1.916440300256902235e-04 1.836305801878100694e-04 1.758372233499055773e-04 1.682663159319523706e-04 1.609193712471941010e-04 1.537971271521784125e-04 1.468996103276178219e-04 1.402261972728654105e-04 1.337756721002964367e-04 1.275462812188119107e-04
-2.104072900675303453e-04 -2.274627589192675971e-04 -2.457671715938119475e-04 -2.654003477201582225e-04 -2.864462547458890848e-04 -3.089931495657990100e-04 -3.331337193082367773e-04 -3.589652207349376418e-04 -3.865896176725576406e-04 -4.161137158561858712e-04 -4.476492945270602345e-04 -4.813132340886176080e-04 -5.172276390871503740e-04 -5.555199557459212937e-04 -5.963230832446890853e-04 -6.397754779007571412e-04 -6.860212493726966293e-04 -7.352102479745388280e-04 -7.874981421563456967e-04 -8.430464851771781289e-04 -9.020227699688643198e-04 -9.646004711636940255e-04 -1.030959073236988217e-03 -1.101284083696130872e-03 -1.175767030232007957e-03 -1.254605440736819436e-03 -1.338002805084287676e-03 -1.426168517564956181e-03 -1.519317798870369008e-03 -1.617671596526458868e-03 -1.721456462687952086e-03 -1.830904408223071617e-03 -1.946252732041002130e-03 -2.067743824644056091e-03 -2.195624944922404398e-03 -2.330147969251826663e-03 -2.471569112004410370e-03 -2.620148616638742333e-03 -2.776150416599890668e-03 -2.939841765330628628e-03 -3.111492834774045452e-03 -3.291376281833650538e-03 -3.479766782350895895e-03 -3.676940532261033928e-03 -3.883174715696815701e-03 -4.098746939925466785e-03 -4.323934637127346305e-03 -4.559014433154818559e-03 -4.804261483546188975e-03 -5.059948777213158291e-03 -5.326346408368713876e-03 -5.603720817417467449e-03 -5.892334001690061225e-03 -6.192442697067473446e-03 -6.504297531709824637e-03 -6.828142153275722562e-03 -7.164212331192638950e-03 -7.512735035715686904e-03 -7.873927495689101927e-03 -8.247996237103361744e-03 -8.635136104717933830e-03 -9.035529269195707869e-03 -9.449344222369060811e-03 -9.876734763427442651e-03 -1.031783897898266161e-02 -1.077277822012815203e-02 -1.124165607976305471e-02 -1.172455737359798418e-02 -1.222154712839789922e-02 -1.273266958114520862e-02 -1.325794719292435787e-02 -1.379737968143473353e-02 -1.435094307613176030e-02 -1.491858880007550583e-02 -1.550024278263030866e-02 -1.609580460720793499e-02 -1.670514669827899770e-02 -1.732811355189204858e-02 -1.796452101393638395e-02 -1.861415561036281266e-02 -1.927677393353426430e-02 -1.995210208881749089e-02 -2.063983520544396613e-02 -2.133963701556638656e-02 -2.205113950531246286e-02 -2.277394264149357542e-02 -2.350761417745928644e-02 -2.425168954140166644e-02 -2.500567181020606558e-02 -2.576903177171567874e-02 -2.654120807802956561e-02 -2.732160749218547416e-02 -2.810960523029272171e-02 -2.890454540087523255e-02 -2.970574154286422311e-02 -3.051247726334223656e-02 -3.132400697578857640e-02 -3.213955673921124051e-02 -3.295832519817292611e-02 -3.377948462333162788e-02 -3.460218205172025524e-02 -3.542554052558634370e-02 -3.624866042820468898e-02 -3.707062091466433590e-02 -3.789048143521800416e-02 -3.870728334837011259e-02 -3.952005162046959980e-02 -4.032779660816904893e-02 -4.112951591971347742e-02 -4.192419635063337341e-02 -4.271081588903846010e-02 -4.348834578534379464e-02 -4.425575268091071213e-02 -4.501200078975253066e-02 -4.575605412714185000e-02 -4.648687877866489876e-02 -4.720344520299866314e-02 -4.790473056144317621e-02 -4.858972106702226512e-02 -4.925741434577676076e-02 -4.990682180271258095e-02 -5.053697098473567545e-02 -5.114690793280635139e-02 -5.173569951547923873e-02 -5.230243573596096707e-02 -5.284623200481844418e-02 -5.336623137050465482e-02 -5.386160669993812766e-02 -5.433156280147539291e-02 -5.477533848275385753e-02 -5.519220853605422139e-02 -5.558148564403720543e-02 -5.594252219894774170e-02 -5.627471202865005906e-02 -5.657749202315864173e-02 -5.685034365566090514e-02 -5.709279439238691689e-02 -5.730441898606768170e-02 -5.748484064813465938e-02 -5.763373209524726842e-02 -5.775081646619106834e-02 -5.783586810566348352e-02 -5.788871321195528108e-02 -5.790923034604192332e-02 -5.789735080011686880e-02 -5.785305882412580814e-02 -5.777639170939558033e-02 -5.766743972899043835e-02 -5.752634593496826210e-02 -5.735330581325000232e-02 -5.714856679735107192e-02 -5.691242764275433047e-02 -5.664523766422566858e-02 -5.634739583888381115e-02 -5.601934977833294277e-02 -5.566159457364797808e-02 -5.527467151746480456e-02 -5.485916670787099880e-02 -5.441570953921187614e-02 -5.394497108532313179e-02 -5.344766238107086231e-02 -5.292453260842172602e-02 -5.237636719357915971e-02 -5.180398582200370500e-02 -5.120824037838660886e-02 -5.059001281886425783e-02 -4.995021298294608642e-02 -4.928977635277984048e-02 -4.860966176749562107e-02 -4.791084910045229073e-02 -4.719433690725865355e-02 -4.646114005245571832e-02 -4.571228732272663436e-02 -4.494881903444786914e-02 -4.417178464330931420e-02 -4.338224036361402330e-02 -4.258124680471926660e-02 -4.176986663190385141e-02 -4.094916225874001975e-02 -4.012019357781546058e-02 -3.928401573639379862e-02 -3.844167696331904360e-02 -3.759421645316766286e-02 -3.674266231332775495e-02 -3.588802957934372762e-02 -3.503131830350797449e-02 -3.417351172130965453e-02 -3.331557449996705444e-02 -3.245845107287795989e-02 -3.160306406342084512e-02 -3.075031280113356760e-02 -2.990107193288645687e-02 -2.905619013125450290e-02 -2.821648890188291695e-02 -2.738276149123099884e-02 -2.655577189567492197e-02 -2.573625397255190766e-02 -2.492491065333702488e-02 -2.412241325876373840e-02 -2.332940091532825777e-02 -2.254648007226102424e-02 -2.177422411770445210e-02 -2.101317309250740062e-02 -2.026383349973520306e-02 -1.952667820769762169e-02 -1.880214644402088825e-02 -1.809064387803187637e-02 -1.739254278848236662e-02 -1.670818231342455218e-02 -1.603786877884838535e-02 -1.538187610251530793e-02 -1.474044626926539203e-02 -1.411378987393820290e-02 -1.350208672793362825e-02 -1.290548652534292094e-02 -1.232410956450701901e-02 -1.175804752080350339e-02 -1.120736426642966743e-02 -1.067209673293244634e-02 -1.015225581223805698e-02 -9.647827291954657811e-03 -9.158772820756989202e-03 -8.685030899715159847e-03 -8.226517895497238025e-03 -7.783129071456778604e-03 -7.354739632712067529e-03 -6.941205781430410601e-03 -6.542365778649797924e-03 -6.158041009098897366e-03 -5.788037045613553949e-03 -5.432144709894943038e-03 -5.090141126506394186e-03 -4.761790767165794552e-03 -4.446846482554346267e-03 -4.145050519030205050e-03 -3.856135517807585990e-03 -3.579825494334321762e-03 -3.315836795776238698e-03 -3.063879034691455693e-03 -2.823655997151877997e-03 -2.594866523743174190e-03 -2.377205362044940325e-03 -2.170363989362210887e-03 -1.974031404644097099e-03 -1.787894888687039264e-03 -1.611640731877114589e-03 -1.444954928877464559e-03 -1.287523839813874311e-03 -1.139034817651953663e-03 -9.991768015941691373e-04 -8.676408764533164245e-04 -7.441207980802084978e-04 -6.283134850385591486e-04 -5.199194768273542738e-04 -4.186433590518021889e-04 -3.241941560374584329e-04 -2.362856914681894880e-04 -1.546369177079737287e-04 -7.897221453834527526e-05 -9.021658108337472781e-06 5.547873904813093414e-05 1.147868160213589596e-04 1.691540786104828425e-04 2.188255404945241029e-04 2.640395894686097585e-04 3.050278776979241380e-04 3.420152349216298761e-04 3.752196035238225926e-04 4.048519943789798906e-04 4.311164623742239207e-04 4.542101005105378571e-04 4.743230514889793317e-04 4.916385356959618444e-04 5.063328945134116556e-04 5.185756478947056193e-04 5.285295651656161508e-04 5.363507480306145547e-04 5.421887247885396038e-04 5.461865547876562903e-04 5.484809421781038259e-04 5.492023580494834450e-04 5.484751700726123343e-04 5.464177787970004099e-04 5.431427597891723717e-04 5.387570108313461878e-04 5.333619034350018219e-04 5.270534379592866584e-04 5.199224016598643586e-04 5.120545290295575340e-04 5.035306638277699601e-04 4.944269222310606823e-04 4.848148565722938045e-04 4.747616191703240922e-04 4.643301257860897634e-04 4.535792182742590887e-04 4.425638260319758772e-04 4.313351258778507619e-04 4.199407000249929904e-04 4.084246918414828707e-04 3.968279591203494267e-04 3.851882246085893357e-04 3.735402235712077757e-04 3.619158481915363008e-04 3.503442886331886849e-04 3.388521706120000603e-04 3.274636893480745051e-04 3.162007397887151385e-04 3.050830430124690132e-04 2.941282687428631412e-04 2.833521539176223612e-04 2.727686172752267569e-04 2.623898699357188639e-04 2.522265219665937338e-04 2.422876849375481592e-04 2.325810704798024833e-04 2.231130848766486137e-04 2.138889197219509108e-04 2.049126386924299639e-04 1.961872604878791074e-04 1.877148380009099145e-04 1.794965337845060341e-04 1.715326918916201522e-04 1.638229061662605087e-04 1.563660850700925042e-04 1.491605131325118654e-04 1.422039091154697610e-04
-2.135169163976321962e-04 -2.308516826397513015e-04 -2.494582341419335257e-04 -2.694180474058454722e-04 -2.908168482393470367e-04 -3.137447580403658533e-04 -3.382964393263135838e-04 -3.645712399555234447e-04 -3.926733354484795535e-04 -4.227118687775466874e-04 -4.548010869546066128e-04 -4.890604737066848095e-04 -5.256148774905111199e-04 -5.645946340581667246e-04 -6.061356827477876099e-04 -6.503796756360002464e-04 -6.974740786524581465e-04 -7.475722637220533684e-04 -8.008335909670536486e-04 -8.574234799701412751e-04 -9.175134690702495570e-04 -9.812812616364415420e-04 -1.048910758241488597e-03 -1.120592073636127910e-03 -1.196521537407973677e-03 -1.276901677195873370e-03 -1.361941183321306896e-03 -1.451854853693978608e-03 -1.546863517848859814e-03 -1.647193938977402697e-03 -1.753078692826413572e-03 -1.864756022354730446e-03 -1.982469667060465617e-03 -2.106468665920574988e-03 -2.237007132920178394e-03 -2.374344004191471843e-03 -2.518742755831582681e-03 -2.670471091525651423e-03 -2.829800599165478454e-03 -2.997006375726046605e-03 -3.172366619741629357e-03 -3.356162190810413684e-03 -3.548676135651695346e-03 -3.750193180342164135e-03 -3.960999188468601606e-03 -4.181380585051964506e-03 -4.411623746223512603e-03 -4.652014354766351167e-03 -4.902836721775011980e-03 -5.164373074832617413e-03 -5.436902813257146055e-03 -5.720701731127209033e-03 -6.016041208961527519e-03 -6.323187375094714915e-03 -6.642400237965635605e-03 -6.973932790710628445e-03 -7.318030089633789648e-03 -7.674928308308489981e-03 -8.044853769246993608e-03 -8.428021955259509465e-03 -8.824636502806810362e-03 -9.234888179833044414e-03 -9.658953850745399111e-03 -1.009699543138358434e-02 -1.054915883699499533e-02 -1.101557292639801337e-02 -1.149634844567694499e-02 -1.199157697490491059e-02 -1.250132988153588101e-02 -1.302565728424135219e-02 -1.356458703109164783e-02 -1.411812369609341533e-02 -1.468624759819438935e-02 -1.526891384695113624e-02 -1.586605141912583034e-02 -1.647756227053190706e-02 -1.710332048748570630e-02 -1.774317148224045793e-02 -1.839693123677947628e-02 -1.906438559932747967e-02 -1.974528963789953101e-02 -2.043936705514893051e-02 -2.114630966869462253e-02 -2.186577696100788781e-02 -2.259739570281439625e-02 -2.334075965382367487e-02 -2.409542934443052731e-02 -2.486093194184510469e-02 -2.563676120389816321e-02 -2.642237752353689476e-02 -2.721720806677412757e-02 -2.802064700658256358e-02 -2.883205585493284900e-02 -2.965076389486437716e-02 -3.047606871414964766e-02 -3.130723684176809490e-02 -3.214350448804503130e-02 -3.298407838893759741e-02 -3.382813675456218527e-02 -3.467483032166054913e-02 -3.552328350929400552e-02 -3.637259567664072324e-02 -3.722184248135006895e-02 -3.807007733648366810e-02 -3.891633296364642447e-02 -3.975962303948447907e-02 -4.059894393230348980e-02 -4.143327652514082471e-02 -4.226158812121270925e-02 -4.308283442725327483e-02 -4.389596160986949241e-02 -4.469990841965572337e-02 -4.549360837744764047e-02 -4.627599201674714030e-02 -4.704598917602258179e-02 -4.780253133428214590e-02 -4.854455398303436642e-02 -4.927099902749276089e-02 -4.998081720964871882e-02 -5.067297054563525693e-02 -5.134643476962996028e-02 -5.200020177640382602e-02 -5.263328205451300867e-02 -5.324470710205357615e-02 -5.383353181685719691e-02 -5.439883685299822663e-02 -5.493973093550963416e-02 -5.545535312526947425e-02 -5.594487502611710655e-02 -5.640750292639409857e-02 -5.684247986727313656e-02 -5.724908763044404825e-02 -5.762664863796342768e-02 -5.797452775734739105e-02 -5.829213400529026368e-02 -5.857892214372742434e-02 -5.883439416232557478e-02 -5.905810064187577008e-02 -5.924964199348405069e-02 -5.940866956889774564e-02 -5.953488663777075501e-02 -5.962804922815771735e-02 -5.968796682703016859e-02 -5.971450293812683580e-02 -5.970757549498314359e-02 -5.966715712752700129e-02 -5.959327528117866479e-02 -5.948601218794841855e-02 -5.934550468958327968e-02 -5.917194391337284726e-02 -5.896557480177838650e-02 -5.872669549759922114e-02 -5.845565658693148425e-02 -5.815286020270402784e-02 -5.781875899209371755e-02 -5.745385495162260575e-02 -5.705869813422236037e-02 -5.663388523301324251e-02 -5.618005804698457395e-02 -5.569790183417824836e-02 -5.518814355836487717e-02 -5.465155003556271263e-02 -5.408892598707938648e-02 -5.350111200605538186e-02 -5.288898244475567084e-02 -5.225344323008856290e-02 -5.159542961503068431e-02 -5.091590387380112714e-02 -5.021585294875732103e-02 -4.949628605707855067e-02 -4.875823226536159238e-02 -4.800273804027581359e-02 -4.723086478341242955e-02 -4.644368635841613496e-02 -4.564228661840679518e-02 -4.482775694158472324e-02 -4.400119378276772658e-02 -4.316369624843184594e-02 -4.231636370262117919e-02 -4.146029341085864794e-02 -4.059657822892943912e-02 -3.972630434312257597e-02 -3.885054906820977622e-02 -3.797037870911000590e-02 -3.708684649184111615e-02 -3.620099056899437479e-02 -3.531383210458747396e-02 -3.442637344275908950e-02 -3.353959636436402991e-02 -3.265446043511634200e-02 -3.177190144850860348e-02 -3.089282996631389361e-02 -3.001812995905096815e-02 -2.914865754836937564e-02 -2.828523985288759063e-02 -2.742867393859867164e-02 -2.657972587454499741e-02 -2.573912989405766419e-02 -2.490758766146083589e-02 -2.408576764375568863e-02 -2.327430458642642391e-02 -2.247379909215235783e-02 -2.168481730086627840e-02 -2.090789066927371126e-02 -2.014351584763670461e-02 -1.939215465133639973e-02 -1.865423412445667631e-02 -1.793014669237866926e-02 -1.722025040014659933e-02 -1.652486923315333450e-02 -1.584429351650657597e-02 -1.517878038926877976e-02 -1.452855434961728559e-02 -1.389380786684804754e-02 -1.327470205604158217e-02 -1.267136741112928275e-02 -1.208390459203527618e-02 -1.151238526152888013e-02 -1.095685296740089507e-02 -1.041732406557369789e-02 -9.893788679772239081e-03 -9.386211693414921176e-03 -8.894533769434425502e-03 -8.418672393803974113e-03 -7.958522938625025786e-03 -7.513959740727463484e-03 -7.084837191840321485e-03 -6.670990836510632370e-03 -6.272238474078341113e-03 -5.888381261154149345e-03 -5.519204811196876809e-03 -5.164480287941718151e-03 -4.823965489594109549e-03 -4.497405920871869536e-03 -4.184535850150130493e-03 -3.885079349140488272e-03 -3.598751312713107005e-03 -3.325258456651154163e-03 -3.064300291307291927e-03 -2.815570069311775381e-03 -2.578755705661666536e-03 -2.353540668697186051e-03 -2.139604840646781164e-03 -1.936625346593397624e-03 -1.744277350882431424e-03 -1.562234820155103138e-03 -1.390171252348798916e-03 -1.227760371159385393e-03 -1.074676785606789361e-03 -9.305966144862645034e-04 -7.951980756219353616e-04 -6.681620399663508979e-04 -5.491725507105332804e-04 -4.379173076819223819e-04 -3.340881174137659559e-04 -2.373813093680533608e-04 -1.474981188851337555e-04 -6.414503751720835104e-05 1.296586852091640915e-05 8.411667098107426972e-05 1.495833224261792962e-04 2.096354283702326314e-04 2.645360477458457999e-04 3.145415206898523417e-04 3.599013226024409991e-04 4.008579434063368977e-04 4.376467909096785468e-04 4.704961171588756350e-04 4.996269666560495615e-04 5.252531453087980282e-04 5.475812089781911980e-04 5.668104704936213333e-04 5.831330240098557376e-04 5.967337855925826384e-04 6.077905489330792015e-04 6.164740551103839146e-04 6.229480753401584955e-04 6.273695056728780450e-04 6.298884726299535091e-04 6.306484487945279455e-04 6.297863774036545695e-04 6.274328050202484120e-04 6.237120213962527243e-04 6.187422056726148232e-04 6.126355780968339038e-04 6.054985564746080337e-04 5.974319166084742817e-04 5.885309560129667935e-04 5.788856602325475730e-04 5.685808711253599514e-04 5.576964565123561238e-04 5.463074806275833046e-04 5.344843748411975785e-04 5.222931081619072279e-04 5.097953570601274033e-04 4.970486741867763273e-04 4.841066555955926142e-04 4.710191061087366359e-04 4.578322024964130059e-04 4.445886541711535460e-04 4.313278611261942897e-04 4.180860688750655577e-04 4.048965201760637567e-04 3.917896033505877248e-04 3.787929970285338179e-04 3.659318111768807154e-04 3.532287242894131406e-04 3.407041166360882077e-04 3.283761994900052592e-04 3.162611402681657618e-04 3.043731835393247783e-04 2.927247678682395990e-04 2.813266384804922007e-04 2.701879557459004109e-04 2.593163994913213121e-04 2.487182691654262075e-04 2.383985798888512829e-04 2.283611544330020626e-04 2.186087111797762749e-04 2.091429481225992820e-04 1.999646229764600355e-04 1.910736294711688386e-04 1.824690699078243929e-04 1.741493240635523217e-04 1.661121145339884112e-04 1.583545686067297433e-04
[truncated: 2,340,808 more chars]
