# Supplementary material for: Capturing human categorization of natural images by combining deep networks and cognitive models
Source: Nat Commun. 2020 Oct 27;11:5418. doi: 10.1038/s41467-020-18946-z (PMC7591513; doi:10.1038/s41467-020-18946-z)
Supplement: Supplementary file 3 — Source Data [file 41467_2020_18946_MOESM3_ESM.zip › Source_Data/Figure_6_right.txt]

Model,CNN,Linear Prototype,Quadratic Prototype,Exemplar
Second-Best Accuracy,0.2593,0.2626,0.2904,0.2675
