# Supplementary material for: Capturing human categorization of natural images by combining deep networks and cognitive models
Source: Nat Commun. 2020 Oct 27;11:5418. doi: 10.1038/s41467-020-18946-z (PMC7591513; doi:10.1038/s41467-020-18946-z)
Supplement: Supplementary file 3 — Source Data [file 41467_2020_18946_MOESM3_ESM.zip › Source_Data/Figure_7_row_2_col_2.txt]

6.348833333333332440e-01 6.545000000000001927e-01 7.493500000000001826e-01 8.430166666666665254e-01 9.147999999999996135e-01 9.706833333333344527e-01 9.963000000000010736e-01 9.999000000000001220e-01 1.000000000000000000e+00 1.000000000000000000e+00 1.000000000000000000e+00
6.622999999999997778e-01 6.954166666666667940e-01 7.994000000000003325e-01 9.006333333333332858e-01 9.585500000000003462e-01 9.922666666666679625e-01 9.996333333333334847e-01 1.000000000000000000e+00 1.000000000000000000e+00 1.000000000000000000e+00 1.000000000000000000e+00
6.864666666666668915e-01 7.267833333333335588e-01 8.346666666666665568e-01 9.329500000000003901e-01 9.788000000000013356e-01 9.977500000000006919e-01 9.999833333333333352e-01 1.000000000000000000e+00 1.000000000000000000e+00 1.000000000000000000e+00 1.000000000000000000e+00
6.949666666666665105e-01 7.461333333333339812e-01 8.592833333333343981e-01 9.467166666666667618e-01 9.869166666666686627e-01 9.991666666666670915e-01 1.000000000000000000e+00 1.000000000000000000e+00 1.000000000000000000e+00 1.000000000000000000e+00 1.000000000000000000e+00
7.015166666666664552e-01 7.596500000000001585e-01 8.700500000000001011e-01 9.559666666666682966e-01 9.904333333333353862e-01 9.995833333333337123e-01 1.000000000000000000e+00 1.000000000000000000e+00 1.000000000000000000e+00 1.000000000000000000e+00 1.000000000000000000e+00
7.035333333333330108e-01 7.660333333333330108e-01 8.750333333333344399e-01 9.608500000000010921e-01 9.919833333333347714e-01 9.997000000000002551e-01 1.000000000000000000e+00 1.000000000000000000e+00 1.000000000000000000e+00 1.000000000000000000e+00 1.000000000000000000e+00
7.090166666666661843e-01 7.676666666666667194e-01 8.784500000000008413e-01 9.616333333333344502e-01 9.926666666666680294e-01 9.998000000000001330e-01 1.000000000000000000e+00 1.000000000000000000e+00 1.000000000000000000e+00 1.000000000000000000e+00 1.000000000000000000e+00
7.094166666666666954e-01 7.694500000000000783e-01 8.796833333333338167e-01 9.626833333333348897e-01 9.930333333333347667e-01 9.998333333333334627e-01 1.000000000000000000e+00 1.000000000000000000e+00 1.000000000000000000e+00 1.000000000000000000e+00 1.000000000000000000e+00
7.092833333333339318e-01 7.693500000000007555e-01 8.807500000000006990e-01 9.634333333333345850e-01 9.932500000000011875e-01 9.998166666666667979e-01 1.000000000000000000e+00 1.000000000000000000e+00 1.000000000000000000e+00 1.000000000000000000e+00 1.000000000000000000e+00
7.107500000000002149e-01 7.705000000000000737e-01 8.808000000000008045e-01 9.635166666666680202e-01 9.932500000000016316e-01 9.998500000000001275e-01 1.000000000000000000e+00 1.000000000000000000e+00 1.000000000000000000e+00 1.000000000000000000e+00 1.000000000000000000e+00
7.108000000000002094e-01 7.702833333333333199e-01 8.805666666666674969e-01 9.639666666666677486e-01 9.932333333333345227e-01 9.998333333333334627e-01 1.000000000000000000e+00 1.000000000000000000e+00 1.000000000000000000e+00 1.000000000000000000e+00 1.000000000000000000e+00
