# Supplementary material for: Capturing human categorization of natural images by combining deep networks and cognitive models
Source: Nat Commun. 2020 Oct 27;11:5418. doi: 10.1038/s41467-020-18946-z (PMC7591513; doi:10.1038/s41467-020-18946-z)
Supplement: Supplementary file 3 — Source Data [file 41467_2020_18946_MOESM3_ESM.zip › Source_Data/Figure_7_row_4_col_5.txt]

-8.385861442525157185e-05 -5.452116785672013656e-05 0.000000000000000000e+00 0.000000000000000000e+00 -1.176484430587521578e-04 2.900799904776770605e-02 9.894534077611370857e-04 0.000000000000000000e+00 0.000000000000000000e+00 0.000000000000000000e+00 0.000000000000000000e+00
-5.328318093449142118e-02 -5.229029379880607842e-02 -2.420535764130530426e-02 -2.103652709400512938e-02 -1.555195354290987708e-02 -1.574803445735412089e-02 -3.300033470561863219e-02 -4.711546547709584420e-02 -5.891747211203677420e-02 -6.377197417709798422e-02 -6.064378863484044813e-02
-8.025275666514687656e-02 -5.795618346885932776e-02 -5.587383524865090906e-02 -6.616914149790560640e-02 -6.094349017768881799e-02 -4.606472241390360128e-02 -4.898016764472488266e-02 -4.748818429656528201e-02 -2.771956050441126349e-02 -2.570063590251309496e-02 -2.133171770239455228e-02
-1.028266046284630197e-01 -1.080220044327088735e-01 -9.822615389194352953e-02 -8.419649648671316544e-02 -6.935671599624844419e-02 -5.555865856761339067e-02 -3.925758513543965711e-02 -2.703963573744090979e-02 -1.754002322957515236e-02 -1.211443579144705351e-02 -1.109404237987985688e-02
-1.346109665957394841e-01 -1.392673569254417598e-01 -1.232310391903566338e-01 -1.080788893177166282e-01 -7.101267310705333680e-02 -3.689548269683615850e-02 -1.816166056775992549e-02 -6.777531319650574940e-03 -4.192107952209616316e-03 -2.920928427663453848e-03 -5.501513054810482518e-04
-1.428948941429507569e-01 -1.586568056875650445e-01 -1.382959877687933992e-01 -1.179761301967372916e-01 -6.471373414900051524e-02 -2.594383357151567107e-02 -5.986239533789012093e-03 -1.217407406438415036e-03 -1.500112511249990211e-04 -3.333388890123120755e-05 0.000000000000000000e+00
-1.371508722506838696e-01 -1.774732929064123110e-01 -1.548466105086279410e-01 -1.240016689130431643e-01 -6.450598547034452901e-02 -2.137604360101659842e-02 -3.238842191556507658e-03 -5.168001848804195525e-04 0.000000000000000000e+00 0.000000000000000000e+00 0.000000000000000000e+00
-1.489209914455620898e-01 -1.942006888344412763e-01 -1.679691810965651677e-01 -1.327122799507383377e-01 -6.172162258402039831e-02 -1.761026411269671008e-02 -1.317578182054568708e-03 -5.000125004166271995e-05 0.000000000000000000e+00 0.000000000000000000e+00 0.000000000000000000e+00
-1.537319604724166344e-01 -1.944032699752540061e-01 -1.815806529648101297e-01 -1.337242601873613324e-01 -6.034008631871381340e-02 -1.591322658720830188e-02 -1.050569154865339415e-03 -5.000125004166271995e-05 0.000000000000000000e+00 0.000000000000000000e+00 0.000000000000000000e+00
-1.563324086286000947e-01 -2.016665754409134037e-01 -1.889184360033710763e-01 -1.366173723442576371e-01 -6.131627653905930009e-02 -1.524977909495766823e-02 -9.170870624833105415e-04 -5.000125004166271995e-05 0.000000000000000000e+00 0.000000000000000000e+00 0.000000000000000000e+00
-1.573803377495593125e-01 -2.037277842078953072e-01 -1.924494928219624701e-01 -1.408463414843872386e-01 -6.102748444259984556e-02 -1.467478776604649697e-02 -7.669607058515491007e-04 -3.333388890123120755e-05 0.000000000000000000e+00 0.000000000000000000e+00 0.000000000000000000e+00
