# Supplementary material for: Capturing human categorization of natural images by combining deep networks and cognitive models
Source: Nat Commun. 2020 Oct 27;11:5418. doi: 10.1038/s41467-020-18946-z (PMC7591513; doi:10.1038/s41467-020-18946-z)
Supplement: Supplementary file 3 — Source Data [file 41467_2020_18946_MOESM3_ESM.zip › Source_Data/Figure_7_row_4_col_4.txt]

0.000000000000000000e+00 0.000000000000000000e+00 0.000000000000000000e+00 0.000000000000000000e+00 1.656941998985351464e-04 2.459788313618616051e-02 5.099855408680965298e-03 0.000000000000000000e+00 0.000000000000000000e+00 0.000000000000000000e+00 0.000000000000000000e+00
1.832311194725030207e-02 1.402500884705676007e-02 -4.173062191101266707e-03 -1.393893169886010336e-02 -2.524167384018122240e-02 -4.237207318612657737e-03 -3.975482240089573543e-02 -4.574955181707162505e-02 -6.067350609246020821e-02 -6.593888546108006565e-02 -7.261229256267173748e-02
3.084846838796798801e-02 7.990728870560449143e-03 1.638157558208786597e-03 -3.375596808341591037e-02 -6.358756588566090440e-02 -5.195708970430470974e-02 -4.502598937429223153e-02 -4.338386638927892863e-02 -2.852737025671768512e-02 -2.741043353607806182e-02 -3.417762244396961580e-02
1.259919835367971815e-02 1.752922503578670244e-02 -3.416392882446917054e-03 -5.373958742048293852e-02 -7.224385961345879126e-02 -5.079131334472235249e-02 -2.749355166797608566e-02 -2.452637189769161022e-02 -2.260470385012634462e-02 -1.590470643184351690e-02 -1.815606235922207629e-02
3.243769288321678352e-04 4.662013105811812878e-03 -2.680709924766501093e-02 -5.535887041819195775e-02 -5.748935799178996053e-02 -3.931878681205167730e-02 -1.245880117008984003e-02 -7.293197494141334149e-03 -3.439240747512580573e-03 -6.001800720324605796e-04 -2.500312552092825318e-04
-3.631499928711500336e-03 -1.910364210408040109e-02 -4.193209620501467394e-02 -6.063156371390893140e-02 -5.722800842128392129e-02 -2.513524388385584771e-02 -6.706346131128904575e-04 -9.170870624836439337e-04 -1.333422230122989743e-04 -6.668889877036566311e-04 0.000000000000000000e+00
-2.703363849952863593e-02 -3.500699808673918972e-02 -4.733765239243098444e-02 -7.132372041736360913e-02 -5.435256436894252141e-02 -2.117311341843620964e-02 1.605969196064624882e-03 -2.333605597906168575e-04 0.000000000000000000e+00 0.000000000000000000e+00 0.000000000000000000e+00
-3.300249828104337424e-02 -4.838982648795901731e-02 -6.891732237563506780e-02 -7.741099168145346154e-02 -5.476061461273308562e-02 -1.653096981456722223e-02 2.390086462158185453e-03 0.000000000000000000e+00 0.000000000000000000e+00 0.000000000000000000e+00 0.000000000000000000e+00
-3.717417017257958201e-02 -5.846929207872733625e-02 -8.368725809538755944e-02 -8.910489746203732742e-02 -5.532994179893160891e-02 -1.635839206407296853e-02 1.603260305347310385e-03 0.000000000000000000e+00 0.000000000000000000e+00 0.000000000000000000e+00 0.000000000000000000e+00
-3.634024539635342943e-02 -6.066040626523207246e-02 -8.709456760288222799e-02 -9.362209483376493502e-02 -5.641581592949686946e-02 -1.493430076336040545e-02 9.680542866352744198e-04 0.000000000000000000e+00 0.000000000000000000e+00 0.000000000000000000e+00 0.000000000000000000e+00
-4.020290266058830497e-02 -6.439385237168596121e-02 -9.411160176265198629e-02 -9.758812909151449999e-02 -5.788930983241118849e-02 -1.467799166035293340e-02 4.671961641413684835e-04 0.000000000000000000e+00 0.000000000000000000e+00 0.000000000000000000e+00 0.000000000000000000e+00
