# Supplementary material for: Capturing human categorization of natural images by combining deep networks and cognitive models
Source: Nat Commun. 2020 Oct 27;11:5418. doi: 10.1038/s41467-020-18946-z (PMC7591513; doi:10.1038/s41467-020-18946-z)
Supplement: Supplementary file 3 — Source Data [file 41467_2020_18946_MOESM3_ESM.zip › Source_Data/Figure_7_row_1_col_3_Z_co-ordinates.txt]

9.246855413377394340e-07 9.955535795467459009e-07 1.071303991783715742e-06 1.152226451827316434e-06 1.238623978256799678e-06 1.330813231012036614e-06 1.429124784448096011e-06 1.533903373120701875e-06 1.645508106247367430e-06 1.764312646483820472e-06 1.890705348336832267e-06 2.025089351202275186e-06 2.167882621671666196e-06 2.319517939390994163e-06 2.480442820383580889e-06 2.651119371362986209e-06 2.832024068164056528e-06 3.023647451009865411e-06 3.226493728910214887e-06 3.441080285054546302e-06 3.667937074618434936e-06 3.907605905950405911e-06 4.160639595644608357e-06 4.427600987536492089e-06 4.709061825184586536e-06 5.005601466922696713e-06 5.317805432085743819e-06 5.646263766529657014e-06 5.991569215085250664e-06 6.354315188107539217e-06 6.735093508809962404e-06 7.134491927609376769e-06 7.553091389254932084e-06 7.991463038075786177e-06 8.450164946262197043e-06 8.929738549694898417e-06 9.430704775463916807e-06 9.953559844872041069e-06 1.049877073540731316e-05 1.106677028489470212e-05 1.165795192080615439e-05 1.227266399752591682e-05 1.291120372423777200e-05 1.357381066603056085e-05 1.426065980081197719e-05 1.497185411468559859e-05 1.570741671858769394e-05 1.646728246920523578e-05 1.725128907751171927e-05 1.805916768867108253e-05 1.889053291757261682e-05 1.974487232489071997e-05 2.062153531930469019e-05 2.151972147238572519e-05 2.243846823366032808e-05 2.337663803450064777e-05 2.433290477078082180e-05 2.530573965568059540e-05 2.629339643561888080e-05 2.729389596406827496e-05 2.830501012994481003e-05 2.932424513938463418e-05 3.034882415202546204e-05 3.137566927540341190e-05 3.240138292376202505e-05 3.342222855045329515e-05 3.443411076619447097e-05 3.543255485872817277e-05 3.641268573292257628e-05 3.736920629403860160e-05 3.829637530078639342e-05 3.918798471888468326e-05 4.003733661013033631e-05 4.083721959646838511e-05 4.157988494321973296e-05 4.225702231047842822e-05 4.285973522670286740e-05 4.337851634370512815e-05 4.380322253757040307e-05 4.412304992548507607e-05 4.432650887403716917e-05 4.440139908021247721e-05 4.433478481206388729e-05 4.411297040183569692e-05 4.372147609016166221e-05 4.314501432580125466e-05 4.236746663119768082e-05 4.137186114991817337e-05 4.014035099772172402e-05 3.865419354457419292e-05 3.689373076035080490e-05 3.483837076219517721e-05 3.246657070651103147e-05 2.975582117329013529e-05 2.668263219491085500e-05 2.322252108560816388e-05 1.935000223148470059e-05 1.503857900416613277e-05 1.026073796394282945e-05 4.987945520438255781e-06 -8.093527795225525720e-07 -7.161730166189170330e-06 -1.410077359232021115e-05 -2.165907553920218948e-05 -2.987022251383085773e-05 -3.876878006982059297e-05 -4.839027418741928587e-05 -5.877116885172795242e-05 -6.994883967285643427e-05 -8.196154339735561931e-05 -9.484838316685601563e-05 -1.086492693874645883e-04 -1.234048760821349782e-04 -1.391565926079451720e-04 -1.559464706310542161e-04 -1.738171662639755076e-04 -1.928118772828444401e-04 -2.129742753564382233e-04 -2.343484332338862113e-04 -2.569787468543148750e-04 -2.809098523589552030e-04 -3.061865380046319054e-04 -3.328536509969216590e-04 -3.609559992815541398e-04 -3.905382483539031509e-04 -4.216448131684960164e-04 -4.543197452533224989e-04 -4.886066151574075880e-04 -5.245483903842807893e-04 -5.621873089888505814e-04 -6.015647490404719706e-04 -6.427210941806000199e-04 -6.856955955293962506e-04 -7.305262302216525110e-04 -7.772495568785397395e-04 -8.259005683476052699e-04 -8.765125420692473175e-04 -9.291168884532724449e-04 -9.837429976739711212e-04 -1.040418085316450504e-03 -1.099167037330298861e-03 -1.160012254769180124e-03 -1.222973498816346330e-03 -1.288067736616073638e-03 -1.355308988449894364e-03 -1.424708176813487253e-03 -1.496272977965665361e-03 -1.570007676534451724e-03 -1.645913023776833734e-03 -1.723986100098300360e-03 -1.804220182445486279e-03 -1.886604617190057800e-03 -1.971124699124410587e-03 -2.057761557189367093e-03 -2.146492047551266588e-03 -2.237288654639972910e-03 -2.330119400750818234e-03 -2.424947764801984977e-03 -2.521732610824317395e-03 -2.620428126743191630e-03 -2.720983773991465272e-03 -2.823344248469165148e-03 -2.927449453339036386e-03 -3.033234484117595942e-03 -3.140629626489023669e-03 -3.249560367233960117e-03 -3.359947418627282426e-03 -3.471706756618303785e-03 -3.584749673063577884e-03 -3.698982842236907785e-03 -3.814308401793215647e-03 -3.930624048312951480e-03 -4.047823147501895119e-03 -4.165794859067405327e-03 -4.284424276237330104e-03 -4.403592579831151418e-03 -4.523177206735710769e-03 -4.643052032579677614e-03 -4.763087568342116475e-03 -4.883151170571774224e-03 -5.003107264834678186e-03 -5.122817581949171140e-03 -5.242141406509596459e-03 -5.360935837142781143e-03 -5.479056057885741716e-03 -5.596355620018663921e-03 -5.712686733634822836e-03 -5.827900568178625250e-03 -5.941847561134984933e-03 -6.054377734007848101e-03 -6.165341014683220315e-03 -6.274587565232814419e-03 -6.381968114178553780e-03 -6.487334292205887941e-03 -6.590538970285696359e-03 -6.691436599140077220e-03 -6.789883548967372458e-03 -6.885738448326162407e-03 -6.978862521066697341e-03 -7.069119920191860654e-03 -7.156378057528023709e-03 -7.240507928089089280e-03 -7.321384428025047922e-03 -7.398886665059009951e-03 -7.472898260334382044e-03 -7.543307640616133888e-03 -7.610008319817418779e-03 -7.672899168854453375e-03 -7.731884672869020550e-03 -7.786875174898788554e-03 -7.837787105120374784e-03 -7.884543194839558483e-03 -7.927072674455465720e-03 -7.965311454682474923e-03 -7.999202290373146063e-03 -8.028694926348571917e-03 -8.053746224708247317e-03 -8.074320273159695666e-03 -8.090388473978566905e-03 -8.101929613281993667e-03 -8.108929910371811753e-03 -8.111383046978908398e-03 -8.109290176315699789e-03 -8.102659911919565805e-03 -8.091508296346222595e-03 -8.075858749847642307e-03 -8.055741999244199480e-03 -8.031195987274541287e-03 -8.002265762779466052e-03 -7.969003352146614497e-03 -7.931467612511787155e-03 -7.889724067278705913e-03 -7.843844724582918829e-03 -7.793907879385877577e-03 -7.739997899942685673e-03 -7.682204999440683628e-03 -7.620624993655965990e-03 -7.555359045521039402e-03 -7.486513397538502312e-03 -7.414199093013092677e-03 -7.338531687107472182e-03 -7.259630948755332533e-03 -7.177620554489166395e-03 -7.092627775258815263e-03 -7.004783157331013338e-03 -6.914220198369343956e-03 -6.821075019798466046e-03 -6.725486036556086421e-03 -6.627593625331141235e-03 -6.527539792376896473e-03 -6.425467841973479463e-03 -6.321522046595806632e-03 -6.215847319820048088e-03 -6.108588892974876200e-03 -5.999891996513014719e-03 -5.889901547044332046e-03 -5.778761840933713603e-03 -5.666616255326299353e-03 -5.553606957418404100e-03 -5.439874622746154915e-03 -5.325558163214853293e-03 -5.210794465540856228e-03 -5.095718140725207478e-03 -4.980461285123513604e-03 -4.865153253621160197e-03 -4.749920445366271129e-03 -4.634886102455541834e-03 -4.520170121910643476e-03 -4.405888881225040153e-03 -4.292155077703663571e-03 -4.179077581760978592e-03 -4.066761304286455742e-03 -3.955307078131514199e-03 -3.844811553717584433e-03 -3.735367108712602142e-03 -3.627061771672119000e-03 -3.519979159492100853e-03 -3.414198428473591909e-03 -3.309794238754342702e-03 -3.206836731820159828e-03 -3.105391520768677194e-03 -3.005519692960788910e-03 -2.907277824660411351e-03 -2.810718007231211533e-03 -2.715887884429963456e-03 -2.622830700309963271e-03 -2.531585357224778662e-03 -2.442186483402258596e-03 -2.354664509541401930e-03 -2.269045753870269078e-03 -2.185352515091546887e-03 -2.103603172633681118e-03 -2.023812293619641454e-03 -1.945990745962077138e-03 -1.870145816993099615e-03 -1.796281337038879277e-03 -1.724397807353540485e-03 -1.654492531833651366e-03 -1.586559751943317697e-03 -1.520590784290935414e-03 -1.456574160311477828e-03 -1.394495767522775306e-03 -1.334338991840637633e-03 -1.276084860455363457e-03 -1.219712184791342784e-03 -1.165197703091819768e-03 -1.112516222192201079e-03 -1.061640758067697787e-03 -1.012542674764041473e-03 -9.651918213437492072e-04 -9.195566665045367587e-04 -8.756044305509782123e-04 -8.333012144252258894e-04 -7.926121255273322827e-04 -7.535014000805284476e-04 -7.159325218213398977e-04 -6.798683368187543414e-04 -6.452711642506512701e-04 -6.121029029891307364e-04 -5.803251338693640781e-04 -5.498992175388919173e-04 -5.207863878058676841e-04 -4.929478404256438812e-04 -4.663448172850150476e-04 -4.409386859626270722e-04 -4.166910146622234334e-04 -3.935636425326179719e-04 -3.715187454045723115e-04 -3.505188969899407868e-04 -3.305271256026591888e-04 -3.115069664743107605e-04 -2.934225097491047402e-04 -2.762384442541787936e-04 -2.599200971511639769e-04 -2.444334695839483953e-04 -2.297452684455944787e-04 -2.158229343943538370e-04 -2.026346662548015036e-04 -1.901494419452057173e-04 -1.783370360764891102e-04 -1.671680343714743448e-04 -1.566138450556362252e-04 -1.466467073723213947e-04 -1.372396973763693984e-04 -1.283667311603535455e-04 -1.200025656672717658e-04 -1.121227972425044436e-04 -1.047038580762885482e-04 -9.772301068582952633e-05 -9.115834058357948370e-05 -8.498874727517208706e-05 -7.919393372705604058e-05 -7.375439444008294397e-05 -6.865140226118927392e-05 -6.386699406092638922e-05 -5.938395539998169321e-05 -5.518580430301010624e-05 -5.125677425312936134e-05 -4.758179651532195133e-05
9.752841214134858057e-07 1.050137857017775530e-06 1.130157484625796553e-06 1.215650221939082788e-06 1.306937500372091422e-06 1.404355287033180570e-06 1.508254382398818194e-06 1.619000689731804851e-06 1.736975451987436542e-06 1.862575451630926211e-06 1.996213168454253562e-06 2.138316890131480260e-06 2.289330769887997959e-06 2.449714825281822595e-06 2.619944871703598857e-06 2.800512383797029883e-06 2.991924277583176225e-06 3.194702605641333656e-06 3.409384157255692081e-06 3.636519954982725931e-06 3.876674638628566409e-06 4.130425727150685599e-06 4.398362748514520921e-06 4.681086227044210113e-06 4.979206517309705250e-06 5.293342473090555460e-06 5.624119939452322035e-06 5.972170055466443762e-06 6.338127354600175625e-06 6.722627649303494070e-06 7.126305685825298124e-06 7.549792554806605762e-06 7.993712842725358368e-06 8.458681508809537606e-06 8.945300471596727350e-06 9.454154888901185338e-06 9.985809114560363953e-06 1.054080231497242312e-05 1.111964372811396874e-05 1.172280754744212851e-05 1.235072741284758615e-05 1.300379049063595904e-05 1.368233112438493761e-05 1.438662403845189863e-05 1.511687707590777369e-05 1.587322345274269359e-05 1.665571351034425169e-05 1.746430594848896988e-05 1.829885852142372826e-05 1.915911818005077154e-05 2.004471064377692094e-05 2.095512938624858045e-05 2.188972401998232764e-05 2.284768806581601377e-05 2.382804609416335718e-05 2.482964022625548320e-05 2.585111598490934671e-05 2.689090748587866735e-05 2.794722196252639085e-05 2.901802361841650024e-05 3.010101680446086031e-05 3.119362851948335048e-05 3.229299023547995350e-05 3.339591905147124641e-05 3.449889818265755646e-05 3.559805679461385274e-05 3.668914919548902579e-05 3.776753340261871132e-05 3.882814910361283349e-05 3.986549503584697581e-05 4.087360581236072570e-05 4.184602822645352196e-05 4.277579707175852702e-05 4.365541051926538581e-05 4.447680509764801251e-05 4.523133032832492268e-05 4.590972307192502496e-05 4.650208164824441579e-05 4.699783979734488925e-05 4.738574055514346113e-05 4.765381012266414187e-05 4.778933181404410881e-05 4.777882017438969653e-05 4.760799536463516317e-05 4.726175791664728287e-05 4.672416396792247316e-05 4.597840109128216186e-05 4.500676484100366405e-05 4.379063614274415284e-05 4.231045966041813340e-05 4.054572327884340549e-05 3.847493884640265020e-05 3.607562432717946899e-05 3.332428751694622689e-05 3.019641148197495174e-05 2.666644188386980518e-05 2.270777635741814309e-05 1.829275611180383103e-05 1.339265992835532611e-05 7.977700730259673807e-06 2.017024901343673383e-06 -4.521285467986224313e-06 -1.167020722925787108e-05 -1.946376754096454213e-05 -2.793703177345372790e-05 -3.712608777909633898e-05 -4.706802635616897388e-05 -5.780091773879803777e-05 -6.936378395019644587e-05 -8.179656686234116616e-05 -9.514009181214205021e-05 -1.094360266321790743e-04 -1.247268359631615122e-04 -1.410557307254668540e-04 -1.584666126384586915e-04 -1.770040136887374551e-04 -1.967130304621121607e-04 -2.176392532688342304e-04 -2.398286900075203404e-04 -2.633276847302284582e-04 -2.881828308892670030e-04 -3.144408792655063560e-04 -3.421486405982224351e-04 -3.713528829577140283e-04 -4.021002239241436749e-04 -4.344370176591028868e-04 -4.684092369803307386e-04 -5.040623505746376787e-04 -5.414411955094175022e-04 -5.805898452290313583e-04 -6.215514732487071757e-04 -6.643682127853852652e-04 -7.090810125919354929e-04 -7.557294892883269916e-04 -8.043517765105876252e-04 -8.549843712253649402e-04 -9.076619775848077370e-04 -9.624173487229069129e-04 -1.019281126920297542e-03 -1.078281682589793443e-03 -1.139444952559247499e-03 -1.202794278151708782e-03 -1.268350243585111619e-03 -1.336130515234533900e-03 -1.406149682319601194e-03 -1.478419099597324876e-03 -1.552946732656718424e-03 -1.629737006425625466e-03 -1.708790657512130424e-03 -1.790104591012801677e-03 -1.873671742427309665e-03 -1.959480945323981843e-03 -2.047516805403153117e-03 -2.137759581604739990e-03 -2.230185074903323107e-03 -2.324764525427821041e-03 -2.421464518533845110e-03 -2.520246900444623669e-03 -2.621068704061129545e-03 -2.723882085523842735e-03 -2.828634272086901196e-03 -2.935267521840934698e-03 -3.043719095793057799e-03 -3.153921242781616927e-03 -3.265801197669558273e-03 -3.379281193223242566e-03 -3.494278486043988011e-03 -3.610705396877016138e-03 -3.728469365577335645e-03 -3.847473020964498926e-03 -3.967614265748056757e-03 -4.088786376653412089e-03 -4.210878119823632283e-03 -4.333773881516731104e-03 -4.457353814060599148e-03 -4.581493996968792094e-03 -4.706066613060724650e-03 -4.830940139369020378e-03 -4.955979552555681879e-03 -5.081046548497391256e-03 -5.205999775638821617e-03 -5.330695081651919479e-03 -5.454985772878894433e-03 -5.578722885977107152e-03 -5.701755471126208549e-03 -5.823930886101222511e-03 -5.945095100460775182e-03 -6.065093009047277384e-03 -6.183768753945861549e-03 -6.300966054001858399e-03 -6.416528540952450704e-03 -6.530300101187326914e-03 -6.642125222116135840e-03 -6.751849342086933305e-03 -6.859319202770673522e-03 -6.964383202901558607e-03 -7.066891752242405143e-03 -7.166697624628157008e-03 -7.263656308929152504e-03 -7.357626356769319739e-03 -7.448469725832920774e-03 -7.536052117596677737e-03 -7.620243308332782552e-03 -7.700917472241651865e-03 -7.777953495591871137e-03 -7.851235280768375374e-03 -7.920652039158385116e-03 -7.986098571837916063e-03 -8.047475537059863709e-03 -8.104689703587231869e-03 -8.157654188962165653e-03 -8.206288681852703590e-03 -8.250519647674531623e-03 -8.290280516743811501e-03 -8.325511854279907947e-03 -8.356161511642345649e-03 -8.382184758254905901e-03 -8.403544393741061228e-03 -8.420210839868174160e-03 -8.432162211973216748e-03 -8.439384369619568754e-03 -8.441870946312457838e-03 -8.439623358179191431e-03 -8.432650791599684975e-03 -8.420970169851828627e-03 -8.404606098915069073e-03 -8.383590792653747986e-03 -8.357963977678574755e-03 -8.327772778260258968e-03 -8.293071581742849155e-03 -8.253921884975879905e-03 -8.210392122353304956e-03 -8.162557476113389138e-03 -8.110499669616570706e-03 -8.054306744377934951e-03 -7.994072821686645444e-03 -7.929897849696679324e-03 -7.861887336920819064e-03 -7.790152073103239448e-03 -7.714807838484841196e-03 -7.635975102509609015e-03 -7.553778713049506301e-03 -7.468347577249944205e-03 -7.379814335117250088e-03 -7.288315026983961144e-03 -7.193988755997264908e-03 -7.096977346780150575e-03 -6.997425001414518501e-03 -6.895477953889735112e-03 -6.791284124150074632e-03 -6.684992772859381371e-03 -6.576754157981740297e-03 -6.466719194253175290e-03 -6.355039116591023121e-03 -6.241865148455670587e-03 -6.127348176143345045e-03 -6.011638429949056964e-03 -5.894885173096222133e-03 -5.777236399283407382e-03 -5.658838539650279560e-03 -5.539836179913618097e-03 -5.420371788371037940e-03 -5.300585455415043369e-03 -5.180614645143201066e-03 -5.060593959592262804e-03 -4.940654916065211587e-03 -4.820925737960428219e-03 -4.701531159452362885e-03 -4.582592244312920504e-03 -4.464226219103004795e-03 -4.346546320904293333e-03 -4.229661659702778527e-03 -4.113677095478101599e-03 -3.998693129996419224e-03 -3.884805813249832349e-03 -3.772106664432429979e-03 -3.660682607291883186e-03 -3.550615919646709501e-03 -3.441984196812606506e-03 -3.334860328637158540e-03 -3.229312489800641259e-03 -3.125404143001793162e-03 -3.023194054611448925e-03 -2.922736322343765392e-03 -2.824080414464655384e-03 -2.727271220029908651e-03 -2.632349109621370548e-03 -2.539350006028648615e-03 -2.448305464305695900e-03 -2.359242760616855200e-03 -2.272184989274985724e-03 -2.187151167365265769e-03 -2.104156346342415940e-03 -2.023211729985592826e-03 -1.944324798094900593e-03 -1.867499435315485160e-03 -1.792736064479791584e-03 -1.720031783865728740e-03 -1.649380507777643487e-03 -1.580773109868579239e-03 -1.514197568635678587e-03 -1.449639114535913919e-03 -1.387080378186372146e-03 -1.326501539131831088e-03 -1.267880474682382252e-03 -1.211192908345052645e-03 -1.156412557395643855e-03 -1.103511279160339321e-03 -1.052459215600562090e-03 -1.003224935819304036e-03 -9.557755761322729278e-04 -9.100769773726870206e-04 -8.660938191243521857e-04 -8.237897506033510769e-04 -7.831275179344985649e-04 -7.440690875942892243e-04 -7.065757658173369305e-04 -6.706083137883115785e-04 -6.361270584657085147e-04 -6.030919989077483364e-04 -5.714629079938457045e-04 -5.411994294575623058e-04 -5.122611701686428150e-04 -4.846077876225008741e-04 -4.581990726154005719e-04 -4.329950271025057159e-04 -4.089559372538432384e-04 -3.860424417401410089e-04 -3.642155952962879942e-04 -3.434369276249092553e-04 -3.236684977162251052e-04 -3.048729436729073175e-04 -2.870135281401606448e-04 -2.700541794516384854e-04 -2.539595286111511613e-04 -2.386949422384261599e-04 -2.242265516144290787e-04 -2.105212779680406469e-04 -1.975468541511665125e-04 -1.852718428537280908e-04 -1.736656515134377208e-04 -1.626985440778575215e-04 -1.523416497780321721e-04 -1.425669690739662856e-04 -1.333473769324951405e-04 -1.246566235976691154e-04 -1.164693330126954213e-04 -1.087609990508325901e-04 -1.015079797103957658e-04 -9.468748942632138012e-05 -8.827758964756018457e-05 -8.225717782596031881e-05 -7.660597495835764755e-05 -7.130451181928711406e-05 -6.633411401716192836e-05 -6.167688600195432255e-05 -5.731569414738674933e-05 -5.323414902546754970e-05 -4.941658698588143284e-05
1.027890460031681840e-06 1.106896178974417436e-06 1.191363801296767118e-06 1.281618913665174588e-06 1.378002230253348634e-06 1.480869941801580520e-06 1.590594039563579239e-06 1.707562609998700933e-06 1.832180095745107897e-06 1.964867518072202505e-06 2.106062655658452705e-06 2.256220174173779621e-06 2.415811700763674639e-06 2.585325837135597338e-06 2.765268104537042542e-06 2.956160813489305318e-06 3.158542850701722884e-06 3.372969375138634005e-06 3.600011414746179647e-06 3.840255354868594951e-06 4.094302308895695231e-06 4.362767361184201342e-06 4.646278671788789388e-06 4.945476432023184534e-06 5.261011659350476135e-06 5.593544819575885792e-06 5.943744263787152479e-06 6.312284466957783228e-06 6.699844054601371933e-06 7.107103603341725855e-06 7.534743200746075988e-06 7.983439749262218280e-06 8.453863998605782421e-06 8.946677290465370730e-06 9.462527998936285398e-06 1.000204764965733533e-05 1.056584670022119092e-05 1.115450996405289957e-05 1.176859165961599602e-05 1.240861006651129955e-05 1.307504176978642728e-05 1.376831547358128872e-05 1.448880536510022260e-05 1.523682400983224176e-05 1.601261475894421915e-05 1.681634364985018019e-05 1.764809078112860414e-05 1.850784114321407564e-05 1.939547488664856276e-05 2.031075701014058811e-05 2.125332645125768330e-05 2.222268456327848482e-05 2.321818296255870180e-05 2.423901073173364361e-05 2.528418096519046508e-05 2.635251664450896127e-05 2.744263583299554748e-05 2.855293618002808189e-05 2.968157872769797902e-05 3.082647101418812819e-05 3.198524947046451548e-05 3.315526110919566997e-05 3.433354450734899091e-05 3.551681008665806300e-05 3.670141969910608942e-05 3.788336552774055211e-05 3.905824831651798711e-05 4.022125494648558751e-05 4.136713537942927080e-05 4.249017899416953790e-05 4.358419034494918844e-05 4.464246437584371761e-05 4.565776112982403016e-05 4.662227999600485165e-05 4.752763354372257739e-05 4.836482099738799326e-05 4.912420141154092779e-05 4.979546661119281991e-05 5.036761396835398206e-05 5.082891909159727129e-05 5.116690851158832507e-05 5.136833245169567582e-05 5.141913777905775186e-05 5.130444123780433232e-05 5.100850307248946535e-05 5.051470115614664993e-05 4.980550574370834786e-05 4.886245497780518083e-05 4.766613128013490273e-05 4.619613876763863178e-05 4.443108183859606226e-05 4.234854507941687328e-05 3.992507464831572170e-05 3.713616129717654791e-05 3.395622519767682937e-05 3.035860274213118609e-05 2.631553549345001905e-05 2.179816146206784745e-05 1.677650889061801649e-05 1.121949272945150762e-05 5.094913987804713636e-06 -1.630537853588459075e-06 -8.991279182369140213e-06 -1.702282316136508088e-05 -2.576176701815435311e-05 -3.524577553543637234e-05 -4.551356056342977701e-05 -5.660485637966989822e-05 -6.856039072671189782e-05 -8.142185136446940686e-05 -9.523184798118118763e-05 -1.100338693154145160e-04 -1.258722353510371246e-04 -1.427920444577913278e-04 -1.608391153619815467e-04 -1.800599238448406803e-04 -2.005015340803993282e-04 -2.222115245401296924e-04 -2.452379084082604351e-04 -2.696290484694647323e-04 -2.954335664495698149e-04 -3.227002468099967941e-04 -3.514779350177991849e-04 -3.818154303353446999e-04 -4.137613731968706621e-04 -4.473641272632149484e-04 -4.826716562709914898e-04 -5.197313958182168004e-04 -5.585901202547756232e-04 -5.992938048731844686e-04 -6.418874836225649033e-04 -6.864151025966923250e-04 -7.329193695751357474e-04 -7.814415999248033179e-04 -8.320215591975731835e-04 -8.846973027878680647e-04 -9.395050130419833846e-04 -9.964788342385175364e-04 -1.055650705886179361e-03 -1.117050194811527444e-03 -1.180704326534478795e-03 -1.246637416453789081e-03 -1.314870901387755553e-03 -1.385423172037079454e-03 -1.458309406957060796e-03 -1.533541408644679971e-03 -1.611127442362738629e-03 -1.691072078337864468e-03 -1.773376037981438643e-03 -1.858036044792741974e-03 -1.945044680611060072e-03 -2.034390247888613786e-03 -2.126056638658413347e-03 -2.220023210870557349e-03 -2.316264672767103048e-03 -2.414750975959001345e-03 -2.515447217859049459e-03 -2.618313554111989516e-03 -2.723305121646869744e-03 -2.830371972957512229e-03 -2.939459022194401434e-03 -3.050506003625491971e-03 -3.163447442994410472e-03 -3.278212642272166407e-03 -3.394725678263167332e-03 -3.512905415487705199e-03 -3.632665533721600969e-03 -3.753914570529332667e-03 -3.876555979079680456e-03 -4.000488201483340389e-03 -4.125604757839549525e-03 -4.251794351124463418e-03 -4.378940987997410883e-03 -4.506924115542861563e-03 -4.635618773905957751e-03 -4.764895764718168891e-03 -4.894621835147251743e-03 -5.024659877342532721e-03 -5.154869142982702358e-03 -5.285105472569545139e-03 -5.415221539046954219e-03 -5.545067105261227564e-03 -5.674489294715910973e-03 -5.803332875012444901e-03 -5.931440553307854892e-03 -6.058653283061606921e-03 -6.184810581287200452e-03 -6.309750855469612937e-03 -6.433311739257712922e-03 -6.555330435991959387e-03 -6.675644069081838015e-03 -6.794090038205222865e-03 -6.910506380263361018e-03 -7.024732133990452092e-03 -7.136607707086563453e-03 -7.245975244716628891e-03 -7.352678998196891108e-03 -7.456565692673730074e-03 -7.557484892587985892e-03 -7.655289363711548743e-03 -7.749835430541341351e-03 -7.840983327839744221e-03 -7.928597545119415654e-03 -8.012547162884884472e-03 -8.092706179462763952e-03 -8.168953827277154398e-03 -8.241174877456874936e-03 -8.309259931695898646e-03 -8.373105700328368692e-03 -8.432615265624181580e-03 -8.487698329360205893e-03 -8.538271443776009051e-03 -8.584258225080437787e-03 -8.625589548737155887e-03 -8.662203725822449282e-03 -8.694046659817074654e-03 -8.721071983265509323e-03 -8.743241173810161262e-03 -8.760523649184512665e-03 -8.772896840827710055e-03 -8.780346245863135043e-03 -8.782865457264610667e-03 -8.780456172115994051e-03 -8.773128177952355805e-03 -8.760899317253274809e-03 -8.743795430240848543e-03 -8.721850276216401923e-03 -8.695105433749749507e-03 -8.663610180113533871e-03 -8.627421350431785721e-03 -8.586603177086028077e-03 -8.541227109994010622e-03 -8.491371618444838038e-03 -8.437121975239632657e-03 -8.378570023948695572e-03 -8.315813930154077049e-03 -8.248957917600304238e-03 -8.178111990225505820e-03 -8.103391641090083516e-03 -8.024917549260329394e-03 -7.942815265739647940e-03 -7.857214889570406438e-03 -7.768250735254612384e-03 -7.676060992661629286e-03 -7.580787380606027019e-03 -7.482574795288177844e-03 -7.381570954794526920e-03 -7.277926040853898923e-03 -7.171792339039983338e-03 -7.063323878599507208e-03 -6.952676073069671489e-03 -6.840005362827917580e-03 -6.725468860692131352e-03 -6.609224001659690963e-03 -6.491428197840412931e-03 -6.372238499600663478e-03 -6.251811263894738874e-03 -6.130301830714998852e-03 -6.007864208544309338e-03 -5.884650769643714162e-03 -5.760811955955028041e-03 -5.636495996342440890e-03 -5.511848635839917791e-03 -5.387012877511944235e-03 -5.262128737474833402e-03 -5.137333013564457720e-03 -5.012759068074032834e-03 -4.888536624923362807e-03 -4.764791581558231251e-03 -4.641645835816512154e-03 -4.519217127935767735e-03 -4.397618897816137247e-03 -4.276960157592647922e-03 -4.157345379512397861e-03 -4.038874399055269321e-03 -3.921642333181720418e-03 -3.805739513538103358e-03 -3.691251434399162902e-03 -3.578258715078969521e-03 -3.466837076495558109e-03 -3.357057331531544935e-03 -3.248985388792515784e-03 -3.142682269327754484e-03 -3.038204135843422960e-03 -2.935602333907021654e-03 -2.834923444613985863e-03 -2.736209348162121826e-03 -2.639497297758057123e-03 -2.544820003261108986e-03 -2.452205723954726732e-03 -2.361678369823285578e-03 -2.273257610702819793e-03 -2.186958992668164379e-03 -2.102794061015607775e-03 -2.020770489199778201e-03 -1.940892213085822476e-03 -1.863159569882746978e-03 -1.787569441131360093e-03 -1.714115399129893845e-03 -1.642787856192449991e-03 -1.573574216149495764e-03 -1.506459027515564403e-03 -1.441424137767187376e-03 -1.378448848193375344e-03 -1.317510068801830154e-03 -1.258582472786207813e-03 -1.201638650082975613e-03 -1.146649259570651450e-03 -1.093583179489238328e-03 -1.042407655683379305e-03 -9.930884472989117123e-04 -9.455899695891135763e-04 -8.998754335136841106e-04 -8.559069818403363837e-04 -8.136458214857100702e-04 -7.730523518589221908e-04 -7.340862889973823451e-04 -6.967067853104748050e-04 -6.608725447720674743e-04 -6.265419334276551471e-04 -5.936730851060667991e-04 -5.622240022489829580e-04 -5.321526517940896586e-04 -5.034170560692288309e-04 -4.759753786756074816e-04 -4.497860053577586495e-04 -4.248076198765269804e-04 -4.009992749189156768e-04 -3.783204580950126302e-04 -3.567311530875430731e-04 -3.361918960337754504e-04 -3.166638272325180141e-04 -2.981087382809087375e-04 -2.804891147564475399e-04 -2.637681745694255920e-04 -2.479099021195051698e-04 -2.328790783977049582e-04 -2.186413071815664750e-04 -2.051630374767325605e-04 -1.924115823626854440e-04 -1.803551344039613393e-04 -1.689627777908260075e-04 -1.582044973752362712e-04 -1.480511847689028511e-04 -1.384746416705360714e-04 -1.294475805888863301e-04 -1.209436231270526939e-04 -1.129372959917876457e-04 -1.054040248891951657e-04 -9.832012646536943395e-05 -9.166279844720093837e-05 -8.541010813481518613e-05 -7.954097939298487168e-05 -7.403517828436984353e-05 -6.887329748267975499e-05 -6.403673959883544420e-05 -5.950769954796859536e-05 -5.526914607971240883e-05 -5.130480258868920881e-05
1.082519868294355046e-06 1.165845929740333031e-06 1.254942618318210221e-06 1.350154733855204717e-06 1.451843163738443107e-06 1.560385260785411958e-06 1.676175195193885264e-06 1.799624276229203162e-06 1.931161238968048578e-06 2.071232491063499078e-06 2.220302314126068863e-06 2.378853013929883696e-06 2.547385013251836564e-06 2.726416880734999383e-06 2.916485288735687017e-06 3.118144892666948295e-06 3.331968123889970441e-06 3.558544887730098130e-06 3.798482157705443025e-06 4.052403456555813901e-06 4.320948214146801169e-06 4.604770991801326898e-06 4.904540562078792464e-06 5.220938832481700545e-06 5.554659601023494827e-06 5.906407131040154903e-06 6.276894532074481362e-06 6.666841933107958397e-06 7.076974433862399893e-06 7.508019819346289884e-06 7.960706022279485193e-06 8.435758317500178114e-06 8.933896231941097345e-06 9.455830153262748523e-06 1.000225761975355993e-05 1.057385927365284182e-05 1.117129445963073250e-05 1.179519644976868186e-05 1.244616727603561078e-05 1.312477215094954181e-05 1.383153345685892939e-05 1.456692428408087113e-05 1.533136149799403791e-05 1.612519831511893034e-05 1.694871636822269101e-05 1.780211724057590030e-05 1.868551344966731294e-05 1.959891886095690064e-05 2.054223851262631687e-05 2.151525783277844276e-05 2.251763123114695057e-05 2.354887004811570528e-05 2.460832984472293816e-05 2.569519701834297893e-05 2.680847472990818722e-05 2.794696812986604561e-05 2.910926887156256918e-05 3.029373890241947786e-05 3.149849352512890842e-05 3.272138372313978432e-05 3.395997774695274230e-05 3.521154196019437254e-05 3.647302094709666540e-05 3.774101688588826667e-05 3.901176819569417283e-05 4.028112746786323948e-05 4.154453869618808098e-05 4.279701382425686075e-05 4.403310863218269340e-05 4.524689798919326561e-05 4.643195050302722111e-05 4.758130260177534691e-05 4.868743208871910330e-05 4.974223121584989826e-05 5.073697932709036638e-05 5.166231512778371167e-05 5.250820864274517686e-05 5.326393293107887421e-05 5.391803563203648674e-05 5.445831042240933451e-05 5.487176847229446289e-05 5.514460999252575541e-05 5.526219597359954491e-05 5.520902022251755509e-05 5.496868181060133760e-05 5.452385805195920324e-05 5.385627813888224050e-05 5.294669756698811795e-05 5.177487348935661980e-05 5.031954114520365679e-05 4.855839151474901122e-05 4.646805035782885823e-05 4.402405879943297124e-05 4.120085563065321475e-05 3.797176149849068138e-05 3.430896516250927868e-05 3.018351200041014632e-05 2.556529494816947492e-05 2.042304806340564951e-05 1.472434290302024502e-05 8.435587907902966382e-06 1.522030988489338731e-06 -6.052234494812662284e-06 -1.432426016287666843e-05 -2.333222926883242064e-05 -3.311543937916343458e-05 -4.371428089870369295e-05 -5.517021125766479253e-05 -6.752572458426110962e-05 -8.082431669301741580e-05 -9.511044522649025369e-05 -1.104294847969569692e-04 -1.268276769846192259e-04 -1.443520750600739769e-04 -1.630504833112564464e-04 -1.829713908687245197e-04 -2.041638999380620493e-04 -2.266776483643750994e-04 -2.505627264711931699e-04 -2.758695881347468341e-04 -3.026489560743686881e-04 -3.309517213607324421e-04 -3.608288371657727891e-04 -3.923312068012315161e-04 -4.255095661170590687e-04 -4.604143603559574492e-04 -4.970956155864747223e-04 -5.356028048638529059e-04 -5.759847092954015809e-04 -6.182892742153647727e-04 -6.625634607029266734e-04 -7.088530927060669555e-04 -7.572027000633987492e-04 -8.076553577455317708e-04 -8.602525216671417108e-04 -9.150338614501538244e-04 -9.720370905476887358e-04 -1.031297794166970063e-03 -1.092849255457472571e-03 -1.156722280457909719e-03 -1.222945022321944445e-03 -1.291542805367838949e-03 -1.362537949521195647e-03 -1.435949595742475266e-03 -1.511793533051945674e-03 -1.590082027783793536e-03 -1.670823655718364255e-03 -1.754023137756567608e-03 -1.839681179813205036e-03 -1.927794317616480461e-03 -2.018354767108592775e-03 -2.111350281147516411e-03 -2.206764013212250686e-03 -2.304574388813103881e-03 -2.404754985304834516e-03 -2.507274420793493240e-03 -2.612096252817617485e-03 -2.719178887471039412e-03 -2.828475499617553492e-03 -2.939933964827672226e-03 -3.053496803643887276e-03 -3.169101138753890011e-03 -3.286678665620837436e-03 -3.406155637085813911e-03 -3.527452862420784024e-03 -3.650485721269895994e-03 -3.775164192873686764e-03 -3.901392900924364679e-03 -4.029071174351028795e-03 -4.158093124281837284e-03 -4.288347737375542215e-03 -4.419718985658050402e-03 -4.552085952940771417e-03 -4.685322977836492778e-03 -4.819299813326262220e-03 -4.953881802766665031e-03 -5.088930072161986645e-03 -5.224301738459882424e-03 -5.359850133562808587e-03 -5.495425043680874852e-03 -5.630872963585297798e-03 -5.766037365255501958e-03 -5.900758980347741225e-03 -6.034876095848621357e-03 -6.168224862214369275e-03 -6.300639613235355097e-03 -6.431953196806544822e-03 -6.561997315727928146e-03 -6.690602877605058424e-03 -6.817600352869096839e-03 -6.942820139888158937e-03 -7.066092936098011985e-03 -7.187250114040144577e-03 -7.306124101159425233e-03 -7.422548762182118801e-03 -7.536359782868377183e-03 -7.647395053911080001e-03 -7.755495053736158155e-03 -7.860503228947440454e-03 -7.962266371152633762e-03 -8.060634988905631543e-03 -8.155463673504637426e-03 -8.246611457395183406e-03 -8.333942163942233486e-03 -8.417324747356194625e-03 -8.496633621583652568e-03 -8.571748977005017381e-03 -8.642557083817855798e-03 -8.708950581026431853e-03 -8.770828750004613580e-03 -8.828097771650727718e-03 -8.880670966208970701e-03 -8.928469014892127104e-03 -8.971420162504798596e-03 -9.009460400334203672e-03 -9.042533628647358296e-03 -9.070591798207697232e-03 -9.093595030301828211e-03 -9.111511714846635968e-03 -9.124318586228800931e-03 -9.132000776612105714e-03 -9.134551846532501518e-03 -9.131973792686293168e-03 -9.124277032902552292e-03 -9.111480368376818559e-03 -9.093610923328287327e-03 -9.070704062327376513e-03 -9.042803285623856463e-03 -9.009960102887260361e-03 -8.972233885851091731e-03 -8.929691700429441895e-03 -8.882408118949167847e-03 -8.830465013212154476e-03 -8.773951329170007543e-03 -8.712962844057807466e-03 -8.647601906893674292e-03 -8.577977163306637828e-03 -8.504203265706763992e-03 -8.426400569857986009e-03 -8.344694818955687710e-03 -8.259216816347725310e-03 -8.170102088068809457e-03 -8.077490536384287351e-03 -7.981526085559841402e-03 -7.882356321089023510e-03 -7.780132123620053797e-03 -7.675007298827855005e-03 -7.567138204476134972e-03 -7.456683375907994377e-03 -7.343803151191991528e-03 -7.228659297134009364e-03 -7.111414637343591028e-03 -6.992232683517307992e-03 -6.871277271070710436e-03 -6.748712200215349968e-03 -6.624700883538088038e-03 -6.499406001096756473e-03 -6.372989163999809303e-03 -6.245610587387441168e-03 -6.117428773679002216e-03 -5.988600206895984025e-03 -5.859279058811817618e-03 -5.729616907620201961e-03 -5.599762469751825428e-03 -5.469861345406555261e-03 -5.340055778304328774e-03 -5.210484430093137789e-03 -5.081282169787807411e-03 -4.952579878547946554e-03 -4.824504270038823192e-03 -4.697177726554724667e-03 -4.570718151020836985e-03 -4.445238834927717902e-03 -4.320848342191392806e-03 -4.197650408873089718e-03 -4.075743858635378671e-03 -3.955222533756219336e-03 -3.836175241469840479e-03 -3.718685715352866572e-03 -3.602832591426587648e-03 -3.488689398601494806e-03 -3.376324563048242570e-03 -3.265801426040593897e-03 -3.157178274780119732e-03 -3.050508385680068997e-03 -2.945840079556786423e-03 -2.843216788150981951e-03 -2.742677131378983002e-03 -2.644255004694574026e-03 -2.547979675926341503e-03 -2.453875890942694947e-03 -2.361963987487237723e-03 -2.272260016520956383e-03 -2.184775870404288920e-03 -2.099519417251808403e-03 -2.016494640794874380e-03 -1.935701785092596361e-03 -1.857137503439526636e-03 -1.780795010828541570e-03 -1.706664239340039422e-03 -1.634731995843310536e-03 -1.564982121412555275e-03 -1.497395651878725151e-03 -1.431950978958427319e-03 -1.368624011422972736e-03 -1.307388335793655508e-03 -1.248215376073599347e-03 -1.191074552051732535e-03 -1.135933435740560165e-03 -1.082757905536109802e-03 -1.031512297715750110e-03 -9.821595549171645463e-04 -9.346613712697122815e-04 -8.889783338772502949e-04 -8.450700603794427225e-04 -8.028953323462370952e-04 -7.624122242875729615e-04 -7.235782280873699580e-04 -6.863503726972152797e-04 -6.506853389510205933e-04 -6.165395693869375965e-04 -5.838693729871220804e-04 -5.526310247693126199e-04 -5.227808601866546856e-04 -4.942753643136139647e-04 -4.670712558162830883e-04 -4.411255657246219899e-04 -4.163957110424533915e-04 -3.928395632479977462e-04 -3.704155117536796042e-04 -3.490825224086024502e-04 -3.288001911406364364e-04 -3.095287928474347271e-04 -2.912293256568442641e-04 -2.738635506872509574e-04 -2.573940274472778312e-04 -2.417841450220545470e-04 -2.269981491999977722e-04 -2.130011656996992034e-04 -1.997592196611730226e-04 -1.872392515694078165e-04 -1.754091297808962218e-04 -1.642376598257187955e-04 -1.536945906587479144e-04 -1.437506180337958504e-04 -1.343773851740174142e-04 -1.255474809106683800e-04 -1.172344354604864050e-04 -1.094127140095178807e-04 -1.020577082682289668e-04 -9.514572615927384999e-05 -8.865397979535870397e-05 -8.256057190034622175e-05 -7.684448082205774496e-05 -7.148554428027663495e-05 -6.646444198822029420e-05 -6.176267728030366774e-05 -5.736255787339624568e-05 -5.324717588300994560e-05
1.139180963523814823e-06 1.226997331926685406e-06 1.320905954170013199e-06 1.421271705215953603e-06 1.528476555234275373e-06 1.642919978093090850e-06 1.765019333121263117e-06 1.895210215592946754e-06 2.033946771029160021e-06 2.181701968038735399e-06 2.338967824032499523e-06 2.506255577739434928e-06 2.684095802032271186e-06 2.873038450132368584e-06 3.073652827810494893e-06 3.286527483731055142e-06 3.512270009603246459e-06 3.751506741304363704e-06 4.004882351627553592e-06 4.273059324781585304e-06 4.556717302232193128e-06 4.856552288926561661e-06 5.173275708384564453e-06 5.507613294574069539e-06 5.860303807915244059e-06 6.232097562181304289e-06 6.623754748483535291e-06 7.036043541947595589e-06 7.469737976110761774e-06 7.925615569495912400e-06 8.404454688252641678e-06 8.907031628201930512e-06 9.434117399080655460e-06 9.986474193260521816e-06 1.056485152071783984e-05 1.116998199155666941e-05 1.180257672694829567e-05 1.246332037894440847e-05 1.315286573925779132e-05 1.387182791678892643e-05 1.462077806341271383e-05 1.540023662733494260e-05 1.621066611318963360e-05 1.705246332797990389e-05 1.792595109197903341e-05 1.883136939380316010e-05 1.976886596906231479e-05 2.073848628228701431e-05 2.174016289223090488e-05 2.277370418116972844e-05 2.383878242946199807e-05 2.493492121741533086e-05 2.606148213742508365e-05 2.721765080042222362e-05 2.840242212190084606e-05 2.961458487419223090e-05 3.085270549322955921e-05 3.211511112980361513e-05 3.339987193726128798e-05 3.470478258974819141e-05 3.602734302745259269e-05 3.736473842787626961e-05 3.871381840494735434e-05 4.007107544080201885e-05 4.143262255830648726e-05 4.279417024586576224e-05 4.415100264977958394e-05 4.549795305335906602e-05 4.682937866620758363e-05 4.813913475150665951e-05 4.942054812381169041e-05 5.066639005477602752e-05 5.186884862935396212e-05 5.301950060040165537e-05 5.410928279517096767e-05 5.512846313298793821e-05 5.606661131938701318e-05 5.691256928815052870e-05 5.765442146903789335e-05 5.827946496548363868e-05 5.877417973316448503e-05 5.912419885707037581e-05 5.931427903153539390e-05 5.932827135455868094e-05 5.914909255466198584e-05 5.875869677543605024e-05 5.813804804980483528e-05 5.726709360284761951e-05 5.612473812871091061e-05 5.468881919370714739e-05 5.293608392404369517e-05 5.084216714277300952e-05 4.838157112638436820e-05 4.552764715699131196e-05 4.225257905120417693e-05 3.852736885148871893e-05 3.432182487004547676e-05 2.960455227893213706e-05 2.434294644327358436e-05 1.850318919683680875e-05 1.205024826104713134e-05 4.947880009499344874e-06 -2.841364219763515848e-06 -1.135612806259174478e-05 -2.063623611766132217e-05 -3.072267578849412900e-05 -4.165757478461710323e-05 -5.348417409252697978e-05 -6.624679623282289567e-05 -7.999080862674428413e-05 -9.476258190336178449e-05 -1.106094429879324803e-04 -1.275796228224044420e-04 -1.457221985808008764e-04 -1.650870302552360472e-04 -1.857246915026413477e-04 -2.076863946578615702e-04 -2.310239098357087404e-04 -2.557894780627305428e-04 -2.820357183988975863e-04 -3.098155290301182838e-04 -3.391819823343831392e-04 -3.701882139474248538e-04 -4.028873058779498069e-04 -4.373321637477847745e-04 -4.735753882585029897e-04 -5.116691410132636437e-04 -5.516650048506408421e-04 -5.936138388758844435e-04 -6.375656284045192693e-04 -6.835693300630420839e-04 -7.316727123217881944e-04 -7.819221917656764709e-04 -8.343626654392307957e-04 -8.890373396330285890e-04 -9.459875555093193384e-04 -1.005252611994832948e-03 -1.066869586398614582e-03 -1.130873153241878292e-03 -1.197295401815322681e-03 -1.266165653006620867e-03 -1.337510275967178017e-03 -1.411352505212064507e-03 -1.487712258770436478e-03 -1.566605958025539969e-03 -1.648046349903090676e-03 -1.732042332084746897e-03 -1.818598781938932703e-03 -1.907716389874411023e-03 -1.999391497832793754e-03 -2.093615943644070061e-03 -2.190376911974388323e-03 -2.289656792597612699e-03 -2.391433046721117093e-03 -2.495678082092354054e-03 -2.602359137605226094e-03 -2.711438178114571745e-03 -2.822871800152900335e-03 -2.936611149225734629e-03 -3.052601849340781139e-03 -3.170783945401273694e-03 -3.291091859065592429e-03 -3.413454358643409469e-03 -3.537794543563217362e-03 -3.664029843907462211e-03 -3.792072035469315483e-03 -3.921827270739866415e-03 -4.053196126186086982e-03 -4.186073666128421744e-03 -4.320349523472780985e-03 -4.455907997494758938e-03 -4.592628168814681493e-03 -4.730384031640642167e-03 -4.869044643293208088e-03 -5.008474290960405681e-03 -5.148532675564930321e-03 -5.289075112557915098e-03 -5.429952749384956041e-03 -5.571012799300959807e-03 -5.712098791141186072e-03 -5.853050834586443624e-03 -5.993705900391858507e-03 -6.133898114980554199e-03 -6.273459068736763136e-03 -6.412218137267668497e-03 -6.550002814839674982e-03 -6.686639059133556856e-03 -6.821951646404216321e-03 -6.955764536074661789e-03 -7.087901243741360179e-03 -7.218185221518538981e-03 -7.346440244603746200e-03 -7.472490802905541567e-03 -7.596162496537024224e-03 -7.717282433946519998e-03 -7.835679631429056519e-03 -7.951185412739517414e-03 -8.063633807511043014e-03 -8.172861947169995228e-03 -8.278710457032229658e-03 -8.381023843264393675e-03 -8.479650873398516739e-03 -8.574444949098425361e-03 -8.665264469892582089e-03 -8.751973186609618080e-03 -8.834440543280022359e-03 -8.912542006300604863e-03 -8.986159379696344318e-03 -9.055181105358177732e-03 -9.119502547183850130e-03 -9.179026258102849709e-03 -9.233662229024710774e-03 -9.283328118813065702e-03 -9.327949464454698969e-03 -9.367459870664110108e-03 -9.401801178238283069e-03 -9.430923610554399483e-03 -9.454785897683674195e-03 -9.473355377677553438e-03 -9.486608074667696178e-03 -9.494528753507971638e-03 -9.497110950774663440e-03 -9.494356982030131495e-03 -9.486277925344253903e-03 -9.472893581157442941e-03 -9.454232408657649300e-03 -9.430331438931799024e-03 -9.401236165238682427e-03 -9.367000410835185642e-03 -9.327686174870508662e-03 -9.283363456943327999e-03 -9.234110060994102365e-03 -9.180011379278957273e-03 -9.121160157241996885e-03 -9.057656240169485728e-03 -8.989606302571902241e-03 -8.917123561297497086e-03 -8.840327473434463762e-03 -8.759343420106886074e-03 -8.674302377312800849e-03 -8.585340574990560705e-03 -8.492599145531885135e-03 -8.396223762987093178e-03 -8.296364274228971644e-03 -8.193174323357487604e-03 -8.086810970637420964e-03 -7.977434307265170166e-03 -7.865207067259917181e-03 -7.750294237767208286e-03 -7.632862669051006244e-03 -7.513080685432629163e-03 -7.391117698412427717e-03 -7.267143823182472054e-03 -7.141329499706303326e-03 -7.013845119504963539e-03 -6.884860659247623096e-03 -6.754545322200039906e-03 -6.623067188535556801e-03 -6.490592875461247656e-03 -6.357287208056700868e-03 -6.223312901665152205e-03 -6.088830256616248153e-03 -5.953996865997614359e-03 -5.818967337128065458e-03 -5.683893027319992380e-03 -5.548921794451803884e-03 -5.414197762804077649e-03 -5.279861104545577333e-03 -5.146047837187449521e-03 -5.012889637256662777e-03 -4.880513670373020502e-03 -4.749042437847985493e-03 -4.618593639859241810e-03 -4.489280055191395731e-03 -4.361209437471933251e-03 -4.234484427772091351e-03 -4.109202483384852278e-03 -3.985455822537759853e-03 -3.863331384745701674e-03 -3.742910806459562659e-03 -3.624270411620204684e-03 -3.507481216683599242e-03 -3.392608949643024455e-03 -3.279714082537040117e-03 -3.168851876898515045e-03 -3.060072441569767782e-03 -2.953420802282092760e-03 -2.848936982374782045e-03 -2.746656094008734922e-03 -2.646608439213497116e-03 -2.548819620093407089e-03 -2.453310657508828846e-03 -2.360098117542086017e-03 -2.269194245054240340e-03 -2.180607103638750998e-03 -2.094340721280702356e-03 -2.010395241035761987e-03 -1.928767076051382491e-03 -1.849449068263387969e-03 -1.772430650114287676e-03 -1.697698008655089755e-03 -1.625234251409756869e-03 -1.555019573400901129e-03 -1.487031424756327753e-03 -1.421244678338751816e-03 -1.357631796864994331e-03 -1.296162999006241021e-03 -1.236806423987236829e-03 -1.179528294229401477e-03 -1.124293075610749166e-03 -1.071063634943838746e-03 -1.019801394301766452e-03 -9.704664818512003400e-04 -9.230178788805021642e-04 -8.774135627399780530e-04 -8.336106454401084062e-04 -7.915655076820321979e-04 -7.512339281226384450e-04 -7.125712077040228772e-04 -6.755322889038921927e-04 -6.400718697895707490e-04 -6.061445127834096764e-04 -5.737047480717689940e-04 -5.427071716130047515e-04 -5.131065377221822547e-04 -4.848578462314249906e-04 -4.579164242448264957e-04 -4.322380025257833926e-04 -4.077787865722447540e-04 -3.844955224518778730e-04 -3.623455574844052928e-04 -3.412868958723820818e-04 -3.212782493945124025e-04 -3.022790832871895066e-04 -2.842496574503265835e-04 -2.671510631227984149e-04 -2.509452551808394349e-04 -2.355950802197320174e-04 -2.210643005849378636e-04 -2.073176145236548841e-04 -1.943206726315729947e-04 -1.820400907724179960e-04 -1.704434596498171988e-04 -1.594993512120195217e-04 -1.491773220702536165e-04 -1.394479141109308926e-04 -1.302826524806423075e-04 -1.216540411209462454e-04 -1.135355560273991889e-04 -1.059016364041531863e-04 -9.872767388181919400e-05 -9.198999996220161399e-05 -8.566587184901510246e-05 -7.973345681882090677e-05 -7.417181528125307659e-05 -6.896088267215109936e-05 -6.408145031754864328e-05 -5.951514540061325691e-05 -5.524441015763894013e-05
1.197874892549048215e-06 1.290352611721932645e-06 1.389257272708993673e-06 1.494974703763196921e-06 1.607908884875423299e-06 1.728482388771914370e-06 1.857136794378401840e-06 1.994333067986885181e-06 2.140551906987253023e-06 2.296294040635093784e-06 2.462080481918876938e-06 2.638452724164532603e-06 2.825972875572939537e-06 3.025223724426786381e-06 3.236808727227243348e-06 3.461351911528793516e-06 3.699497684732636882e-06 3.951910539576039604e-06 4.219274646517466960e-06 4.502293322666308506e-06 4.801688366342375436e-06 5.118199245775569716e-06 5.452582129871148795e-06 5.805608748372784198e-06 6.178065068155605142e-06 6.570749771776701110e-06 6.984472523803629457e-06 7.420052009833004588e-06 7.878313732507497111e-06 8.360087548238894577e-06 8.866204927753653178e-06 9.397495922998108525e-06 9.954785822376516723e-06 1.053889147574984492e-05 1.115061727010325309e-05 1.179075073629676632e-05 1.246005776685477889e-05 1.315927742432757877e-05 1.388911631938204250e-05 1.465024253744915317e-05 1.544327909248440118e-05 1.626879688618563396e-05 1.712730715087284819e-05 1.801925335416568853e-05 1.894500254361427115e-05 1.990483610954329625e-05 2.089893994457746893e-05 2.192739397862704777e-05 2.299016106853805601e-05 2.408707522216394859e-05 2.521782913729336172e-05 2.638196103669208066e-05 2.757884078148702079e-05 2.880765524624746235e-05 3.006739294041596572e-05 3.135682786220708669e-05 3.267450257275057951e-05 3.401871048009906810e-05 3.538747732476703821e-05 3.677854186072360089e-05 3.818933572823199514e-05 3.961696251762083089e-05 4.105817602599443186e-05 4.250935771204755991e-05 4.396649335754415459e-05 4.542514894766164500e-05 4.688044578628802251e-05 4.832703486649683565e-05 4.975907052080956526e-05 5.117018338049366473e-05 5.255345267802848119e-05 5.390137793199873653e-05 5.520585005905185330e-05 5.645812196315478602e-05 5.764877865822210271e-05 5.876770698623229490e-05 5.980406499920634688e-05 6.074625107986026263e-05 6.158187288237020377e-05 6.229771618145583164e-05 6.287971372490482578e-05 6.331291419168314926e-05 6.358145136488947474e-05 6.366851363598265135e-05 6.355631396391810909e-05 6.322606042002900002e-05 6.265792745664702464e-05 6.183102804455727509e-05 6.072338683134592121e-05 5.931191447952635317e-05 5.757238334994972217e-05 5.547940470236590021e-05 5.300640759109843253e-05 5.012561963950673636e-05 4.680804988226459538e-05 4.302347386935374786e-05 3.874042123005934932e-05 3.392616589907132248e-05 2.854671920999801520e-05 2.256682606412613356e-05 1.594996438405787368e-05 8.658348062871694135e-06 6.529336196065579738e-07 -8.106569228852496516e-06 -1.766168287110962644e-05 -2.805514277412610082e-05 -3.933087392368316698e-05 -5.153396253537842388e-05 -6.471062284507049078e-05 -7.890815879493307851e-05 -9.417492043966034553e-05 -1.105602549071062722e-04 -1.281144517585903618e-04 -1.468886826064242593e-04 -1.669349348598390482e-04 -1.883059394854607205e-04 -2.110550926848202453e-04 -2.352363714090512960e-04 -2.609042426499129201e-04 -2.881135664666309784e-04 -3.169194927296421142e-04 -3.473773515852002485e-04 -3.795425376689204192e-04 -4.134703881215315334e-04 -4.492160544865292241e-04 -4.868343685967566406e-04 -5.263797025852853025e-04 -5.679058231852094013e-04 -6.114657405128609384e-04 -6.571115515596648478e-04 -7.048942786489270293e-04 -7.548637031455243760e-04 -8.070681947382484000e-04 -8.615545366466297473e-04 -9.183677471360140922e-04 -9.775508977565663428e-04 -1.039144928753284441e-03 -1.103188462125264443e-03 -1.169717612842645143e-03 -1.238765798759312127e-03 -1.310363549787777956e-03 -1.384538316930011576e-03 -1.461314281783818950e-03 -1.540712167168611056e-03 -1.622749049536991199e-03 -1.707438173859063138e-03 -1.794788771684816160e-03 -1.884805883106072675e-03 -1.977490183353062484e-03 -2.072837814771715491e-03 -2.170840224935880521e-03 -2.271484011653962347e-03 -2.374750775631544360e-03 -2.480616981550501192e-03 -2.589053828320677254e-03 -2.700027129252347783e-03 -2.813497202886302249e-03 -2.929418775203488680e-03 -3.047740893917403812e-03 -3.168406855530382996e-03 -3.291354145808723410e-03 -3.416514394302093850e-03 -3.543813343499319958e-03 -3.673170833175668122e-03 -3.804500800446299243e-03 -3.937711295996577932e-03 -4.072704516912577753e-03 -4.209376856484679970e-03 -4.347618971303260187e-03 -4.487315865909269168e-03 -4.628346995202868228e-03 -4.770586384751705593e-03 -4.913902769076356793e-03 -5.058159747924156208e-03 -5.203215960475068153e-03 -5.348925277353613200e-03 -5.495137010250560582e-03 -5.641696138886616481e-03 -5.788443554978340080e-03 -5.935216322794534261e-03 -6.081847955819198563e-03 -6.228168708965675301e-03 -6.374005885716004308e-03 -6.519184159489908176e-03 -6.663525908480093241e-03 -6.806851563124411732e-03 -6.948979965321947470e-03 -7.089728738438864745e-03 -7.228914667091895958e-03 -7.366354085642691160e-03 -7.501863274284931681e-03 -7.635258861559224806e-03 -7.766358232087799615e-03 -7.894979938282604276e-03 -8.020944114746922371e-03 -8.144072894062086981e-03 -8.264190822627345834e-03 -8.381125275203248765e-03 -8.494706866796436148e-03 -8.604769860517010038e-03 -8.711152570039047000e-03 -8.813697755299585573e-03 -8.912253010082615487e-03 -9.006671140151368757e-03 -9.096810530615047005e-03 -9.182535501244898368e-03 -9.263716648488885819e-03 -9.340231172974434309e-03 -9.411963191334244208e-03 -9.478804031241362324e-03 -9.540652508595563394e-03 -9.597415185864323697e-03 -9.649006610647109169e-03 -9.695349533601840472e-03 -9.736375104946369541e-03 -9.772023048825311323e-03 -9.802241814913877430e-03 -9.826988706714105681e-03 -9.846229986085407518e-03 -9.859940953640112388e-03 -9.868106004724911187e-03 -9.870718660800879840e-03 -9.867781576127136398e-03 -9.859306519746187034e-03 -9.845314332861688708e-03 -9.825834861791947136e-03 -9.800906866773595461e-03 -9.770577906980106378e-03 -9.734904202207968205e-03 -9.693950471769288355e-03 -9.647789751212963727e-03 -9.596503187576937641e-03 -9.540179813950942431e-03 -9.478916304202247151e-03 -9.412816708786230294e-03 -9.341992172628054564e-03 -9.266560636121952063e-03 -9.186646520349669304e-03 -9.102380397669546791e-03 -9.013898648872422162e-03 -8.921343108139538972e-03 -8.824860697071099103e-03 -8.724603049081829792e-03 -8.620726125481682767e-03 -8.513389824575848253e-03 -8.402757585128246484e-03 -8.288995985536911151e-03 -8.172274340068116233e-03 -8.052764293488692132e-03 -7.930639415423068952e-03 -7.806074795743189743e-03 -7.679246642275546798e-03 -7.550331882081026680e-03 -7.419507767529138868e-03 -7.286951488350133614e-03 -7.152839790805464761e-03 -7.017348605070213192e-03 -6.880652681870414421e-03 -6.742925239363872780e-03 -6.604337621195686091e-03 -6.465058966599416916e-03 -6.325255893352005332e-03 -6.185092194325785171e-03 -6.044728548313991513e-03 -5.904322245738192858e-03 -5.764026929776808715e-03 -5.623992353383779237e-03 -5.484364152596388035e-03 -5.345283636460649093e-03 -5.206887593832716828e-03 -5.069308117245431913e-03 -4.932672443960514977e-03 -4.797102814259885349e-03 -4.662716346963812625e-03 -4.529624932099816925e-03 -4.397935140584501891e-03 -4.267748150720925351e-03 -4.139159691257401040e-03 -4.012260000699220328e-03 -3.887133802513609900e-03 -3.763860295820036384e-03 -3.642513161112819267e-03 -3.523160580521529292e-03 -3.405865272076151647e-03 -3.290684537409374263e-03 -3.177670322297007719e-03 -3.066869289409888694e-03 -2.958322902626607780e-03 -2.852067522235803444e-03 -2.748134510339873826e-03 -2.646550345758528263e-03 -2.547336747720552012e-03 -2.450510807625709726e-03 -2.356085128155196041e-03 -2.264067969009045996e-03 -2.174463398551828869e-03 -2.087271450653675753e-03 -2.002488286022543508e-03 -1.920106357334685262e-03 -1.840114577484212258e-03 -1.762498490288671137e-03 -1.687240443005713283e-03 -1.614319760036285771e-03 -1.543712917211612686e-03 -1.475393716084947389e-03 -1.409333457674056232e-03 -1.345501115126723074e-03 -1.283863504808907454e-03 -1.224385455343458178e-03 -1.167029974156265837e-03 -1.111758411116261060e-03 -1.058530618885566727e-03 -1.007305109626325385e-03 -9.580392077408463828e-04 -9.106891983519046791e-04 -8.652104712599764007e-04 -8.215576601437007661e-04 -7.796847767990702695e-04 -7.395453402412926949e-04 -7.010925005211634175e-04 -6.642791571348301456e-04 -6.290580719319803851e-04 -5.953819764527684385e-04 -5.632036736479433849e-04 -5.324761339597912195e-04 -5.031525857634774196e-04 -4.751866001891630179e-04 -4.485321703648971784e-04 -4.231437851385904921e-04 -3.989764973544769350e-04 -3.759859867753179369e-04 -3.541286177560855385e-04 -3.333614917882105327e-04 -3.136424950454248361e-04 -2.949303410730381362e-04 -2.771846087720239828e-04 -2.603657758376164599e-04 -2.444352478193406644e-04 -2.293553829754066116e-04 -2.150895130993916830e-04 -2.016019605010320188e-04 -1.888580513258484922e-04 -1.768241254003095073e-04 -1.654675427902630466e-04 -1.547566872605726502e-04 -1.446609668233042915e-04 -1.351508115604378626e-04 -1.261976689050642710e-04 -1.177739965623341047e-04 -1.098532532481636304e-04 -1.024098874199261191e-04 -9.541932416906610457e-05 -8.885795044090964321e-05 -8.270309874184853026e-05 -7.693302948870188917e-05 -7.152691214938281937e-05 -6.646480531808778838e-05 -6.172763586215035500e-05 -5.729717727144761316e-05
1.258594502374986642e-06 1.355905107605770867e-06 1.459990525783990228e-06 1.571258430957500309e-06 1.690135755552930322e-06 1.817069165844107500e-06 1.952525509088168125e-06 2.096992227343201092e-06 2.250977732588973595e-06 2.415011737361999725e-06 2.589645534687766987e-06 2.775452220646776406e-06 2.973026852446597860e-06 3.182986534390425354e-06 3.405970423633198683e-06 3.642639647100002830e-06 3.893677120408642255e-06 4.159787259089822779e-06 4.441695571834226970e-06 4.740148124918662522e-06 5.055910866371725047e-06 5.389768797837676454e-06 5.742524981483696003e-06 6.114999368674257007e-06 6.508027436507807462e-06 6.922458617677779163e-06 7.359154508483881473e-06 7.818986839183766576e-06 8.302835190241984086e-06 8.811584437406275782e-06 9.346121907921596547e-06 9.907334229587914945e-06 1.049610385377768856e-05 1.111330523295989616e-05 1.175980063273535865e-05 1.243643555787176141e-05 1.314403377135091099e-05 1.388339188499934442e-05 1.465527349988257509e-05 1.546040287430275019e-05 1.629945809695675506e-05 1.717306374259564027e-05 1.808178298738165234e-05 1.902610916107355923e-05 2.000645671319423207e-05 2.102315157044925783e-05 2.207642086288822390e-05 2.316638199662923890e-05 2.429303105142071136e-05 2.545623048189520142e-05 2.665569610208608656e-05 2.789098333364667224e-05 2.916147269922980299e-05 3.046635454367314997e-05 3.180461296699705454e-05 3.317500895476476581e-05 3.457606269309130095e-05 3.600603505752526980e-05 3.746290826717323824e-05 3.894436569780251688e-05 4.044777085024610965e-05 4.197014547325668399e-05 4.350814684301560235e-05 4.505804420481244630e-05 4.661569438596182982e-05 4.817651659283847402e-05 4.973546640897742965e-05 5.128700901551307302e-05 5.282509165982008422e-05 5.434311540306745083e-05 5.583390618250392510e-05 5.728968522965340059e-05 5.870203889121573620e-05 6.006188790532102431e-05 6.135945619187837413e-05 6.258423922207862475e-05 6.372497203863713750e-05 6.476959700509111778e-05 6.570523136937225111e-05 6.651813473394663115e-05 6.719367653202506802e-05 6.771630361666704559e-05 6.806950807702777145e-05 6.823579540346417594e-05 6.819665313073249003e-05 6.793252009600685647e-05 6.742275645591082919e-05 6.664561461413925567e-05 6.557821121850232514e-05 6.419650039332538798e-05 6.247524838001998915e-05 6.038800976526211765e-05 5.790710548253421956e-05 5.500360277873464292e-05 5.164729734309609710e-05 4.780669780071625328e-05 4.344901277753655333e-05 3.854014074755769941e-05 3.304466287637562033e-05 2.692583907771612566e-05 2.014560750149263762e-05 1.266458767289668687e-05 4.442087502178092891e-06 -4.563885616056906173e-06 -1.439660939700569253e-05 -2.510062673912914159e-05 -3.672172106671233718e-05 -4.930688673646403328e-05 -6.290429430938498804e-05 -7.756325049672612056e-05 -9.333415259768539432e-05 -1.102684372566534740e-04 -1.284185233793476086e-04 -1.478377490600129109e-04 -1.685803023861769589e-04 -1.907011460030748535e-04 -2.142559353369455919e-04 -2.393009303948730854e-04 -2.658929010786787893e-04 -2.940890259716400770e-04 -3.239467845793276993e-04 -3.555238430297920837e-04 -3.888779332634315251e-04 -4.240667257692247363e-04 -4.611476959515306388e-04 -5.001779842401905211e-04 -5.412142500862203269e-04 -5.843125200158650299e-04 -6.295280299469406191e-04 -6.769150620033871722e-04 -7.265267760963763088e-04 -7.784150365731994049e-04 -8.326302342684340808e-04 -8.892211043250654486e-04 -9.482345401867172448e-04 -1.009715404195116184e-03 -1.073706335259803652e-03 -1.140247554099334390e-03 -1.209376666584712845e-03 -1.281128465746535390e-03 -1.355534733036854343e-03 -1.432624039465073100e-03 -1.512421547254084401e-03 -1.594948812687952853e-03 -1.680223590845885025e-03 -1.768259642938427214e-03 -1.859066546980943108e-03 -1.952649512556076669e-03 -2.049009200430891575e-03 -2.148141547805779584e-03 -2.250037599980472727e-03 -2.354683349227869489e-03 -2.462059581668402629e-03 -2.572141732936353113e-03 -2.684899753424853028e-03 -2.800297983887800428e-03 -2.918295042165077423e-03 -3.038843721781611315e-03 -3.161890903151283027e-03 -3.287377478093417033e-03 -3.415238288342272062e-03 -3.545402078698968798e-03 -3.677791465440511352e-03 -3.812322920561774311e-03 -3.948906772384259273e-03 -4.087447223019253367e-03 -4.227842383123825085e-03 -4.369984324335277753e-03 -4.513759149713581810e-03 -4.659047082462576192e-03 -4.805722573138660782e-03 -4.953654425491483236e-03 -5.102705941014285505e-03 -5.252735082212654782e-03 -5.403594654529903646e-03 -5.555132506794849094e-03 -5.707191749984605149e-03 -5.859610994020479982e-03 -6.012224602240328827e-03 -6.164862963115602147e-03 -6.317352778706483013e-03 -6.469517369274072408e-03 -6.621176993395165057e-03 -6.772149182852937530e-03 -6.922249091506344279e-03 -7.071289857272424623e-03 -7.219082976289691381e-03 -7.365438688267401598e-03 -7.510166371965115370e-03 -7.653074949690438430e-03 -7.793973299649651493e-03 -7.932670674937161021e-03 -8.068977127905420377e-03 -8.202703938617068175e-03 -8.333664046046528745e-03 -8.461672480668723517e-03 -8.586546797048580371e-03 -8.708107505026600054e-03 -8.826178498083201915e-03 -8.940587477457849139e-03 -9.051166370598445407e-03 -9.157751742521971425e-03 -9.260185198678980156e-03 -9.358313777932458083e-03 -9.451990334285649900e-03 -9.541073906023302131e-03 -9.625430070967260637e-03 -9.704931286588915768e-03 -9.779457213769130949e-03 -9.848895023049171818e-03 -9.913139682275090223e-03 -9.972094224601385157e-03 -1.002566999588844383e-02 -1.007378688060110022e-02 -1.011637350539289736e-02 -1.015336741964141011e-02 -1.018471525228465888e-02 -1.021037284439577954e-02 -1.023030535702334001e-02 -1.024448735391703634e-02 -1.025290285885234638e-02 -1.025554538736322616e-02 -1.025241795278813289e-02 -1.024353304663112169e-02 -1.022891259333653415e-02 -1.020858787967151779e-02 -1.018259945900584253e-02 -1.015099703087190761e-02 -1.011383929627942754e-02 -1.007119378934876429e-02 -1.002313668591323439e-02 -9.969752589824215638e-03 -9.911134297772740756e-03 -9.847382543517043882e-03 -9.778605722477382717e-03 -9.704919597726459693e-03 -9.626446988465887575e-03 -9.543317442136479284e-03 -9.455666891361631798e-03 -9.363637296969295684e-03 -9.267376278378584853e-03 -9.167036732671260402e-03 -9.062776443697245429e-03 -8.954757682585476677e-03 -8.843146801047906472e-03 -8.728113818874647795e-03 -8.609832007022363148e-03 -8.488477467696141712e-03 -8.364228712817242326e-03 -8.237266242255262758e-03 -8.107772123184127031e-03 -7.975929571896108253e-03 -7.841922539378255036e-03 -7.705935301919849927e-03 -7.568152057979845616e-03 -7.428756532498231174e-03 -7.287931589786446340e-03 -7.145858856079120511e-03 -7.002718352772742232e-03 -6.858688141317106392e-03 -6.713943980662659579e-03 -6.568658998101332275e-03 -6.423003374271134096e-03 -6.277144043025118317e-03 -6.131244406794524385e-03 -5.985464068003936919e-03 -5.839958577023423095e-03 -5.694879197069621819e-03 -5.550372686394576191e-03 -5.406581098028236283e-03 -5.263641597268556120e-03 -5.121686297041858418e-03 -4.980842111186498458e-03 -4.841230625644482588e-03 -4.702967987479586554e-03 -4.566164811576301982e-03 -4.430926104812195343e-03 -4.297351207437349017e-03 -4.165533751338141785e-03 -4.035561634809553024e-03 -3.907517013410130753e-03 -3.781476306427041054e-03 -3.657510218435564009e-03 -3.535683775397535644e-03 -3.416056374707351732e-03 -3.298681848561797140e-03 -3.183608540001200103e-03 -3.070879390944742174e-03 -2.960532041521372806e-03 -2.852598939980412543e-03 -2.747107462452090445e-03 -2.644080041817931971e-03 -2.543534304944342853e-03 -2.445483217529255491e-03 -2.349935235811733032e-03 -2.256894464397635539e-03 -2.166360819460515924e-03 -2.078330196586162474e-03 -1.992794642540883336e-03 -1.909742530258120262e-03 -1.829158736354749310e-03 -1.751024820507424704e-03 -1.675319206040453562e-03 -1.602017361099561344e-03 -1.531091979810516842e-03 -1.462513162847675803e-03 -1.396248596864864064e-03 -1.332263732269500659e-03 -1.270521958850281226e-03 -1.210984778798881089e-03 -1.153611976696822293e-03 -1.098361786069810544e-03 -1.045191052143143538e-03 -9.940553904632322586e-04 -9.449093410815468655e-04 -8.977065180284740263e-04 -8.523997538352180931e-04 -8.089412388922022227e-04 -7.672826554620012889e-04 -7.273753061937644022e-04 -6.891702370141983237e-04 -6.526183542973089304e-04 -6.176705362413508708e-04 -5.842777384064890738e-04 -5.523910933907032151e-04 -5.219620046442778561e-04 -4.929422344447338200e-04 -4.652839860744898402e-04 -4.389399802624396408e-04 -4.138635259684415890e-04 -3.900085856060638142e-04 -3.673298348140061238e-04 -3.457827169003905503e-04 -3.253234920965287027e-04 -3.059092817679323791e-04 -2.874981077402192164e-04 -2.700489269061746985e-04 -2.535216612876828031e-04 -2.378772237324749018e-04 -2.230775394307533944e-04 -2.090855634408039364e-04 -1.958652944156663621e-04 -1.833817847249684754e-04 -1.716011471670586899e-04 -1.604905584667709053e-04 -1.500182597534904989e-04 -1.401535542127662129e-04 -1.308668021025773543e-04 -1.221294133225530318e-04 -1.139138377210302181e-04 -1.061935533208898031e-04 -9.894305264064606493e-05 -9.213782728238569170e-05 -8.575435095286342902e-05 -7.977006107845121966e-05 -7.416333916873780129e-05 -6.891349007742331363e-05 -6.400072030283103638e-05 -5.940611546386177235e-05
1.321323456134326633e-06 1.423638320238509763e-06 1.533089132640846652e-06 1.650106317949548952e-06 1.775140717060190326e-06 1.908664099137735114e-06 2.051169644476410659e-06 2.203172393021704425e-06 2.365209652927259352e-06 2.537841363088712607e-06 2.721650403147245562e-06 2.917242843987259548e-06 3.125248131265629062e-06 3.346319194004286415e-06 3.581132469754458859e-06 3.830387837298855695e-06 4.094808447299948762e-06 4.375140440726500154e-06 4.672152544300152625e-06 4.986635531597603838e-06 5.319401537825106034e-06 5.671283215650002086e-06 6.043132718832296370e-06 6.435820499747577089e-06 6.850233906234739126e-06 7.287275562538514495e-06 7.747861518451239362e-06 8.232919150092697373e-06 8.743384795104770367e-06 9.280201104380611163e-06 9.844314091802110027e-06 1.043666986282628626e-05 1.105821100214465221e-05 1.170987260004671983e-05 1.239257789655118553e-05 1.310723352183139036e-05 1.385472431096436562e-05 1.463590767057447384e-05 1.545160747453544871e-05 1.630260746554118106e-05 1.718964413906384919e-05 1.811339908599371792e-05 1.907449077010986467e-05 2.007346571646322612e-05 2.111078908678529946e-05 2.218683461815834171e-05 2.330187390142148923e-05 2.445606497613740012e-05 2.564944021942195529e-05 2.688189350655356485e-05 2.815316662203450168e-05 2.946283490068786124e-05 3.081029207944927493e-05 3.219473434175670472e-05 3.361514353787473103e-05 3.507026956610650531e-05 3.655861190167215873e-05 3.807840026206255914e-05 3.962757439992819380e-05 4.120376301704184777e-05 4.280426179558707248e-05 4.442601054597960798e-05 4.606556947363446791e-05 4.771909457055354515e-05 4.938231214132862224e-05 5.105049247714292234e-05 5.271842269560875899e-05 5.438037876880485192e-05 5.603009676667537861e-05 5.766074334801992492e-05 5.926488553664141816e-05 6.083445982582511545e-05 6.236074066017980016e-05 6.383430834999741709e-05 6.524501647964074799e-05 6.658195887807068637e-05 6.783343622643596784e-05 6.898692238467023685e-05 7.002903052624735887e-05 7.094547917762487194e-05 7.172105826641893842e-05 7.233959528999865055e-05 7.278392172391675273e-05 7.303583979738464938e-05 7.307608977082710039e-05 7.288431785835931863e-05 7.243904494580653245e-05 7.171763626256764815e-05 7.069627217317627855e-05 6.934992026180465631e-05 6.765230889010050478e-05 6.557590241564232886e-05 6.309187826485226566e-05 6.017010606038509894e-05 5.677912900875367814e-05 5.288614775920112308e-05 4.845700694951275657e-05 4.345618465855378672e-05 3.784678498871049809e-05 3.159053400407475180e-05 2.464777925209496283e-05 1.697749309740199117e-05 8.537280096609510711e-06 -7.166113580004632860e-07 -1.082927289995687858e-05 -2.184711533230666207e-05 -3.381784283481729719e-05 -4.679042202132652640e-05 -6.081504564053570941e-05 -7.594309072148363064e-05 -9.222707097420899600e-05 -1.097205832667655064e-04 -1.284782480117980684e-04 -1.485556433093690757e-04 -1.700092327076451913e-04 -1.928962864594272689e-04 -2.172747961703595061e-04 -2.432033827539429021e-04 -2.707411976292058760e-04 -2.999478171190794913e-04 -3.308831300310703530e-04 -3.636072184267342229e-04 -3.981802316127281685e-04 -4.346622534136462346e-04 -4.731131628155781262e-04 -5.135924880990453377e-04 -5.561592546108396536e-04 -6.008718263559681373e-04 -6.477877416234592957e-04 -6.969635428930762936e-04 -7.484546013037277979e-04 -8.023149359986717338e-04 -8.585970286971792960e-04 -9.173516338769002482e-04 -9.786275849859938161e-04 -1.042471597138382687e-03 -1.108928066779698435e-03 -1.178038868845004798e-03 -1.249843151962079686e-03 -1.324377132286072133e-03 -1.401673886581884495e-03 -1.481763145200135860e-03 -1.564671085620407366e-03 -1.650420127261507637e-03 -1.739028728282806125e-03 -1.830511185122603605e-03 -1.924877435539318771e-03 -2.022132865938413692e-03 -2.122278123782505091e-03 -2.225308935893677287e-03 -2.331215933465616633e-03 -2.439984484608448932e-03 -2.551594535251265096e-03 -2.666020459225642170e-03 -2.783230918348502097e-03 -2.903188733313624790e-03 -3.025850766188613056e-03 -3.151167815297419711e-03 -3.279084523248089640e-03 -3.409539298840898267e-03 -3.542464253563537731e-03 -3.677785153347554528e-03 -3.815421386223840500e-03 -3.955285946474538725e-03 -4.097285435834653947e-03 -4.241320082248644339e-03 -4.387283776635712840e-03 -4.535064128062584084e-03 -4.684542537663982653e-03 -4.835594291589774378e-03 -4.988088673193129610e-03 -5.141889094606971744e-03 -5.296853247786621754e-03 -5.452833275024453544e-03 -5.609675958869188642e-03 -5.767222931306948894e-03 -5.925310901984957683e-03 -6.083771905181440190e-03 -6.242433565147276556e-03 -6.401119379367074466e-03 -6.559649019209299811e-03 -6.717838647357862042e-03 -6.875501251341220414e-03 -7.032446992399943829e-03 -7.188483568860549663e-03 -7.343416593112078727e-03 -7.497049981213429505e-03 -7.649186354093577903e-03 -7.799627449244342196e-03 -7.948174541746530139e-03 -8.094628873415388171e-03 -8.238792088800643912e-03 -8.380466676730579170e-03 -8.519456416048423048e-03 -8.655566824153537037e-03 -8.788605606929553171e-03 -8.918383108616728672e-03 -9.044712760167172155e-03 -9.167411524608468087e-03 -9.286300337934901353e-03 -9.401204544044994629e-03 -9.511954322250030028e-03 -9.618385105890844833e-03 -9.720337990618865484e-03 -9.817660130922714265e-03 -9.910205123513185846e-03 -9.997833376217372600e-03 -1.008041246107639448e-02 -1.015781745039136957e-02 -1.022993123451761306e-02 -1.029664482026835040e-02 -1.035785760885567404e-02 -1.041347765236773533e-02 -1.046342188785739057e-02 -1.050761634819770418e-02 -1.054599634894426430e-02 -1.057850665053194396e-02 -1.060510159522487852e-02 -1.062574521833216379e-02 -1.064041133329781882e-02 -1.064908359037130062e-02 -1.065175550866416521e-02 -1.064843048149843700e-02 -1.063912175505267801e-02 -1.062385238041213542e-02 -1.060265513922909603e-02 -1.057557244329818298e-02 -1.054265620844868113e-02 -1.050396770325097429e-02 -1.045957737312695930e-02 -1.040956464054425962e-02 -1.035401768206034925e-02 -1.029303318306585245e-02 -1.022671607115469353e-02 -1.015517922912336987e-02 -1.007854318867096484e-02 -9.996935805936021241e-03 -9.910491920065654312e-03 -9.819352996065528610e-03 -9.723666753227380374e-03 -9.623586780472237132e-03 -9.519272139983258121e-03 -9.410886960531546913e-03 -9.298600021921225867e-03 -9.182584331996923588e-03 -9.063016697667134261e-03 -8.940077291400946174e-03 -8.813949214653442332e-03 -8.684818059666570694e-03 -8.552871471077872975e-03 -8.418298708749105685e-03 -8.281290213200447059e-03 -8.142037175004789712e-03 -8.000731109459278956e-03 -7.857563437809666693e-03 -7.712725076256339921e-03 -7.566406033919685116e-03 -7.418795020887618621e-03 -7.270079067408896645e-03 -7.120443155233701499e-03 -6.970069862037549593e-03 -6.819139019796563797e-03 -6.667827387911867860e-03 -6.516308341808581608e-03 -6.364751577661210621e-03 -6.213322833822285812e-03 -6.062183629455441397e-03 -5.911491020798366122e-03 -5.761397375404656712e-03 -5.612050164638347598e-03 -5.463591774619723680e-03 -5.316159335747249436e-03 -5.169884570847990864e-03 -5.024893661938032927e-03 -4.881307135505674050e-03 -4.739239766163576284e-03 -4.598800498452011547e-03 -4.460092386514145045e-03 -4.323212551305894054e-03 -4.188252154947757697e-03 -4.055296391774245758e-03 -3.924424495587996997e-03 -3.795709762581210393e-03 -3.669219589345552868e-03 -3.545015525354780830e-03 -3.423153339270584242e-03 -3.303683098392644693e-03 -3.186649260548263685e-03 -3.072090777694888499e-03 -2.960041210490975839e-03 -2.850528853076350622e-03 -2.743576867292690097e-03 -2.639203425567967706e-03 -2.537421861685303613e-03 -2.438240828656772045e-03 -2.341664462926170299e-03 -2.247692554131176194e-03 -2.156320719665060816e-03 -2.067540583290313275e-03 -1.981339957071737764e-03 -1.897703025914057725e-03 -1.816610534008910628e-03 -1.738039972518141138e-03 -1.661965767844136854e-03 -1.588359469863556608e-03 -1.517189939528025642e-03 -1.448423535263764850e-03 -1.382024297631843359e-03 -1.317954131741262951e-03 -1.256172986938471547e-03 -1.196639033328824719e-03 -1.139308834717827094e-03 -1.084137517592609389e-03 -1.031078935796674468e-03 -9.800858305835092026e-04 -9.311099857669908816e-04 -8.841023777183569174e-04 -8.390133199910052627e-04 -7.957926023850977765e-04 -7.543896242939576247e-04 -7.147535222034306088e-04 -6.768332912435532029e-04 -6.405779007190753101e-04 -6.059364035714204840e-04 -5.728580397495522652e-04 -5.412923334908806023e-04 -5.111891845356971624e-04 -4.824989533197223584e-04 -4.551725402090371696e-04 -4.291614588600447481e-04 -4.044179038041072530e-04 -3.808948123720790058e-04 -3.585459210882480357e-04 -3.373258166760321119e-04 -3.171899818293378854e-04 -2.980948359137055464e-04 -2.799977707702714291e-04 -2.628571818032839828e-04 -2.466324945383300930e-04 -2.312841868437219756e-04 -2.167738070116460869e-04 -2.030639878987337008e-04 -1.901184573277764497e-04 -1.779020449533600366e-04 -1.663806857943549416e-04 -1.555214206354956364e-04 -1.452923934987648401e-04 -1.356628463830618521e-04 -1.266031114676824767e-04 -1.180846009715882250e-04 -1.100797948563086217e-04 -1.025622265556725224e-04 -9.550646691048583683e-05 -8.888810648075260747e-05 -8.268373640220957768e-05 -7.687092794779718950e-05 -7.142821094829308892e-05 -6.633505121976033376e-05 -6.157182713870546636e-05
1.386035292227340742e-06 1.493524901285115300e-06 1.608524893721069746e-06 1.731489359373559641e-06 1.862894014619136698e-06 2.003236752989279485e-06 2.153038165887787754e-06 2.312842027956313959e-06 2.483215741203530191e-06 2.664750731561987289e-06 2.858062791065305417e-06 3.063792358347203270e-06 3.282604729653217225e-06 3.515190192025636962e-06 3.762264069773265229e-06 4.024566674769506136e-06 4.302863150536751513e-06 4.597943199471811918e-06 4.910620681947669776e-06 5.241733075392226181e-06 5.592140780795498102e-06 5.962726263435220537e-06 6.354393013938185183e-06 6.768064315112272403e-06 7.204681799295209159e-06 7.665203780271391529e-06 8.150603343111762077e-06 8.661866174594994413e-06 9.199988116175119500e-06 9.765972420774918762e-06 1.036082669400727731e-05 1.098555949976649118e-05 1.164117660948617636e-05 1.232867687374255956e-05 1.304904769428768746e-05 1.380326007403923738e-05 1.459226322203333903e-05 1.541697868987058643e-05 1.627829401576203622e-05 1.717705585191447486e-05 1.811406255069201895e-05 1.909005618476143504e-05 2.010571397627722068e-05 2.116163911010005721e-05 2.225835090607468776e-05 2.339627432553030348e-05 2.457572878741810007e-05 2.579691626987294444e-05 2.705990867349109563e-05 2.836463442326257631e-05 2.971086428689436075e-05 3.109819638821812609e-05 3.252604039550654016e-05 3.399360086583027457e-05 3.549985972809078160e-05 3.704355788906233711e-05 3.862317594868959768e-05 4.023691401301703215e-05 4.188267059548352435e-05 4.355802059991672960e-05 4.526019238139726791e-05 4.698604388426394642e-05 4.873203785988102236e-05 5.049421617041680726e-05 5.226817318876966935e-05 5.404902830895451566e-05 5.583139758570815900e-05 5.760936452680629285e-05 5.937645006659870376e-05 6.112558175456832797e-05 6.284906219829239544e-05 6.453853680604416639e-05 6.618496088039154551e-05 6.777856612054204699e-05 6.930882659781941563e-05 7.076442427554838492e-05 7.213321415172911427e-05 7.340218911021335543e-05 7.455744457360839348e-05 7.558414305883123362e-05 7.646647874407066841e-05 7.718764216388304114e-05 7.772978515720231651e-05 7.807398620116438892e-05 7.820021627179743061e-05 7.808730538076327906e-05 7.771290994542845898e-05 7.705348115753964241e-05 7.608423452363990026e-05 7.477912075803803309e-05 7.311079821658802470e-05 7.105060706668375249e-05 6.856854539569220259e-05 6.563324746645688573e-05 6.221196433445766926e-05 5.827054704665674901e-05 5.377343264690052568e-05 4.868363321697814121e-05 4.296272818593387371e-05 3.657086014296313196e-05 2.946673439113185614e-05 2.160762248015307392e-05 1.294936995648704979e-05 3.446408568064790717e-06 -6.948226841169277083e-06 -1.828287651488779645e-05 -3.060722881861324077e-05 -4.397228790266034890e-05 -5.843033577885377219e-05 -7.403488860444203904e-05 -9.084064697634209283e-05 -1.089034400499937693e-04 -1.282801633097394685e-04 -1.490287098317172191e-04 -1.712078948958850860e-04 -1.948773738209019519e-04 -2.200975529142173851e-04 -2.469294934499184115e-04 -2.754348086084852567e-04 -3.056755533358013763e-04 -3.377141071033011891e-04 -3.716130495772015235e-04 -4.074350292320631046e-04 -4.452426249726320132e-04 -4.850982008578065118e-04 -5.270637540515789136e-04 -5.712007561579443169e-04 -6.175699881298236200e-04 -6.662313689759020085e-04 -7.172437785239861672e-04 -7.706648745346132440e-04 -8.265509044943764299e-04 -8.849565124543449113e-04 -9.459345413150421072e-04 -1.009535830995543634e-03 -1.075809012960045850e-03 -1.144800301610725182e-03 -1.216553283090587856e-03 -1.291108702074030218e-03 -1.368504247155990540e-03 -1.448774335482395665e-03 -1.531949897295160597e-03 -1.618058161093905052e-03 -1.707122440143550883e-03 -1.799161921082150081e-03 -1.894191455405973713e-03 -1.992221354629392441e-03 -2.093257189934811212e-03 -2.197299597142799397e-03 -2.304344087844589946e-03 -2.414380867547753079e-03 -2.527394661691327680e-03 -2.643364550388549450e-03 -2.762263812753545499e-03 -2.884059781662906725e-03 -3.008713709793570373e-03 -3.136180647765123355e-03 -3.266409335197248062e-03 -3.399342105471368260e-03 -3.534914804960124276e-03 -3.673056727458223931e-03 -3.813690564514452333e-03 -3.956732372326490950e-03 -4.102091555817909477e-03 -4.249670870470859119e-03 -4.399366442437584873e-03 -4.551067807400451838e-03 -4.704657968592528342e-03 -4.860013474330015203e-03 -5.017004515343739292e-03 -5.175495042129741978e-03 -5.335342902469088038e-03 -5.496399999194695636e-03 -5.658512468208092179e-03 -5.821520876672644368e-03 -5.985260441231345790e-03 -6.149561266017892179e-03 -6.314248600149299784e-03 -6.479143114307246536e-03 -6.644061195934329242e-03 -6.808815262490287498e-03 -6.973214092132958529e-03 -7.137063171109556126e-03 -7.300165057065554491e-03 -7.462319757402855955e-03 -7.623325121744609426e-03 -7.782977247493073729e-03 -7.941070897398620418e-03 -8.097399927993145785e-03 -8.251757727680142027e-03 -8.403937663216886136e-03 -8.553733533271665537e-03 -8.700940027691641404e-03 -8.845353191074210517e-03 -8.986770889198051823e-03 -9.124993276838430298e-03 -9.259823265466047074e-03 -9.391066989309370533e-03 -9.518534268247304947e-03 -9.642039065992513355e-03 -9.761399942025654128e-03 -9.876440495747198720e-03 -9.986989801327025504e-03 -1.009288283175150194e-02 -1.019396087059462955e-02 -1.029007191007266266e-02 -1.038107103398152632e-02 -1.046682078416189335e-02 -1.054719150918923334e-02 -1.062206169404407256e-02 -1.069131826958148734e-02 -1.075485690068822900e-02 -1.081258225209016585e-02 -1.086440823085213156e-02 -1.091025820469591727e-02 -1.095006519534989439e-02 -1.098377204623546440e-02 -1.101133156388995823e-02 -1.103270663262348981e-02 -1.104787030200687567e-02 -1.105680584688970881e-02 -1.105950679975056632e-02 -1.105597695528559056e-02 -1.104623034724587678e-02 -1.103029119763843970e-02 -1.100819383850914525e-02 -1.097998260662859903e-02 -1.094571171150269563e-02 -1.090544507722857395e-02 -1.085925615881277312e-02 -1.080722773366178148e-02 -1.074945166904474683e-02 -1.068602866641426077e-02 -1.061706798355259267e-02 -1.054268713558782766e-02 -1.046301157599645142e-02 -1.037817435877558432e-02 -1.028831578302941141e-02 -1.019358302126953907e-02 -1.009412973277857249e-02 -9.990115663429119733e-03 -9.881706233387330812e-03 -9.769072114160297707e-03 -9.652388796470364948e-03 -9.531836150456510226e-03 -9.407597979713452907e-03 -9.279861570683093155e-03 -9.148817238910249283e-03 -9.014657873665756632e-03 -8.877578482424496736e-03 -8.737775736664756682e-03 -8.595447520427663621e-03 -8.450792483042632308e-03 -8.304009597386058372e-03 -8.155297724996771538e-03 -8.004855189323183823e-03 -7.852879358323771805e-03 -7.699566237585163050e-03 -7.545110075060685803e-03 -7.389702978467326856e-03 -7.233534546311175782e-03 -7.076791513440379433e-03 -6.919657411951796525e-03 -6.762312248202238633e-03 -6.604932196598477072e-03 -6.447689310762613930e-03 -6.290751252590359027e-03 -6.134281039641406585e-03 -5.978436811221500731e-03 -5.823371613437729362e-03 -5.669233203430491287e-03 -5.516163872908931912e-03 -5.364300291041567380e-03 -5.213773366680105222e-03 -5.064708129823227052e-03 -4.917223632158040404e-03 -4.771432866450367113e-03 -4.627442704491725213e-03 -4.485353853250133825e-03 -4.345260828814873598e-03 -4.207251947671547532e-03 -4.071409334793656999e-03 -3.937808947990654833e-03 -3.806520617909731063e-03 -3.677608103050196593e-03 -3.551129159114554523e-03 -3.427135621989773912e-03 -3.305673503625828832e-03 -3.186783100055820724e-03 -3.070499110783575427e-03 -2.956850768749910100e-03 -2.845861980077957903e-03 -2.737551472791052796e-03 -2.631932953693258935e-03 -2.529015272602866404e-03 -2.428802593132928060e-03 -2.331294569219642589e-03 -2.236486526609662764e-03 -2.144369648530158965e-03 -2.054931164781363326e-03 -1.968154543509561313e-03 -1.884019684939204544e-03 -1.802503116365773575e-03 -1.723578187735831137e-03 -1.647215267167408256e-03 -1.573381935792158822e-03 -1.502043181330270242e-03 -1.433161589840061196e-03 -1.366697535115876140e-03 -1.302609365240573391e-03 -1.240853585832035755e-03 -1.181385039556755731e-03 -1.124157081517393290e-03 -1.069121750155077079e-03 -1.016229933341030118e-03 -9.654315293656694566e-04 -9.166756025663875618e-04 -8.699105333679420411e-04 -8.250841625411947135e-04 -7.821439295171653955e-04 -7.410370046235890008e-04 -7.017104151403972395e-04 -6.641111650988076702e-04 -6.281863487756372561e-04 -5.938832578603268604e-04 -5.611494822966625043e-04 -5.299330048243519739e-04 -5.001822892675033454e-04 -4.718463626374343450e-04 -4.448748911362721383e-04 -4.192182501654326504e-04 -3.948275884591769956e-04 -3.716548864782492217e-04 -3.496530092118785011e-04 -3.287757535483903622e-04 -3.089778903852297316e-04 -2.902152016584239264e-04 -2.724445124794471124e-04 -2.556237185740926053e-04 -2.397118092234113253e-04 -2.246688859110485925e-04 -2.104561768844423475e-04 -1.970360478394693807e-04 -1.843720089391677681e-04 -1.724287183773161260e-04 -1.611719826968791036e-04 -1.505687540717299297e-04 -1.405871247577145902e-04 -1.311963189160293361e-04 -1.223666820081776891e-04 -1.140696679574610794e-04 -1.062778242671115687e-04 -9.896477527988400220e-05 -9.210520375818409902e-05 -8.567483095773865975e-05 -7.965039536142258069e-05 -7.400963023320960275e-05 -6.873124014537330311e-05 -6.379487662504556352e-05
1.452692424569252435e-06 1.565525578950173095e-06 1.686256836478175057e-06 1.815364874151233785e-06 1.953351259077667540e-06 2.100741039926959783e-06 2.258083307720816290e-06 2.425951720267368842e-06 2.604944984088930788e-06 2.795687287219957854e-06 2.998828675758128294e-06 3.215045366536030141e-06 3.445039987746155078e-06 3.689541738795465575e-06 3.949306460090838104e-06 4.225116602860890704e-06 4.517781088506471680e-06 4.828135046339215370e-06 5.157039417919525491e-06 5.505380415539225037e-06 5.874068821715116553e-06 6.264039115866032941e-06 6.676248413641894158e-06 7.111675203658718010e-06 7.571317865672096657e-06 8.056192953494719971e-06 8.567333225234700805e-06 9.105785402701986505e-06 9.672607641106376771e-06 1.026886668945187749e-05 1.089563472132523564e-05 1.155398581508630391e-05 1.224499206179391845e-05 1.296971927855464601e-05 1.372922230436313848e-05 1.452453985491985021e-05 1.535668891236962515e-05 1.622665862540868424e-05 1.713540369476771290e-05 1.808383721869601850e-05 1.907282297275952307e-05 2.010316709802760474e-05 2.117560917156948363e-05 2.229081263311965492e-05 2.344935454180844346e-05 2.465171463700362473e-05 2.589826367757416819e-05 2.718925103428338749e-05 2.852479151055001741e-05 2.990485136749903883e-05 3.132923353006100936e-05 3.279756195188781903e-05 3.430926511803761693e-05 3.586355866575735785e-05 3.745942710526600517e-05 3.909560462422539924e-05 4.077055496158764791e-05 4.248245033874305319e-05 4.422914943836139736e-05 4.600817442403970275e-05 4.781668699684509048e-05 4.965146348808069539e-05 5.150886899111254335e-05 5.338483053888643318e-05 5.527480933783465191e-05 5.717377207323510026e-05 5.907616130573440977e-05 6.097586498369697832e-05 6.286618510127698874e-05 6.473980553765023313e-05 6.658875911866307803e-05 6.840439394827416662e-05 7.017733906355307495e-05 7.189746947367523303e-05 7.355387065027758691e-05 7.513480254372903932e-05 7.662766320728616408e-05 7.801895211874572671e-05 7.929423329704822802e-05 8.043809831930348196e-05 8.143412935188715901e-05 8.226486231754882514e-05 8.291175032887706685e-05 8.335512752691897416e-05 8.357417347223781859e-05 8.354687824417247107e-05 8.325000841246925245e-05 8.265907405379750023e-05 8.174829699381840412e-05 8.049058046347257298e-05 7.885748036588242785e-05 7.681917835769240944e-05 7.434445695575617099e-05 7.140067688671773846e-05 6.795375690321956265e-05 6.396815629610493222e-05 5.940686033698683961e-05 5.423136888993066286e-05 4.840168843459958289e-05 4.187632774600854538e-05 3.461229747799113342e-05 2.656511389845716761e-05 1.768880702451142411e-05 7.935933404442318227e-06 -2.742406208656794284e-06 -1.439654405024307776e-05 -2.707821716795656480e-05 -4.084053364478384789e-05 -5.573793299833412068e-05 -7.182614054156155614e-05 -8.916211550044931752e-05 -1.078039926958330444e-04 -1.278110176097792218e-04 -1.492434746716418030e-04 -1.721626086152431732e-04 -1.966305387765412234e-04 -2.227101662205637758e-04 -2.504650736074906080e-04 -2.799594177303279564e-04 -3.112578146808032921e-04 -3.444252176257281851e-04 -3.795267872032398069e-04 -4.166277545768310667e-04 -4.557932772149616164e-04 -4.970882874952339131e-04 -5.405773342644362104e-04 -5.863244175191904915e-04 -6.343928164064216403e-04 -6.848449107781260856e-04 -7.377419965709805603e-04 -7.931440953180046499e-04 -8.511097581365622763e-04 -9.116958645744542566e-04 -9.749574167333321245e-04 -1.040947329126215831e-03 -1.109716214763122825e-03 -1.181312167995680201e-03 -1.255780544687811525e-03 -1.333163740314971491e-03 -1.413500966628799833e-03 -1.496828027557131884e-03 -1.583177095040969300e-03 -1.672576485540042471e-03 -1.765050437966536731e-03 -1.860618893832656842e-03 -1.959297280421206690e-03 -2.061096297809508066e-03 -2.166021710595337525e-03 -2.274074145188826734e-03 -2.385248893546736138e-03 -2.499535724234210141e-03 -2.616918701704723602e-03 -2.737376014690705382e-03 -2.860879814595221771e-03 -2.987396064769311244e-03 -3.116884401549502304e-03 -3.249298007915988034e-03 -3.384583500613614834e-03 -3.522680831555270644e-03 -3.663523204300357140e-03 -3.807037006369839646e-03 -3.953141758123846113e-03 -4.101750078888041426e-03 -4.252767670970887537e-03 -4.406093322165866716e-03 -4.561618927280458938e-03 -4.719229529177587298e-03 -4.878803379755491942e-03 -5.040212021228357257e-03 -5.203320388003521667e-03 -5.367986929380915914e-03 -5.534063753227709027e-03 -5.701396790705757882e-03 -5.869825982051561121e-03 -6.039185483328912349e-03 -6.209303893992827034e-03 -6.380004505020823655e-03 -6.551105567283851613e-03 -6.722420579744974034e-03 -6.893758596989688417e-03 -7.064924555507364271e-03 -7.235719618060082112e-03 -7.405941535392617479e-03 -7.575385024456302019e-03 -7.743842162240771078e-03 -7.911102794230627164e-03 -8.076954956430335009e-03 -8.241185309829904618e-03 -8.403579586116600997e-03 -8.563923043374853383e-03 -8.722000930457498094e-03 -8.877598958657334505e-03 -9.030503779258817684e-03 -9.180503465505755051e-03 -9.327387997482757334e-03 -9.470949748375909194e-03 -9.610983970551835107e-03 -9.747289279874752840e-03 -9.879668136667669673e-03 -1.000792732171740945e-02 -1.013187840572342922e-02 -1.025133821059734732e-02 -1.036612926103443362e-02 -1.047608022479896810e-02 -1.058102634019347614e-02 -1.068080982921645536e-02 -1.077528029495474285e-02 -1.086429510180453133e-02 -1.094771973716956136e-02 -1.102542815334575654e-02 -1.109730308836777250e-02 -1.116323636466561714e-02 -1.122312916445664284e-02 -1.127689228088100959e-02 -1.132444634397584624e-02 -1.136572202067476396e-02 -1.140066018811460198e-02 -1.142921207962976568e-02 -1.145133940291620175e-02 -1.146701442995064560e-02 -1.147622005835685979e-02 -1.147894984401754206e-02 -1.147520800483877237e-02 -1.146500939568240347e-02 -1.144837945458986213e-02 -1.142535412052880783e-02 -1.139597972300019323e-02 -1.136031284394830795e-02 -1.131842015251874507e-02 -1.127037821330916997e-02 -1.121627326885454856e-02 -1.115620099718145873e-02 -1.109026624535527916e-02 -1.101858274002866060e-02 -1.094127277607951504e-02 -1.085846688450124199e-02 -1.077030348077719600e-02 -1.067692849503468905e-02 -1.057849498533097905e-02 -1.047516273547484909e-02 -1.036709783883175799e-02 -1.025447226959860444e-02 -1.013746344306515161e-02 -1.001625376640365508e-02 -9.891030181545631267e-03 -9.761983701715425468e-03 -9.629308943193849030e-03 -9.493203653882524920e-03 -9.353868240229577108e-03 -9.211505294061369045e-03 -9.066319120842478152e-03 -8.918515270857288110e-03 -8.768300074772120492e-03 -8.615880184996545232e-03 -8.461462124216785619e-03 -8.305251842423512498e-03 -8.147454283700759220e-03 -7.988272963983033409e-03 -7.827909560923503041e-03 -7.666563516948938888e-03 -7.504431656506162576e-03 -7.341707818430960424e-03 -7.178582504294805759e-03 -7.015242543506150334e-03 -6.851870775863680083e-03 -6.688645752177951875e-03 -6.525741453496041768e-03 -6.363327029382115883e-03 -6.201566555624458271e-03 -6.040618811658233014e-03 -5.880637077912333026e-03 -5.721768953208994715e-03 -5.564156192267038017e-03 -5.407934563283077825e-03 -5.253233725491121553e-03 -5.100177126529400681e-03 -4.948881919374252536e-03 -4.799458898535196270e-03 -4.652012455142550892e-03 -4.506640550499631248e-03 -4.363434707616145602e-03 -4.222480020187192006e-03 -4.083855178434613389e-03 -3.947632511183131812e-03 -3.813878043504007834e-03 -3.682651569222995021e-03 -3.554006737557828359e-03 -3.427991153123067201e-03 -3.304646488516742742e-03 -3.184008608684208395e-03 -3.066107706239563132e-03 -2.950968446913819314e-03 -2.838610124292117055e-03 -2.729046822998774761e-03 -2.622287589489412200e-03 -2.518336609613334998e-03 -2.417193392116588537e-03 -2.318852957266762972e-03 -2.223306029794058693e-03 -2.130539235359689507e-03 -2.040535299781771894e-03 -1.953273250270390511e-03 -1.868728617947518949e-03 -1.786873640953219773e-03 -1.707677467467445072e-03 -1.631106358006098513e-03 -1.557123886380828862e-03 -1.485691138744148036e-03 -1.416766910174435895e-03 -1.350307898289329882e-03 -1.286268893410474424e-03 -1.224602964837419143e-03 -1.165261642823771327e-03 -1.108195095883743406e-03 -1.053352303092391050e-03 -1.000681221077697174e-03 -9.501289454369450486e-04 -9.016418663437771085e-04 -8.551658181453609909e-04 -8.106462227814636773e-04 -7.680282268885873717e-04 -7.272568324826380725e-04 -6.882770211429078966e-04 -6.510338716480630530e-04 -6.154726710416656395e-04 -5.815390191301301548e-04 -5.491789264400492344e-04 -5.183389056844815365e-04 -4.889660568089104070e-04 -4.610081457073154638e-04 -4.344136767170207747e-04 -4.091319590176773066e-04 -3.851131670750553666e-04 -3.623083952840696243e-04 -3.406697069778048988e-04 -3.201501779802663782e-04 -3.007039348900634058e-04 -2.822861882904654411e-04 -2.648532610881028588e-04 -2.483626121882132813e-04 -2.327728557187239752e-04 -2.180437760186806158e-04 -2.041363386086965544e-04 -1.910126973621441933e-04 -1.786361980959348401e-04 -1.669713787989059769e-04 -1.559839667141430897e-04 -1.456408724891004663e-04 -1.359101816041577556e-04 -1.267611432863679881e-04 -1.181641571106663573e-04 -1.100907574857546339e-04 -1.025135962163695955e-04 -9.540642332766698910e-05 -8.874406633114191654e-05 -8.250240810485663439e-05 -7.665836355383892652e-05 -7.118985520940506861e-05 -6.607578791886735132e-05
1.521245081887894548e-06 1.639588018026921132e-06 1.766229990866827972e-06 1.901675190804287576e-06 2.046452016109796029e-06 2.201113707489957998e-06 2.366238951250401413e-06 2.542432445110330976e-06 2.730325420245765154e-06 2.930576112641953253e-06 3.143870176317735509e-06 3.370921030445182348e-06 3.612470131826409283e-06 3.869287163607434087e-06 4.142170130505656416e-06 4.431945350203870081e-06 4.739467329920608419e-06 5.065618516504417520e-06 5.411308907719960627e-06 5.777475511696837864e-06 6.165081640800285999e-06 6.575116025457196996e-06 7.008591732733024202e-06 7.466544873707587650e-06 7.950033082942137438e-06 8.460133752570077041e-06 8.997942002780060983e-06 9.564568369697998144e-06 1.016113619091677276e-05 1.078877866817151238e-05 1.144863558591900680e-05 1.214184966385798995e-05 1.286956252072438933e-05 1.363291022601878887e-05 1.443301841567968901e-05 1.527099694710560640e-05 1.614793406836598550e-05 1.706489007592296731e-05 1.802289043472809224e-05 1.902291833416136171e-05 2.006590665295564588e-05 2.115272930600392445e-05 2.228419194578942786e-05 2.346102199111695341e-05 2.468385795586777525e-05 2.595323805065941232e-05 2.726958803057407210e-05 2.863320826253807624e-05 3.004425998649460876e-05 3.150275074523199693e-05 3.300851895860837246e-05 3.456121761897485247e-05 3.616029708584373836e-05 3.780498695928881744e-05 3.949427701321993057e-05 4.122689717154003682e-05 4.300129651229405797e-05 4.481562128725686764e-05 4.666769194699500772e-05 4.855497916428433831e-05 5.047457885187763623e-05 5.242318617400799582e-05 5.439706855468315127e-05 5.639203768979219651e-05 5.840342057430095423e-05 6.042602956037259639e-05 6.245413146710961419e-05 6.448141576778510377e-05 6.650096188589983237e-05 6.850520563718811348e-05 7.048590486077325123e-05 7.243410428905961134e-05 7.434009971262110447e-05 7.619340150330633087e-05 7.798269756601196550e-05 7.969581579707175705e-05 8.131968613494931124e-05 8.284030229688466767e-05 8.424268330332648877e-05 8.551083490033858827e-05 8.662771099868498553e-05 8.757517525694945672e-05 8.833396294479040306e-05 8.888364323123658091e-05 8.920258205177220836e-05 8.926790571677517701e-05 8.905546543263524305e-05 8.853980291553909606e-05 8.769411728640961979e-05 8.649023344379206833e-05 8.489857211950983416e-05 8.288812182963710049e-05 8.042641294068013651e-05 7.747949407775948059e-05 7.401191110798513917e-05 6.998668893806308253e-05 6.536531637034057821e-05 6.010773426602688575e-05 5.417232726802307481e-05 4.751591933867683592e-05 4.009377336976167406e-05 3.185959512295018182e-05 2.276554175899752957e-05 1.276223521267457091e-05 1.798780668125533888e-06 -1.017720961427731868e-05 -2.321958687342393123e-05 -3.738363058542067650e-05 -5.272600713181619780e-05 -6.930472217507664245e-05 -8.717906652894733596e-05 -1.064095553235744687e-04 -1.270578602790630200e-04 -1.491867349165541985e-04 -1.728599325529613182e-04 -1.981421169441978164e-04 -2.250987654620207733e-04 -2.537960647116565324e-04 -2.843007985208740153e-04 -3.166802282564441925e-04 -3.510019654506442172e-04 -3.873338367487350921e-04 -4.257437412181204299e-04 -4.662995000910045117e-04 -5.090686990448539022e-04 -5.541185231586552139e-04 -6.015155847178157815e-04 -6.513257440763744240e-04 -7.036139238219786193e-04 -7.584439165266110370e-04 -8.158781864041422544e-04 -8.759776652344679945e-04 -9.388015429528571119e-04 -1.004407053342181279e-03 -1.072849255304715588e-03 -1.144180810228876679e-03 -1.218451756004611079e-03 -1.295709278278735482e-03 -1.375997479578300580e-03 -1.459357146965747400e-03 -1.545825518923942465e-03 -1.635436052202050719e-03 -1.728218189384282460e-03 -1.824197127972574869e-03 -1.923393591801253206e-03 -2.025823605626037548e-03 -2.131498273751641047e-03 -2.240423563581121075e-03 -2.352600094985928241e-03 -2.468022936408287554e-03 -2.586681408616561990e-03 -2.708558897039816792e-03 -2.833632673609443389e-03 -2.961873729033454982e-03 -3.093246616422695022e-03 -3.227709307177672234e-03 -3.365213060029837583e-03 -3.505702304111987192e-03 -3.649114536908581573e-03 -3.795380237908947425e-03 -3.944422798753327748e-03 -4.096158470624915691e-03 -4.250496329599306490e-03 -4.407338260616821754e-03 -4.566578960693085804e-03 -4.728105961928562653e-03 -4.891799674819432599e-03 -5.057533452309860914e-03 -5.225173674959370136e-03 -5.394579857529817161e-03 -5.565604777223371637e-03 -5.738094623727244339e-03 -5.911889171142444867e-03 -6.086821971792796479e-03 -6.262720571827747745e-03 -6.439406748447616333e-03 -6.616696768494054019e-03 -6.794401668061566396e-03 -6.972327552698274686e-03 -7.150275917676638879e-03 -7.328043987727204944e-03 -7.505425075541998468e-03 -7.682208958268475253e-03 -7.858182271130843485e-03 -8.033128917233896965e-03 -8.206830492524620074e-03 -8.379066724810296102e-03 -8.549615925658667764e-03 -8.718255453935723487e-03 -8.884762189671439186e-03 -9.048913016882785543e-03 -9.210485313927027629e-03 -9.369257449907748836e-03 -9.525009285610449433e-03 -9.677522677405398302e-03 -9.826581982521944911e-03 -9.971974564071688432e-03 -1.011349129417773475e-02 -1.025092705355364238e-02 -1.038408122586922076e-02 -1.051275818524102790e-02 -1.063676777519293078e-02 -1.075592577744718947e-02 -1.087005436892844214e-02 -1.097898256539251056e-02 -1.108254665012798311e-02 -1.118059058622219992e-02 -1.127296641093322727e-02 -1.135953461076626841e-02 -1.144016447591634719e-02 -1.151473443280825321e-02 -1.158313235354027117e-02 -1.164525584111879633e-02 -1.170101248945706364e-02 -1.175032011720193378e-02 -1.179310697454777172e-02 -1.182931192229565859e-02 -1.185888458251851095e-02 -1.188178546029840764e-02 -1.189798603611023908e-02 -1.190746882853583634e-02 -1.191022742710415999e-02 -1.190626649516529287e-02 -1.189560174281883986e-02 -1.187825987002952451e-02 -1.185427848017488704e-02 -1.182370596438010041e-02 -1.178660135710394088e-02 -1.174303416354619684e-02 -1.169308415955034458e-02 -1.163684116477580778e-02 -1.157440479001044242e-02 -1.150588415958635029e-02 -1.143139760994971513e-02 -1.135107236551808826e-02 -1.126504419303579925e-02 -1.117345703570959796e-02 -1.107646262847234234e-02 -1.097422009578159427e-02 -1.086689553341269564e-02 -1.075466157575190838e-02 -1.063769695013424763e-02 -1.051618601980269622e-02 -1.039031831709049877e-02 -1.026028806844616476e-02 -1.012629371293140811e-02 -9.988537415826094501e-03 -9.847224578970718498e-03 -9.702563349466836531e-03 -9.554764128338642110e-03 -9.404039080735390049e-03 -9.250601649224206302e-03 -9.094666071686824393e-03 -8.936446905291590623e-03 -8.776158557964522725e-03 -8.614014828730419057e-03 -8.450228458237058274e-03 -8.285010690713376022e-03 -8.118570848545987248e-03 -7.951115920587985969e-03 -7.782850165240668382e-03 -7.613974729271858095e-03 -7.444687283255840837e-03 -7.275181674438504532e-03 -7.105647597748521345e-03 -6.936270285591502292e-03 -6.767230216979033645e-03 -6.598702846459548847e-03 -6.430858353232765320e-03 -6.263861410744636128e-03 -6.097870976976202222e-03 -5.933040105556791274e-03 -5.769515777751404312e-03 -5.607438755292702692e-03 -5.446943453951383525e-03 -5.288157837664554835e-03 -5.131203332970054286e-03 -4.976194763426773811e-03 -4.823240303635749696e-03 -4.672441452415598308e-03 -4.523893024628281370e-03 -4.377683161097252994e-03 -4.233893356010625351e-03 -4.092598501156230473e-03 -3.953866946294331414e-03 -3.817760574936606473e-03 -3.684334894767422961e-03 -3.553639141915149267e-03 -3.425716398257136995e-03 -3.300603720922342266e-03 -3.178332283140224233e-03 -3.058927525572941418e-03 -2.942409317261041220e-03 -2.828792125309139913e-03 -2.718085192438942678e-03 -2.610292721540946517e-03 -2.505414066363967785e-03 -2.403443927492717510e-03 -2.304372552777809481e-03 -2.208185941399784611e-03 -2.114866050768711685e-03 -2.024391005483342464e-03 -1.936735307598780841e-03 -1.851870047478458266e-03 -1.769763114535190295e-03 -1.690379407196639788e-03 -1.613681041462536369e-03 -1.539627557454370868e-03 -1.468176123392597428e-03 -1.399281736471534414e-03 -1.332897420138093574e-03 -1.268974417316493181e-03 -1.207462379157888104e-03 -1.148309548930103331e-03 -1.091462940699269206e-03 -1.036868512491232863e-03 -9.844713336562339358e-04 -9.342157461955595110e-04 -8.860455198431438101e-04 -8.399040007286386533e-04 -7.957342534810153472e-04 -7.534791966631878375e-04 -7.130817314585025579e-04 -6.744848635589100784e-04 -6.376318182324041892e-04 -6.024661485736277538e-04 -5.689318369664352363e-04 -5.369733898106575452e-04 -5.065359255872026005e-04 -4.775652563560420249e-04 -4.500079628004883051e-04 -4.238114629484602863e-04 -3.989240747172758143e-04 -3.752950724427094281e-04 -3.528747375658490364e-04 -3.316144036625775257e-04 -3.114664960103216717e-04 -2.923845658951897825e-04 -2.743233198696857882e-04 -2.572386441769636354e-04 -2.410876245621223883e-04 -2.258285616943242653e-04 -2.114209824257398315e-04 -1.978256471143714443e-04 -1.850045532378964458e-04 -1.729209355247927427e-04 -1.615392628272122912e-04 -1.508252319574950344e-04 -1.407457587068280578e-04 -1.312689662605219033e-04 -1.223641712196817393e-04 -1.140018674337950084e-04 -1.061537078430269208e-04 -9.879248452279396910e-05 -9.189210711662159660e-05 -8.542757983638735349e-05 -7.937497720186580195e-05 -7.371141868410627804e-05 -6.841504240960492270e-05
1.591630184047011544e-06 1.715645612300748582e-06 1.848374092202115608e-06 1.990346254821399714e-06 2.142118311804092011e-06 2.304272735399234998e-06 2.477418906374067498e-06 2.662193723607082804e-06 2.859262168654859672e-06 3.069317818067974431e-06 3.293083295689159492e-06 3.531310656601366372e-06 3.784781693805711015e-06 4.054308158099363351e-06 4.340731880991556491e-06 4.644924789842655712e-06 4.967788803737736305e-06 5.310255597912526780e-06 5.673286223837667368e-06 6.057870571337722334e-06 6.465026658375783489e-06 6.895799733375035582e-06 7.351261174175978938e-06 7.832507166945871447e-06 8.340657147566062077e-06 8.876851987227283593e-06 9.442251903164536908e-06 1.003803407466610926e-05 1.066538994369799669e-05 1.132552217870054030e-05 1.201964127934129287e-05 1.274896179925368664e-05 1.351469816305639437e-05 1.431806005324294092e-05 1.516024734185753342e-05 1.604244454123730689e-05 1.696581474751302464e-05 1.793149305002164948e-05 1.894057937930633648e-05 1.999413076596791411e-05 2.109315298229500361e-05 2.223859153834549076e-05 2.343132200399235829e-05 2.467213962838286803e-05 2.596174822831324888e-05 2.730074831718699694e-05 2.868962444652839661e-05 3.012873173246078377e-05 3.161828154015166009e-05 3.315832629998231726e-05 3.474874343012297740e-05 3.638921834130890700e-05 3.807922650091714227e-05 3.981801453495589126e-05 4.160458034831188433e-05 4.343765224555469679e-05 4.531566703680137273e-05 4.723674711558809784e-05 4.919867649840579536e-05 5.119887581853574377e-05 5.323437627007683549e-05 5.530179250160206707e-05 5.739729446272031998e-05 5.951657821096399621e-05 6.165483569087063312e-05 6.380672350189160865e-05 6.596633067683920772e-05 6.812714549798152197e-05 7.028202138361147730e-05 7.242314188395148136e-05 7.454198483160479278e-05 7.662928569842794265e-05 7.867500021766175974e-05 8.066826633742128197e-05 8.259736557918778070e-05 8.444968388276533609e-05 8.621167202722989004e-05 8.786880572571017026e-05 8.940554550035899719e-05 9.080529645258238062e-05 9.205036805247779200e-05 9.312193408042714711e-05 9.399999286291532935e-05 9.466332795380130727e-05 9.508946942147979316e-05 9.525465591154222249e-05 9.513379766366673873e-05 9.470044067047084192e-05 9.392673217490347818e-05 9.278338771137985622e-05 9.123965990421082327e-05 8.926330924490156636e-05 8.682057707751022037e-05 8.387616102842744385e-05 8.039319312355816191e-05 7.633322084195452153e-05 7.165619136028771605e-05 6.632043924722521005e-05 6.028267787058571659e-05 5.349799478311342057e-05 4.591985135470760294e-05 3.750008691993532341e-05 2.818892770951571605e-05 1.793500083321463833e-05 6.685353579046285095e-06 -5.614521710111883279e-06 -1.902065692657110146e-05 -3.359057140522295117e-05 -4.938322880700726086e-05 -6.645898744680827329e-05 -8.487954384528602347e-05 -1.047078692969506111e-04 -1.260081392612280278e-04 -1.488456553993559774e-04 -1.732867600977796739e-04 -1.993987433382079805e-04 -2.272497417957250031e-04 -2.569086300692804145e-04 -2.884449039734720372e-04 -3.219285558468326170e-04 -3.574299418597166661e-04 -3.950196413343621702e-04 -4.347683081207185914e-04 -4.767465141040376671e-04 -5.210245849541074274e-04 -5.676724282610428078e-04 -6.167593542388636468e-04 -6.683538892153940286e-04 -7.225235821652782045e-04 -7.793348045819603175e-04 -8.388525440241569519e-04 -9.011401917124976920e-04 -9.662593245925059967e-04 -1.034269482320663864e-03 -1.105227939670815193e-03 -1.179189474898441510e-03 -1.256206134640080498e-03 -1.336326995964297673e-03 -1.419597926228711006e-03 -1.506061341434659570e-03 -1.595755963806739413e-03 -1.688716579358450582e-03 -1.784973796237483744e-03 -1.884553804674180336e-03 -1.987478139384717297e-03 -2.093763445305626796e-03 -2.203421247558969096e-03 -2.316457726566897857e-03 -2.432873499250720519e-03 -2.552663407262467394e-03 -2.675816313206289161e-03 -2.802314905812525007e-03 -2.932135515028892574e-03 -3.065247937990598932e-03 -3.201615276824517839e-03 -3.341193789231291112e-03 -3.483932752773588604e-03 -3.629774343778655824e-03 -3.778653531738293894e-03 -3.930497990060116166e-03 -4.085228023989704096e-03 -4.242756516484482224e-03 -4.402988892776836874e-03 -4.565823104315927528e-03 -4.731149632725336132e-03 -4.898851514356856660e-03 -5.068804385959780300e-03 -5.240876551920179045e-03 -5.414929073455572103e-03 -5.590815880078262717e-03 -5.768383903564554965e-03 -5.947473234588374763e-03 -6.127917302096044447e-03 -6.309543075414785450e-03 -6.492171289001461357e-03 -6.675616689649769252e-03 -6.859688305884929435e-03 -7.044189739184462951e-03 -7.228919476572615022e-03 -7.413671224045133290e-03 -7.598234260190080136e-03 -7.782393809280531774e-03 -7.965931433026074079e-03 -8.148625440082867336e-03 -8.330251312337064520e-03 -8.510582146893664809e-03 -8.689389112623629660e-03 -8.866441920045937952e-03 -9.041509303249107773e-03 -9.214359512488876081e-03 -9.384760816035656386e-03 -9.552482009787250164e-03 -9.717292933109857381e-03 -9.878964989323398005e-03 -1.003727166920678412e-02 -1.019198907586433243e-02 -1.034289644926679116e-02 -1.048977668876008816e-02 -1.063241687182081216e-02 -1.077060876733123077e-02 -1.090414934164771719e-02 -1.103284125574438036e-02 -1.115649335172993854e-02 -1.127492112705894348e-02 -1.138794719478916119e-02 -1.149540172827523930e-02 -1.159712288873381882e-02 -1.169295723416789202e-02 -1.178276010819743341e-02 -1.186639600740929494e-02 -1.194373892591168648e-02 -1.201467267585707051e-02 -1.207909118278129544e-02 -1.213689875469646171e-02 -1.218801032396937128e-02 -1.223235166111646434e-02 -1.226985955974910399e-02 -1.230048199200975065e-02 -1.232417823394923832e-02 -1.234091896040754796e-02 -1.235068630907481570e-02 -1.235347391352496424e-02 -1.234928690513094861e-02 -1.233814188388766657e-02 -1.232006685828527723e-02 -1.229510115449170340e-02 -1.226329529521771183e-02 -1.222471084875074825e-02 -1.217942024875417507e-02 -1.212750658553575674e-02 -1.206906336959345273e-02 -1.200419426834649361e-02 -1.193301281705536412e-02 -1.185564210502526583e-02 -1.177221443827304245e-02 -1.168287097991771439e-02 -1.158776136962859880e-02 -1.148704332353288858e-02 -1.138088221604573180e-02 -1.126945064514006146e-02 -1.115292798262123956e-02 -1.103149991101137588e-02 -1.090535794868159256e-02 -1.077469896489589851e-02 -1.063972468644869447e-02 -1.050064119758870040e-02 -1.035765843492572266e-02 -1.021098967901275766e-02 -1.006085104428498973e-02 -9.907460969019368097e-03 -9.751039706953472733e-03 -9.591808822171020779e-03 -9.429990688823591122e-03 -9.265807997214291214e-03 -9.099483267719256710e-03 -8.931238373968048566e-03 -8.761294076643571030e-03 -8.589869569197505078e-03 -8.417182036707838641e-03 -8.243446229032194011e-03 -8.068874049333955509e-03 -7.893674158978647784e-03 -7.718051599716008702e-03 -7.542207433978610417e-03 -7.366338404042063748e-03 -7.190636610704608661e-03 -7.015289212055565889e-03 -6.840478142814174212e-03 -6.666379854631481090e-03 -6.493165077660453983e-03 -6.320998603612382714e-03 -6.150039090431900189e-03 -5.980438888639170308e-03 -5.812343889305507903e-03 -5.645893393549318053e-03 -5.481220003362210873e-03 -5.318449533501051762e-03 -5.157700944111254758e-03 -4.999086293679014074e-03 -4.842710711846933032e-03 -4.688672391567639923e-03 -4.537062600014409378e-03 -4.387965707616552774e-03 -4.241459234540035338e-03 -4.097613913891243013e-03 -3.956493770883542059e-03 -3.818156217172489694e-03 -3.682652159536460666e-03 -3.550026122054548289e-03 -3.420316380913463166e-03 -3.293555110959173800e-03 -3.169768543097459257e-03 -3.048977131640285502e-03 -2.931195730691530874e-03 -2.816433778666333800e-03 -2.704695490042873050e-03 -2.595980053453427350e-03 -2.490281835233293991e-03 -2.387590587560915485e-03 -2.287891660340537689e-03 -2.191166215999543806e-03 -2.097391446395993619e-03 -2.006540791057867014e-03 -1.918584156003474333e-03 -1.833488132422627856e-03 -1.751216214529908262e-03 -1.671729015934695891e-03 -1.594984483907274523e-03 -1.520938110955947446e-03 -1.449543143166681387e-03 -1.380750784794014096e-03 -1.314510398629477154e-03 -1.250769701711829584e-03 -1.189474955981137828e-03 -1.130571153516634220e-03 -1.074002196035755020e-03 -1.019711068368694355e-03 -9.676400056593268198e-04 -9.177306540788716417e-04 -8.699242248734742264e-04 -8.241616416005913531e-04 -7.803836804416429710e-04 -7.385311035098584068e-04 -6.985447851022484568e-04 -6.603658308734031710e-04 -6.239356899360895374e-04 -5.891962599193621307e-04 -5.560899850392260306e-04 -5.245599472595226286e-04 -4.945499506418405810e-04 -4.660045990027841204e-04 -4.388693670147964724e-04 -4.130906649031280162e-04 -3.886158969062268923e-04 -3.653935136800394120e-04 -3.433730588383819820e-04 -3.225052098316792161e-04 -3.027418133751174560e-04 -2.840359156445291383e-04 -2.663417874643005437e-04 -2.496149447162291268e-04 -2.338121642016432935e-04 -2.188914951913513863e-04 -2.048122668990332192e-04 -1.915350921137655643e-04 -1.790218672263966442e-04 -1.672357688826230234e-04 -1.561412474929003004e-04 -1.457040178257898346e-04 -1.358910469071338207e-04 -1.266705394425538098e-04 -1.180119209753089878e-04 -1.098858189855670358e-04 -1.022640421306929184e-04 -9.511955781932101639e-05 -8.842646830481110489e-05 -8.215998547621674100e-05 -7.629640451723604898e-05 -7.081307659574090016e-05
1.663770153413756643e-06 1.793616207196225448e-06 1.932602209141048562e-06 2.081286155686832917e-06 2.240253052094462722e-06 2.410115640372234556e-06 2.591515094403181752e-06 2.785121675800890598e-06 2.991635343499207617e-06 3.211786309537466645e-06 3.446335532934576847e-06 3.696075142953551470e-06 3.961828782442419208e-06 4.244451861299196972e-06 4.544831709446454786e-06 4.863887618017491979e-06 5.202570756750715317e-06 5.561863954862942302e-06 5.942781331926513673e-06 6.346367764512218061e-06 6.773698173578861558e-06 7.225876616795747236e-06 7.704035169175820584e-06 8.209332574578477880e-06 8.742952649813725549e-06 9.306102422246853600e-06 9.900009980968171649e-06 1.052592202075772871e-05 1.118510105724635931e-05 1.187882229085391494e-05 1.260837009627786683e-05 1.337503411351663443e-05 1.418010491564554257e-05 1.502486922782555155e-05 1.591060467132209219e-05 1.683857400564851093e-05 1.781001884133386884e-05 1.882615279525521381e-05 1.988815405997440967e-05 2.099715735809424937e-05 2.215424525229657147e-05 2.336043878146325413e-05 2.461668739311547393e-05 2.592385814234440792e-05 2.728272412746321317e-05 2.869395213279021784e-05 3.015808944928997695e-05 3.167554984426442947e-05 3.324659865190749222e-05 3.487133695732955033e-05 3.654968484763004074e-05 3.828136370476274003e-05 4.006587751630665868e-05 4.190249318184071622e-05 4.379021979443360215e-05 4.572778687880974186e-05 4.771362157005449569e-05 4.974582471928261108e-05 5.182214591552784252e-05 5.393995741622679724e-05 5.609622698207397125e-05 5.828748961573488392e-05 6.050981820790939076e-05 6.275879309857739668e-05 6.502947056589620275e-05 6.731635026020409108e-05 6.961334160588103265e-05 7.191372919946078374e-05 7.421013723834935633e-05 7.649449302081219419e-05 7.875798956451227398e-05 8.099104739783681941e-05 8.318327558551422704e-05 8.532343205759759450e-05 8.739938331875723673e-05 8.939806362297833238e-05 9.130543370716567495e-05 9.310643918582536111e-05 9.478496871786106024e-05 9.632381206561075237e-05 9.770461817548685847e-05 9.890785341896689048e-05 9.991276014216724367e-05 1.006973156817783947e-04 1.012381920147158360e-04 1.015107162183909325e-04 1.014888319279842667e-04 1.011450619864815619e-04 1.004504724924078587e-04 9.937463845917726495e-05 9.788561130863937185e-05 9.594988842973268053e-05 9.353238504106474492e-05 9.059640860367685180e-05 8.710363603710508714e-05 8.301409399814055822e-05 7.828614248720731092e-05 7.287646205211627910e-05 6.674004486286350688e-05 5.983018993418993221e-05 5.209850277466027179e-05 4.349489974197741577e-05 3.396761738407922575e-05 2.346322704418454851e-05 1.192665500527158653e-05 -6.987915545472083226e-07 -1.447139252973457784e-05 -2.945097651903868380e-05 -4.569887587056677049e-05 -6.327787489965981064e-05 -8.225215105068432817e-05 -1.026872087872375680e-04 -1.246498060103546019e-04 -1.482078728211289834e-04 -1.734304224627493786e-04 -2.003874542973500686e-04 -2.291498486951602624e-04 -2.597892537374268647e-04 -2.923779636601815148e-04 -3.269887889933602906e-04 -3.636949183788423931e-04 -4.025697720816996542e-04 -4.436868472412556618e-04 -4.871195549423145907e-04 -5.329410492221928284e-04 -5.812240481656780200e-04 -6.320406472778235165e-04 -6.854621253633530172e-04 -7.415587431811770979e-04 -8.003995351832605878e-04 -8.620520946882355299e-04 -9.265823528820100845e-04 -9.940543520796469787e-04 -1.064530013724958400e-03 -1.138068901646451187e-03 -1.214727981129952970e-03 -1.294561374409661323e-03 -1.377620113219906730e-03 -1.463951889089493445e-03 -1.553600802098971910e-03 -1.646607108858131078e-03 -1.743006970496297978e-03 -1.842832201491484282e-03 -1.946110020195482466e-03 -2.052862801941021317e-03 -2.163107835643013170e-03 -2.276857084829386757e-03 -2.394116954056995684e-03 -2.514888061685019785e-03 -2.639165019991413647e-03 -2.766936223627588891e-03 -2.898183647411910029e-03 -3.032882654464239512e-03 -3.171001815680664186e-03 -3.312502741540514044e-03 -3.457339927225819374e-03 -3.605460612016870778e-03 -3.756804653906544236e-03 -3.911304420349711632e-03 -4.068884696033637886e-03 -4.229462608519203581e-03 -4.392947572562524647e-03 -4.559241253881211528e-03 -4.728237553079342459e-03 -4.899822610390805466e-03 -5.073874831841253784e-03 -5.250264937365579400e-03 -5.428856031350099733e-03 -5.609503695996828805e-03 -5.792056107832052603e-03 -5.976354177602321432e-03 -6.162231713718976933e-03 -6.349515609327517282e-03 -6.538026052990275096e-03 -6.727576762881642275e-03 -6.917975244303130496e-03 -7.109023070232993805e-03 -7.300516184531148992e-03 -7.492245227325431724e-03 -7.683995882011162779e-03 -7.875549243201138833e-03 -8.066682204870181949e-03 -8.257167867846013087e-03 -8.446775965707723974e-03 -8.635273308065049766e-03 -8.822424240105904494e-03 -9.007991117217464816e-03 -9.191734793407142085e-03 -9.373415122175078606e-03 -9.552791468419663881e-03 -9.729623229892101627e-03 -9.903670366656137578e-03 -1.007469393695466578e-02 -1.024245663783668672e-02 -1.040672334885598543e-02 -1.056726167711789094e-02 -1.072384250192184169e-02 -1.087624051722640636e-02 -1.102423477014962717e-02 -1.116760919371095374e-02 -1.130615313202272022e-02 -1.143966185614767733e-02 -1.156793706885627347e-02 -1.169078739654155763e-02 -1.180802886658209247e-02 -1.191948536848293737e-02 -1.202498909717232556e-02 -1.212438097688624608e-02 -1.221751106413511596e-02 -1.230423892831549425e-02 -1.238443400860513369e-02 -1.245797594586140963e-02 -1.252475488833071360e-02 -1.258467177006956580e-02 -1.263763856107656333e-02 -1.268357848823705065e-02 -1.272242622628975625e-02 -1.275412805813520498e-02 -1.277864200391994227e-02 -1.279593791844709123e-02 -1.280599755658238734e-02 -1.280881460644514060e-02 -1.280439469029461506e-02 -1.279275533314360239e-02 -1.277392589925241580e-02 -1.274794749677661543e-02 -1.271487285096089236e-02 -1.267476614638841231e-02 -1.262770283890941002e-02 -1.257376943798411972e-02 -1.251306326028300830e-02 -1.244569215549076215e-02 -1.237177420535972260e-02 -1.229143739715245209e-02 -1.220481927270166203e-02 -1.211206655439862716e-02 -1.201333474949753226e-02 -1.190878773419353984e-02 -1.179859731899526344e-02 -1.168294279696877914e-02 -1.156201047647898578e-02 -1.143599320009577869e-02 -1.130508985136636363e-02 -1.116950485118132878e-02 -1.102944764548069445e-02 -1.088513218605727771e-02 -1.073677640621765149e-02 -1.058460169305720615e-02 -1.042883235809380534e-02 -1.026969510798561754e-02 -1.010741851703285572e-02 -9.942232503130013846e-03 -9.774367808795848822e-03 -9.604055488862622489e-03 -9.431526406354124800e-03 -9.257010738024941052e-03 -9.080737490970346160e-03 -8.902934031649205326e-03 -8.723825628589858272e-03 -8.543635009973175876e-03 -8.362581937207461819e-03 -8.180882795526978057e-03 -7.998750202560717115e-03 -7.816392635730388602e-03 -7.634014079247177127e-03 -7.451813691386473953e-03 -7.269985492628076862e-03 -7.088718075157965717e-03 -6.908194334135790531e-03 -6.728591221041167920e-03 -6.550079519321836720e-03 -6.372823642477552612e-03 -6.196981454626971329e-03 -6.022704113519279298e-03 -5.850135935870292084e-03 -5.679414284822638381e-03 -5.510669479253220600e-03 -5.344024724577880504e-03 -5.179596064633409588e-03 -5.017492354151405383e-03 -4.857815251276694467e-03 -4.700659229525383336e-03 -4.546111608524683149e-03 -4.394252602827710026e-03 -4.245155388052552353e-03 -4.098886183555252097e-03 -3.955504350811608373e-03 -3.815062506652564661e-03 -3.677606650472427588e-03 -3.543176304508247488e-03 -3.411804666272524184e-03 -3.283518772209330795e-03 -3.158339671636742774e-03 -3.036282610035004673e-03 -2.917357220740866754e-03 -2.801567724113298869e-03 -2.688913133244311658e-03 -2.579387465300952541e-03 -2.472979957599864137e-03 -2.369675287534704720e-03 -2.269453795498331539e-03 -2.172291709966061874e-03 -2.078161373933297331e-03 -1.987031471929990526e-03 -1.898867256865627122e-03 -1.813630775991530251e-03 -1.731281095301799317e-03 -1.651774521730274602e-03 -1.575064822537880407e-03 -1.501103441322650459e-03 -1.429839710123430351e-03 -1.361221057127123910e-03 -1.295193209528878011e-03 -1.231700391133688875e-03 -1.170685514327294814e-03 -1.112090366083004879e-03 -1.055855787709447657e-03 -1.001921848082086130e-03 -9.502280101381363258e-04 -9.007132904506039237e-04 -8.533164117321200915e-04 -8.079759481529396811e-04 -7.646304633901269184e-04 -7.232186413559935686e-04 -6.836794095836616625e-04 -6.459520552758383615e-04 -6.099763340495751402e-04 -5.756925714349277407e-04 -5.430417572088713091e-04 -5.119656326676829674e-04 -4.824067709612001563e-04 -4.543086506308533401e-04 -4.276157225102999657e-04 -4.022734701626820911e-04 -3.782284640421631865e-04 -3.554284095794704094e-04 -3.338221894016164099e-04 -3.133598999050045517e-04 -2.939928824086183155e-04 -2.756737491201387931e-04 -2.583564041526004965e-04 -2.419960598326647205e-04 -2.265492485438824852e-04 -2.119738303493765084e-04 -1.982289966383987082e-04 -1.852752700401987971e-04 -1.730745008466468200e-04 -1.615898601822245086e-04 -1.507858301563039564e-04 -1.406281912282332362e-04 -1.310840070106679054e-04 -1.221216067308771470e-04 -1.137105655635596286e-04 -1.058216830419757108e-04 -9.842695974711290134e-05 -9.149957246714878465e-05 -8.501384801172134399e-05 -7.894523585756001507e-05 -7.327027979387023692e-05
1.737571659342974543e-06 1.873400750617371717e-06 2.018809294606146614e-06 2.174383571253392979e-06 2.340738353571210210e-06 2.518517685966825636e-06 2.708395629123709485e-06 2.911076964689700644e-06 3.127297852480210025e-06 3.357826432335293353e-06 3.603463362174747736e-06 3.865042283175714883e-06 4.143430202353618551e-06 4.439527782157935008e-06 4.754269526002723366e-06 5.088623847935222285e-06 5.443593013908318137e-06 5.820212941362257380e-06 6.219552843041258829e-06 6.642714700171466056e-06 7.090832549309871078e-06 7.565071566342049884e-06 8.066626930260828600e-06 8.596722448501338797e-06 9.156608924742323054e-06 9.747562249213139986e-06 1.037088119067285316e-05 1.102788486835454646e-05 1.171990988130278968e-05 1.244830707167325463e-05 1.321443789772033693e-05 1.401967039137360808e-05 1.486537467450376124e-05 1.575291800720757154e-05 1.668365934070893897e-05 1.765894334677868240e-05 1.868009389493793755e-05 1.974840694812324827e-05 2.086514284697245494e-05 2.203151795244750593e-05 2.324869561614354926e-05 2.451777644736302469e-05 2.583978784586408984e-05 2.721567276912719466e-05 2.864627770305033384e-05 3.013233980516972908e-05 3.167447318984193950e-05 3.327315432530890486e-05 3.492870651322256136e-05 3.664128342203775519e-05 3.841085164670067780e-05 4.023717226828163137e-05 4.211978138863728741e-05 4.405796961684336756e-05 4.605076048604038024e-05 4.809688778147806694e-05 5.019477176295154066e-05 5.234249426750436104e-05 5.453777268123069467e-05 5.677793277227164906e-05 5.905988038065474854e-05 6.138007196450168481e-05 6.373448400631814815e-05 6.611858128760667844e-05 6.852728404489211590e-05 7.095493402545029779e-05 7.339525946656251824e-05 7.584133902800730884e-05 7.828556471372420124e-05 8.071960382515999547e-05 8.313435999572129644e-05 8.551993336300715495e-05 8.786557994307388339e-05 9.015967027887990043e-05 9.238964744326372790e-05 9.454198448529978866e-05 9.660214141765125168e-05 9.855452185154787396e-05 1.003824293952847798e-04 1.020680239415784824e-04 1.035922779787505665e-04 1.049349330704776482e-04 1.060744566587197373e-04 1.069879993543731912e-04 1.076513528901580164e-04 1.080389089201903852e-04 1.081236188605390759e-04 1.078769549748220076e-04 1.072688729184341949e-04 1.062677759643281157e-04 1.048404811422700474e-04 1.029521875321419010e-04 1.005664469600697167e-04 9.764513735385641543e-05 9.414843902133329190e-05 9.003481412172019199e-05 8.526098960582169329e-05 7.978194390585279915e-05 7.355089765974831724e-05 6.651930875790923198e-05 5.863687200243297443e-05 4.985152366981097276e-05 4.010945126785541836e-05 2.935510877612656708e-05 1.753123765627095671e-05 4.578893914449389153e-06 -9.562518507687592373e-06 -2.495520774431752437e-05 -4.166294715873212345e-05 -5.975102138882433696e-05 -7.928616504721756452e-05 -1.003364938524730450e-04 -1.229714279835864357e-04 -1.472616074675095477e-04 -1.732787994289288879e-04 -2.010957970526942298e-04 -2.307863101324480115e-04 -2.624248471039380276e-04 -2.960865884882248229e-04 -3.318472516985686944e-04 -3.697829471950910560e-04 -4.099700260032674171e-04 -4.524849186459953872e-04 -4.974039655741283516e-04 -5.448032392170602855e-04 -5.947583578129898765e-04 -6.473442912177333058e-04 -7.026351589314505305e-04 -7.607040206239670116e-04 -8.216226594817172164e-04 -8.854613587421382480e-04 -9.522886718248786339e-04 -1.022171186512818748e-03 -1.095173283679772881e-03 -1.171356891105515899e-03 -1.250781232962134247e-03 -1.333502575598662782e-03 -1.419573970293098401e-03 -1.509044993681875248e-03 -1.601961486616925411e-03 -1.698365292238640262e-03 -1.798293994089706022e-03 -1.901780655129417345e-03 -2.008853558540255827e-03 -2.119535951248501925e-03 -2.233845791107515362e-03 -2.351795498716453825e-03 -2.473391714867950991e-03 -2.598635064635531049e-03 -2.727519929125229309e-03 -2.860034225925465849e-03 -2.996159199294879186e-03 -3.135869221129126624e-03 -3.279131603744436622e-03 -3.425906425508026213e-03 -3.576146370332961445e-03 -3.729796582037665526e-03 -3.886794534548220197e-03 -4.047069918894117407e-03 -4.210544547916101471e-03 -4.377132279567338621e-03 -4.546738959646851388e-03 -4.719262384757023227e-03 -4.894592286224564576e-03 -5.072610335667657698e-03 -5.253190172830093582e-03 -5.436197456237180231e-03 -5.621489937157771871e-03 -5.808917557281972552e-03 -5.998322570445838511e-03 -6.189539688652119682e-03 -6.382396252550857213e-03 -6.576712426455313953e-03 -6.772301417877601981e-03 -6.968969721475365767e-03 -7.166517387205660616e-03 -7.364738312385658153e-03 -7.563420557262405010e-03 -7.762346683595542848e-03 -7.961294115658993503e-03 -8.160035522969488406e-03 -8.358339223953056840e-03 -8.555969609664886358e-03 -8.752687586584114929e-03 -8.948251037413774284e-03 -9.142415298727193246e-03 -9.334933654217031362e-03 -9.525557842221385116e-03 -9.714038576124014307e-03 -9.900126076153054760e-03 -1.008357061103509755e-02 -1.026412304789920543e-02 -1.044153540876970911e-02 -1.061556143193624971e-02 -1.078595713644681618e-02 -1.095248138793279702e-02 -1.111489646394618787e-02 -1.127296861696740898e-02 -1.142646863322792188e-02 -1.157517238548593473e-02 -1.171886137789492424e-02 -1.185732328111446104e-02 -1.199035245583072659e-02 -1.211775046287962530e-02 -1.223932655819954737e-02 -1.235489817088227839e-02 -1.246429136264036973e-02 -1.256734126706604386e-02 -1.266389250712169831e-02 -1.275379958937335190e-02 -1.283692727355720091e-02 -1.291315091615435028e-02 -1.298235678673996529e-02 -1.304444235597013516e-02 -1.309931655417174122e-02 -1.314689999960789481e-02 -1.318712519560266347e-02 -1.321993669582407528e-02 -1.324529123714279083e-02 -1.326315783960490234e-02 -1.327351787318063053e-02 -1.327636509107538339e-02 -1.327170562951528708e-02 -1.325955797404548310e-02 -1.323995289250492514e-02 -1.321293333496654024e-02 -1.317855430105473527e-02 -1.313688267517363652e-02 -1.308799703029802503e-02 -1.303198740109431063e-02 -1.296895502725059837e-02 -1.289901206800217644e-02 -1.282228128894148667e-02 -1.273889572229886316e-02 -1.264899830197205137e-02 -1.255274147466824315e-02 -1.245028678860122737e-02 -1.234180446125897682e-02 -1.222747292782204800e-02 -1.210747837187119320e-02 -1.198201424007306476e-02 -1.185128074257552587e-02 -1.171548434087910269e-02 -1.157483722497785680e-02 -1.142955678158215013e-02 -1.127986505524674991e-02 -1.112598820423065654e-02 -1.096815595291069159e-02 -1.080660104255805332e-02 -1.064155868226733873e-02 -1.047326600180015915e-02 -1.030196150807092224e-02 -1.012788454696147630e-02 -9.951274772103040761e-03 -9.772371622210429196e-03 -9.591413808493433682e-03 -9.408638813605109050e-03 -9.224282403516701270e-03 -9.038578153633758730e-03 -8.851756990389243393e-03 -8.664046749466745509e-03 -8.475671751720849356e-03 -8.286852397773219678e-03 -8.097804782172006097e-03 -7.908740327909341214e-03 -7.719865441997911595e-03 -7.531381192712454688e-03 -7.343483009007221660e-03 -7.156360402525037238e-03 -6.970196712519222126e-03 -6.785168873916265150e-03 -6.601447208654647250e-03 -6.419195240345538546e-03 -6.238569532212450558e-03 -6.059719548181839201e-03 -5.882787536913957303e-03 -5.707908438483737419e-03 -5.535209813345948020e-03 -5.364811793146493507e-03 -5.196827052873790632e-03 -5.031360803780252772e-03 -4.868510806444327488e-03 -4.708367403288759787e-03 -4.551013569820205364e-03 -4.396524983809882263e-03 -4.244970111594193775e-03 -4.096410310638122845e-03 -3.950899947473443356e-03 -3.808486530097186882e-03 -3.669210853894584387e-03 -3.533107160133872049e-03 -3.400203306068152673e-03 -3.270520945672143742e-03 -3.144075720038220969e-03 -3.020877456457347985e-03 -2.900930375215647963e-03 -2.784233303146267310e-03 -2.670779892989153404e-03 -2.560558847627431023e-03 -2.453554148288672292e-03 -2.349745285822013932e-03 -2.249107494187365698e-03 -2.151611985321124493e-03 -2.057226184573073078e-03 -1.965913965941659246e-03 -1.877635886369191046e-03 -1.792349418394399577e-03 -1.710009180497236046e-03 -1.630567164509137950e-03 -1.553972959501467464e-03 -1.480173971604815909e-03 -1.409115639252382212e-03 -1.340741643381460199e-03 -1.274994112167752297e-03 -1.211813819907928613e-03 -1.151140379706170735e-03 -1.092912429660090846e-03 -1.037067812280712768e-03 -9.835437469192730934e-04 -9.322769950110360243e-04 -8.832040179824697437e-04 -8.362611277030879402e-04 -7.913846293970207323e-04 -7.485109569615587977e-04 -7.075768006707517212e-04 -6.685192272713604911e-04 -6.312757925060658070e-04 -5.957846461248559027e-04 -5.619846294697660978e-04 -5.298153657407512649e-04 -4.992173430713406921e-04 -4.701319905618651061e-04 -4.425017474355130969e-04 -4.162701254981962507e-04 -3.913817650972674410e-04 -3.677824847866056446e-04 -3.454193249163505734e-04 -3.242405853749000819e-04 -3.041958577184795715e-04 -2.852360519299373108e-04 -2.673134180533008868e-04 -2.503815629541873223e-04 -2.343954624584979095e-04 -2.193114691228743374e-04 -2.050873158903989454e-04 -1.916821158839094685e-04 -1.790563585872181071e-04 -1.671719026615513834e-04 -1.559919656406671365e-04 -1.454811107435252291e-04 -1.356052310380865709e-04 -1.263315311838913676e-04 -1.176285069746050844e-04 -1.094659228947473146e-04 -1.018147878974452557e-04 -9.464732960231143086e-05 -8.793696710450627950e-05 -8.165828257777762056e-05 -7.578699184580539323e-05
1.812924293916871415e-06 1.954881870004203189e-06 2.106870657552456772e-06 2.269506127233091110e-06 2.443433783310829349e-06 2.629329994950846713e-06 2.827902793473270267e-06 3.039892628527712798e-06 3.266073075591156795e-06 3.507251486596453767e-06 3.764269574876779964e-06 4.038003924963424983e-06 4.329366417099966876e-06 4.639304555636908105e-06 4.968801689745869536e-06 5.318877114143853094e-06 5.690586036745493123e-06 6.085019399366378953e-06 6.503303536784365396e-06 6.946599658629444519e-06 7.416103137719108816e-06 7.913042587584843100e-06 8.438678711051701779e-06 8.994302900836436085e-06 9.581235572224311824e-06 1.020082420697495499e-05 1.085444108669379787e-05 1.154348069299360982e-05 1.226935675086553704e-05 1.303349889078129199e-05 1.383734890416711368e-05 1.468235656602803723e-05 1.556997499766490630e-05 1.650165554162139300e-05 1.747884212023284486e-05 1.850296504842536806e-05 1.957543427074566749e-05 2.069763199199239179e-05 2.187090467027807446e-05 2.309655434088853760e-05 2.437582923892600946e-05 2.570991368844222807e-05 2.709991722558958453e-05 2.854686292325744770e-05 3.005167488472745618e-05 3.161516487408300201e-05 3.323801805146290819e-05 3.492077778175997496e-05 3.666382948605397885e-05 3.846738350593818399e-05 4.033145695196781161e-05 4.225585450873787867e-05 4.424014817059982319e-05 4.628365588376097579e-05 4.838541907249901828e-05 5.054417902946449395e-05 5.275835215256336125e-05 5.502600401371137865e-05 5.734482224784818338e-05 5.971208825400311831e-05 6.212464770391875517e-05 6.457887985778982035e-05 6.707066569104424636e-05 6.959535484082484151e-05 7.214773138588803636e-05 7.472197847906668355e-05 7.731164185721889695e-05 7.990959225972379108e-05 8.250798679308234769e-05 8.509822928604118028e-05 8.767092968686447229e-05 9.021586256193747373e-05 9.272192476279315205e-05 9.517709233687696863e-05 9.756837676592066582e-05 9.988178062464648154e-05 1.021022527616549690e-04 1.042136431137556765e-04 1.061986572746264105e-04 1.080388109485390044e-04 1.097143844299114748e-04 1.112043772596139034e-04 1.124864632192337701e-04 1.135369458348440316e-04 1.143307145721838116e-04 1.148412019154900453e-04 1.150403415324810984e-04 1.148985277381093400e-04 1.143845764796305058e-04 1.134656880752182883e-04 1.121074119477078954e-04 1.102736136040215762e-04 1.079264441193561420e-04 1.050263123931871991e-04 1.015318604515472807e-04 9.739994207672768387e-05 9.258560505150256140e-05 8.704207731009372222e-05 8.072075729226876970e-05 7.357120880016393069e-05 6.554116065953516975e-05 5.657651148807614537e-05 4.662133987315137795e-05 3.561792025969531903e-05 2.350674484597815080e-05 1.022655178050193864e-05 -4.285640052751715605e-06 -2.009448938112808405e-05 -3.726628375184623011e-05 -5.586888334299059278e-05 -7.597165713045138033e-05 -9.764541117891420430e-05 -1.209623088414768727e-04 -1.459957826707944948e-04 -1.728204378649406646e-04 -2.015119470933154780e-04 -2.321469365720236263e-04 -2.648028632841602659e-04 -2.995578832682911814e-04 -3.364907109282069819e-04 -3.756804693485602149e-04 -4.172065316343222209e-04 -4.611483533270583496e-04 -5.075852959875831434e-04 -5.565964420728109971e-04 -6.082604012741057477e-04 -6.626551085253562946e-04 -7.198576139310762945e-04 -7.799438649077842373e-04 -8.429884808759601725e-04 -9.090645208844137359e-04 -9.782432445940296602e-04 -1.050593867093338810e-03 -1.126183308063809490e-03 -1.205075935858310231e-03 -1.287333307101161221e-03 -1.373013902462809528e-03 -1.462172859305870031e-03 -1.554861701941831096e-03 -1.651128070279233142e-03 -1.751015447683672548e-03 -1.854562888908110017e-03 -1.961804748987667612e-03 -2.072770414026506476e-03 -2.187484034835439177e-03 -2.305964264406550231e-03 -2.428224000236198308e-03 -2.554270132529038936e-03 -2.684103299333517791e-03 -2.817717649673335059e-03 -2.955100615749114892e-03 -3.096232695290219473e-03 -3.241087245137805155e-03 -3.389630287136614212e-03 -3.541820327404902446e-03 -3.697608190038547196e-03 -3.856936866287262889e-03 -4.019741380217578194e-03 -4.185948671848515289e-03 -4.355477498712518290e-03 -4.528238356754898594e-03 -4.704133421441175460e-03 -4.883056509892321276e-03 -5.064893064813396836e-03 -5.249520160921923063e-03 -5.436806534517943552e-03 -5.626612636768906286e-03 -5.818790711209173919e-03 -6.013184895876192218e-03 -6.209631350423921829e-03 -6.407958408468575860e-03 -6.607986755333077056e-03 -6.809529631264792104e-03 -7.012393060106507023e-03 -7.216376103303840349e-03 -7.421271139033416842e-03 -7.626864166135977931e-03 -7.832935132437313791e-03 -8.039258286937966957e-03 -8.245602555250895055e-03 -8.451731937564687866e-03 -8.657405928309259285e-03 -8.862379956601960929e-03 -9.066405846454472089e-03 -9.269232295626416221e-03 -9.470605371919306112e-03 -9.670269025616278630e-03 -9.867965616688515601e-03 -1.006343645530903379e-02 -1.025642235413936482e-02 -1.044666419078481984e-02 -1.063390347874976910e-02 -1.081788294516651538e-02 -1.099834711351976337e-02 -1.117504288954424344e-02 -1.134772014843563222e-02 -1.151613232148500192e-02 -1.168003698022499794e-02 -1.183919641616153033e-02 -1.199337821415885803e-02 -1.214235581754793958e-02 -1.228590908303837936e-02 -1.242382482353312709e-02 -1.255589733697218616e-02 -1.268192891936703245e-02 -1.280173036023116682e-02 -1.291512141866394368e-02 -1.302193127840429662e-02 -1.312199898023855976e-02 -1.321517383022102060e-02 -1.330131578224773119e-02 -1.338029579361265341e-02 -1.345199615227003591e-02 -1.351631077462767810e-02 -1.357314547280211517e-02 -1.362241819037794156e-02 -1.366405920582921228e-02 -1.369801130288043380e-02 -1.372422990720774914e-02 -1.374268318900665961e-02 -1.375335213108038954e-02 -1.375623056223273903e-02 -1.375132515587945518e-02 -1.373865539392296262e-02 -1.371825349606574200e-02 -1.369016431486696009e-02 -1.365444519697494967e-02 -1.361116581109376306e-02 -1.356040794336499725e-02 -1.350226526096558188e-02 -1.343684304483793585e-02 -1.336425789257995878e-02 -1.328463739262871098e-02 -1.319811977097221263e-02 -1.310485351171866708e-02 -1.300499695294109886e-02 -1.289871785929693968e-02 -1.278619297299709960e-02 -1.266760754476633534e-02 -1.254315484649661840e-02 -1.241303566734711962e-02 -1.227745779508841555e-02 -1.213663548452438394e-02 -1.199078891485290052e-02 -1.184014363784567647e-02 -1.168493001873889200e-02 -1.152538267172890582e-02 -1.136173989196240068e-02 -1.119424308589683781e-02 -1.102313620188623625e-02 -1.084866516281860448e-02 -1.067107730259534044e-02 -1.049062080819996960e-02 -1.030754416905367218e-02 -1.012209563529894822e-02 -9.934522686590518264e-03 -9.745071512904657229e-03 -9.553986508805211927e-03 -9.361509782526788656e-03 -9.167880681153327965e-03 -8.973335333084664703e-03 -8.778106208894232571e-03 -8.582421701589173710e-03 -8.386505727189680695e-03 -8.190577346448181875e-03 -7.994850408431532912e-03 -7.799533216590825123e-03 -7.604828217844977409e-03 -7.410931715105488655e-03 -7.218033603571806685e-03 -7.026317131029953186e-03 -6.835958682291420896e-03 -6.647127587816095348e-03 -6.459985956471493707e-03 -6.274688532292256767e-03 -6.091382575018271066e-03 -5.910207764107514028e-03 -5.731296125841485109e-03 -5.554771983066210915e-03 -5.380751927041534273e-03 -5.209344810805324223e-03 -5.040651763397581420e-03 -4.874766224232888329e-03 -4.711773996857303998e-03 -4.551753321279066247e-03 -4.394774964020150762e-03 -4.240902324998689805e-03 -4.090191560320421971e-03 -3.942691720029986059e-03 -3.798444899851051958e-03 -3.657486405927023055e-03 -3.519844931561563403e-03 -3.385542744950745687e-03 -3.254595886895245496e-03 -3.127014377482402550e-03 -3.002802430733426085e-03 -2.881958676220480221e-03 -2.764476386671884268e-03 -2.650343710600511909e-03 -2.539543909010886970e-03 -2.432055595264103007e-03 -2.327852977206002795e-03 -2.226906100693373195e-03 -2.129181093684360138e-03 -2.034640410093078305e-03 -1.943243072644115213e-03 -1.854944913999874130e-03 -1.769698815472530535e-03 -1.687454942672254833e-03 -1.608160977484239139e-03 -1.531762345808567859e-03 -1.458202440539037347e-03 -1.387422839299245906e-03 -1.319363516496594672e-03 -1.253963049296918843e-03 -1.191158817164279272e-03 -1.130887194651595748e-03 -1.073083737168386512e-03 -1.017683359491463636e-03 -9.646205068230724600e-04 -9.138293182384912318e-04 -8.652437824012642427e-04 -8.187978854591882990e-04 -7.744257510674924056e-04 -7.320617725175656470e-04 -6.916407369798018229e-04 -6.530979418977024640e-04 -6.163693035972949482e-04 -5.813914582009889823e-04 -5.481018549583728180e-04 -5.164388421280328122e-04 -4.863417455642472190e-04 -4.577509401804572367e-04 -4.306079144776448191e-04 -4.048553283402998534e-04 -3.804370643154808009e-04 -3.572982726016170406e-04 -3.353854099833019752e-04 -3.146462729562575001e-04 -2.950300252931618785e-04 -2.764872203060698931e-04 -2.589698180647715840e-04 -2.424311978328261405e-04 -2.268261659840532297e-04 -2.121109596622219764e-04 -1.982432464454984410e-04 -1.851821202750151434e-04 -1.728880939038137906e-04 -1.613230881183869093e-04 -1.504504179802652788e-04 -1.402347763295838830e-04 -1.306422147863909168e-04 -1.216401224787570838e-04 -1.131972027194879862e-04 -1.052834478455916132e-04 -9.787011242661506532e-05 -9.092968503961900741e-05 -8.443585879998521460e-05 -7.836350082846896942e-05
1.889699177156978253e-06 2.037922373715751899e-06 2.196640353575901954e-06 2.366498669685188520e-06 2.548174505480353830e-06 2.742377561823131388e-06 2.949850909324261606e-06 3.171371798741867255e-06 3.407752421544868236e-06 3.659840612109256693e-06 3.928520482364211598e-06 4.214712979027861699e-06 4.519376352867221199e-06 4.843506528685353254e-06 5.188137363981461779e-06 5.554340783445638161e-06 5.943226775642890750e-06 6.355943237409115675e-06 6.793675650628269152e-06 7.257646575185668615e-06 7.749114940998525256e-06 8.269375121115071794e-06 8.819755766948462263e-06 9.401618385773955180e-06 1.001635563967282543e-05 1.066538934415305534e-05 1.135016814372306410e-05 1.207216484074093672e-05 1.283287335291478318e-05 1.363380527389271659e-05 1.447648601045898098e-05 1.536245046895337474e-05 1.629323826265607298e-05 1.727038841104016318e-05 1.829543350099431098e-05 1.936989327936220961e-05 2.049526764544990360e-05 2.167302901151369176e-05 2.290461399867894625e-05 2.419141443525485454e-05 2.553476762401911431e-05 2.693594584474983821e-05 2.839614505810199175e-05 2.991647277686117090e-05 3.149793507068020129e-05 3.314142267061641583e-05 3.484769614015979284e-05 3.661737007997985011e-05 3.845089633433648491e-05 4.034854616801685320e-05 4.231039138377399542e-05 4.433628435158470162e-05 4.642583692261393810e-05 4.857839820258676411e-05 5.079303116134688582e-05 5.306848805772437620e-05 5.540318466146600725e-05 5.779517325690748967e-05 6.024211441629963982e-05 6.274124753425703617e-05 6.528936011867633878e-05 6.788275583769852581e-05 7.051722132685429390e-05 7.318799176546573440e-05 7.588971523665916964e-05 7.861641589100869156e-05 8.136145593985292547e-05 8.411749651073467486e-05 8.687645740418536891e-05 8.962947579823055913e-05 9.236686395450613798e-05 9.507806598775918870e-05 9.775161376873839521e-05 1.003750820390630568e-04 1.029350428255621506e-04 1.054170192508026229e-04 1.078054388460393846e-04 1.100835864826055861e-04 1.122335570477976945e-04 1.142362080015622448e-04 1.160711119607189422e-04 1.177165094680435674e-04 1.191492621142287666e-04 1.203448061914856246e-04 1.212771070683461437e-04 1.219186144859563613e-04 1.222402189868182845e-04 1.222112096974668554e-04 1.217992336968665363e-04 1.209702572123845044e-04 1.196885288949021140e-04 1.179165454339422344e-04 1.156150197825246955e-04 1.127428522697537252e-04 1.092571048867778394e-04 1.051129790387310870e-04 1.002637970613785541e-04 9.466098780650048774e-05 8.825407660434630552e-05 8.099067991475304793e-05 7.281650498070315648e-05 6.367535479898751502e-05 5.350913872231041844e-05 4.225788900542664598e-05 2.985978360471586417e-05 1.625117553586915599e-05 1.366629088060764691e-06 -1.486103681503183650e-05 -3.250069782672433336e-05 -5.162286569220658761e-05 -7.229962181107090196e-05 -9.460454260698200092e-05 -1.186126164811973985e-04 -1.444001521457535017e-04 -1.720446781533158326e-04 -2.016248334637429744e-04 -2.332202489125740578e-04 -2.669114194737177981e-04 -3.027795672376678432e-04 -3.409064950575807365e-04 -3.813744308483854768e-04 -4.242658625588128455e-04 -4.696633638726990540e-04 -5.176494107339956602e-04 -5.683061888296855879e-04 -6.217153922059269217e-04 -6.779580132352830846e-04 -7.371141241966114137e-04 -7.992626507739343262e-04 -8.644811378263051165e-04 -9.328455078269927685e-04 -1.004429812417243113e-03 -1.079305977567060308e-03 -1.157543542882676340e-03 -1.239209395647699729e-03 -1.324367500231580673e-03 -1.413078623545351541e-03 -1.505400057269930389e-03 -1.601385337626466156e-03 -1.701083963501148809e-03 -1.804541113778026715e-03 -1.911797364772750002e-03 -2.022888408697161213e-03 -2.137844774119385637e-03 -2.256691549415882486e-03 -2.379448110240831808e-03 -2.506127852063831738e-03 -2.636737928849030351e-03 -2.771278998966984937e-03 -2.909744979445031288e-03 -3.052122809671843455e-03 -3.198392225677614605e-03 -3.348525546112184753e-03 -3.502487471039655506e-03 -3.660234894659250386e-03 -3.821716733048196538e-03 -3.986873768003293059e-03 -4.155638508033481296e-03 -4.327935067525722629e-03 -4.503679065071439572e-03 -4.682777541900018728e-03 -4.865128901319798124e-03 -5.050622870015709920e-03 -5.239140481995783333e-03 -5.430554085917239232e-03 -5.624727376455641338e-03 -5.821515450309230205e-03 -6.020764887353969447e-03 -6.222313857384116111e-03 -6.425992252788367658e-03 -6.631621847422690050e-03 -6.839016481848800288e-03 -7.047982275011840936e-03 -7.258317862332415785e-03 -7.469814660087798625e-03 -7.682257155854265752e-03 -7.895423224678654525e-03 -8.109084470541991566e-03 -8.323006592572387841e-03 -8.536949775358675108e-03 -8.750669102610840813e-03 -8.963914993309148385e-03 -9.176433659380910449e-03 -9.387967583842898173e-03 -9.598256018249469099e-03 -9.807035498190910805e-03 -1.001404037549503447e-02 -1.021900336569775761e-02 -1.042165610926511742e-02 -1.062172974497167625e-02 -1.081895549376786503e-02 -1.101306525140259562e-02 -1.120379218800756325e-02 -1.139087135279663772e-02 -1.157404028198775157e-02 -1.175303960801649811e-02 -1.192761366807955879e-02 -1.209751111002402985e-02 -1.226248549358377113e-02 -1.242229588495834605e-02 -1.257670744273250291e-02 -1.272549199314532489e-02 -1.286842859273817745e-02 -1.300530407643901015e-02 -1.313591358917773171e-02 -1.326006109917303964e-02 -1.337755989108519068e-02 -1.348823303729120363e-02 -1.359191384560935571e-02 -1.368844628187744841e-02 -1.377768536587458022e-02 -1.385949753916821021e-02 -1.393376100356697941e-02 -1.400036602896456012e-02 -1.405921522947030898e-02 -1.411022380683796609e-02 -1.415331976032402350e-02 -1.418844406223141764e-02 -1.421555079852208740e-02 -1.423460727401230398e-02 -1.424559408179750832e-02 -1.424850513668778941e-02 -1.424334767257027894e-02 -1.423014220375036325e-02 -1.420892245045884961e-02 -1.417973522884639730e-02 -1.414264030591893921e-02 -1.409771021999827942e-02 -1.404503006741917963e-02 -1.398469725629819700e-02 -1.391682122832921427e-02 -1.384152314967568992e-02 -1.375893557213960991e-02 -1.366920206589129078e-02 -1.357247682514227220e-02 -1.346892424823513748e-02 -1.335871849370843037e-02 -1.324204301397236341e-02 -1.311909006830028028e-02 -1.299006021690269318e-02 -1.285516179790433325e-02 -1.271461038908957425e-02 -1.256862825631891237e-02 -1.241744379054693370e-02 -1.226129093539233758e-02 -1.210040860722151959e-02 -1.193504010970988100e-02 -1.176543254483942980e-02 -1.159183622227700355e-02 -1.141450406905543738e-02 -1.123369104145005050e-02 -1.104965354090492111e-02 -1.086264883581899640e-02 -1.067293449094971688e-02 -1.048076780613351432e-02 -1.028640526595786357e-02 -1.009010200194876590e-02 -9.892111268761931420e-03 -9.692683935784773136e-03 -9.492067995471335437e-03 -9.290508089642917494e-03 -9.088245054894561123e-03 -8.885515488152195829e-03 -8.682551333327065760e-03 -8.479579489914446794e-03 -8.276821444282529347e-03 -8.074492924295047572e-03 -7.872803577809388276e-03 -7.671956675489310061e-03 -7.472148838270019876e-03 -7.273569789713121847e-03 -7.076402133389647284e-03 -6.880821155333096718e-03 -6.686994651509486041e-03 -6.495082780159971460e-03 -6.305237938783098996e-03 -6.117604665438531111e-03 -5.932319563973228495e-03 -5.749511252693486479e-03 -5.569300335933619582e-03 -5.391799397903871381e-03 -5.217113018136187649e-03 -5.045337807788224764e-03 -4.876562466011936589e-03 -4.710867855544636530e-03 -4.548327096637004401e-03 -4.389005678394154730e-03 -4.232961586573109024e-03 -4.080245446851915418e-03 -3.930900682563122535e-03 -3.784963685866769324e-03 -3.642464001325137687e-03 -3.503424520834081367e-03 -3.367861688862376635e-03 -3.235785716952154899e-03 -3.107200806439317734e-03 -2.982105378362752673e-03 -2.860492309545335614e-03 -2.742349173847292727e-03 -2.627658487613785884e-03 -2.516397958363164947e-03 -2.408540735789758795e-03 -2.304055664185518382e-03 -2.202907535417507248e-03 -2.105057341633357042e-03 -2.010462526903868379e-03 -1.919077237050567913e-03 -1.830852566946414295e-03 -1.745736804619126437e-03 -1.663675671529052944e-03 -1.584612558436562834e-03 -1.508488756317457116e-03 -1.435243681828798608e-03 -1.364815096871272847e-03 -1.297139321837892595e-03 -1.232151442182128926e-03 -1.169785507981179916e-03 -1.109974726212154114e-03 -1.052651645499861179e-03 -9.977483331350131893e-04 -9.451965442003804323e-04 -8.949278826799474769e-04 -8.468739544622395444e-04 -8.009665121834892666e-04 -7.571375918892992492e-04 -7.153196415247553694e-04 -6.754456412924544646e-04 -6.374492159457541187e-04 -6.012647391104717276e-04 -5.668274297524183297e-04 -5.340734409304517989e-04 -5.029399409951576527e-04 -4.733651874119085344e-04 -4.452885934038117209e-04 -4.186507876250640308e-04 -3.933936670884658664e-04 -3.694604435823382904e-04 -3.467956838219725195e-04 -3.253453435889085144e-04 -3.050567961180421510e-04 -2.858788549977126468e-04 -2.677617918516395838e-04 -2.506573490739987062e-04 -2.345187478899735502e-04 -2.193006920140306236e-04 -2.049593671769104318e-04 -1.914524367900126292e-04 -1.787390340125951467e-04 -1.667797504830117919e-04 -1.555366219702240317e-04 -1.449731111960961228e-04 -1.350540880725609747e-04 -1.257458075907777223e-04 -1.170158855918684371e-04 -1.088332726408791450e-04 -1.011682262172677280e-04 -9.399228142656495806e-05 -8.727822042896411726e-05 -8.100004077148424209e-05
1.967747490017053660e-06 2.122363674950941808e-06 2.287949492472671602e-06 2.465181448505014769e-06 2.654769332608288777e-06 2.857457163261499715e-06 3.074024098026715085e-06 3.305285300989876554e-06 3.552092759249490102e-06 3.815336039572909893e-06 4.095942975660383064e-06 4.394880275748755707e-06 4.713154039549326140e-06 5.051810172750464957e-06 5.411934686522681639e-06 5.794653868645249926e-06 6.201134312028945412e-06 6.632582785540204104e-06 7.090245931138982187e-06 7.575409770429391497e-06 8.089399002786765264e-06 8.633576076274560490e-06 9.209340011595997419e-06 9.818124958346848317e-06 1.046139846184565201e-05 1.114065941782275314e-05 1.185743569125194503e-05 1.261328137461077808e-05 1.340977365986743223e-05 1.424850929751147850e-05 1.513110061498293490e-05 1.605917106591413986e-05 1.703435028068486253e-05 1.805826858791367501e-05 1.913255097567294918e-05 2.025881046042654816e-05 2.143864083096165695e-05 2.267360873392092755e-05 2.396524506695385005e-05 2.531503564500123022e-05 2.672441110481629659e-05 2.819473601252108641e-05 2.972729713880625801e-05 3.132329086631876065e-05 3.298380969385796089e-05 3.470982780222497022e-05 3.650218564695899113e-05 3.836157354375816213e-05 4.028851421313543502e-05 4.228334425181385151e-05 4.434619449953653813e-05 4.647696927136394285e-05 4.867532442717443315e-05 5.094064425197969643e-05 5.327201712283565486e-05 5.566820994057814924e-05 5.812764130736115261e-05 6.064835343402817116e-05 6.322798276472572834e-05 6.586372930987604343e-05 6.855232468267869579e-05 7.128999883871758891e-05 7.407244552301644688e-05 7.689478643403209912e-05 7.975153411958217013e-05 8.263655362561618924e-05 8.554302292501463328e-05 8.846339216028602551e-05 9.138934174109045194e-05 9.431173934497259954e-05 9.722059587752579642e-05 1.001050204564153884e-04 1.029531744922739710e-04 1.057522249484204322e-04 1.084882968706281055e-04 1.111464252877787987e-04 1.137105065941474574e-04 1.161632495342458519e-04 1.184861259216152610e-04 1.206593212336048320e-04 1.226616852350564512e-04 1.244706827948054292e-04 1.260623450700479754e-04 1.274112212448007633e-04 1.284903310199028248e-04 1.292711180631643639e-04 1.297234046393625081e-04 1.298153476507149409e-04 1.295133963291733559e-04 1.287822518323275349e-04 1.275848290047960475e-04 1.258822205766379674e-04 1.236336640794975556e-04 1.207965117697793324e-04 1.173262038560653913e-04 1.131762453352063488e-04 1.082981867478369740e-04 1.026416091695445554e-04 9.615411375836323141e-05 8.878131618259916180e-05 8.046684625520876977e-05 7.115235310185699744e-05 6.077751618934271183e-05 4.928006253926008225e-05 3.659579044832967244e-05 2.265860003193304745e-05 7.400530900697607425e-06 -9.248192728371134805e-06 -2.735910919488969591e-05 -4.700545855297068830e-05 -6.826211345865439584e-05 -9.120550153753341927e-05 -1.159135190011230431e-04 -1.424654353005105206e-04 -1.709417886278455107e-04 -2.014242721003120778e-04 -2.339956104874178593e-04 -2.687394273706259114e-04 -3.057401026546309811e-04 -3.450826203818483512e-04 -3.868524068358846716e-04 -4.311351589558734456e-04 -4.780166631215174936e-04 -5.275826044082939942e-04 -5.799183664536469544e-04 -6.351088221177238376e-04 -6.932381151665066403e-04 -7.543894332505674243e-04 -8.186447724991923174e-04 -8.860846940971919220e-04 -9.567880732596588389e-04 -1.030831841068878887e-03 -1.108290719686419890e-03 -1.189236951502650741e-03 -1.273740022834849014e-03 -1.361866382833666449e-03 -1.453679158305663539e-03 -1.549237865206661274e-03 -1.648598117606519609e-03 -1.751811334970439227e-03 -1.858924448644498802e-03 -1.969979608473900780e-03 -2.085013890520812617e-03 -2.204059006884450007e-03 -2.327141018659128081e-03 -2.454280053095767022e-03 -2.585490026058788124e-03 -2.720778370893164790e-03 -2.860145774835120679e-03 -3.003585924114758263e-03 -3.151085258909007598e-03 -3.302622739309076048e-03 -3.458169623467278759e-03 -3.617689259083959469e-03 -3.781136889385918690e-03 -3.948459474732989548e-03 -4.119595530969346817e-03 -4.294474985610622145e-03 -4.473019052926506881e-03 -4.655140128941956390e-03 -4.840741707337448130e-03 -5.029718317180865636e-03 -5.221955483369996286e-03 -5.417329710605430643e-03 -5.615708491649436945e-03 -5.816950340556639731e-03 -6.020904851487785328e-03 -6.227412783638485577e-03 -6.436306172730645037e-03 -6.647408469426351572e-03 -6.860534704931381227e-03 -7.075491683959890185e-03 -7.292078205132564162e-03 -7.510085308778504179e-03 -7.729296552006662685e-03 -7.949488310806145791e-03 -8.170430108826598134e-03 -8.391884972380962704e-03 -8.613609811102998504e-03 -8.835355823582503876e-03 -9.056868927191749630e-03 -9.277890211208632623e-03 -9.498156412235416596e-03 -9.717400410807231284e-03 -9.935351747983130546e-03 -1.015173716061341588e-02 -1.036628113388243094e-02 -1.057870646963532564e-02 -1.078873486891155156e-02 -1.099608752702741638e-02 -1.120048573947522719e-02 -1.140165151683822549e-02 -1.159930820685869772e-02 -1.179318112174180741e-02 -1.198299816873055895e-02 -1.216849048194776003e-02 -1.234939305346929514e-02 -1.252544536157013805e-02 -1.269639199406973756e-02 -1.286198326469787170e-02 -1.302197582040486544e-02 -1.317613323755225871e-02 -1.332422660494091138e-02 -1.346603509166351825e-02 -1.360134649780746392e-02 -1.372995778608157580e-02 -1.385167559249685792e-02 -1.396631671429600027e-02 -1.407370857339964448e-02 -1.417368965371835349e-02 -1.426610991076786988e-02 -1.435083115212100295e-02 -1.442772738733210346e-02 -1.449668514607906078e-02 -1.455760376338244635e-02 -1.461039563088157960e-02 -1.465498641327203297e-02 -1.469131522913813548e-02 -1.471933479554650599e-02 -1.473901153590218178e-02 -1.475032565070647124e-02 -1.475327115099524765e-02 -1.474785585437636201e-02 -1.473410134372567931e-02 -1.471204288874121933e-02 -1.468172933069397494e-02 -1.464322293085133439e-02 -1.459659918318386915e-02 -1.454194659209824894e-02 -1.447936641606703198e-02 -1.440897237815027751e-02 -1.433089034452277033e-02 -1.424525797223455577e-02 -1.415222432754008677e-02 -1.405194947623285978e-02 -1.394460404751690294e-02 -1.383036877303366746e-02 -1.370943400274296856e-02 -1.358199919942797151e-02 -1.344827241365813449e-02 -1.330846974109907085e-02 -1.316281476410475527e-02 -1.301153797956544102e-02 -1.285487621501358452e-02 -1.269307203500995469e-02 -1.252637313984367347e-02 -1.235503175858187509e-02 -1.217930403849883277e-02 -1.199944943289904184e-02 -1.181573008932585919e-02 -1.162841024011564486e-02 -1.143775559721808138e-02 -1.124403275315666653e-02 -1.104750858994904550e-02 -1.084844969774608446e-02 -1.064712180488120927e-02 -1.044378922094802223e-02 -1.023871429444559236e-02 -1.003215688644653984e-02 -9.824373861654640827e-03 -9.615618598126185121e-03 -9.406140516832908402e-03 -9.196184632145621915e-03 -8.985991124215657322e-03 -8.775794934128118563e-03 -8.565825382595808335e-03 -8.356305812856981013e-03 -8.147453258334304282e-03 -7.939478135506094006e-03 -7.732583962336027177e-03 -7.526967102503505543e-03 -7.322816535574218876e-03 -7.120313653150514219e-03 -6.919632080943184660e-03 -6.720937526611418279e-03 -6.524387653126233200e-03 -6.330131977324492294e-03 -6.138311793236883758e-03 -5.949060119693191061e-03 -5.762501671633023237e-03 -5.578752854479572358e-03 -5.397921780868100185e-03 -5.220108308960558739e-03 -5.045404101521901857e-03 -4.873892704883843463e-03 -4.705649646876768413e-03 -4.540742552771225883e-03 -4.379231278236444223e-03 -4.221168058294559253e-03 -4.066597671226048621e-03 -3.915557616363775188e-03 -3.768078304700083099e-03 -3.624183261223618696e-03 -3.483889337899403766e-03 -3.347206936207495782e-03 -3.214140238161757555e-03 -3.084687444740713894e-03 -2.958841020677331624e-03 -2.836587944572831633e-03 -2.717909963321957483e-03 -2.602783849862606077e-03 -2.491181663291300221e-03 -2.383071010417653346e-03 -2.278415307864854918e-03 -2.177174043859767850e-03 -2.079303038894596972e-03 -1.984754704482293280e-03 -1.893478299269633035e-03 -1.805420181814810024e-03 -1.720524059380312484e-03 -1.638731232136589290e-03 -1.559980832217000698e-03 -1.484210057110142483e-03 -1.411354396920821595e-03 -1.341347855076319324e-03 -1.274123162099341598e-03 -1.209611982113163557e-03 -1.147745111788132932e-03 -1.088452671480930273e-03 -1.031664288359593210e-03 -9.773092713473263259e-04 -9.253167777570020600e-04 -8.756159715255563449e-04 -8.281361729931989088e-04 -7.828070002064968762e-04 -7.395585017566943219e-04 -6.983212811952012496e-04 -6.590266130969198600e-04 -6.216065508688938196e-04 -5.859940264266966063e-04 -5.521229418840539836e-04 -5.199282534222233240e-04 -4.893460475249774297e-04 -4.603136097822638629e-04 -4.327694864811475238e-04 -4.066535392162638003e-04 -3.819069927638663931e-04 -3.584724764737228148e-04 -3.362940594415336206e-04 -3.153172797314231549e-04 -2.954891679233380658e-04 -2.767582652640073696e-04 -2.590746367025468394e-04 -2.423898790928661554e-04 -2.266571248448745999e-04 -2.118310413051606249e-04 -1.978678261453739617e-04 -1.847251990331454650e-04 -1.723623898559815233e-04 -1.607401237634020969e-04 -1.498206032866070841e-04 -1.395674877883007188e-04 -1.299458704880574671e-04 -1.209222533007958846e-04 -1.124645197176830328e-04 -1.045419059501389371e-04 -9.712497054863341846e-05 -9.018556269874726191e-05 -8.369678938753112379e-05
2.046898933571051070e-06 2.208024136535394031e-06 2.380604460987731262e-06 2.565348210058082317e-06 2.762998679569084199e-06 2.974335164443500652e-06 3.200173929551263078e-06 3.441369137090899715e-06 3.698813721949923062e-06 3.973440205808930850e-06 4.266221440043356835e-06 4.578171266737305982e-06 4.910345086353569858e-06 5.263840319804900407e-06 5.639796751844107670e-06 6.039396741834086974e-06 6.463865287076953824e-06 6.914469922972266329e-06 7.392520443341961273e-06 7.899368423303836261e-06 8.436406526099033803e-06 9.005067574284434387e-06 9.606823364690210429e-06 1.024318320551787974e-05 1.091569215292186731e-05 1.162592892337540493e-05 1.237550345708052708e-05 1.316605410663873759e-05 1.399924442416564486e-05 1.487675951900938664e-05 1.580030195722514173e-05 1.677158717297709583e-05 1.779233836108323329e-05 1.886428081900237079e-05 1.998913570568987445e-05 2.116861318392409191e-05 2.240440491194783398e-05 2.369817584957179416e-05 2.505155534327616101e-05 2.646612745431782500e-05 2.794342049342370081e-05 2.948489572533173370e-05 3.109193520624368843e-05 3.276582871718718799e-05 3.450775975636568985e-05 3.631879055380852621e-05 3.819984607204107263e-05 4.015169695708578276e-05 4.217494140488739393e-05 4.426998590925908462e-05 4.643702485866238613e-05 4.867601895059913927e-05 5.098667239410564756e-05 5.336840887282126247e-05 5.582034624336540407e-05 5.834126994631701814e-05 6.092960510995338132e-05 6.358338733009755162e-05 6.630023211294328522e-05 6.907730297159742506e-05 7.191127817130801945e-05 7.479831612294224699e-05 7.773401942924832873e-05 8.071339759380249728e-05 8.373082840828821507e-05 8.678001803991174708e-05 8.985395984730592069e-05 9.294489196024083918e-05 9.604425366581230417e-05 9.914264065155557596e-05 1.022297591640871847e-04 1.052943791504383118e-04 1.083242864581794308e-04 1.113062341797436250e-04 1.142258932360212798e-04 1.170678023042992727e-04 1.198153172059324503e-04 1.224505598797470511e-04 1.249543670780419097e-04 1.273062389331611698e-04 1.294842875539061649e-04 1.314651858225122873e-04 1.332241165744838278e-04 1.347347223552188412e-04 1.359690559590034345e-04 1.368975319675790102e-04 1.374888795169900086e-04 1.377100965327915068e-04 1.375264056848209257e-04 1.369012123235860499e-04 1.357960646707845006e-04 1.341706165465113526e-04 1.319825929252100671e-04 1.291877586213297175e-04 1.257398904138631759e-04 1.215907529263954723e-04 1.166900785858364831e-04 1.109855519886817276e-04 1.044227990081892667e-04 9.694538097932450501e-05 8.849479430054791197e-05 7.901047579242945294e-05 6.842981415256248375e-05 5.668816784428984141e-05 4.371888975316111283e-05 2.945335893983535083e-05 1.382101981118233260e-05 -3.250570977432324683e-06 -2.183568958634364478e-05 -4.201038173250203935e-05 -6.385239083194697678e-05 -8.744107728527210008e-05 -1.128573286662552973e-04 -1.401834605946142027e-04 -1.695031080968586058e-04 -2.009011072842499177e-04 -2.344633672041870551e-04 -2.702767317507149929e-04 -3.084288315513294444e-04 -3.490079257808787437e-04 -3.921027338889321225e-04 -4.378022572645589878e-04 -4.861955909019818889e-04 -5.373717251717128555e-04 -5.914193378448399235e-04 -6.484265765625601887e-04 -7.084808319890605922e-04 -7.716685019330440497e-04 -8.380747467715335668e-04 -9.077832365589379171e-04 -9.808758902543077488e-04 -1.057432607550346914e-03 -1.137530993838621520e-03 -1.221246078896319432e-03 -1.308650029930885205e-03 -1.399811859669061569e-03 -1.494797130226758596e-03 -1.593667653544930196e-03 -1.696481189224089857e-03 -1.803291140636331408e-03 -1.914146250237735514e-03 -2.029090295046411668e-03 -2.148161783291030989e-03 -2.271393653271810368e-03 -2.398812975510058315e-03 -2.530440659293163586e-03 -2.666291164749147371e-03 -2.806372221608538931e-03 -2.950684555830436658e-03 -3.099221625284929397e-03 -3.251969365694230060e-03 -3.408905948040742099e-03 -3.570001548650776450e-03 -3.735218133158074195e-03 -3.904509255541391884e-03 -4.077819873414944424e-03 -4.255086180729325540e-03 -4.436235459013877433e-03 -4.621185948258662440e-03 -4.809846738496017376e-03 -5.002117683097094883e-03 -5.197889334748987886e-03 -5.397042905022098394e-03 -5.599450248375786691e-03 -5.804973871383557055e-03 -6.013466967886366837e-03 -6.224773480705115755e-03 -6.438728190460875703e-03 -6.655156831963819630e-03 -6.873876238540455735e-03 -7.094694514572562859e-03 -7.317411236421788624e-03 -7.541817681810973270e-03 -7.767697087627093572e-03 -7.994824936002481452e-03 -8.222969268420312131e-03 -8.451891027478234536e-03 -8.681344425831016842e-03 -8.911077341719001940e-03 -9.140831740375849473e-03 -9.370344120495312581e-03 -9.599345984825209677e-03 -9.827564333845786523e-03 -1.005472218138176235e-02 -1.028053909089175939e-02 -1.050473173107671285e-02 -1.072701444935071635e-02 -1.094709986162411587e-02 -1.116469945675980895e-02 -1.137952421398067022e-02 -1.159128523142872666e-02 -1.179969436400605913e-02 -1.200446486856372730e-02 -1.220531205444836363e-02 -1.240195393736773927e-02 -1.259411189449564233e-02 -1.278151131870443671e-02 -1.296388226979004223e-02 -1.314096012053921764e-02 -1.331248619548370572e-02 -1.347820840018911469e-02 -1.363788183893927496e-02 -1.379126941869919867e-02 -1.393814243727091971e-02 -1.407828115359751296e-02 -1.421147533822025508e-02 -1.433752480195285908e-02 -1.445623990090420113e-02 -1.456744201605724570e-02 -1.467096400569600084e-02 -1.476665062906463814e-02 -1.485435893974258043e-02 -1.493395864732579084e-02 -1.500533244611794610e-02 -1.506837630965420297e-02 -1.512299975000501277e-02 -1.516912604093704174e-02 -1.520669240414204357e-02 -1.523565015788211005e-02 -1.525596482754017560e-02 -1.526761621770753204e-02 -1.527059844558459854e-02 -1.526491993561649579e-02 -1.525060337543076260e-02 -1.522768563328971703e-02 -1.519621763741406742e-02 -1.515626421767645067e-02 -1.510790391030356755e-02 -1.505122872636171019e-02 -1.498634388493363945e-02 -1.491336751202254618e-02 -1.483243030634239998e-02 -1.474367517327134121e-02 -1.464725682835634965e-02 -1.454334137186217256e-02 -1.443210583595517897e-02 -1.431373770620297456e-02 -1.418843441915300374e-02 -1.405640283782724417e-02 -1.391785870703581354e-02 -1.377302609046897677e-02 -1.362213679157492190e-02 -1.346542976026959479e-02 -1.330315048755432647e-02 -1.313555039013750148e-02 -1.296288618716777592e-02 -1.278541927118838697e-02 -1.260341507541524152e-02 -1.241714243942569629e-02 -1.222687297532032251e-02 -1.203288043638734393e-02 -1.183544009025801549e-02 -1.163482809849280403e-02 -1.143132090448145850e-02 -1.122519463147693408e-02 -1.101672449251301332e-02 -1.080618421387912788e-02 -1.059384547374403809e-02 -1.037997735743274863e-02 -1.016484583076911891e-02 -9.948713232800636061e-03 -9.731837789121859997e-03 -9.514473146910689197e-03 -9.296867932685753608e-03 -9.079265333686355882e-03 -8.861902703667439915e-03 -8.645011193792590670e-03 -8.428815409198214467e-03 -8.213533091692350185e-03 -7.999374828942550086e-03 -7.786543790399789826e-03 -7.575235490099044289e-03 -7.365637576373789373e-03 -7.157929648420127862e-03 -6.952283099548278548e-03 -6.748860986864443218e-03 -6.547817927034855177e-03 -6.349300017697367439e-03 -6.153444784002981560e-03 -5.960381149692199447e-03 -5.770229432038078907e-03 -5.583101359919855240e-03 -5.399100114228670352e-03 -5.218320389749416151e-03 -5.040848477611211548e-03 -4.866762367352677095e-03 -4.696131867607576151e-03 -4.529018744381533082e-03 -4.365476875860858745e-03 -4.205552422670725231e-03 -4.049284012481483078e-03 -3.896702937848437950e-03 -3.747833366162927130e-03 -3.602692560589092728e-03 -3.461291110863038822e-03 -3.323633172837521521e-03 -3.189716715666420215e-03 -3.059533775538620434e-03 -2.933070714890202886e-03 -2.810308486046918935e-03 -2.691222898275570305e-03 -2.575784887252520385e-03 -2.463960785990567618e-03 -2.355712596300527876e-03 -2.250998259901852358e-03 -2.149771928336437210e-03 -2.051984230881435684e-03 -1.957582539700268229e-03 -1.866511231515432427e-03 -1.778711945132362224e-03 -1.694123834189752934e-03 -1.612683814558617560e-03 -1.534326805859336429e-03 -1.458985966612972923e-03 -1.386592922589913179e-03 -1.317077987965345216e-03 -1.250370378936746995e-03 -1.186398419503654870e-03 -1.125089739153793417e-03 -1.066371462242602470e-03 -1.010170388894690010e-03 -9.564131672958624177e-04 -9.050264572830220679e-04 -8.559370851761397697e-04 -8.090721898317783161e-04 -7.643593599310835726e-04 -7.217267625466909468e-04 -6.811032630627565426e-04 -6.424185365499635991e-04 -6.056031707231633848e-04 -5.705887606330764007e-04 -5.373079952652676586e-04 -5.056947362394710816e-04 -4.756840888201799788e-04 -4.472124654653924125e-04 -4.202176421544706760e-04 -3.946388077482786355e-04 -3.704166066452317554e-04 -3.474931750055593486e-04 -3.258121708231361577e-04 -3.053187981296730355e-04 -2.859598256199370183e-04 -2.676835999891710900e-04 -2.504400542749080755e-04 -2.341807114952112014e-04 -2.188586838739182397e-04 -2.044286679409364628e-04 -1.908469357920544100e-04 -1.780713227881729774e-04 -1.660612119684667129e-04 -1.547775154457638560e-04 -1.441826530455252858e-04 -1.342405284422727577e-04 -1.249165030392033451e-04 -1.161773678281813614e-04 -1.079913134583199049e-04 -1.003278987320567830e-04 -9.315801773808158410e-05 -8.645386582067957711e-05
2.126960112930775989e-06 2.294697335034502188e-06 2.474385059136243648e-06 2.666764197263710225e-06 2.872612418503608708e-06 3.092745219377521603e-06 3.328016958282864159e-06 3.579321845789395870e-06 3.847594881903243512e-06 4.133812730700102734e-06 4.438994521987798926e-06 4.764202568885291787e-06 5.110542989401287376e-06 5.479166219260821300e-06 5.871267402363652556e-06 6.288086644363932182e-06 6.730909113938904394e-06 7.201064975364858671e-06 7.699929135043931451e-06 8.228920783627403026e-06 8.789502714359840536e-06 9.383180397230869995e-06 1.001150078746310784e-05 1.067605084579615468e-05 1.137845574694566376e-05 1.212037675152918900e-05 1.290350871566145878e-05 1.372957721133194738e-05 1.460033522959878580e-05 1.551755943756162479e-05 1.648304595902601487e-05 1.749860564774380705e-05 1.856605882111810648e-05 1.968722942130248822e-05 2.086393856971241473e-05 2.209799748010695758e-05 2.339119969460379275e-05 2.474531260626743143e-05 2.616206823126667673e-05 2.764315319304962832e-05 2.919019788053617227e-05 3.080476474199525283e-05 3.248833567606871948e-05 3.424229848133285921e-05 3.606793232587433211e-05 3.796639219859939806e-05 3.993869230442440943e-05 4.198568836610756274e-05 4.410805879630272494e-05 4.630628470446077868e-05 4.858062870447449376e-05 5.093111249049140651e-05 5.335749315010603522e-05 5.585923818620798877e-05 5.843549922112927105e-05 6.108508435939363182e-05 6.380642918836786125e-05 6.659756639943656138e-05 6.945609401599661453e-05 7.237914221860336874e-05 7.536333876200790999e-05 7.840477298361601586e-05 8.149895840808588326e-05 8.464079395836572996e-05 8.782452378947196484e-05 9.104369576771666357e-05 9.429111862492202823e-05 9.755881782441339144e-05 1.008379901832457917e-04 1.041189573032169440e-04 1.073911178717167569e-04 1.106428989023738028e-04 1.138617059947712564e-04 1.170338727021932282e-04 1.201446091064186034e-04 1.231779497090020091e-04 1.261167007592049597e-04 1.289423871497890337e-04 1.316351990231909492e-04 1.341739382421515241e-04 1.365359648906198432e-04 1.386971439826732407e-04 1.406317925692235783e-04 1.423126274443680436e-04 1.437107136653735604e-04 1.447954141123457316e-04 1.455343403255886800e-04 1.458933048704893890e-04 1.458362754913010949e-04 1.453253313264627616e-04 1.443206214689676781e-04 1.427803261656920147e-04 1.406606209594632906e-04 1.379156440868741233e-04 1.344974674533580550e-04 1.303560715147521112e-04 1.254393244013673981e-04 1.196929656263989012e-04 1.130605947252344510e-04 1.054836651757555879e-04 9.690148395198800758e-05 8.725121706436170591e-05 7.646790143925894304e-05 6.448446348843118927e-05 5.123174471507031640e-05 3.663853469787492229e-05 2.063161178713170986e-05 3.135791837664044651e-06 -1.592601470762117135e-05 -3.663273708299098069e-05 -5.906506952860050581e-05 -8.330538741460309995e-05 -1.094376539121753736e-04 -1.375473169845848644e-04 -1.677211964954428711e-04 -2.000473612573665412e-04 -2.346149958726831061e-04 -2.715142572484179236e-04 -3.108361207005536000e-04 -3.526722155975442127e-04 -3.971146505300780002e-04 -4.442558280331569687e-04 -4.941882489276486819e-04 -5.470043063912834614e-04 -6.027960699137762182e-04 -6.616550593369963963e-04 -7.236720092288334832e-04 -7.889366238885322635e-04 -8.575373233314104865e-04 -9.295609806521598021e-04 -1.005092651217787559e-03 -1.084215294193832842e-03 -1.167009486960277325e-03 -1.253553133026464109e-03 -1.343921164107110587e-03 -1.438185237073726997e-03 -1.536413426547371570e-03 -1.638669913949275785e-03 -1.745014673875062983e-03 -1.855503158706142729e-03 -1.970185982417549820e-03 -2.089108604585225310e-03 -2.212311015636856618e-03 -2.339827424428690163e-03 -2.471685949266085817e-03 -2.607908313517268931e-03 -2.748509546998040721e-03 -2.893497694329252162e-03 -3.042873531488840544e-03 -3.196630291795606559e-03 -3.354753402572525911e-03 -3.517220233743047209e-03 -3.683999859614314060e-03 -3.855052835096140981e-03 -4.030330987594208172e-03 -4.209777225799466414e-03 -4.393325366573810377e-03 -4.580899981103933594e-03 -4.772416261461094773e-03 -4.967779908664728822e-03 -5.166887043301235209e-03 -5.369624139697500020e-03 -5.575867984590268667e-03 -5.785485661168546928e-03 -5.998334559296525891e-03 -6.214262412649025971e-03 -6.433107363410850432e-03 -6.654698055105532674e-03 -6.878853754028154896e-03 -7.105384499661744450e-03 -7.334091284356964238e-03 -7.564766262451573173e-03 -7.797192988899127181e-03 -8.031146687366329945e-03 -8.266394547646133129e-03 -8.502696052118660641e-03 -8.739803330875976772e-03 -8.977461545009305863e-03 -9.215409297439159167e-03 -9.453379070551232860e-03 -9.691097689783260971e-03 -9.928286812191995658e-03 -1.016466343891505274e-02 -1.039994045033011162e-02 -1.063382716260497830e-02 -1.086602990422605788e-02 -1.109625261099150308e-02 -1.132419743785820568e-02 -1.154956538593997738e-02 -1.177205694286859693e-02 -1.199137273464929467e-02 -1.220721418706953269e-02 -1.241928419465410452e-02 -1.262728779510129996e-02 -1.283093284708491412e-02 -1.302993070926521980e-02 -1.322399691831862081e-02 -1.341285186377223076e-02 -1.359622145741425439e-02 -1.377383779504596714e-02 -1.394543980834507015e-02 -1.411077390462385679e-02 -1.426959459228921770e-02 -1.442166508984429885e-02 -1.456675791631442327e-02 -1.470465546103188331e-02 -1.483515053077563359e-02 -1.495804687233232878e-02 -1.507315966862435123e-02 -1.518031600663840783e-02 -1.527935531548384185e-02 -1.537012977301369099e-02 -1.545250467955200727e-02 -1.552635879738883951e-02 -1.559158465482780344e-02 -1.564808881370074317e-02 -1.569579209939845482e-02 -1.573462979260520020e-02 -1.576455178206754085e-02 -1.578552267787363891e-02 -1.579752188486723344e-02 -1.580054363597035993e-02 -1.579459698533944648e-02 -1.577970576143050349e-02 -1.575590848019935847e-02 -1.572325821881231586e-02 -1.568182245038962641e-02 -1.563168284044906195e-02 -1.557293500585787277e-02 -1.550568823723899418e-02 -1.543006518590987752e-02 -1.534620151655968941e-02 -1.525424552699237643e-02 -1.515435773637807335e-02 -1.504671044356375997e-02 -1.493148725709493065e-02 -1.480888259869298819e-02 -1.467910118201832571e-02 -1.454235746862497618e-02 -1.439887510308062411e-02 -1.424888632928396522e-02 -1.409263139006075929e-02 -1.393035791215965942e-02 -1.376232027879918142e-02 -1.358877899193800844e-02 -1.341000002645200903e-02 -1.322625417840316009e-02 -1.303781640957810649e-02 -1.284496519045721583e-02 -1.264798184374941147e-02 -1.244714989059362426e-02 -1.224275440148474801e-02 -1.203508135393123284e-02 -1.182441699879268823e-02 -1.161104723717987057e-02 -1.139525700972673916e-02 -1.117732969996480287e-02 -1.095754655344518061e-02 -1.073618611416290655e-02 -1.051352367974289596e-02 -1.028983077674720283e-02 -1.006537465735970679e-02 -9.840417818598002492e-03 -9.615217545092794374e-03 -9.390025476364161419e-03 -9.165087199411309227e-03 -8.940641867318735100e-03 -8.716921844468476788e-03 -8.494152378833875333e-03 -8.272551301718016406e-03 -8.052328755188293066e-03 -7.833686947348835958e-03 -7.616819935485378765e-03 -7.401913437012156045e-03 -7.189144668049069799e-03 -6.978682209359445519e-03 -6.770685899284348622e-03 -6.565306753220112937e-03 -6.362686909099962186e-03 -6.162959598260589478e-03 -5.966249140999068182e-03 -5.772670966055287560e-03 -5.582331653190789923e-03 -5.395328997975464003e-03 -5.211752097840502244e-03 -5.031681458408220758e-03 -4.855189119067528612e-03 -4.682338796727928722e-03 -4.513186046654476917e-03 -4.347778439261646213e-03 -4.186155751725131359e-03 -4.028350173257032839e-03 -3.874386522882027235e-03 -3.724282478549116766e-03 -3.578048816415767362e-03 -3.435689659148397340e-03 -3.297202732094583252e-03 -3.162579626198690121e-03 -3.031806066552502395e-03 -2.904862185496632620e-03 -2.781722799216130269e-03 -2.662357686804502337e-03 -2.546731870804605936e-03 -2.434805898271426381e-03 -2.326536121441041393e-03 -2.221874977131465569e-03 -2.120771264044268682e-03 -2.023170417180782891e-03 -1.929014778632799241e-03 -1.838243864054873045e-03 -1.750794624173299162e-03 -1.666601700735197058e-03 -1.585597676349951744e-03 -1.507713317723804233e-03 -1.432877811836904712e-03 -1.361018994660194567e-03 -1.292063572056697781e-03 -1.225937332558502298e-03 -1.162565351756030506e-03 -1.101872188080604744e-03 -1.043782069804245110e-03 -9.882190731221043248e-04 -9.351072912229202536e-04 -8.843709942909965330e-04 -8.359347804196826364e-04 -7.897237174508990251e-04 -7.456634757878002505e-04 -7.036804522584220491e-04 -6.637018851367241633e-04 -6.256559604540495433e-04 -5.894719097586062799e-04 -5.550800995030007873e-04 -5.224121122604143824e-04 -4.914008199883493746e-04 -4.619804495753858354e-04 -4.340866409208665950e-04 -4.076564978100074101e-04 -3.826286318576938624e-04 -3.589431998031604757e-04 -3.365419344449641038e-04 -3.153681695112595280e-04 -2.953668587643306200e-04 -2.764845896408790011e-04 -2.586695917305827726e-04 -2.418717403952152459e-04 -2.260425558290908175e-04 -2.111351978589110488e-04 -1.971044567773772092e-04 -1.839067405001551287e-04 -1.715000583301771087e-04 -1.598440016067939314e-04 -1.488997215101192000e-04 -1.386299042830833135e-04 -1.289987441253109173e-04 -1.199719140040588606e-04 -1.115165346181514058e-04 -1.036011417412076649e-04 -9.619565216054904388e-05 -8.927132841805199661e-05
2.207712844563607736e-06 2.382150242802576804e-06 2.569042548645415454e-06 2.769164055612410162e-06 2.983327633094716981e-06 3.212385863597487733e-06 3.457232143750843820e-06 3.718801740569759928e-06 3.998072793736065470e-06 4.296067253934550875e-06 4.613851746501450353e-06 4.952538348836301250e-06 5.313285269189262151e-06 5.697297413564172543e-06 6.105826826575288429e-06 6.540172991161229799e-06 7.001682971097694640e-06 7.491751379258274659e-06 8.011820153555306162e-06 8.563378121449714966e-06 9.147960332852958802e-06 9.767147140158701312e-06 1.042256300303859474e-05 1.111587499451772123e-05 1.184879098371812551e-05 1.262305746952136412e-05 1.344045703826405459e-05 1.430280541744168040e-05 1.521194809626799188e-05 1.616975648281907500e-05 1.717812356639304960e-05 1.823895905264256290e-05 1.935418393799646119e-05 2.052572448888514831e-05 2.175550559033159525e-05 2.304544342757077540e-05 2.439743746353062763e-05 2.581336167425058172e-05 2.729505500364123118e-05 2.884431099841697779e-05 3.046286658356289805e-05 3.215238993835025868e-05 3.391446743270018613e-05 3.575058958361801258e-05 3.766213599151192851e-05 3.965035921646076406e-05 4.171636755494098999e-05 4.386110667816192892e-05 4.608534009401494489e-05 4.838962839572810590e-05 5.077430726164581284e-05 5.323946417214296559e-05 5.578491381154934529e-05 5.841017212511116611e-05 6.111442900348254363e-05 6.389651957001583546e-05 6.675489404924042104e-05 6.968758619838413045e-05 7.269218028761926685e-05 7.576577661892291548e-05 7.890495557803496943e-05 8.210574021898784432e-05 8.536355738608527395e-05 8.867319738403198041e-05 9.202877221315662614e-05 9.542367239335323320e-05 9.885052240747797098e-05 1.023011348024875135e-04 1.057664629945969834e-04 1.092365528331566221e-04 1.127004929868006080e-04 1.161463642246960396e-04 1.195611876754143965e-04 1.229308721560301663e-04 1.262401606745217129e-04 1.294725762193903141e-04 1.326103669615761086e-04 1.356344510052415176e-04 1.385243608357565690e-04 1.412581876252382170e-04 1.438125255682104237e-04 1.461624164323538247e-04 1.482812945218047840e-04 1.501409322630558652e-04 1.517113866360843798e-04 1.529609466858937927e-04 1.538560823620696506e-04 1.543613949462298491e-04 1.544395693392257513e-04 1.540513284916779162e-04 1.531553902726706055e-04 1.517084270822558097e-04 1.496650285236328891e-04 1.469776674604342118e-04 1.435966697933830413e-04 1.394701882985409759e-04 1.345441808764141116e-04 1.287623935671883724e-04 1.220663486922233089e-04 1.143953384855746300e-04 1.056864245816233495e-04 9.587444372578498089e-05 8.489202007459220253e-05 7.266958444924467506e-05 5.913540090271075019e-05 4.421560095472913156e-05 2.783422584142283829e-05 9.913277116642307644e-06 -9.627224069472511275e-06 -3.086916870292260879e-05 -5.389628235337722440e-05 -7.879403805896871473e-05 -1.056495593908602162e-04 -1.345515134626965210e-04 -1.655899936749674530e-04 -1.988563920115350714e-04 -2.344432607351064433e-04 -2.724441633603213054e-04 -3.129535148171673411e-04 -3.560664107538382122e-04 -4.018784459666679357e-04 -4.504855219853833373e-04 -5.019836438846200007e-04 -5.564687064371957002e-04 -6.140362697710389367e-04 -6.747813247397756002e-04 -7.387980482665128940e-04 -8.061795489714019408e-04 -8.770176034456531565e-04 -9.514023835878876456e-04 -1.029422175472574945e-03 -1.111163090274856031e-03 -1.196708767830862580e-03 -1.286140073467466772e-03 -1.379534788790185264e-03 -1.476967297172112475e-03 -1.578508264740239447e-03 -1.684224317708021574e-03 -1.794177716954001040e-03 -1.908426030795847602e-03 -2.027021806956583530e-03 -2.150012244764847903e-03 -2.277438868673843479e-03 -2.409337204222982819e-03 -2.545736457602923268e-03 -2.686659200017415920e-03 -2.832121058064434281e-03 -2.982130411384085588e-03 -3.136688098841045047e-03 -3.295787134525297694e-03 -3.459412434865605582e-03 -3.627540558155815682e-03 -3.800139457794444835e-03 -3.977168250532367964e-03 -4.158577001012563404e-03 -4.344306523868456463e-03 -4.534288204624389515e-03 -4.728443840612410118e-03 -4.926685503083806476e-03 -5.128915421652218733e-03 -5.335025892156796540e-03 -5.544899208979625974e-03 -5.758407622791133010e-03 -5.975413324630319753e-03 -6.195768457154460923e-03 -6.419315153814171560e-03 -6.645885606626077309e-03 -6.875302163126024643e-03 -7.107377452991389850e-03 -7.341914544722162941e-03 -7.578707132666990740e-03 -7.817539754572984043e-03 -8.058188039727177260e-03 -8.300418987643248814e-03 -8.543991277130597028e-03 -8.788655605463508574e-03 -9.034155057247928930e-03 -9.280225502461363768e-03 -9.526596023019275744e-03 -9.772989367099162855e-03 -1.001912243033176164e-02 -1.026470676284854493e-02 -1.050944910105624207e-02 -1.075305192289283639e-02 -1.099521402520652578e-02 -1.123563112178994558e-02 -1.147399646049657163e-02 -1.171000145776626006e-02 -1.194333634879179810e-02 -1.217369085146976192e-02 -1.240075484219636121e-02 -1.262421904149385946e-02 -1.284377570738519728e-02 -1.305911933437453772e-02 -1.326994735583991031e-02 -1.347596084760132110e-02 -1.367686523039366754e-02 -1.387237096894959436e-02 -1.406219426538216077e-02 -1.424605774455214337e-02 -1.442369112910951712e-02 -1.459483190191311272e-02 -1.475922595355732593e-02 -1.491662821276923054e-02 -1.506680325748412097e-02 -1.520952590446183333e-02 -1.534458177537022239e-02 -1.547176783733554377e-02 -1.559089291604186245e-02 -1.570177817955314276e-02 -1.580425759113103859e-02 -1.589817832942919812e-02 -1.598340117455999271e-02 -1.605980085865152049e-02 -1.612726637964147225e-02 -1.618570127718846341e-02 -1.623502386972126496e-02 -1.627516745179014360e-02 -1.630608045103253828e-02 -1.632772654421647124e-02 -1.634008473197828132e-02 -1.634314937202682727e-02 -1.633693017074205889e-02 -1.632145213325252725e-02 -1.629675547223192328e-02 -1.626289547580931499e-02 -1.621994233514024303e-02 -1.616798093233536016e-02 -1.610711058958964881e-02 -1.603744478049714747e-02 -1.595911080467340981e-02 -1.587224942693956503e-02 -1.577701448244755306e-02 -1.567357244924513782e-02 -1.556210198989104419e-02 -1.544279346383482972e-02 -1.531584841237219365e-02 -1.518147901807389774e-02 -1.503990754066523994e-02 -1.489136573140260877e-02 -1.473609422805380841e-02 -1.457434193263918917e-02 -1.440636537413188083e-02 -1.423242805834586122e-02 -1.405279980726215072e-02 -1.386775609005438600e-02 -1.367757734807664716e-02 -1.348254831606813219e-02 -1.328295734181161696e-02 -1.307909570645563943e-02 -1.287125694767436018e-02 -1.265973618779423632e-02 -1.244482946896380456e-02 -1.222683309738156407e-02 -1.200604299852855127e-02 -1.178275408527634967e-02 -1.155725964065908336e-02 -1.132985071700959127e-02 -1.110081555306586219e-02 -1.087043901055503338e-02 -1.063900203165886633e-02 -1.040678111865710187e-02 -1.017404783693515169e-02 -9.941068342428905497e-03 -9.708102934464552317e-03 -9.475405634834567839e-03 -9.243223793833374100e-03 -9.011797723858554904e-03 -8.781360361065797260e-03 -8.552136955449003014e-03 -8.324344789601794553e-03 -8.098192926302951594e-03 -7.873881984957422156e-03 -7.651603946816210380e-03 -7.431541988793372543e-03 -7.213870345597313619e-03 -6.998754199795988173e-03 -6.786349599343259598e-03 -6.576803402005238115e-03 -6.370253246042580607e-03 -6.166827546426867021e-03 -5.966645515796773803e-03 -5.769817209293310115e-03 -5.576443592352165086e-03 -5.386616630476449147e-03 -5.200419399963933896e-03 -5.017926218519712551e-03 -4.839202794648462397e-03 -4.664306394688896157e-03 -4.493286026328210427e-03 -4.326182637414637162e-03 -4.163029328872645644e-03 -4.003851580517222945e-03 -3.848667488560828572e-03 -3.697488013609139066e-03 -3.550317237949166763e-03 -3.407152630945476518e-03 -3.267985321377146410e-03 -3.132800375568953796e-03 -3.001577080195421115e-03 -2.874289228665047758e-03 -2.750905410024195689e-03 -2.631389299355503097e-03 -2.515699948683689478e-03 -2.403792077442452706e-03 -2.295616361598938615e-03 -2.191119720577147482e-03 -2.090245601168173525e-03 -1.992934257662898855e-03 -1.899123027491684884e-03 -1.808746601705261102e-03 -1.721737289681080866e-03 -1.638025277489973909e-03 -1.557538879408092592e-03 -1.480204782109482801e-03 -1.405948281124174467e-03 -1.334693509195677237e-03 -1.266363656219953544e-03 -1.200881180494866880e-03 -1.138168011055013190e-03 -1.078145740911211044e-03 -1.020735811056782327e-03 -9.658596851441148467e-04 -9.134390147743519286e-04 -8.633957953807360830e-04 -8.156525127218632737e-04 -7.701322800347180485e-04 -7.267589659290923368e-04 -6.854573131345118031e-04 -6.461530482382423987e-04 -6.087729825783192101e-04 -5.732451044786901354e-04 -5.394986630347488668e-04 -5.074642436764619348e-04 -4.770738357532948080e-04 -4.482608924000648361e-04 -4.209603829558005426e-04 -3.951088382187618419e-04 -3.706443888299459943e-04 -3.475067970848420623e-04 -3.256374824788951469e-04 -3.049795412961933965e-04 -2.854777605534693425e-04 -2.670786266125005685e-04 -2.497303287737293064e-04 -2.333827581622806735e-04 -2.179875022147584936e-04 -2.034978350713036849e-04 -1.898687041724303188e-04 -1.770567133543177077e-04 -1.650201027295322535e-04 -1.537187256326770003e-04 -1.431140229023767035e-04 -1.331689947622749092e-04 -1.238481705545174194e-04 -1.151175765695664394e-04 -1.069447022061945839e-04 -9.929846468524877300e-05 -9.214917253028902071e-05
2.288912385832606013e-06 2.470121326744425426e-06 2.664297612246922248e-06 2.872249643800584608e-06 3.094826270835358505e-06 3.332917997812256583e-06 3.587458154841145636e-06 3.859424023022381424e-06 4.149837904940999310e-06 4.459768129969657868e-06 4.790329983229148385e-06 5.142686546212994923e-06 5.518049436207681164e-06 5.917679430729990178e-06 6.342886962261078219e-06 6.795032467582213484e-06 7.275526575012059629e-06 7.785830111810118957e-06 8.327453912948865785e-06 8.901958411367152016e-06 9.510952988705709108e-06 1.015609506439111316e-05 1.083908889978253370e-05 1.156168409292768074e-05 1.232567373829584724e-05 1.313289222466951161e-05 1.398521264318608188e-05 1.488454377633432300e-05 1.583282663752915949e-05 1.683203052972269872e-05 1.788414859035936715e-05 1.899119278886317322e-05 2.015518834175724885e-05 2.137816750946710682e-05 2.266216273786613214e-05 2.400919910667926067e-05 2.542128604599642512e-05 2.690040828135246211e-05 2.844851596713013860e-05 3.006751396744166083e-05 3.175925024315401026e-05 3.352550330335859997e-05 3.536796867935797434e-05 3.728824437916474454e-05 3.928781528059721551e-05 4.136803642131660656e-05 4.353011514461535764e-05 4.577509206043001351e-05 4.810382078194154151e-05 5.051694639925943201e-05 5.301488265306584840e-05 5.559778777275581086e-05 5.826553894554890010e-05 6.101770538529145281e-05 6.385351997223666809e-05 6.677184943798238417e-05 6.977116307299437799e-05 7.284949993775531737e-05 7.600443456256559193e-05 7.923304112540527832e-05 8.253185610204889777e-05 8.589683938782754742e-05 8.932333389605503604e-05 9.280602364420434359e-05 9.633889034541513611e-05 9.991516852987902516e-05 1.035272992280413250e-04 1.071668822554353311e-04 1.108246271472654971e-04 1.144903027996371401e-04 1.181526858835397456e-04 1.217995081073430016e-04 1.254174024136555212e-04 1.289918482068845161e-04 1.325071157187363209e-04 1.359462096301634231e-04 1.392908120798877676e-04 1.425212252015752696e-04 1.456163133439755187e-04 1.485534451408331014e-04 1.513084356100836308e-04 1.538554884747277856e-04 1.561671389107849718e-04 1.582141969407802257e-04 1.599656917043181491e-04 1.613888168503292329e-04 1.624488773084652822e-04 1.631092377098888684e-04 1.633312727401286168e-04 1.630743197188369402e-04 1.622956337129781066e-04 1.609503455011690519e-04 1.589914227175277936e-04 1.563696345132748822e-04 1.530335200834808491e-04 1.489293614146257761e-04 1.440011606158781744e-04 1.381906222032358231e-04 1.314371407106783339e-04 1.236777940062034394e-04 1.148473426930029422e-04 1.048782359768825464e-04 9.370062438031128912e-05 8.124237968112641567e-05 6.742912244969950352e-05 5.218425755237313286e-05 3.542901798098303801e-05 1.708251735821765104e-05 -2.938188543489270513e-06 -2.471803094622883161e-05 -4.834384756724745963e-05 -7.390429218797050365e-05 -1.014897340246808440e-04 -1.311921466575886614e-04 -1.631049863010233456e-04 -1.973230592257865009e-04 -2.339423781754436556e-04 -2.730600076514847971e-04 -3.147738979777112492e-04 -3.591827080920723808e-04 -4.063856170541751099e-04 -4.564821242989444260e-04 -5.095718387112962728e-04 -5.657542566429099584e-04 -6.251285290405225129e-04 -6.877932179049715388e-04 -7.538460423518185231e-04 -8.233836145973118595e-04 -8.965011662474750564e-04 -9.732922653234844877e-04 -1.053848524512285625e-03 -1.138259301188031085e-03 -1.226611389806800834e-03 -1.318988707333967328e-03 -1.415471972420281627e-03 -1.516138379099014107e-03 -1.621061265831863062e-03 -1.730309780785753513e-03 -1.843948544275460623e-03 -1.962037309358304841e-03 -2.084630621616170073e-03 -2.211777479206960845e-03 -2.343520994311617828e-03 -2.479898057143710682e-03 -2.620939003726510935e-03 -2.766667288676069592e-03 -2.917099164259063637e-03 -3.072243367019659131e-03 -3.232100813290737177e-03 -3.396664304921016581e-03 -3.565918246560536263e-03 -3.739838375852744864e-03 -3.918391507881335313e-03 -4.101535295214130822e-03 -4.289218004874660595e-03 -4.481378313553838547e-03 -4.677945122350040882e-03 -4.878837392295202850e-03 -5.083964001887204646e-03 -5.293223627805456605e-03 -5.506504649936168859e-03 -5.723685081777365319e-03 -5.944632527230618579e-03 -6.169204164717029260e-03 -6.397246759479806831e-03 -6.628596704853941327e-03 -6.863080093196619394e-03 -7.100512817079122907e-03 -7.340700701243003251e-03 -7.583439665720656531e-03 -7.828515920412882495e-03 -8.075706191304715328e-03 -8.324777978385588043e-03 -8.575489845221431415e-03 -8.827591740005318391e-03 -9.080825347789693580e-03 -9.334924473478351664e-03 -9.589615455030146493e-03 -9.844617606199477719e-03 -1.009964368801231742e-02 -1.035440040805030160e-02 -1.060858894649078371e-02 -1.086190550772822387e-02 -1.111404189628181771e-02 -1.136468611557758801e-02 -1.161352298807981007e-02 -1.186023479513806378e-02 -1.210450193481259901e-02 -1.234600359584250850e-02 -1.258441844582974811e-02 -1.281942533162664863e-02 -1.305070398983717433e-02 -1.327793576527205865e-02 -1.350080433513621558e-02 -1.371899643667391470e-02 -1.393220259595302074e-02 -1.414011785543507066e-02 -1.434244249795292581e-02 -1.453888276470266874e-02 -1.472915156485144449e-02 -1.491296917436823154e-02 -1.509006392170010764e-02 -1.526017285794257355e-02 -1.542304240918884392e-02 -1.557842900878952594e-02 -1.572609970731092890e-02 -1.586583275804696880e-02 -1.599741817601588872e-02 -1.612065826845897332e-02 -1.623536813495338876e-02 -1.634137613535457251e-02 -1.643852432389581938e-02 -1.652666884789175117e-02 -1.660568030961952907e-02 -1.667544409008474282e-02 -1.673586063351823611e-02 -1.678684569159506410e-02 -1.682833052651584727e-02 -1.686026207224424964e-02 -1.688260305335092387e-02 -1.689533206107313168e-02 -1.689844358636018173e-02 -1.689194800983639944e-02 -1.687587154877524462e-02 -1.685025616133957113e-02 -1.681515940850273477e-02 -1.677065427422311586e-02 -1.671682894459948152e-02 -1.665378654688573143e-02 -1.658164484939049846e-02 -1.650053592342894115e-02 -1.641060576863010573e-02 -1.631201390303322479e-02 -1.620493291952907616e-02 -1.608954801031812695e-02 -1.596605646116469254e-02 -1.583466711732540305e-02 -1.569559982312064214e-02 -1.554908483719868659e-02 -1.539536222561387925e-02 -1.523468123490219657e-02 -1.506729964738916586e-02 -1.489348312100739931e-02 -1.471350451593221760e-02 -1.452764321036560322e-02 -1.433618440780973918e-02 -1.413941843817261186e-02 -1.393764005503925554e-02 -1.373114773142350593e-02 -1.352024295628667834e-02 -1.330522953407226559e-02 -1.308641288945861306e-02 -1.286409937947686349e-02 -1.263859561507740641e-02 -1.241020779415702088e-02 -1.217924104798030240e-02 -1.194599880284327384e-02 -1.171078215873566468e-02 -1.147388928666058169e-02 -1.123561484616787676e-02 -1.099624942455030771e-02 -1.075607899904020004e-02 -1.051538442323037004e-02 -1.027444093882525465e-02 -1.003351771370933170e-02 -9.792877407198948350e-03 -9.552775763221775171e-03 -9.313461232046672117e-03 -9.075174621064566183e-03 -8.838148775000394253e-03 -8.602608285816989303e-03 -8.368769232453981272e-03 -8.136838950430488188e-03 -7.907015831227907562e-03 -7.679489151260927675e-03 -7.454438930140195631e-03 -7.232035817829337611e-03 -7.012441010203665503e-03 -6.795806192426481589e-03 -6.582273509473410972e-03 -6.371975563054877237e-03 -6.165035434112025974e-03 -5.961566729992888794e-03 -5.761673655352487697e-03 -5.565451105764133467e-03 -5.372984782978424204e-03 -5.184351330722133944e-03 -4.999618489891260315e-03 -4.818845271960157071e-03 -4.642082149403117114e-03 -4.469371261904810100e-03 -4.300746637121904969e-03 -4.136234424750298219e-03 -3.975853142649399784e-03 -3.819613933777903873e-03 -3.667520832703300478e-03 -3.519571040460142165e-03 -3.375755206549793143e-03 -3.236057716896047383e-03 -3.100456986597253245e-03 -2.968925756345350362e-03 -2.841431391415617097e-03 -2.717936182167716899e-03 -2.598397645038021814e-03 -2.482768823045502192e-03 -2.370998584877893976e-03 -2.263031921671312171e-03 -2.158810240644700503e-03 -2.058271654799926059e-03 -1.961351267949013738e-03 -1.867981454381377471e-03 -1.778092132535796354e-03 -1.691611032094094075e-03 -1.608463953965517989e-03 -1.528575022682783502e-03 -1.451866930782048449e-03 -1.378261174789744943e-03 -1.307678282489032652e-03 -1.240038031187094304e-03 -1.175259656752040667e-03 -1.113262053233940755e-03 -1.053963962928867060e-03 -9.972841567875132852e-04 -9.431416051106401854e-04 -8.914556385124849458e-04 -8.421460991702050310e-04 -7.951334824120852730e-04 -7.503390687300496870e-04 -7.076850463324377760e-04 -6.670946243813534980e-04 -6.284921370850645719e-04 -5.918031388398021890e-04 -5.569544906371400950e-04 -5.238744379726684598e-04 -4.924926805091677613e-04 -4.627404337628674802e-04 -4.345504830947078106e-04 -4.078572302999003201e-04 -3.825967330985228804e-04 -3.587067378374995171e-04 -3.361267057201701414e-04 -3.147978328837670696e-04 -2.946630646477582508e-04 -2.756671042569676985e-04 -2.577564164430712064e-04 -2.408792261263376750e-04 -2.249855125765216207e-04 -2.100269993477729214e-04 -1.959571402972319968e-04 -1.827311019909258732e-04 -1.703057427936012210e-04 -1.586395889313851285e-04 -1.476928078077642786e-04 -1.374271788443192884e-04 -1.278060621081242288e-04 -1.187943649777358337e-04 -1.103585070893475524e-04 -1.024663837940660989e-04 -9.508732834641047836e-05
2.370285585750270977e-06 2.558318562750726915e-06 2.759838222752541529e-06 2.975687747887715800e-06 3.206752692168525109e-06 3.453962261365278819e-06 3.718290556324303171e-06 4.000757770575509551e-06 4.302431332309736478e-06 4.624426979999995098e-06 4.967909760099295287e-06 5.334094934369666287e-06 5.724248783483774194e-06 6.139689292592169595e-06 6.581786703565918774e-06 7.051963917607694331e-06 7.551696730876047896e-06 8.082513884686649884e-06 8.645996910745834438e-06 9.243779750734967880e-06 9.877548128402249139e-06 1.054903865113540992e-05 1.126003761678526207e-05 1.201237950029075182e-05 1.280794509342556863e-05 1.364865926974738273e-05 1.453648834558760035e-05 1.547343700668016040e-05 1.646154476879478927e-05 1.750288193952053857e-05 1.859954504714528479e-05 1.975365170140824393e-05 2.096733484976073689e-05 2.224273639168101286e-05 2.358200011254463975e-05 2.498726389757224809e-05 2.646065118546754190e-05 2.800426162053031866e-05 2.962016086129474796e-05 3.131036950311564214e-05 3.307685107160773271e-05 3.492149904346423351e-05 3.684612285093879879e-05 3.885243282619031425e-05 4.094202404178027383e-05 4.311635900388488670e-05 4.537674915525994267e-05 4.772433514568903896e-05 5.016006582856888125e-05 5.268467594346569558e-05 5.529866244590913367e-05 5.800225944741801526e-05 6.079541173077249898e-05 6.367774680788020557e-05 6.664854549025702563e-05 6.970671094515506865e-05 7.285073621375264918e-05 7.607867017157982374e-05 7.938808191550148787e-05 8.277602356614706196e-05 8.623899147965205167e-05 8.977288586799024453e-05 9.337296883303440077e-05 9.703382082579283777e-05 1.007492955490389577e-04 1.045124733287903113e-04 1.083156129877978186e-04 1.121501022623951007e-04 1.160064068127015949e-04 1.198740178853066639e-04 1.237413986971461460e-04 1.275959296193262746e-04 1.314238522501406090e-04 1.352102124774524363e-04 1.389388026419301236e-04 1.425921029243619378e-04 1.461512220923562148e-04 1.495958377541514034e-04 1.529041362799916709e-04 1.560527525645057784e-04 1.590167098167452001e-04 1.617693595779110688e-04 1.642823221803262242e-04 1.665254278747772170e-04 1.684666588669485581e-04 1.700720925172134615e-04 1.713058459714409711e-04 1.721300225037294507e-04 1.725046598648809714e-04 1.723876809430574487e-04 1.717348470551938286e-04 1.704997141993555348e-04 1.686335926092438590e-04 1.660855099623330020e-04 1.628021786025603442e-04 1.587279671470946153e-04 1.538048768541769480e-04 1.479725231354832955e-04 1.411681226016115896e-04 1.333264860331364980e-04 1.243800176721053139e-04 1.142587212296691974e-04 1.028902130047938289e-04 9.019974250642787822e-05 7.611022096714269679e-05 6.054225812992695618e-05 4.341420768147138693e-05 2.464222169481155526e-05 4.140314431528473518e-06 -1.817956416118879717e-05 -4.240744494058389102e-05 -6.863524574706380763e-05 -9.695666699524509852e-05 -1.274670764254636456e-04 -1.602633827908804889e-04 -1.954438982847933430e-04 -2.331081895447480526e-04 -2.733569171044891288e-04 -3.162916632016611346e-04 -3.620147478884882478e-04 -4.106290334342853170e-04 -4.622377170525285729e-04 -5.169441120313135636e-04 -5.748514173941070456e-04 -6.360624762678230952e-04 -7.006795231870440940e-04 -7.688039206167518631e-04 -8.405358850308479804e-04 -9.159742029399200319e-04 -9.952159373190587726e-04 -1.078356124944487415e-03 -1.165487465206509156e-03 -1.256700001025255753e-03 -1.352080792554709223e-03 -1.451713584419340921e-03 -1.555678467285928276e-03 -1.664051534630598198e-03 -1.776904535617441615e-03 -1.894304525059781544e-03 -2.016313511488332638e-03 -2.142988104401161945e-03 -2.274379161818891604e-03 -2.410531439314094262e-03 -2.551483241726128053e-03 -2.697266078811714346e-03 -2.847904326116427760e-03 -3.003414892383261727e-03 -3.163806894840899640e-03 -3.329081343735731512e-03 -3.499230837488534994e-03 -3.674239269867663089e-03 -3.854081550576408336e-03 -4.038723340651874036e-03 -4.228120804066480207e-03 -4.422220376910706782e-03 -4.620958555516785013e-03 -4.824261704857571442e-03 -5.032045888522893029e-03 -5.244216721536720457e-03 -5.460669247233215264e-03 -5.681287839357280003e-03 -5.905946130496381521e-03 -6.134506967884934166e-03 -6.366822397550189229e-03 -6.602733677690422395e-03 -6.842071322091289320e-03 -7.084655174295739766e-03 -7.330294513146705035e-03 -7.578788190219721416e-03 -7.829924799556440412e-03 -8.083482879998018372e-03 -8.339231150302174253e-03 -8.596928777108037850e-03 -8.856325675690040339e-03 -9.117162843316694090e-03 -9.379172724902049701e-03 -9.642079610508016985e-03 -9.905600064125136273e-03 -1.016944338302779027e-02 -1.043331208686921162e-02 -1.069690243555041116e-02 -1.095990497476893519e-02 -1.122200510802565283e-02 -1.148288369374376831e-02 -1.174221766603321566e-02 -1.199968067751636287e-02 -1.225494376251883705e-02 -1.250767601882209375e-02 -1.275754530607284970e-02 -1.300421895885018990e-02 -1.324736451230288346e-02 -1.348665043818969567e-02 -1.372174688908314559e-02 -1.395232644843363325e-02 -1.417806488413636719e-02 -1.439864190319824384e-02 -1.461374190506641545e-02 -1.482305473115483330e-02 -1.502627640808977538e-02 -1.522310988219079814e-02 -1.541326574270936341e-02 -1.559646293136403294e-02 -1.577242943573841163e-02 -1.594090296414617594e-02 -1.610163159961615006e-02 -1.625437443070955335e-02 -1.639890215695111869e-02 -1.653499766673520791e-02 -1.666245658565735852e-02 -1.678108779332040598e-02 -1.689071390677172879e-02 -1.699117172884458821e-02 -1.708231265980022021e-02 -1.716400307079915533e-02 -1.723612463786842672e-02 -1.729857463517586041e-02 -1.735126618657262601e-02 -1.739412847452009511e-02 -1.742710690567595561e-02 -1.745016323257662927e-02 -1.746327563101787717e-02 -1.746643873290193785e-02 -1.745966361448689913e-02 -1.744297774014164429e-02 -1.741642486187667052e-02 -1.738006487508628184e-02 -1.733397363110119813e-02 -1.727824270731041431e-02 -1.721297913576778915e-02 -1.713830509135049265e-02 -1.705435754068311549e-02 -1.696128785318184312e-02 -1.685926137570736491e-02 -1.674845697244193091e-02 -1.662906653172518956e-02 -1.650129444169472562e-02 -1.636535703667883757e-02 -1.622148201638282800e-02 -1.606990783999312500e-02 -1.591088309739759066e-02 -1.574466585978390176e-02 -1.557152301193110398e-02 -1.539172956855258678e-02 -1.520556797708080311e-02 -1.501332740930591547e-02 -1.481530304429181169e-02 -1.461179534499355837e-02 -1.440310933099080842e-02 -1.418955384973188613e-02 -1.397144084865359695e-02 -1.374908465050244527e-02 -1.352280123413425114e-02 -1.329290752301184528e-02 -1.305972068355412338e-02 -1.282355743541584853e-02 -1.258473337569593863e-02 -1.234356231898307149e-02 -1.210035565505250196e-02 -1.185542172592682179e-02 -1.160906522390687742e-02 -1.136158661206823108e-02 -1.111328156860306483e-02 -1.086444045626925106e-02 -1.061534781808655056e-02 -1.036628190029660786e-02 -1.011751420347830298e-02 -9.869309062583918671e-03 -9.621923256535757155e-03 -9.375605647896622166e-03 -9.130596853002838006e-03 -8.887128942825060426e-03 -8.645425174700739970e-03 -8.405699754963431164e-03 -8.168157632378368962e-03 -7.932994322181625632e-03 -7.700395760412144346e-03 -7.470538188121879711e-03 -7.243588064950770913e-03 -7.019702011458915474e-03 -6.799026779520049753e-03 -6.581699249997593690e-03 -6.367846456847315109e-03 -6.157585636720064835e-03 -5.951024303072991253e-03 -5.748260343739361455e-03 -5.549382140855089150e-03 -5.354468711994267612e-03 -5.163589871327044917e-03 -4.976806409580107095e-03 -4.794170291553593276e-03 -4.615724869928051338e-03 -4.441505114080610515e-03 -4.271537852621551216e-03 -4.105842028359730535e-03 -3.944428964408440083e-03 -3.787302640151674494e-03 -3.634459975804133717e-03 -3.485891124316785675e-03 -3.341579769402398901e-03 -3.201503428482706855e-03 -3.065633759389916300e-03 -2.933936869689798745e-03 -2.806373627531905807e-03 -2.682899972973226601e-03 -2.563467228765492923e-03 -2.448022409642369723e-03 -2.336508529190895259e-03 -2.228864903441464540e-03 -2.125027450361830980e-03 -2.024928984493063085e-03 -1.928499506018549947e-03 -1.835666483610798013e-03 -1.746355130454860672e-03 -1.660488672900986779e-03 -1.577988611252827003e-03 -1.498774972250635929e-03 -1.422766552861190860e-03 -1.349881155037749823e-03 -1.280035811163391778e-03 -1.213146999940210293e-03 -1.149130852534149773e-03 -1.087903348831058747e-03 -1.029380503703610384e-03 -9.734785432307908144e-04 -9.201140708517904516e-04 -8.692042234742327657e-04 -8.206668175924986463e-04 -7.744204855057230290e-04 -7.303848017564322330e-04 -6.884803999400551352e-04 -6.486290800624941368e-04 -6.107539066475804832e-04 -5.747792978187263660e-04 -5.406311055992158625e-04 -5.082366876935869894e-04 -4.775249710284072083e-04 -4.484265073444311479e-04 -4.208735211438625954e-04 -3.947999503061104813e-04 -3.701414796932596071e-04 -3.468355680724470830e-04 -3.248214686865712555e-04 -3.040402438073768442e-04 -2.844347736059531359e-04 -2.659497596752693300e-04 -2.485317235375475529e-04 -2.321290004661866592e-04 -2.166917289476888073e-04 -2.021718361036844286e-04 -1.885230193868128582e-04 -1.757007248569949717e-04 -1.636621223365880096e-04 -1.523660777342071982e-04 -1.417731228176088249e-04 -1.318454227061700975e-04 -1.225467413431507557e-04 -1.138424051972110015e-04 -1.056992654316716565e-04 -9.808565876876513124e-05
2.451528956124050259e-06 2.646417364972774641e-06 2.855317421068511402e-06 3.079107698124803590e-06 3.318711115643690265e-06 3.575096294648764327e-06 3.849278876847191092e-06 4.142322797749357905e-06 4.455341503472818691e-06 4.789499100118085886e-06 5.146011423726457788e-06 5.526147017915308144e-06 5.931228005334540648e-06 6.362630838098060291e-06 6.821786911320578373e-06 7.310183022828278308e-06 7.829361661018989315e-06 8.380921101720444592e-06 8.966515293737645348e-06 9.587853511595348708e-06 1.024669975276809586e-05 1.094487185545666267e-05 1.168424031171212102e-05 1.246672674943732305e-05 1.329430205550986499e-05 1.416898411097711895e-05 1.509283510797661557e-05 1.606795841673912018e-05 1.709649496974503449e-05 1.818061912883076227e-05 1.932253399978740125e-05 2.052446615777196181e-05 2.178865974566081810e-05 2.311736990633390869e-05 2.451285550878693886e-05 2.597737112694452322e-05 2.751315822909734468e-05 2.912243553501657039e-05 3.080738849703420329e-05 3.257015786071471573e-05 3.441282726020582184e-05 3.633740980295236338e-05 3.834583359820474546e-05 4.043992618365885728e-05 4.262139780465587198e-05 4.489182350064933240e-05 4.725262395413872365e-05 4.970504505798635335e-05 5.225013615799333703e-05 5.488872692883282271e-05 5.762140284293000342e-05 6.044847919367323457e-05 6.336997363644026595e-05 6.638557721334971743e-05 6.949462383043053222e-05 7.269605815903106797e-05 7.598840193681159749e-05 7.936971864757106331e-05 8.283757656347959697e-05 8.638901013803590748e-05 9.002047974324497602e-05 9.372782975015206994e-05 9.750624495795405164e-05 1.013502053834837088e-04 1.052534394298974889e-04 1.092088754609348949e-04 1.132085918151334977e-04 1.172437653028916989e-04 1.213046182382801258e-04 1.253803640669894689e-04 1.294591516617745646e-04 1.335280083672069919e-04 1.375727818864515024e-04 1.415780811141415863e-04 1.455272160312097169e-04 1.494021367897207218e-04 1.531833721283138816e-04 1.568499672717836677e-04 1.603794214815484919e-04 1.637476254372596568e-04 1.669287986435277196e-04 1.698954270696633373e-04 1.726182012443596434e-04 1.750659550413505468e-04 1.772056054062135996e-04 1.790020932885298330e-04 1.804183260575451192e-04 1.814151216932150586e-04 1.819511550579340693e-04 1.819829065673322921e-04 1.814646135911239782e-04 1.803482249270447514e-04 1.785833587023240364e-04 1.761172640677968119e-04 1.728947870595689282e-04 1.688583410120013265e-04 1.639478819135678977e-04 1.581008891037710695e-04 1.512523517146404251e-04 1.433347612642826840e-04 1.342781108124353360e-04 1.240099010887930030e-04 1.124551540040353475e-04 9.953643395081430544e-05 8.517387729731055492e-05 6.928523046942499600e-05 5.178589700888117445e-05 3.258899398363591243e-05 1.160541811377410748e-05 -1.125607803947707708e-05 -3.608879949192544609e-05 -6.298801155256244198e-05 -9.205083155138567980e-05 -1.233761093180861784e-04 -1.570642961789318025e-04 -1.932173022697401387e-04 -2.319383419961715091e-04 -2.733317675083475964e-04 -3.175028900950819469e-04 -3.645577894439860391e-04 -4.146031107567951617e-04 -4.677458497549938973e-04 -5.240931256585944220e-04 -5.837519422709077591e-04 -6.468289373541668413e-04 -7.134301205346449057e-04 -7.836606000314468804e-04 -8.576242985602168870e-04 -9.354236588212504894e-04 -1.017159339040971198e-03 -1.102929899095920867e-03 -1.192831477809295918e-03 -1.286957462071208150e-03 -1.385398148495049732e-03 -1.488240398383312499e-03 -1.595567286836593532e-03 -1.707457746899049018e-03 -1.823986209691876807e-03 -1.945222241543132207e-03 -2.071230179177126554e-03 -2.202068764079226706e-03 -2.337790777201941873e-03 -2.478442675225371247e-03 -2.624064229628714218e-03 -2.774688169869954889e-03 -2.930339832006759616e-03 -3.091036814123662713e-03 -3.256788639957773450e-03 -3.427596432137370794e-03 -3.603452596464879702e-03 -3.784340518687031446e-03 -3.970234275200609265e-03 -4.161098359141851902e-03 -4.356887423300637857e-03 -4.557546041287628691e-03 -4.763008488362517959e-03 -4.973198543304958169e-03 -5.188029312676386770e-03 -5.407403078780343222e-03 -5.631211172581658715e-03 -5.859333872790291851e-03 -6.091640332254458050e-03 -6.327988532739421690e-03 -6.568225269093230789e-03 -6.812186163719447310e-03 -7.059695712188632233e-03 -7.310567360726499472e-03 -7.564603616216624207e-03 -7.821596189249883230e-03 -8.081326170642281342e-03 -8.343564241727111780e-03 -8.608070918607308927e-03 -8.874596830430367053e-03 -9.142883031620252510e-03 -9.412661347871258827e-03 -9.683654755575497874e-03 -9.955577794221903698e-03 -1.022813701116905699e-02 -1.050103143805784789e-02 -1.077395309799482337e-02 -1.104658754250118641e-02 -1.131861441708950818e-02 -1.158970805419841550e-02 -1.185953809208678024e-02 -1.212777011816418976e-02 -1.239406633511289275e-02 -1.265808624804077784e-02 -1.291948737079400694e-02 -1.317792594945320882e-02 -1.343305770093965873e-02 -1.368453856456688066e-02 -1.393202546429074019e-02 -1.417517707933668020e-02 -1.441365462081721331e-02 -1.464712261189683902e-02 -1.487524966901517497e-02 -1.509770928164245844e-02 -1.531418058801622788e-02 -1.552434914429207807e-02 -1.572790768453746768e-02 -1.592455686900383360e-02 -1.611400601812999420e-02 -1.629597382975864206e-02 -1.647018907708745414e-02 -1.663639128492734945e-02 -1.679433138190194671e-02 -1.694377232629498686e-02 -1.708448970333469041e-02 -1.721627229179731669e-02 -1.733892259791450924e-02 -1.745225735468068987e-02 -1.755610798477739640e-02 -1.765032102546016529e-02 -1.773475851388999977e-02 -1.780929833153488753e-02 -1.787383450641669494e-02 -1.792827747213426165e-02 -1.797255428275377001e-02 -1.800660878282241140e-02 -1.803040173192900150e-02 -1.804391088340606686e-02 -1.804713101694003369e-02 -1.804007392502973012e-02 -1.802276835340648961e-02 -1.799525989570216478e-02 -1.795761084282221365e-02 -1.790989998764995830e-02 -1.785222238587364646e-02 -1.778468907388956396e-02 -1.770742674489136914e-02 -1.762057738440736543e-02 -1.752429786669251061e-02 -1.741875951352073182e-02 -1.730414761705393115e-02 -1.718066092858720056e-02 -1.704851111508415631e-02 -1.690792218552173570e-02 -1.675912988915975732e-02 -1.660238108793647346e-02 -1.643793310526739035e-02 -1.626605305358992670e-02 -1.608701714305115979e-02 -1.590110997378008095e-02 -1.570862381421849266e-02 -1.550985786800703273e-02 -1.530511753193373493e-02 -1.509471364745296196e-02 -1.487896174827228919e-02 -1.465818130648372311e-02 -1.443269497968492111e-02 -1.420282786149462857e-02 -1.396890673781602671e-02 -1.373125935114190288e-02 -1.349021367512655625e-02 -1.324609720157267356e-02 -1.299923624189645507e-02 -1.274995524504216396e-02 -1.249857613371889789e-02 -1.224541766072712035e-02 -1.199079478703257533e-02 -1.173501808313005997e-02 -1.147839315512000878e-02 -1.122122009679844649e-02 -1.096379296893490972e-02 -1.070639930678514429e-02 -1.044931965675606304e-02 -1.019282714301002375e-02 -9.937187064665103237e-03 -9.682656524117776511e-03 -9.429484086885259533e-03 -9.177909473237322313e-03 -8.928163281761625561e-03 -8.680466744884504302e-03 -8.435031516248846575e-03 -8.192059489735593891e-03 -7.951742649803226343e-03 -7.714262952712627915e-03 -7.479792238102665920e-03 -7.248492170284660981e-03 -7.020514208532793732e-03 -6.795999605561946558e-03 -6.575079433305013564e-03 -6.357874635028812858e-03 -6.144496102760725435e-03 -5.935044778938255473e-03 -5.729611781139952974e-03 -5.528278548709273515e-03 -5.331117010042651407e-03 -5.138189769279297853e-03 -4.949550311103010150e-03 -4.765243222345709288e-03 -4.585304429067612285e-03 -4.409761447781049976e-03 -4.238633649482183643e-03 -4.071932535158433522e-03 -3.909662021448284501e-03 -3.751818735144086311e-03 -3.598392315247811099e-03 -3.449365721313299698e-03 -3.304715546836774816e-03 -3.164412336489704717e-03 -3.028420906023977614e-03 -2.896700663718996746e-03 -2.769205932282641988e-03 -2.645886270163481067e-03 -2.526686791279367759e-03 -2.411548482217309389e-03 -2.300408516011257041e-03 -2.193200561657403496e-03 -2.089855088580874244e-03 -1.990299665322678956e-03 -1.894459251771305440e-03 -1.802256484319250196e-03 -1.713611953380382970e-03 -1.628444472759589881e-03 -1.546671340421015709e-03 -1.468208590255310267e-03 -1.392971234499490582e-03 -1.320873496514886900e-03 -1.251829033679159597e-03 -1.185751150197463053e-03 -1.122552999684965636e-03 -1.062147777418508306e-03 -1.004448902198559583e-03 -9.493701878040983894e-04 -8.968260040623100404e-04 -8.467314275919965135e-04 -7.990023823144506510e-04 -7.535557698579567259e-04 -7.103095900122193170e-04 -6.691830514168455599e-04 -6.300966726933547070e-04 -5.929723742534147041e-04 -5.577335610366861108e-04 -5.243051964502351775e-04 -4.926138677977603356e-04 -4.625878435009749402e-04 -4.341571224275431575e-04 -4.072534756498795080e-04 -3.818104809671656768e-04 -3.577635505290475710e-04 -3.350499519037872633e-04 -3.136088229362951683e-04 -2.933811807424442880e-04 -2.743099251855884383e-04 -2.563398371792748108e-04 -2.394175721569034951e-04 -2.234916490446440715e-04 -2.085124350683458232e-04 -1.944321267185836492e-04 -1.812047271904999228e-04 -1.687860206067455103e-04 -1.571335433228042292e-04 -1.462065526042578335e-04 -1.359659929553356204e-04 -1.263744603673790448e-04 -1.173961647447682141e-04 -1.089968907544822303e-04 -1.011439573338500012e-04
2.532306662476075408e-06 2.734058429325896857e-06 2.950351002548645773e-06 3.182098887868557621e-06 3.430262958524651039e-06 3.695851889932653493e-06 3.979923557880493725e-06 4.283586390462241892e-06 4.608000663120976785e-06 4.954379725296337428e-06 5.323991146260018831e-06 5.718157766768559634e-06 6.138258642171617199e-06 6.585729861582740996e-06 7.062065226652314863e-06 7.568816772375873119e-06 8.107595111231712473e-06 8.680069580765924773e-06 9.287968173536641440e-06 9.933077227092216798e-06 1.061724085039354710e-05 1.134236006180138453e-05 1.211039161244005795e-05 1.292334646742005264e-05 1.378328791605992380e-05 1.469232928089954501e-05 1.565263119394009374e-05 1.666639840719437378e-05 1.773587610328676906e-05 1.886334567051089063e-05 2.005111990544413650e-05 2.130153760493965910e-05 2.261695750807268227e-05 2.399975154742511467e-05 2.545229736795211385e-05 2.697697007060038317e-05 2.857613313685610193e-05 3.025212848948971624e-05 3.200726564396074727e-05 3.384380990425342526e-05 3.576396955634632404e-05 3.776988201209577594e-05 3.986359885604100390e-05 4.204706974753909645e-05 4.432212513072723186e-05 4.669045770508979378e-05 4.915360260992370070e-05 5.171291627672854507e-05 5.436955390454687072e-05 5.712444551454421901e-05 5.997827054166983055e-05 6.293143092309710289e-05 6.598402264532727440e-05 6.913580571436293907e-05 7.238617251624087051e-05 7.573411453847639049e-05 7.917818742662556368e-05 8.271647435423727158e-05 8.634654768895734045e-05 9.006542894248348741e-05 9.386954699745850977e-05 9.775469461024337368e-05 1.017159831948495619e-04 1.057477959001456100e-04 1.098437389997611367e-04 1.139965916219634395e-04 1.181982538551005238e-04 1.224396932730707982e-04 1.267108899346284698e-04 1.310007799202145783e-04 1.352971974803599074e-04 1.395868158805795966e-04 1.438550870390156678e-04 1.480861800648885552e-04 1.522629188180692227e-04 1.563667186227531147e-04 1.603775222812792189e-04 1.642737355475507282e-04 1.680321622332751875e-04 1.716279391342532081e-04 1.750344709782222070e-04 1.782233656102071798e-04 1.811643696459209031e-04 1.838253048384012487e-04 1.861720054177516074e-04 1.881682566784407141e-04 1.897757351030819129e-04 1.909539503258656347e-04 1.916601892527637066e-04 1.918494626691848778e-04 1.914744546788437461e-04 1.904854753301040565e-04 1.888304167978962925e-04 1.864547135003503421e-04 1.833013065394423474e-04 1.793106128641485525e-04 1.744204995626324724e-04 1.685662636968579542e-04 1.616806180985398906e-04 1.536936835493917788e-04 1.445329877711915055e-04 1.341234716519615084e-04 1.223875031337016452e-04 1.092448991842175218e-04 9.461295627081491542e-05 7.840648974667880668e-05 6.053788255169756903e-05 4.091714361803664053e-05 1.945197635707936017e-05 -3.952142411868747943e-06 -2.939187274943470991e-05 -5.696591078012186102e-05 -8.677487647581463501e-05 -1.189211897687832836e-04 -1.535089347533514451e-04 -1.906437117672624224e-04 -2.304324771783047149e-04 -2.729833707390222439e-04 -3.184055304120982609e-04 -3.668088946115087221e-04 -4.183039918493640028e-04 -4.730017178258142177e-04 -5.310131000489728970e-04 -5.924490501237932374e-04 -6.574201039027133958e-04 -7.260361497467933065e-04 -7.984061452036821799e-04 -8.746378224679224843e-04 -9.548373830495500252e-04 -1.039109182138625445e-03 -1.127555403215784032e-03 -1.220275723521949216e-03 -1.317366971063823906e-03 -1.418922773895136321e-03 -1.525033202476872365e-03 -1.635784405982247973e-03 -1.751258243473819559e-03 -1.871531910940609032e-03 -1.996677565241719403e-03 -2.126761946059970397e-03 -2.261845997023257532e-03 -2.401984487203394619e-03 -2.547225634250659121e-03 -2.697610730467716721e-03 -2.853173773168013634e-03 -3.013941100701034333e-03 -3.179931035559707946e-03 -3.351153536013299662e-03 -3.527609857731827531e-03 -3.709292226885623454e-03 -3.896183526215124537e-03 -4.088256995571592362e-03 -4.285475948428854077e-03 -4.487793505858824784e-03 -4.695152349449705463e-03 -4.907484494624976545e-03 -5.124711085793388562e-03 -5.346742214725364040e-03 -5.573476763508840304e-03 -5.804802273388498871e-03 -6.040594840735456772e-03 -6.280719041330781391e-03 -6.525027884075487380e-03 -6.773362795161325459e-03 -7.025553633652545718e-03 -7.281418739336937597e-03 -7.540765013607149750e-03 -7.803388034029416949e-03 -8.069072203147061723e-03 -8.337590931951688322e-03 -8.608706858334650575e-03 -8.882172100707248774e-03 -9.157728546849713477e-03 -9.435108177916639097e-03 -9.714033427392316372e-03 -9.994217574651265493e-03 -1.027536517264073142e-02 -1.055717250906144933e-02 -1.083932810028198634e-02 -1.112151321708164387e-02 -1.140340244117692484e-02 -1.168466425134834577e-02 -1.196496163784845079e-02 -1.224395274363868427e-02 -1.252129153087346361e-02 -1.279662847092471328e-02 -1.306961125611990661e-02 -1.333988553125263488e-02 -1.360709564281628765e-02 -1.387088540381082973e-02 -1.413089887187895730e-02 -1.438678113844272730e-02 -1.463817912643530783e-02 -1.488474239415495289e-02 -1.512612394271073066e-02 -1.536198102448200348e-02 -1.559197594997630693e-02 -1.581577689044405544e-02 -1.603305867359307996e-02 -1.624350356974183299e-02 -1.644680206575747927e-02 -1.664265362414359822e-02 -1.683076742467279341e-02 -1.701086308600079089e-02 -1.718267136475213827e-02 -1.734593482963152702e-02 -1.750040850819048477e-02 -1.764586050396483100e-02 -1.778207258179511502e-02 -1.790884071924850329e-02 -1.802597562217658420e-02 -1.813330320256898928e-02 -1.823066501699563413e-02 -1.831791866407259800e-02 -1.839493813953482770e-02 -1.846161414765436909e-02 -1.851785436790396797e-02 -1.856358367593190228e-02 -1.859874431808454520e-02 -1.862329603888696408e-02 -1.863721616106868775e-02 -1.864049961789974660e-02 -1.863315893778185600e-02 -1.861522418121873065e-02 -1.858674283046823222e-02 -1.854777963235593533e-02 -1.849841639490433509e-02 -1.843875173860294592e-02 -1.836890080331158789e-02 -1.828899491195133675e-02 -1.819918119229404357e-02 -1.809962215831128693e-02 -1.799049525268672442e-02 -1.787199235223094207e-02 -1.774431923806479502e-02 -1.760769503255540241e-02 -1.746235160509740716e-02 -1.730853294893104632e-02 -1.714649453127729123e-02 -1.697650261914795608e-02 -1.679883358325654288e-02 -1.661377318251100813e-02 -1.642161583161535349e-02 -1.622266385434009694e-02 -1.601722672504431177e-02 -1.580562030104305793e-02 -1.558816604841361045e-02 -1.536519026382317243e-02 -1.513702329493833362e-02 -1.490399876194421422e-02 -1.466645278265814659e-02 -1.442472320366995284e-02 -1.417914883987885996e-02 -1.393006872472511183e-02 -1.367782137333506398e-02 -1.342274406070999293e-02 -1.316517211699367099e-02 -1.290543824175145217e-02 -1.264387183908478006e-02 -1.238079837529096686e-02 -1.211653876065890700e-02 -1.185140875686760409e-02 -1.158571841132777225e-02 -1.131977151967625793e-02 -1.105386511750091824e-02 -1.078828900223984498e-02 -1.052332528606374044e-02 -1.025924798041567138e-02 -9.996322612747578565e-03 -9.734805875859450092e-03 -9.474945310115393676e-03 -9.216979018680956232e-03 -8.961135415799599893e-03 -8.707633008002492112e-03 -8.456680208026340351e-03 -8.208475181098604662e-03 -7.963205723138862269e-03 -7.721049170319669620e-03 -7.482172339330272690e-03 -7.246731497592182915e-03 -7.014872362587774163e-03 -6.786730129380828466e-03 -6.562429525333052932e-03 -6.342084890951394695e-03 -6.125800285739417192e-03 -5.913669617870588764e-03 -5.705776796453130954e-03 -5.502195905114766646e-03 -5.302991395600923502e-03 -5.108218300052151835e-03 -4.917922460605440860e-03 -4.732140774949066854e-03 -4.550901456452666020e-03 -4.374224307491627987e-03 -4.202121004588739613e-03 -4.034595394005427438e-03 -3.871643796429561756e-03 -3.713255319426940135e-03 -3.559412176348095494e-03 -3.410090010411501258e-03 -3.265258222717753143e-03 -3.124880302986506563e-03 -2.988914161849111871e-03 -2.857312463573740031e-03 -2.730022958146881198e-03 -2.606988811684509289e-03 -2.488148934197760304e-03 -2.373438303791511328e-03 -2.262788286429034523e-03 -2.156126950452039517e-03 -2.053379375102339956e-03 -1.954467952348716477e-03 -1.859312681380385392e-03 -1.767831455185953039e-03 -1.679940338694138700e-03 -1.595553838009225586e-03 -1.514585160330128881e-03 -1.436946464196875960e-03 -1.362549099761843543e-03 -1.291303838835371112e-03 -1.223121094505867515e-03 -1.157911130183372078e-03 -1.095584257962427819e-03 -1.036051026244985207e-03 -9.792223966067696399e-04 -9.250099099311081836e-04 -8.733258418723348565e-04 -8.240833477468761936e-04 -7.771965969835093564e-04 -7.325808972953599041e-04 -6.901528087648850073e-04 -6.498302480592101126e-04 -6.115325830170907943e-04 -5.751807178700748049e-04 -5.406971693795794036e-04 -5.080061341883227539e-04 -4.770335476990622352e-04 -4.477071348059687302e-04 -4.199564528141466681e-04 -3.937129268910505124e-04 -3.689098783997984293e-04 -3.454825464687738610e-04 -3.233681031545963943e-04 -3.025056625564873265e-04 -2.828362842395126917e-04 -2.643029713221358465e-04 -2.468506635801296029e-04 -2.304262259142632547e-04 -2.149784325233648080e-04 -2.004579471175424834e-04 -1.868172994985499674e-04 -1.740108588256426240e-04 -1.619948038759075662e-04 -1.507270905979942442e-04 -1.401674172475829623e-04 -1.302771873818488744e-04 -1.210194709787131164e-04 -1.123589639349071656e-04 -1.042619461848579726e-04
2.612248434344137938e-06 2.820845490855092263e-06 3.044515111352228170e-06 3.284208194286689430e-06 3.540924072599260061e-06 3.815712030412245395e-06 4.109672783486648238e-06 4.423959913323806375e-06 4.759781243922737766e-06 5.118400149294650997e-06 5.501136778885342497e-06 5.909369187063996566e-06 6.344534351804443048e-06 6.808129066610586523e-06 7.301710688626356011e-06 7.826897724717708145e-06 8.385370236125970985e-06 8.978870041068051237e-06 9.609200693399303313e-06 1.027822721416714072e-05 1.098787555156272063e-05 1.174013174343568590e-05 1.253704075516809890e-05 1.338070496431941556e-05 1.427328226205346940e-05 1.521698373994999716e-05 1.621407092938853339e-05 1.726685255928017920e-05 1.837768079651950779e-05 1.954894693213812622e-05 2.078307647477437288e-05 2.208252361173678664e-05 2.344976499664088208e-05 2.488729282134815663e-05 2.639760712874839673e-05 2.798320732179727547e-05 2.964658282318758655e-05 3.139020283907459352e-05 3.321650517943538149e-05 3.512788408691354500e-05 3.712667702540423440e-05 3.921515037918518840e-05 4.139548401311342855e-05 4.366975464429359273e-05 4.603991797570976697e-05 4.850778954260153352e-05 5.107502422288951729e-05 5.374309436371680888e-05 5.651326647720145586e-05 5.938657645980770792e-05 6.236380329134784016e-05 6.544544117155642079e-05 6.863167005444531965e-05 7.192232454326198199e-05 7.531686111187549891e-05 7.881432362179512791e-05 8.241330710782792269e-05 8.611191980960020652e-05 8.990774343084174068e-05 9.379779161345315670e-05 9.777846661897885978e-05 1.018455142162002581e-04 1.059939767801390043e-04 1.102181446148729272e-04 1.145115055201652402e-04 1.188666926300601144e-04 1.232754305602553105e-04 1.277284799102708867e-04 1.322155801761566360e-04 1.367253911397412315e-04 1.412454328112060578e-04 1.457620240130517108e-04 1.502602197053188400e-04 1.547237471641847728e-04 1.591349411388000149e-04 1.634746781243801494e-04 1.677223099031505365e-04 1.718555965186837871e-04 1.758506388634464303e-04 1.796818110739572128e-04 1.833216929427599370e-04 1.867410025714502479e-04 1.899085295041195586e-04 1.927910685958117475e-04 1.953533548858209777e-04 1.975579997608090848e-04 1.993654287077350692e-04 2.007338209713965815e-04 2.016190514458338079e-04 2.019746351429480566e-04 2.017516745952307100e-04 2.008988105624895512e-04 1.993621764247187670e-04 1.970853566547076672e-04 1.940093497745265950e-04 1.900725362095296916e-04 1.852106514618374888e-04 1.793567650323806342e-04 1.724412655262600076e-04 1.643918523803758686e-04 1.551335346548732242e-04 1.445886373307658183e-04 1.326768155551153860e-04 1.193150772721521561e-04 1.044178146736877630e-04 8.789684489494303029e-05 6.966146037242762143e-05 4.961848926862081482e-05 2.767236635391363830e-05 3.725214719399808083e-06 -2.232306132537672551e-05 -5.057467183764092003e-05 -8.113382500244802759e-05 -1.141065987899103368e-04 -1.496008002593439846e-04 -1.877258122941604518e-04 -2.285924275872556512e-04 -2.723126697352818044e-04 -3.189996013415912542e-04 -3.687671190716556267e-04 -4.217297356514295575e-04 -4.780023488482835342e-04 -5.376999975257039550e-04 -6.009376049167900087e-04 -6.678297093175853457e-04 -7.384901824592508997e-04 -8.130319358778197690e-04 -8.915666156617387070e-04 -9.742042860199943630e-04 -1.061053102177678597e-03 -1.152218973170471067e-03 -1.247805215175032357e-03 -1.347912196077961314e-03 -1.452636972051695417e-03 -1.562072916971274806e-03 -1.676309345570571249e-03 -1.795431131300575991e-03 -1.919518319914798911e-03 -2.048645739867635020e-03 -2.182882610670460518e-03 -2.322292150406434809e-03 -2.466931183658594307e-03 -2.616849751156229750e-03 -2.772090722491144226e-03 -2.932689413298530858e-03 -3.098673208335349111e-03 -3.270061191923331282e-03 -3.446863787252353248e-03 -3.629082406063383059e-03 -3.816709110248243421e-03 -4.009726286914955251e-03 -4.208106338473218723e-03 -4.411811389293562521e-03 -4.620793010485937415e-03 -4.834991964328941641e-03 -5.054337969858997692e-03 -5.278749491099779881e-03 -5.508133549375710848e-03 -5.742385561109411563e-03 -5.981389202451642406e-03 -6.225016302033285417e-03 -6.473126763062671263e-03 -6.725568515917912035e-03 -6.982177502302700303e-03 -7.242777691946590025e-03 -7.507181132735322657e-03 -7.775188035055910149e-03 -8.046586891033337061e-03 -8.321154629221822960e-03 -8.598656805195063063e-03 -8.878847828354869548e-03 -9.161471225149247360e-03 -9.446259938757427949e-03 -9.732936665162825185e-03 -1.002121422539511281e-02 -1.031079597358010129e-02 -1.060137624029236329e-02 -1.089264081056009678e-02 -1.118426743572586458e-02 -1.147592637822164932e-02 -1.176728098817158251e-02 -1.205798831059299962e-02 -1.234769972182577294e-02 -1.263606159368193746e-02 -1.292271598367444006e-02 -1.320730134955393903e-02 -1.348945328625894731e-02 -1.376880528326646959e-02 -1.404498950021852710e-02 -1.431763755859605247e-02 -1.458638134711503012e-02 -1.485085383843192525e-02 -1.511068991466673304e-02 -1.536552719918240009e-02 -1.561500689200025563e-02 -1.585877460618235341e-02 -1.609648120247323191e-02 -1.632778361946731968e-02 -1.655234569655206212e-02 -1.676983898687377239e-02 -1.697994355758066301e-02 -1.718234877461752991e-02 -1.737675406937847292e-02 -1.756286968456741843e-02 -1.774041739667172810e-02 -1.790913121252117254e-02 -1.806875803748307294e-02 -1.821905831293347752e-02 -1.835980662074488540e-02 -1.849079225264151777e-02 -1.861181974239317291e-02 -1.872270935894899957e-02 -1.882329755875065957e-02 -1.891343739561108031e-02 -1.899299888669933947e-02 -1.906186933333273506e-02 -1.911995359544436598e-02 -1.916717431876639038e-02 -1.920347211394566114e-02 -1.922880568698859607e-02 -1.924315192061481702e-02 -1.924650590628362162e-02 -1.923888092684291479e-02 -1.922030838993574881e-02 -1.919083771248427522e-02 -1.915053615675388690e-02 -1.909948861868071904e-02 -1.903779736932236302e-02 -1.896558175046448094e-02 -1.888297782558326712e-02 -1.879013798752525097e-02 -1.868723052442089125e-02 -1.857443914549601616e-02 -1.845196246858446867e-02 -1.832001347127645841e-02 -1.817881890775862805e-02 -1.802861869351383289e-02 -1.786966526015044965e-02 -1.770222288272223568e-02 -1.752656698197991442e-02 -1.734298340406487116e-02 -1.715176768021281148e-02 -1.695322426908151686e-02 -1.674766578435099226e-02 -1.653541221026699759e-02 -1.631679010781028616e-02 -1.609213181417261385e-02 -1.586177463820947001e-02 -1.562606005451550040e-02 -1.538533289873489189e-02 -1.513994056667411839e-02 -1.489023221972931785e-02 -1.463655799907606983e-02 -1.437926825099474469e-02 -1.411871276562202612e-02 -1.385524003132760848e-02 -1.358919650681617367e-02 -1.332092591294876602e-02 -1.305076854616509310e-02 -1.277906061526978138e-02 -1.250613360322261856e-02 -1.223231365544443297e-02 -1.195792099601923619e-02 -1.168326937303835154e-02 -1.140866553419553515e-02 -1.113440873360367969e-02 -1.086079027066425354e-02 -1.058809306168128142e-02 -1.031659124477242277e-02 -1.004654981849178834e-02 -9.778224314443010115e-03 -9.511860504027044513e-03 -9.247694139338477268e-03 -8.985950728096433332e-03 -8.726845342372778133e-03 -8.470582460761382979e-03 -8.217355843517858832e-03 -7.967348440090726847e-03 -7.720732328361539464e-03 -7.477668684814437611e-03 -7.238307784764869655e-03 -7.002789031692645619e-03 -6.771241014647045621e-03 -6.543781592620852815e-03 -6.320518004726361459e-03 -6.101547004949763389e-03 -5.886955020210566866e-03 -5.676818330410302559e-03 -5.471203269119161855e-03 -5.270166443520624480e-03 -5.073754972212679917e-03 -4.882006739448935609e-03 -4.694950664394929515e-03 -4.512606983972434517e-03 -4.334987547868898901e-03 -4.162096124298957957e-03 -3.993928715120281456e-03 -3.830473878927134670e-03 -3.671713060770476818e-03 -3.517620927183983618e-03 -3.368165705230229904e-03 -3.223309524319831199e-03 -3.083008759598956580e-03 -2.947214375746141750e-03 -2.815872270068028784e-03 -2.688923613834862461e-03 -2.566305190849866354e-03 -2.447949732302087070e-03 -2.333786247008888190e-03 -2.223740346212388277e-03 -2.117734562152944443e-03 -2.015688659702073639e-03 -1.917519940396982632e-03 -1.823143538278212527e-03 -1.732472706991272692e-03 -1.645419097671650894e-03 -1.561893027190304874e-03 -1.481803736393532593e-03 -1.405059638026324867e-03 -1.331568554082279395e-03 -1.261237942375324165e-03 -1.193975112178826238e-03 -1.129687428826130951e-03 -1.068282507212786354e-03 -1.009668394184806348e-03 -9.537537398391572781e-04 -9.004479578019427589e-04 -8.496613745868673113e-04 -8.013053681709793666e-04 -7.552924959567108854e-04 -7.115366123187654877e-04 -6.699529759613480047e-04 -6.304583473357782764e-04 -5.929710763905417584e-04 -5.574111809454394655e-04 -5.237004159987584343e-04 -4.917623342912765981e-04 -4.615223384636217303e-04 -4.329077251539743105e-04 -4.058477213915160546e-04 -3.802735136474431378e-04 -3.561182699098204541e-04 -3.333171551512787269e-04 -3.118073405594659273e-04 -2.915280068995629434e-04 -2.724203423760026004e-04 -2.544275353569692001e-04 -2.374947623204626821e-04 -2.215691713746305975e-04 -2.065998616980139872e-04 -1.925378592372504723e-04 -1.793360889908372064e-04 -1.669493441978509702e-04 -1.553342527401053205e-04 -1.444492410552802820e-04 -1.342544958470848193e-04 -1.247119238666613203e-04 -1.157851100272699592e-04 -1.074392741018738472e-04
2.690947394813882316e-06 2.906342994862078289e-06 3.137343742761973557e-06 3.384937300873536371e-06 3.650161875283584184e-06 3.934107817649143217e-06 4.237919191176248455e-06 4.562795290287197773e-06 4.909992102626928832e-06 5.280823701112069037e-06 5.676663552738637431e-06 6.098945729830644905e-06 6.549166008337799550e-06 7.028882836672615042e-06 7.539718157419000627e-06 8.083358063044697502e-06 8.661553265512075871e-06 9.276119358405873760e-06 9.928936848885605739e-06 1.062195093542580824e-05 1.135717100593324146e-05 1.213666982942723232e-05 1.296258241304538555e-05 1.383710449469028488e-05 1.476249064017255039e-05 1.574105191223547346e-05 1.677515307737062505e-05 1.786720931485897391e-05 1.901968239100649966e-05 2.023507626009204399e-05 2.151593205211554792e-05 2.286482240603971588e-05 2.428434510585833256e-05 2.577711597552138955e-05 2.734576098749801559e-05 2.899290753858358948e-05 3.072117484546920459e-05 3.253316341158959339e-05 3.443144351588490966e-05 3.641854267334341898e-05 3.849693201656480826e-05 4.066901154710921582e-05 4.293709420509043024e-05 4.530338870534405865e-05 4.776998108858528710e-05 5.033881493626073101e-05 5.301167019833572306e-05 5.579014058404426971e-05 5.867560946668841045e-05 6.166922425493089087e-05 6.477186918468605165e-05 6.798413648771410730e-05 7.130629589536880612e-05 7.473826243866601537e-05 7.827956250895019993e-05 8.192929814694405795e-05 8.568610953191541752e-05 8.954813564707509214e-05 9.351297310216535679e-05 9.757763309953097503e-05 1.017384965357715588e-04 1.059912672374055804e-04 1.103309233358116268e-04 1.147516667940957002e-04 1.192468711064280016e-04 1.238090271988683542e-04 1.284296875696878709e-04 1.330994087167625768e-04 1.378076919097249531e-04 1.425429223752123738e-04 1.472923069747515115e-04 1.520418104665516757e-04 1.567760904547199315e-04 1.614784311421652106e-04 1.661306760166725554e-04 1.707131596133259100e-04 1.752046385105273676e-04 1.795822217313741091e-04 1.838213007369773411e-04 1.878954792134389937e-04 1.917765028696054416e-04 1.954341894782980955e-04 1.988363594094595286e-04 2.019487669194478408e-04 2.047350324765284083e-04 2.071565764183620501e-04 2.091725542528404371e-04 2.107397939290251050e-04 2.118127354199109743e-04 2.123433729733877800e-04 2.122812004018232107e-04 2.115731597941509492e-04 2.101635940470840663e-04 2.079942036239258545e-04 2.050040079603791593e-04 2.011293119466189046e-04 1.963036779234780902e-04 1.904579036379946142e-04 1.835200066094152226e-04 1.754152153610718037e-04 1.660659679762349367e-04 1.553919184368489836e-04 1.433099512029842098e-04 1.297342044877293227e-04 1.145761026769664525e-04 9.774439833593810516e-05 7.914522423462400785e-05 5.868215581158499339e-05 3.625628448104540984e-05 1.176630217042070638e-05 -1.489140254468395048e-05 -4.382263636401790598e-05 -7.513528092656786110e-05 -1.089391599251978218e-04 -1.453458934140665348e-04 -1.844687390851291672e-04 -2.264224203274462378e-04 -2.713229409230365902e-04 -3.192873862760633487e-04 -3.704337111178315940e-04 -4.248805136784538153e-04 -4.827467963671406778e-04 -5.441517130565197424e-04 -6.092143031222467704e-04 -6.780532124473406114e-04 -7.507864016606990900e-04 -8.275308419413130410e-04 -9.084021987833233464e-04 -9.935145041820505219e-04 -1.082979817767507980e-03 -1.176907877478856543e-03 -1.275405740441231187e-03 -1.378577414774314041e-03 -1.486523483130220303e-03 -1.599340718826078398e-03 -1.717121695503700911e-03 -1.839954391315032443e-03 -1.967921788696667083e-03 -2.101101470859670882e-03 -2.239565216181978353e-03 -2.383378591748589164e-03 -2.532600547340472293e-03 -2.687283011224985731e-03 -2.847470489148875867e-03 -3.013199667979403820e-03 -3.184499025478613500e-03 -3.361388447730936837e-03 -3.543878855773820169e-03 -3.731971843005280759e-03 -3.925659324960658822e-03 -4.124923203062547637e-03 -4.329735043953802757e-03 -4.540055776022100184e-03 -4.755835404716286449e-03 -4.977012748239422087e-03 -5.203515195180576265e-03 -5.435258485616981626e-03 -5.672146517180287617e-03 -5.914071177534729884e-03 -6.160912204661823238e-03 -6.412537076284587426e-03 -6.668800929695631145e-03 -6.929546513176907188e-03 -7.194604170114605839e-03 -7.463791856821711673e-03 -7.736915194982115981e-03 -8.013767559525023301e-03 -8.294130202626820089e-03 -8.577772414419586322e-03 -8.864451720861990514e-03 -9.153914119099501936e-03 -9.445894350507071102e-03 -9.740116211469638727e-03 -1.003629290181410130e-02 -1.033412741066161433e-02 -1.063331293932166452e-02 -1.093353336070041447e-02 -1.123446371454526679e-02 -1.153577073769673778e-02 -1.183711342836842734e-02 -1.213814364332573351e-02 -1.243850672668651153e-02 -1.273784216892126682e-02 -1.303578429448792354e-02 -1.333196297639855851e-02 -1.362600437588123298e-02 -1.391753170517247284e-02 -1.420616601135379735e-02 -1.449152697903038217e-02 -1.477323374954294527e-02 -1.505090575430391778e-02 -1.532416355975886602e-02 -1.559262972139272181e-02 -1.585592964412906383e-02 -1.611369244640976917e-02 -1.636555182519239260e-02 -1.661114691906351304e-02 -1.685012316663917278e-02 -1.708213315740798183e-02 -1.730683747216882687e-02 -1.752390551022418863e-02 -1.773301630051074551e-02 -1.793385929388257791e-02 -1.812613513380758115e-02 -1.830955640279585336e-02 -1.848384834194812670e-02 -1.864874954109442540e-02 -1.880401259708543507e-02 -1.894940473790378624e-02 -1.908470841037683205e-02 -1.920972182939742479e-02 -1.932425948669410851e-02 -1.942815261733520787e-02 -1.952124962230377542e-02 -1.960341644563983604e-02 -1.967453690481283865e-02 -1.973451297316047848e-02 -1.978326501340775187e-02 -1.982073196146300412e-02 -1.984687145987410611e-02 -1.986165994051682093e-02 -1.986509265627834850e-02 -1.985718366169100108e-02 -1.983796574266255899e-02 -1.980749029564096014e-02 -1.976582715674005467e-02 -1.971306438153923660e-02 -1.964930797645295796e-02 -1.957468158274371789e-02 -1.948932611442570975e-02 -1.939339935147250255e-02 -1.928707548990223064e-02 -1.917054465046615780e-02 -1.904401234780994309e-02 -1.890769892211234884e-02 -1.876183893533125632e-02 -1.860668053430218280e-02 -1.844248478303955885e-02 -1.826952496668446044e-02 -1.808808586962535117e-02 -1.789846303038917716e-02 -1.770096197595914800e-02 -1.749589743822300633e-02 -1.728359255529029331e-02 -1.706437806044023078e-02 -1.683859146147291888e-02 -1.660657621323500394e-02 -1.636868088607874167e-02 -1.612525833298843192e-02 -1.587666485807269837e-02 -1.562325938907445019e-02 -1.536540265649284295e-02 -1.510345638184457454e-02 -1.483778247751441591e-02 -1.456874226055906128e-02 -1.429669568273352065e-02 -1.402200057890666193e-02 -1.374501193592281637e-02 -1.346608118384949766e-02 -1.318555551142905520e-02 -1.290377720742416807e-02 -1.262108302941477959e-02 -1.233780360146823421e-02 -1.205426284196489152e-02 -1.177077742272020569e-02 -1.148765626040112835e-02 -1.120520004109039520e-02 -1.092370077870868927e-02 -1.064344140786024039e-02 -1.036469541152539378e-02 -1.008772648388297014e-02 -9.812788228406569072e-03 -9.540123891244558368e-03 -9.269966129761079629e-03 -9.002536815988622376e-03 -8.738046874619546239e-03 -8.476696155046217762e-03 -8.218673336847632377e-03 -7.964155868013403014e-03 -7.713309935096323081e-03 -7.466290464391084174e-03 -7.223241153149362152e-03 -6.984294529762174498e-03 -6.749572041767037435e-03 -6.519184170472073006e-03 -6.293230570930804721e-03 -6.071800235950297955e-03 -5.854971682771836945e-03 -5.642813161026586158e-03 -5.435382880539731294e-03 -5.232729257534419337e-03 -5.034891177771366744e-03 -4.841898275152000004e-03 -4.653771224310649171e-03 -4.470522045725952749e-03 -4.292154421892043284e-03 -4.118664023106156924e-03 -3.950038841451180768e-03 -3.786259531578261162e-03 -3.627299756926338509e-03 -3.473126540051508712e-03 -3.323700615779224231e-03 -3.178976785936470009e-03 -3.038904274468161998e-03 -2.903427081792457013e-03 -2.772484337302618534e-03 -2.646010648978302810e-03 -2.523936449126346418e-03 -2.406188335329817810e-03 -2.292689405744045231e-03 -2.183359587939160632e-03 -2.078115960549988244e-03 -1.976873067055786790e-03 -1.879543221073759138e-03 -1.786036802611429969e-03 -1.696262544783499592e-03 -1.610127810558362443e-03 -1.527538859158047166e-03 -1.448401101792376163e-03 -1.372619346463810385e-03 -1.300098031633277994e-03 -1.230741448589211390e-03 -1.164453952411990392e-03 -1.101140161473676896e-03 -1.040705145458387798e-03 -9.830546019317402615e-04 -9.280950215283658789e-04 -8.757338418646984628e-04 -8.258795903196726592e-04 -7.784420158590320358e-04 -7.333322101092826792e-04 -6.904627179151105829e-04 -6.497476376393534255e-04 -6.111027114872257752e-04 -5.744454061567149565e-04 -5.396949841347814395e-04 -5.067725659742902808e-04 -4.756011838996776877e-04 -4.461058271000567640e-04 -4.182134790771160470e-04 -3.918531474217016404e-04 -3.669558863975160685e-04 -3.434548127131334806e-04 -3.212851148643904985e-04 -3.003840564285443484e-04 -2.806909736893079444e-04 -2.621472679681262135e-04 -2.446963930320762075e-04 -2.282838379424480637e-04 -2.128571057007417233e-04 -1.983656880404117701e-04 -1.847610367034245896e-04 -1.719965315306563197e-04 -1.600274456843612202e-04 -1.488109083096316983e-04 -1.383058649298960950e-04 -1.284730358592507237e-04 -1.192748729018423712e-04 -1.106755145956827635e-04
2.767957809396435306e-06 2.990073681979790219e-06 3.228326153729820923e-06 3.483739922135199979e-06 3.757392376482069420e-06 4.050415287981679295e-06 4.363996464555420619e-06 4.699381359503782259e-06 5.057874622348311751e-06 5.440841579151847403e-06 5.849709628594319677e-06 6.285969539007690398e-06 6.751176630455512274e-06 7.246951824779808996e-06 7.774982545332577948e-06 8.337023446860313257e-06 8.934896954721093082e-06 9.570493591285199634e-06 1.024577206600454890e-05 1.096275910423538048e-05 1.172354898846694121e-05 1.253030278414666127e-05 1.338524722080707836e-05 1.429067319769228373e-05 1.524893388155809751e-05 1.626244236278631558e-05 1.733366883441356466e-05 1.846513725713609064e-05 1.965942147182136429e-05 2.091914071954250191e-05 2.224695452765705330e-05 2.364555691899421935e-05 2.511766989979488733e-05 2.666603618068223136e-05 2.829341108363716750e-05 3.000255358672198345e-05 3.179621645715308305e-05 3.367713542227752758e-05 3.564801732707782343e-05 3.771152722602445382e-05 3.987027435643365867e-05 4.212679693998321257e-05 4.448354575870956077e-05 4.694286645167131458e-05 4.950698047853558422e-05 5.217796469663777076e-05 5.495772949861445878e-05 5.784799545851282442e-05 6.085026843537312048e-05 6.396581308468359504e-05 6.719562472981873552e-05 7.054039954764617423e-05 7.400050302491510711e-05 7.757593664484951890e-05 8.126630276659879714e-05 8.507076766383424413e-05 8.898802269286991775e-05 9.301624356523943433e-05 9.715304770468442374e-05 1.013954496740384302e-04 1.057398146635314434e-04 1.101818100386002774e-04 1.147163549523948326e-04 1.193375680358294867e-04 1.240387131862392121e-04 1.288121434844846690e-04 1.336492432796991005e-04 1.385403684908060771e-04 1.434747851844238970e-04 1.484406064998557715e-04 1.534247280034855524e-04 1.584127615670845150e-04 1.633889678772619948e-04 1.683361876965147120e-04 1.732357720100842144e-04 1.780675112070222307e-04 1.828095634585158251e-04 1.874383824715556779e-04 1.919286448114547830e-04 1.962531770024180050e-04 2.003828826313815365e-04 2.042866696964801038e-04 2.079313784578836963e-04 2.112817100651081777e-04 2.143001562513560426e-04 2.169469304017493296e-04 2.191799003185079071e-04 2.209545230220724688e-04 2.222237819427360012e-04 2.229381268725099470e-04 2.230454170615754910e-04 2.224908678575975192e-04 2.212170012993927831e-04 2.191636010887438582e-04 2.162676723754904844e-04 2.124634068011973034e-04 2.076821532556682960e-04 2.018523948081649795e-04 1.948997322812767458e-04 1.867468749398386828e-04 1.773136387700507575e-04 1.665169528247592134e-04 1.542708741097329177e-04 1.404866114825021077e-04 1.250725590297985246e-04 1.079343393818187231e-04 8.897485741121246954e-05 6.809436475184080760e-05 4.519053555687062643e-05 2.015855389753823390e-05 -7.108786817131874936e-06 -3.672097204320966431e-05 -6.878964159774984474e-05 -1.034284521478248502e-04 -1.407529264255840979e-04 -1.808802889379339252e-04 -2.239292879781514065e-04 -2.700200037883985701e-04 -3.192736427666887419e-04 -3.718123176593159628e-04 -4.277588137299847409e-04 -4.872363409498192081e-04 -5.503682723078952808e-04 -6.172778683999882634e-04 -6.880879885133310732e-04 -7.629207884876608448e-04 -8.418974056969960509e-04 -9.251376315626614645e-04 -1.012759572075390760e-03 -1.104879296873102074e-03 -1.201610477490447446e-03 -1.303064015466461056e-03 -1.409347661067228766e-03 -1.520565623450999791e-03 -1.636818173173407425e-03 -1.758201237999943139e-03 -1.884805993061346510e-03 -2.016718446454466521e-03 -2.154019021456402266e-03 -2.296782136582619163e-03 -2.445075784780009753e-03 -2.598961113103115741e-03 -2.758492004275563819e-03 -2.923714661588626765e-03 -3.094667198634559052e-03 -3.271379235413373297e-03 -3.453871502387650429e-03 -3.642155454090700156e-03 -3.836232893917997967e-03 -4.036095611750684792e-03 -4.241725036072120127e-03 -4.453091902243889143e-03 -4.670155938606452596e-03 -4.892865572060518461e-03 -5.121157654769323275e-03 -5.354957213597955762e-03 -5.594177223874115951e-03 -5.838718409015347319e-03 -6.088469067519832606e-03 -6.343304928762537494e-03 -6.603089038974549636e-03 -6.867671678712036765e-03 -7.136890313041692295e-03 -7.410569575582219570e-03 -7.688521287446819195e-03 -7.970544512029387185e-03 -8.256425646468099067e-03 -8.545938550504381115e-03 -8.838844713332809702e-03 -9.134893458909817965e-03 -9.433822190055275031e-03 -9.735356671542702220e-03 -1.003921135223104222e-02 -1.034508972614396442e-02 -1.065268473225320853e-02 -1.096167919256940335e-02 -1.127174628798986201e-02 -1.158255007119710252e-02 -1.189374601574565149e-02 -1.220498160031917301e-02 -1.251589692698492837e-02 -1.282612537211979577e-02 -1.313529426853174420e-02 -1.344302561715339864e-02 -1.374893682654184345e-02 -1.405264147828039559e-02 -1.435375011624617780e-02 -1.465187105758125261e-02 -1.494661122308616440e-02 -1.523757698464419871e-02 -1.552437502718170478e-02 -1.580661322257689849e-02 -1.608390151284589537e-02 -1.635585279986099053e-02 -1.662208383879415843e-02 -1.688221613242705046e-02 -1.713587682342886456e-02 -1.738269958167624682e-02 -1.762232548367308888e-02 -1.785440388112548293e-02 -1.807859325573661982e-02 -1.829456205730824181e-02 -1.850198952227071272e-02 -1.870056646981105644e-02 -1.888999607282879425e-02 -1.906999460102177385e-02 -1.924029213348929165e-02 -1.940063323833602499e-02 -1.955077761686865173e-02 -1.969050071009598515e-02 -1.981959426537298341e-02 -1.993786686116856555e-02 -2.004514438808598781e-02 -2.014127048442185958e-02 -2.022610692471556865e-02 -2.029953395991303255e-02 -2.036145060794801800e-02 -2.041177489372815804e-02 -2.045044403770233596e-02 -2.047741459237844772e-02 -2.049266252635624508e-02 -2.049618325563738047e-02 -2.048799162217306361e-02 -2.046812181980799464e-02 -2.043662726797654955e-02 -2.039358043370255447e-02 -2.033907260264643593e-02 -2.027321360013221996e-02 -2.019613146327096584e-02 -2.010797206547559543e-02 -2.000889869483412492e-02 -1.989909158797346922e-02 -1.977874742120270049e-02 -1.964807876087334981e-02 -1.950731347503299740e-02 -1.935669410857816797e-02 -1.919647722423079364e-02 -1.902693271177074985e-02 -1.884834306805324017e-02 -1.866100265042486273e-02 -1.846521690622485168e-02 -1.826130158111843871e-02 -1.804958190905811208e-02 -1.783039178670345337e-02 -1.760407293515415736e-02 -1.737097405186130081e-02 -1.713144995558034747e-02 -1.688586072721580747e-02 -1.663457084938153169e-02 -1.637794834746341202e-02 -1.611636393492253336e-02 -1.585019016551715218e-02 -1.557980059505205926e-02 -1.530556895518378133e-02 -1.502786834172062033e-02 -1.474707041975870971e-02 -1.446354464788845995e-02 -1.417765752359249724e-02 -1.388977185183498143e-02 -1.360024603871575269e-02 -1.330943341193046615e-02 -1.301768156964090359e-02 -1.272533175921923380e-02 -1.243271828718571330e-02 -1.214016796151342475e-02 -1.184799956732546233e-02 -1.155652337686119933e-02 -1.126604069443961492e-02 -1.097684343699877572e-02 -1.068921375064373763e-02 -1.040342366348983444e-02 -1.011973477494530239e-02 -9.838397981438309556e-03 -9.559653238456989818e-03 -9.283729358640054399e-03 -9.010843845528812915e-03 -8.741202762469783491e-03 -8.475000636041804189e-03 -8.212420393271557470e-03 -7.953633331798385525e-03 -7.698799122052919081e-03 -7.448065840424155856e-03 -7.201570032307898564e-03 -6.959436803853806704e-03 -6.721779941161378641e-03 -6.488702055614882329e-03 -6.260294753994737754e-03 -6.036638831958498173e-03 -5.817804489446619723e-03 -5.603851566538788943e-03 -5.394829798263744459e-03 -5.190779086850045784e-03 -4.991729789897050851e-03 -4.797703022943259656e-03 -4.608710974914252863e-03 -4.424757234943316186e-03 -4.245837129074748854e-03 -4.071938065382640047e-03 -3.903039886065521376e-03 -3.739115225110239797e-03 -3.580129870155926951e-03 -3.426043127230295453e-03 -3.276808187076402090e-03 -3.132372491836633074e-03 -2.992678100912980147e-03 -2.857662054877417677e-03 -2.727256736363254178e-03 -2.601390226927608081e-03 -2.479986658935643459e-03 -2.362966561579337918e-03 -2.250247200206235629e-03 -2.141742908197070364e-03 -2.037365410694763103e-03 -1.937024139550760134e-03 -1.840626538917808971e-03 -1.748078360980760606e-03 -1.659283951378445320e-03 -1.574146523930131060e-03 -1.492568424338930420e-03 -1.414451382601907134e-03 -1.339696753912240175e-03 -1.268205747892227429e-03 -1.199879646047613893e-03 -1.134620007382696480e-03 -1.072328862162687810e-03 -1.012908893854116673e-03 -9.562636093159078985e-04 -9.022974973530867044e-04 -8.509161757816235874e-04 -8.020265271869014010e-04 -7.555368235895817443e-04 -7.113568402612178206e-04 -6.693979589579559727e-04 -6.295732608639655449e-04 -5.917976095569571276e-04 -5.559877243264243346e-04 -5.220622441909155385e-04 -4.899417829740635453e-04 -4.595489758100861077e-04 -4.308085174583179203e-04 -4.036471928130187857e-04 -3.779938999993145738e-04 -3.537796664489232580e-04 -3.309376583501663269e-04 -3.094031838659833979e-04 -2.891136905112825606e-04 -2.700087570770467993e-04 -2.520300804834094718e-04 -2.351214579373585257e-04 -2.192287647631125606e-04 -2.042999282645297670e-04 -1.902848979692824377e-04 -1.771356125941592685e-04 -1.648059640596859416e-04 -1.532517588705508175e-04 -1.424306771660524020e-04 -1.323022297321209081e-04 -1.228277132534716333e-04 -1.139701640711885148e-04
2.842792754649936736e-06 3.071516087690330751e-06 3.316904182254497916e-06 3.580018931168863838e-06 3.861977102061427451e-06 4.163952118909679948e-06 4.487175808932407427e-06 4.832940103727155154e-06 5.202598682580933361e-06 5.597568544860641188e-06 6.019331497321012278e-06 6.469435541052158083e-06 6.949496141626249147e-06 7.461197364793963787e-06 8.006292858827101453e-06 8.586606663304626304e-06 9.204033822798422115e-06 9.860540782530764181e-06 1.055816554165538181e-05 1.129901753835364434e-05 1.208527723944617657e-05 1.291919540569741397e-05 1.380309200244168578e-05 1.473935472358838556e-05 1.573043709547499128e-05 1.677885612543694233e-05 1.788718945835665011e-05 1.905807200284797187e-05 2.029419198713486826e-05 2.159828640309968760e-05 2.297313579541869754e-05 2.442155835117524042e-05 2.594640324385985141e-05 2.755054318423582653e-05 2.923686612918463860e-05 3.100826609835667257e-05 3.286763304725520967e-05 3.481784174428311694e-05 3.686173959830562523e-05 3.900213338243248978e-05 4.124177479902603119e-05 4.358334483040371215e-05 4.602943681935010324e-05 4.858253822339884975e-05 5.124501098690385239e-05 5.401907047521835217e-05 5.690676291585194637e-05 5.990994129230383910e-05 6.303023963739368032e-05 6.626904567435309219e-05 6.962747175571286601e-05 7.310632405216119082e-05 7.670606994605775567e-05 8.042680358720297033e-05 8.426820957179793122e-05 8.822952470930238661e-05 9.230949784613833769e-05 9.650634771990130787e-05 1.008177188229533163e-04 1.052406352600133369e-04 1.097714525906112997e-04 1.144058076540945771e-04 1.191385663822401635e-04 1.239637696124760893e-04 1.288745769232337815e-04 1.338632085220812639e-04 1.389208852269789639e-04 1.440377665913219595e-04 1.492028872343242028e-04 1.544040914497870546e-04 1.596279661783921698e-04 1.648597724412764981e-04 1.700833753458803985e-04 1.752811727887933690e-04 1.804340229945777731e-04 1.855211710443208930e-04 1.905201745628312161e-04 1.954068287490583308e-04 2.001550909502703562e-04 2.047370049968703508e-04 2.091226255313001600e-04 2.132799425813157630e-04 2.171748066448379389e-04 2.207708545706331318e-04 2.240294365361226179e-04 2.269095444405519056e-04 2.293677420485574353e-04 2.313580972357045986e-04 2.328321167037361757e-04 2.337386835490009749e-04 2.340239980826845125e-04 2.336315223159324619e-04 2.325019285366619224e-04 2.305730524175955221e-04 2.277798511068099231e-04 2.240543667626622394e-04 2.193256960042011365e-04 2.135199657560692046e-04 2.065603159731841960e-04 1.983668897350936025e-04 1.888568312027307178e-04 1.779442919311216131e-04 1.655404460303951716e-04 1.515535146640444725e-04 1.358888003676127047e-04 1.184487316628550328e-04 9.913291843169033148e-05 7.783821850087689273e-05 5.445881587229383682e-05 2.888631101471191703e-05 1.009823611156654768e-06 -2.928389186888165525e-05 -6.211031743095845811e-05 -9.758702934033105375e-05 -1.358335421532421393e-04 -1.769711387552828138e-04 -2.211226862075354842e-04 -2.684124372444212162e-04 -3.189658173133641701e-04 -3.729091970956772799e-04 -4.303696505001822561e-04 -4.914746981758938253e-04 -5.563520366477715980e-04 -6.251292532395257961e-04 -6.979335270100024517e-04 -7.748913159942474697e-04 -8.561280311070100339e-04 -9.417676971348073849e-04 -1.031932601312531179e-03 -1.126742930051757852e-03 -1.226316394459937668e-03 -1.330767845362439399e-03 -1.440208878612479759e-03 -1.554747431547002547e-03 -1.674487371519313254e-03 -1.799528077511194403e-03 -1.929964015898092897e-03 -2.065884311510354007e-03 -2.207372315200714034e-03 -2.354505169193665814e-03 -2.507353371554259941e-03 -2.665980341173393876e-03 -2.830441984722143617e-03 -3.000786267079101101e-03 -3.177052786782174655e-03 -3.359272358098262801e-03 -3.547466601341616246e-03 -3.741647543103033321e-03 -3.941817228077555343e-03 -4.147967344197481948e-03 -4.360078862790106591e-03 -4.578121695484837356e-03 -4.802054369592957846e-03 -5.031823723673613594e-03 -5.267364624982910984e-03 -5.508599710477778480e-03 -5.755439153013442409e-03 -6.007780454331920934e-03 -6.265508266389487220e-03 -6.528494242513254407e-03 -6.796596919810847515e-03 -7.069661634182689523e-03 -7.347520469204146636e-03 -7.629992240053848698e-03 -7.916882513566727425e-03 -8.207983665383892374e-03 -8.503074975058800417e-03 -8.801922759858939876e-03 -9.104280547875527249e-03 -9.409889290921501573e-03 -9.718477617559170140e-03 -1.002976212645605505e-02 -1.034344772011917997e-02 -1.065922797890625148e-02 -1.097678557505704644e-02 -1.129579272633046173e-02 -1.161591168867277118e-02 -1.193679528718212535e-02 -1.225808748447214380e-02 -1.257942398537727907e-02 -1.290043287678171481e-02 -1.322073530119614870e-02 -1.353994616255099585e-02 -1.385767486252284172e-02 -1.417352606556332960e-02 -1.448710049065712359e-02 -1.479799572769910712e-02 -1.510580707625104602e-02 -1.541012840431526393e-02 -1.571055302464861511e-02 -1.600667458603443824e-02 -1.629808797683381105e-02 -1.658439023805184653e-02 -1.686518148307853543e-02 -1.714006582120021147e-02 -1.740865228192442146e-02 -1.767055573712064676e-02 -1.792539781795082776e-02 -1.817280782354836755e-02 -1.841242361840115388e-02 -1.864389251540492579e-02 -1.886687214157636502e-02 -1.908103128345227384e-02 -1.928605070925078560e-02 -1.948162396493331380e-02 -1.966745814138155107e-02 -1.984327460999193299e-02 -2.000880972409019298e-02 -2.016381548368101698e-02 -2.030806016117089538e-02 -2.044132888583715529e-02 -2.056342418496015165e-02 -2.067416647969027091e-02 -2.077339453388409030e-02 -2.086096585431564468e-02 -2.093675704084695804e-02 -2.100066408532749382e-02 -2.105260261818268919e-02 -2.109250810184737021e-02 -2.112033597039907756e-02 -2.113606171494866043e-02 -2.113968091454935389e-02 -2.113120921259068613e-02 -2.111068223884831480e-02 -2.107815547756480834e-02 -2.103370408213812645e-02 -2.097742263719327288e-02 -2.090942486900742789e-02 -2.082984330544892029e-02 -2.073882888677441860e-02 -2.063655052880637372e-02 -2.052319464018284578e-02 -2.039896459553367999e-02 -2.026408016659017250e-02 -2.011877691337824944e-02 -1.996330553777891231e-02 -1.979793120186133445e-02 -1.962293281350552254e-02 -1.943860228193039150e-02 -1.924524374583042041e-02 -1.904317277689874036e-02 -1.883271556157663229e-02 -1.861420806391877666e-02 -1.838799517250000806e-02 -1.815442983431277135e-02 -1.791387217861524842e-02 -1.766668863368778958e-02 -1.741325103944092734e-02 -1.715393575879086557e-02 -1.688912279067948663e-02 -1.661919488756517446e-02 -1.634453668014861777e-02 -1.606553381202530453e-02 -1.578257208687321861e-02 -1.549603663069158352e-02 -1.520631107150499650e-02 -1.491377673883676966e-02 -1.461881188513791674e-02 -1.432179093123289032e-02 -1.402308373771220078e-02 -1.372305490406533317e-02 -1.342206309720564948e-02 -1.312046041089386800e-02 -1.281859175741756167e-02 -1.251679429273325726e-02 -1.221539687612482883e-02 -1.191471956527795882e-02 -1.161507314751709062e-02 -1.131675870779752686e-02 -1.102006723389367497e-02 -1.072527925907451780e-02 -1.043266454240994803e-02 -1.014248178670791589e-02 -9.854978393942070286e-03 -9.570390257893988950e-03 -9.288941593603725413e-03 -9.010844803096749317e-03 -8.736300376736701526e-03 -8.465496829439988352e-03 -8.198610670882088003e-03 -7.935806408726117298e-03 -7.677236583811872586e-03 -7.423041836159213931e-03 -7.173351000562012796e-03 -6.928281230479827607e-03 -6.687938148872750975e-03 -6.452416024570791463e-03 -6.221797972723576431e-03 -5.996156177837442570e-03 -5.775552137876714155e-03 -5.560036927882729824e-03 -5.349651481548507205e-03 -5.144426889178616707e-03 -4.944384710462082846e-03 -4.749537300491384235e-03 -4.559888147472361368e-03 -4.375432220587172939e-03 -4.196156326496521156e-03 -4.022039472995756967e-03 -3.853053238373985862e-03 -3.689162145063874711e-03 -3.530324036213016142e-03 -3.376490453855007182e-03 -3.227607017408892429e-03 -3.083613801289595245e-03 -2.944445710468692520e-03 -2.810032852883801412e-03 -2.680300907656139528e-03 -2.555171488138359339e-03 -2.434562498878824893e-03 -2.318388485653435221e-03 -2.206560977781372567e-03 -2.098988822007047915e-03 -1.995578507295846845e-03 -1.896234479956554215e-03 -1.800859448567811508e-03 -1.709354678249261610e-03 -1.621620273880562159e-03 -1.537555451932026218e-03 -1.457058800629927814e-03 -1.380028528236747253e-03 -1.306362699281809689e-03 -1.235959458630974577e-03 -1.168717243334587612e-03 -1.104534982241269338e-03 -1.043312283410857298e-03 -9.849496094028503852e-04 -9.293484405572592730e-04 -8.764114264223505637e-04 -8.260425255187966954e-04 -7.781471336619331675e-04 -7.326322010932017573e-04 -6.894063386986372171e-04 -6.483799136161650691e-04 -6.094651345548242121e-04 -5.725761271677655634e-04 -5.376289998369811760e-04 -5.045419002414966436e-04 -4.732350630920057594e-04 -4.436308494239961809e-04 -4.156537778482177346e-04 -3.892305481620648511e-04 -3.642900577282443550e-04 -3.407634110279127724e-04 -3.185839227946186546e-04 -2.976871151328461663e-04 -2.780107090208943808e-04 -2.594946105923706973e-04 -2.420808925838127288e-04 -2.257137713280186531e-04 -2.103395796636865506e-04 -1.959067361219960456e-04 -1.823657107400275480e-04 -1.696689878393658243e-04 -1.577710260961333560e-04 -1.466282162160189315e-04 -1.361988365147812985e-04 -1.264430066912877509e-04 -1.173226400664502124e-04
2.914921707249438395e-06 3.150101957114263821e-06 3.402469476555914346e-06 3.673123391252007413e-06 3.963219915221023028e-06 4.273974226919695211e-06 4.606662311549850224e-06 4.962622758153790164e-06 5.343258499066202889e-06 5.750038478231220547e-06 6.184499233782523667e-06 6.648246379126139232e-06 7.142955965558070496e-06 7.670375708190884639e-06 8.232326055661276195e-06 8.830701082738597811e-06 9.467469183558904639e-06 1.014467354177093052e-05 1.086443235239896369e-05 1.162893876871075189e-05 1.244046054582349567e-05 1.330133935119532764e-05 1.421398971053636575e-05 1.518089755603528890e-05 1.620461834214211993e-05 1.728777469247831102e-05 1.843305353977123354e-05 1.964320271903189380e-05 2.092102697252948041e-05 2.226938332346252693e-05 2.369117577359689772e-05 2.518934927855000369e-05 2.676688295284552639e-05 2.842678245537201505e-05 3.017207150444707278e-05 3.200578247033944039e-05 3.393094599184632177e-05 3.595057956236980901e-05 3.806767502990726941e-05 4.028518495447977596e-05 4.260600776577924925e-05 4.503297166324725658e-05 4.756881720041786579e-05 5.021617849517559843e-05 5.297756300763712474e-05 5.585532982765152528e-05 5.885166641447976167e-05 6.196856373205634301e-05 6.520778972438819325e-05 6.857086107713036382e-05 7.205901321320449268e-05 7.567316847253066354e-05 7.941390242854377769e-05 8.328140829716794392e-05 8.727545939738594360e-05 9.139536962643476730e-05 9.563995191705390001e-05 1.000074746490969293e-04 1.044956159932181527e-04 1.091014161702913009e-04 1.138212276167061839e-04 1.186506630527606431e-04 1.235845414589943007e-04 1.286168319735725169e-04 1.337405957326522044e-04 1.389479256851367753e-04 1.442298844232872148e-04 1.495764400813549898e-04 1.549764003657193659e-04 1.604173447919287785e-04 1.658855552165870630e-04 1.713659447651468492e-04 1.768419852703834649e-04 1.822956333505898713e-04 1.877072552713310478e-04 1.930555507499104404e-04 1.983174758774783114e-04 2.034681653499162651e-04 2.084808542152498411e-04 2.133267993622633496e-04 2.179752009922216989e-04 2.223931243330408620e-04 2.265454218728469660e-04 2.303946564075413082e-04 2.339010252146602842e-04 2.370222856834423787e-04 2.397136827483844265e-04 2.419278784907989482e-04 2.436148842896035263e-04 2.447219959189175830e-04 2.451937320057734826e-04 2.449717762762207906e-04 2.439949240323569055e-04 2.421990333160070879e-04 2.395169812269701748e-04 2.358786258747121037e-04 2.312107744519682978e-04 2.254371579269067848e-04 2.184784128569840916e-04 2.102520708324291882e-04 2.006725560601821043e-04 1.896511915999810971e-04 1.770962147630021546e-04 1.629128021799291191e-04 1.470031050393172389e-04 1.292662949886754734e-04 1.095986211795049996e-04 8.789347892369098192e-05 6.404149041191564522e-05 3.793059792506778619e-05 9.446169947010868082e-06 -2.152887943872370917e-05 -5.511395751462192481e-05 -9.143064593559362477e-05 -1.306025394897179347e-04 -1.727550703653935472e-04 -2.180153177186302735e-04 -2.665118023790608547e-04 -3.183742665811986963e-04 -3.737334386585580530e-04 -4.327207826922440694e-04 -4.954682331625146798e-04 -5.621079147115851798e-04 -6.327718471881059806e-04 -7.075916362085628644e-04 -7.866981495378154617e-04 -8.702211796600104084e-04 -9.582890929819756071e-04 -1.051028466183552557e-03 -1.148563710303079823e-03 -1.251016683220808681e-03 -1.358506291278471171e-03 -1.471148080848782777e-03 -1.589053820744376101e-03 -1.712331076430909441e-03 -1.841082777083499940e-03 -1.975406776599101730e-03 -2.115395409748997268e-03 -2.261135044725427409e-03 -2.412705633403731606e-03 -2.570180260705633764e-03 -2.733624694510706360e-03 -2.903096937620328576e-03 -3.078646783331766626e-03 -3.260315376228757091e-03 -3.448134779838506973e-03 -3.642127552843380228e-03 -3.842306335568001531e-03 -4.048673448488481624e-03 -4.261220504530467343e-03 -4.479928036935107091e-03 -4.704765144477657778e-03 -4.935689155821494645e-03 -5.172645314780210599e-03 -5.415566488242909773e-03 -5.664372898491486924e-03 -5.918971881604386150e-03 -6.179257673598394576e-03 -6.445111225908387378e-03 -6.716400051745048325e-03 -6.992978104801718907e-03 -7.274685691704392033e-03 -7.561349419513350469e-03 -7.852782179490794615e-03 -8.148783168247176328e-03 -8.449137947268958379e-03 -8.753618541713348994e-03 -9.061983579231373820e-03 -9.373978469449081863e-03 -9.689335624599752436e-03 -1.000777472165637061e-02 -1.032900300616539611e-02 -1.065271563782961735e-02 -1.097859607773057217e-02 -1.130631651692072179e-02 -1.163553834595193459e-02 -1.196591266474170481e-02 -1.229708083201225786e-02 -1.262867505337028975e-02 -1.296031900692912880e-02 -1.329162850520913125e-02 -1.362221219188913465e-02 -1.395167227182110906e-02 -1.427960527256303541e-02 -1.460560283553306513e-02 -1.492925253474032196e-02 -1.525013872090726086e-02 -1.556784338866421674e-02 -1.588194706437008261e-02 -1.619202971199583743e-02 -1.649767165439796485e-02 -1.679845450721034056e-02 -1.709396212249451180e-02 -1.738378153921039948e-02 -1.766750393750375625e-02 -1.794472559375262163e-02 -1.821504883327334720e-02 -1.847808297755820436e-02 -1.873344528290076666e-02 -1.898076186726307263e-02 -1.921966862224978520e-02 -1.944981210707914798e-02 -1.967085042147917462e-02 -1.988245405448923683e-02 -2.008430670621258463e-02 -2.027610607964407466e-02 -2.045756463978870565e-02 -2.062841033739073321e-02 -2.078838729470962321e-02 -2.093725645090696239e-02 -2.107479616474777079e-02 -2.120080277246945422e-02 -2.131509109883120145e-02 -2.141749491952566614e-02 -2.150786737331179463e-02 -2.158608132241267297e-02 -2.165202965991364775e-02 -2.170562556309328650e-02 -2.174680269182207443e-02 -2.177551533136950004e-02 -2.179173847916955273e-02 -2.179546787530510163e-02 -2.178671997668378546e-02 -2.176553187508942916e-02 -2.173196115950349130e-02 -2.168608572329968828e-02 -2.162800351711966634e-02 -2.155783224843917101e-02 -2.147570902902976725e-02 -2.138178997171138671e-02 -2.127624973797414415e-02 -2.115928103822302397e-02 -2.103109408656630638e-02 -2.089191601222588693e-02 -2.074199022979550736e-02 -2.058157577070987565e-02 -2.041094657841358365e-02 -2.023039076983288928e-02 -2.004020986585549821e-02 -1.984071799361302249e-02 -1.963224106343748609e-02 -1.941511592342681433e-02 -1.918968949460498480e-02 -1.895631788969918963e-02 -1.871536551858044711e-02 -1.846720418342452999e-02 -1.821221216664721879e-02 -1.795077331465244619e-02 -1.768327612040343499e-02 -1.741011280778589215e-02 -1.713167842068000907e-02 -1.684836991959288641e-02 -1.656058528862817264e-02 -1.626872265548313587e-02 -1.597317942706752772e-02 -1.567435144323324134e-02 -1.537263215098952883e-02 -1.506841180145682482e-02 -1.476207667168277435e-02 -1.445400831330839742e-02 -1.414458282993106240e-02 -1.383417018486439790e-02 -1.352313354084532480e-02 -1.321182863308422578e-02 -1.290060317689855490e-02 -1.258979631101208793e-02 -1.227973807744329494e-02 -1.197074893874780326e-02 -1.166313933322128682e-02 -1.135720926851264100e-02 -1.105324795394253129e-02 -1.075153347167028851e-02 -1.045233248670406068e-02 -1.015589999560424263e-02 -9.862479113590668506e-03 -9.572300899629413232e-03 -9.285584218945753393e-03 -9.002535642287520790e-03 -8.723349381146086948e-03 -8.448207258033206893e-03 -8.177278710809473411e-03 -7.910720829965099676e-03 -7.648678427667046642e-03 -7.391284137306589411e-03 -7.138658542210505643e-03 -6.890910332115466295e-03 -6.648136485949977977e-03 -6.410422479421104200e-03 -6.177842515863937733e-03 -5.950459778780384755e-03 -5.728326704470562344e-03 -5.511485273143863425e-03 -5.299967316888598741e-03 -5.093794842877525167e-03 -4.892980370192308130e-03 -4.697527278662118506e-03 -4.507430168129978459e-03 -4.322675226585235599e-03 -4.143240605630293602e-03 -3.969096801785317909e-03 -3.800207042174811711e-03 -3.636527673184527295e-03 -3.478008550726203237e-03 -3.324593430799799732e-03 -3.176220359098834434e-03 -3.032822058462915620e-03 -2.894326313042597503e-03 -2.760656348104918376e-03 -2.631731204472621127e-03 -2.507466106656237089e-03 -2.387772823805177098e-03 -2.272560022671467426e-03 -2.161733611847692620e-03 -2.055197076608156377e-03 -1.952851803749625472e-03 -1.854597395894482274e-03 -1.760331974784497223e-03 -1.669952473157801072e-03 -1.583354914864180214e-03 -1.500434682934881749e-03 -1.421086775382138278e-03 -1.345206048560504191e-03 -1.272687447976851138e-03 -1.203426226488049731e-03 -1.137318149875112330e-03 -1.074259689829711734e-03 -1.014148204433312165e-03 -9.568821062508670906e-04 -9.023610181997631643e-04 -8.504859173907319565e-04 -8.011592671705230822e-04 -7.542851376264148684e-04 -7.097693148401322235e-04 -6.675193992033288037e-04 -6.274448931287407829e-04 -5.894572785103222717e-04 -5.534700843022621365e-04 -5.193989446008523067e-04 -4.871616476247468057e-04 -4.566781759983946443e-04 -4.278707387504047163e-04 -4.006637954433769065e-04 -3.749840728545675663e-04 -3.507605746275241484e-04 -3.279245843138962045e-04 -3.064096622219512661e-04 -2.861516364840737303e-04 -2.670885887498670162e-04 -2.491608349044354700e-04 -2.323109012032119672e-04 -2.164834962053881467e-04 -2.016254788776949936e-04 -1.876858232291692846e-04 -1.746155798256075926e-04 -1.623678345198967482e-04 -1.508976647213150079e-04 -1.401620935133839573e-04 -1.301200419159882933e-04 -1.207322795733460906e-04
2.983768054537321780e-06 3.225213576255203577e-06 3.484360635397258109e-06 3.762345492976311585e-06 4.060363737495337430e-06 4.379672258706701320e-06 4.721591188640200674e-06 5.087505798160181617e-06 5.478868336263293929e-06 5.897199798228943219e-06 6.344091607582897269e-06 6.821207195631322417e-06 7.330283461068207301e-06 7.873132090854165172e-06 8.451640722209179677e-06 9.067773924158454123e-06 9.723573975618766564e-06 1.042116141551707694e-05 1.116273533889263375e-05 1.195057341135385287e-05 1.278703157264435014e-05 1.367454339841993796e-05 1.461561908765870764e-05 1.561284404141983424e-05 1.666887699694000812e-05 1.778644767931897855e-05 1.896835393129537586e-05 2.021745827986779281e-05 2.153668389677415763e-05 2.292900990811916581e-05 2.439746600673343600e-05 2.594512631919034722e-05 2.757510247777589832e-05 2.929053584614933867e-05 3.109458884593411436e-05 3.299043533006155743e-05 3.498124994737714967e-05 3.707019644180281582e-05 3.926041482827058405e-05 4.155500738669989881e-05 4.395702341450403869e-05 4.646944267750881762e-05 4.909515749875008182e-05 5.183695342441795045e-05 5.469748840625629000e-05 5.767927044000342084e-05 6.078463360003794096e-05 6.401571241124401367e-05 6.737441450029263250e-05 7.086239147006197399e-05 7.448100794279313198e-05 7.823130871985763785e-05 8.211398400868869093e-05 8.612933267053382201e-05 9.027722344626529151e-05 9.455705412150988210e-05 9.896770859690865092e-05 1.035075118343745766e-04 1.081741826558025091e-04 1.129647843768534515e-04 1.178756732651489866e-04 1.229024448195407764e-04 1.280398778750378394e-04 1.332818765465227978e-04 1.386214100335497973e-04 1.440504503183370137e-04 1.495599077994967706e-04 1.551395649151553918e-04 1.607780078208316402e-04 1.664625561998298790e-04 1.721791912968955937e-04 1.779124822795049741e-04 1.836455110453825198e-04 1.893597956096420795e-04 1.950352122203075761e-04 2.006499163668542607e-04 2.061802628627838752e-04 2.116007252000710491e-04 2.168838143905467701e-04 2.219999975268589797e-04 2.269176163135271053e-04 2.316028058366920487e-04 2.360194138594479780e-04 2.401289209479544958e-04 2.438903617518963125e-04 2.472602477811143258e-04 2.501924920382897705e-04 2.526383358854001303e-04 2.545462785390518751e-04 2.558620096067226821e-04 2.565283450922788708e-04 2.564851673146702378e-04 2.556693691984794408e-04 2.540148034086869063e-04 2.514522368146779926e-04 2.479093107798466689e-04 2.433105077831369898e-04 2.375771248873047000e-04 2.306272545754388132e-04 2.223757734822270774e-04 2.127343395494549726e-04 2.016113981361125976e-04 1.889121976121602067e-04 1.745388149612821758e-04 1.583901919117805274e-04 1.403621821059357951e-04 1.203476098065872028e-04 9.823634062530641614e-05 7.391536473916673899e-05 4.726889304272076896e-05 1.817846665826930615e-05 -1.347691979919265343e-05 -4.782068083593457239e-05 -8.497848823917292585e-05 -1.250781044858783209e-04 -1.682492011439524950e-04 -2.146231620522654274e-04 -2.643328711124917543e-04 -3.175124845754702906e-04 -3.742971877576436318e-04 -4.348229361792292635e-04 -4.992261811746752723e-04 -5.676435800878922716e-04 -6.402116912291744982e-04 -7.170666538379201482e-04 -7.983438533645890317e-04 -8.841775724568634760e-04 -9.747006281083827987e-04 -1.070043995503408129e-03 -1.170336419167025861e-03 -1.275704012107913964e-03 -1.386269843718578379e-03 -1.502153517276407467e-03 -1.623470737967111586e-03 -1.750332872430047319e-03 -1.882846500901966692e-03 -2.021112963111637139e-03 -2.165227899151960823e-03 -2.315280786628261082e-03 -2.471354475451233330e-03 -2.633524721709371887e-03 -2.801859722119211943e-03 -2.976419650610845260e-03 -3.157256198661259096e-03 -3.344412121038413399e-03 -3.537920788663795248e-03 -3.737805750340803673e-03 -3.944080305129686256e-03 -4.156747087176582492e-03 -4.375797664824519068e-03 -4.601212155846991919e-03 -4.832958860650419033e-03 -5.070993915289303752e-03 -5.315260966127579451e-03 -5.565690867960864513e-03 -5.822201407387239333e-03 -6.084697053178170223e-03 -6.353068735356638339e-03 -6.627193654635857648e-03 -6.906935123809860265e-03 -7.192142442615442888e-03 -7.482650807505343386e-03 -7.778281257683416876e-03 -8.078840658655283419e-03 -8.384121724442285262e-03 -8.693903079492857830e-03 -9.007949361203816327e-03 -9.326011363835512435e-03 -9.647826224468575643e-03 -9.973117651508104503e-03 -1.030159619609258108e-02 -1.063295956661124142e-02 -1.096689298637517837e-02 -1.130306959432461102e-02 -1.164115088848891727e-02 -1.198078721174678993e-02 -1.232161827926315893e-02 -1.266327374680749004e-02 -1.300537381898513034e-02 -1.334752989624168884e-02 -1.368934525932912621e-02 -1.403041578975357424e-02 -1.437033072455915633e-02 -1.470867344363970507e-02 -1.504502228761332196e-02 -1.537895140414245049e-02 -1.571003162043692336e-02 -1.603783133953917694e-02 -1.636191745786017004e-02 -1.668185630131329214e-02 -1.699721457728122637e-02 -1.730756033954880188e-02 -1.761246396324376434e-02 -1.791149912674746408e-02 -1.820424379746987675e-02 -1.849028121832795718e-02 -1.876920089172369119e-02 -1.904059955778919164e-02 -1.930408216365048918e-02 -1.955926282045964901e-02 -1.980576574495703998e-02 -2.004322618235169010e-02 -2.027129130734765111e-02 -2.048962110019877589e-02 -2.069788919474192454e-02 -2.089578369544065756e-02 -2.108300796056633911e-02 -2.125928134875155334e-02 -2.142433992627165024e-02 -2.157793713254258644e-02 -2.171984440146782630e-02 -2.184985173642201711e-02 -2.196776823682436083e-02 -2.207342257442963113e-02 -2.216666341764792630e-02 -2.224735980239559915e-02 -2.231540144817776433e-02 -2.237069901830676666e-02 -2.241318432337022562e-02 -2.244281046727475415e-02 -2.245955193540803696e-02 -2.246340462467915494e-02 -2.245438581541627995e-02 -2.243253408531912033e-02 -2.239790916588096578e-02 -2.235059174191016823e-02 -2.229068319499282608e-02 -2.221830529194568360e-02 -2.213359981951070268e-02 -2.203672816673855200e-02 -2.192787085669726035e-02 -2.180722702932283777e-02 -2.167501387740109961e-02 -2.153146603783184787e-02 -2.137683494047889696e-02 -2.121138811705061342e-02 -2.103540847258483087e-02 -2.084919352222979611e-02 -2.065305459611757599e-02 -2.044731601521813935e-02 -2.023231424114128180e-02 -2.000839700291868681e-02 -1.977592240384976399e-02 -1.953525801153309718e-02 -1.928677993422895157e-02 -1.903087188670890897e-02 -1.876792424874508536e-02 -1.849833311937514047e-02 -1.822249937004903966e-02 -1.794082769972120753e-02 -1.765372569489662494e-02 -1.736160289757232231e-02 -1.706486988393767987e-02 -1.676393735660727802e-02 -1.645921525306072442e-02 -1.615111187285480504e-02 -1.584003302605493935e-02 -1.552638120520717993e-02 -1.521055478303774168e-02 -1.489294723792727003e-02 -1.457394640906064208e-02 -1.425393378300169808e-02 -1.393328381328765540e-02 -1.361236327447838852e-02 -1.329153065193507816e-02 -1.297113556843960611e-02 -1.265151824860202834e-02 -1.233300902183995414e-02 -1.201592786455007132e-02 -1.170058398193035351e-02 -1.138727542975213544e-02 -1.107628877622418226e-02 -1.076789880393818830e-02 -1.046236825173593558e-02 -1.015994759619432732e-02 -9.860874872285927892e-03 -9.565375532639256578e-03 -9.273662344697246665e-03 -8.985935324951710088e-03 -8.702381709319435138e-03 -8.423175958620021664e-03 -8.148479798017872408e-03 -7.878442289201467719e-03 -7.613199933990974153e-03 -7.352876807992235995e-03 -7.097584722850045977e-03 -6.847423415596683854e-03 -6.602480763543605927e-03 -6.362833023123767688e-03 -6.128545091060134259e-03 -5.899670786211987962e-03 -5.676253150434396738e-03 -5.458324766777948069e-03 -5.245908093354462697e-03 -5.039015811200570245e-03 -4.837651184483936044e-03 -4.641808431415992212e-03 -4.451473104260866495e-03 -4.266622476861124669e-03 -4.087225938137839867e-03 -3.913245390064080953e-03 -3.744635648657131111e-03 -3.581344846585420450e-03 -3.423314836040184349e-03 -3.270481590579591303e-03 -3.122775604713631109e-03 -2.980122290061048510e-03 -2.842442366974924986e-03 -2.709652250600295617e-03 -2.581664430395412893e-03 -2.458387842217562864e-03 -2.339728232143770039e-03 -2.225588511266978538e-03 -2.115869100777807363e-03 -2.010468266711429915e-03 -1.909282443807716915e-03 -1.812206548000149398e-03 -1.719134277115382924e-03 -1.629958399429827683e-03 -1.544571029792522841e-03 -1.462863893084394643e-03 -1.384728574842604724e-03 -1.310056758935129132e-03 -1.238740452224365053e-03 -1.170672196209898361e-03 -1.105745265689016786e-03 -1.043853854519219675e-03 -9.848932486099110095e-04 -9.287599863102961612e-04 -8.753520063975788953e-04 -8.245687839036177150e-04 -7.763114540492558908e-04 -7.304829245838856530e-04 -6.869879768530288196e-04 -6.457333559392473745e-04 -6.066278502414788843e-04 -5.695823608748284018e-04 -5.345099612873471014e-04 -5.013259475021327989e-04 -4.699478794025605021e-04 -4.402956134855658403e-04 -4.122913275127570542e-04 -3.858595374919780155e-04 -3.609271074226828727e-04 -3.374232522374567768e-04 -3.152795343691962597e-04 -2.944298543690306784e-04 -2.748104359941776708e-04 -2.563598061776223833e-04 -2.390187702829872098e-04 -2.227303830383416626e-04 -2.074399155320170779e-04 -1.930948186420126771e-04 -1.796446832582435115e-04 -1.670411976439468787e-04 -1.552381022690586798e-04 -1.441911424343933837e-04 -1.338580189911728292e-04 -1.241983374458525166e-04
3.048706527935989818e-06 3.296181021262792359e-06 3.561860261316683484e-06 3.846917398905684232e-06 4.152587171606494229e-06 4.480167978270054849e-06 4.831023922065231016e-06 5.206586810006647151e-06 5.608358095826633522e-06 6.037910751910274086e-06 6.496891054819317556e-06 6.987020267681681226e-06 7.510096201422065909e-06 8.067994635453862914e-06 8.662670577045495385e-06 9.296159337115754060e-06 9.970577398704774029e-06 1.068812305281140121e-05 1.145107677468685750e-05 1.226180131203060135e-05 1.312274145485146248e-05 1.403642345503791832e-05 1.500545406193117112e-05 1.603251913841842241e-05 1.712038182026436251e-05 1.827188017958609822e-05 1.948992435155576995e-05 2.077749308158831723e-05 2.213762964845910583e-05 2.357343711699304604e-05 2.508807287218803479e-05 2.668474238489946946e-05 2.836669215751136909e-05 3.013720179638723742e-05 3.199957515632382947e-05 3.395713050074995005e-05 3.601318962002855034e-05 3.817106584894739291e-05 4.043405092334613287e-05 4.280540061482905135e-05 4.528831908168529942e-05 4.788594187348729786e-05 5.060131752639422838e-05 5.343738768595857562e-05 5.639696569425580315e-05 5.948271357843322395e-05 6.269711737834213943e-05 6.604246075179277331e-05 6.952079679717129159e-05 7.313391803472242547e-05 7.688332448973094521e-05 8.077018982317689909e-05 8.479532545819675989e-05 8.895914265389318748e-05 9.326161248171690142e-05 9.770222366382229308e-05 1.022799382374824854e-04 1.069931450148904465e-04 1.118396108134530643e-04 1.168164294380616365e-04 1.219199684037805965e-04 1.271458133949848876e-04 1.324887104651745618e-04 1.379425059905550668e-04 1.435000843999690743e-04 1.491533037139312966e-04 1.548929289363493991e-04 1.607085633540083201e-04 1.665885778110640352e-04 1.725200380386215232e-04 1.784886301329570196e-04 1.844785842900647003e-04 1.904725969189645222e-04 1.964517512715586826e-04 2.023954367427591074e-04 2.082812670110843517e-04 2.140849972069130925e-04 2.197804403130243630e-04 2.253393830199488385e-04 2.307315012768625453e-04 2.359242757973237128e-04 2.408829077979032438e-04 2.455702352667343932e-04 2.499466500780110840e-04 2.539700162875072140e-04 2.575955899631584070e-04 2.607759409234467786e-04 2.634608767748732733e-04 2.655973696578087153e-04 2.671294861275961413e-04 2.679983206147157435e-04 2.681419329239474649e-04 2.674952902477754392e-04 2.659902141835043940e-04 2.635553332566654885e-04 2.601160414650728180e-04 2.555944633682101681e-04 2.499094262554242768e-04 2.429764399333845344e-04 2.347076846784020964e-04 2.250120079023152156e-04 2.137949300815887924e-04 2.009586604978402281e-04 1.864021233342406155e-04 1.700209946657229437e-04 1.517077508718653930e-04 1.313517289892693774e-04 1.088391995053472529e-04 8.405345207742644098e-05 5.687489463993260913e-05 2.718116633802824048e-05 -5.152735301613021318e-06 -4.025431258328584540e-05 -7.825341089278672543e-05 -1.192820466787993493e-04 -1.634742198991497118e-04 -2.109657107108196469e-04 -2.618938602307495020e-04 -3.163973352459936716e-04 -3.746158768066177799e-04 -4.366900326928167646e-04 -5.027608738087407415e-04 -5.729696946196812142e-04 -6.474576978161106049e-04 -7.263656634574817451e-04 -8.098336029207040682e-04 -8.980003980521293790e-04 -9.910034259980383432e-04 -1.088978170266079442e-03 -1.192057818649348237e-03 -1.300372848724567348e-03 -1.414050601716813557e-03 -1.533214845604177583e-03 -1.657985328416782759e-03 -1.788477322765247811e-03 -1.924801162713376916e-03 -2.067061774188290110e-03 -2.215358200198117369e-03 -2.369783122201706525e-03 -2.530422379047047275e-03 -2.697354484963716652e-03 -2.870650148160200019e-03 -3.050371791638095860e-03 -3.236573077892072534e-03 -3.429298439216416170e-03 -3.628582615385277446e-03 -3.834450200514595911e-03 -4.046915200947977763e-03 -4.265980606036400696e-03 -4.491637973702498551e-03 -4.723867032693214972e-03 -4.962635303430121270e-03 -5.207897739364173578e-03 -5.459596390730506697e-03 -5.717660092579573625e-03 -5.982004178932224039e-03 -6.252530224869312474e-03 -6.529125818319761118e-03 -6.811664363255456357e-03 -7.100004915936678970e-03 -7.393992055777594621e-03 -7.693455792318375057e-03 -7.998211509698472527e-03 -8.308059949924458121e-03 -8.622787236116626064e-03 -8.942164936800481648e-03 -9.265950172183495120e-03 -9.593885763224287502e-03 -9.925700424160358720e-03 -1.026110899901369784e-02 -1.059981274243977471e-02 -1.094149964512650119e-02 -1.128584480378602359e-02 -1.163251083561341395e-02 -1.198114833691514731e-02 -1.233139638543503253e-02 -1.268288308572889864e-02 -1.303522615676142027e-02 -1.338803356071976980e-02 -1.374090417186135324e-02 -1.409342848403592578e-02 -1.444518935534819769e-02 -1.479576278825576498e-02 -1.514471874322964942e-02 -1.549162198394267442e-02 -1.583603295179381726e-02 -1.617750866742671476e-02 -1.651560365675806136e-02 -1.684987089889685916e-02 -1.717986279321050830e-02 -1.750513214267798365e-02 -1.782523315056547264e-02 -1.813972242736613255e-02 -1.844816000486333707e-02 -1.875011035410751106e-02 -1.904514340403985762e-02 -1.933283555745253859e-02 -1.961277070094574054e-02 -1.988454120552583110e-02 -2.014774891448775293e-02 -2.040200611523741714e-02 -2.064693649173784604e-02 -2.088217605430416068e-02 -2.110737404352957744e-02 -2.132219380519493820e-02 -2.152631363309925189e-02 -2.171942757684765940e-02 -2.190124621174469738e-02 -2.207149736806655188e-02 -2.222992681712278665e-02 -2.237629891166805288e-02 -2.251039717838441284e-02 -2.263202486032613731e-02 -2.274100540739991405e-02 -2.283718291314255910e-02 -2.292042249625664274e-02 -2.299061062556871995e-02 -2.304765538728594312e-02 -2.309148669364280773e-02 -2.312205643224980040e-02 -2.313933855567872414e-02 -2.314332911104458740e-02 -2.313404620956965863e-02 -2.311152993634105896e-02 -2.307584220069752723e-02 -2.302706652790295627e-02 -2.296530779298273581e-02 -2.289069189781314795e-02 -2.280336539276236335e-02 -2.270349504438382016e-02 -2.259126735085736221e-02 -2.246688800705992639e-02 -2.233058132132461834e-02 -2.218258958611446854e-02 -2.202317240499360521e-02 -2.185260597842389810e-02 -2.167118235104821197e-02 -2.147920862324243299e-02 -2.127700612982591152e-02 -2.106490958891463899e-02 -2.084326622398205431e-02 -2.061243486225904781e-02 -2.037278501265782360e-02 -2.012469592644214669e-02 -1.986855564389138074e-02 -1.960476003021536379e-02 -1.933371180397347108e-02 -1.905581956123349879e-02 -1.877149679867465976e-02 -1.848116093879450042e-02 -1.818523236032246540e-02 -1.788413343687299262e-02 -1.757828758679006939e-02 -1.726811833704229235e-02 -1.695404840392455287e-02 -1.663649879320953581e-02 -1.631588792226975129e-02 -1.599263076656071494e-02 -1.566713803271726352e-02 -1.533981536037018478e-02 -1.501106255463927931e-02 -1.468127285110271650e-02 -1.435083221488219103e-02 -1.402011867531952234e-02 -1.368950169755363440e-02 -1.335934159213897007e-02 -1.302998896367696564e-02 -1.270178419926346579e-02 -1.237505699738623323e-02 -1.205012593774003674e-02 -1.172729809226230428e-02 -1.140686867753045765e-02 -1.108912074850486144e-02 -1.077432493344707143e-02 -1.046273920969525810e-02 -1.015460871983537954e-02 -9.850165627669719287e-03 -9.549629013254441398e-03 -9.253204806154092382e-03 -8.961085755945067538e-03 -8.673451438891819146e-03 -8.390468299618904224e-03 -8.112289726510181834e-03 -7.839056159482223063e-03 -7.570895228703774030e-03 -7.307921922766460673e-03 -7.050238784753316487e-03 -6.797936134602546206e-03 -6.551092316122487241e-03 -6.309773966981110926e-03 -6.074036309969057038e-03 -5.843923463818622398e-03 -5.619468771852980694e-03 -5.400695146738689403e-03 -5.187615429621187171e-03 -4.980232761936539271e-03 -4.778540968212577345e-03 -4.582524948199473945e-03 -4.392161076701886491e-03 -4.207417609523067190e-03 -4.028255093974351421e-03 -3.854626782451367906e-03 -3.686479047630652778e-03 -3.523751797896195609e-03 -3.366378891665199741e-03 -3.214288549344796256e-03 -3.067403761716558114e-03 -2.925642693613090140e-03 -2.788919081819888051e-03 -2.657142626206170609e-03 -2.530219373159677855e-03 -2.408052090472282379e-03 -2.290540632895593336e-03 -2.177582297657401286e-03 -2.069072169301501129e-03 -1.964903453284077856e-03 -1.864967797829270675e-03 -1.769155603615000984e-03 -1.677356320926520457e-03 -1.589458733979981150e-03 -1.505351232180981297e-03 -1.424922068143416598e-03 -1.348059602352027174e-03 -1.274652534407359978e-03 -1.204590120844643061e-03 -1.137762379567980840e-03 -1.074060280988239349e-03 -1.013375925997211588e-03 -9.556027109515827104e-04 -9.006354798783680529e-04 -8.483706641485341121e-04 -7.987064098974018750e-04 -7.515426934995887102e-04 -7.067814254321353427e-04 -6.643265428826306907e-04 -6.240840914793980686e-04 -5.859622965382377431e-04 -5.498716242350377460e-04 -5.157248331256693210e-04 -4.834370164442726740e-04 -4.529256356182766174e-04 -4.241105454434564094e-04 -3.969140113651545331e-04 -3.712607193125322196e-04 -3.470777785315587709e-04 -3.242947178594971966e-04 -3.028434758790197437e-04 -2.826583853839702092e-04 -2.636761525811858733e-04 -2.458358314440124552e-04 -2.290787936231416415e-04 -2.133486943093822359e-04 -1.985914344311013051e-04 -1.847551195563315932e-04 -1.717900158561749141e-04 -1.596485034722011588e-04 -1.482850276161072980e-04 -1.376560477151596209e-04 -1.277199849018859469e-04
3.109060560976902251e-06 3.362279327680682085e-06 3.634191928967717161e-06 3.926007998211405638e-06 4.239001028896170504e-06 4.574510552914549251e-06 4.933944288898219180e-06 5.318780248221544152e-06 5.730568785191008876e-06 6.170934576753043344e-06 6.641578515814547710e-06 7.144279500976672299e-06 7.680896104132196292e-06 8.253368095970737482e-06 8.863717807975293484e-06 9.514051307979902526e-06 1.020655936479075715e-05 1.094351817575769372e-05 1.172728982951786302e-05 1.256032247442510449e-05 1.344515016142714049e-05 1.438439232836400986e-05 1.538075289084060246e-05 1.643701890297446025e-05 1.755605874944711958e-05 1.874081982839861596e-05 1.999432568280344117e-05 2.131967253606653411e-05 2.272002518567925556e-05 2.419861220689946120e-05 2.575872041655802945e-05 2.740368854528056372e-05 2.913690006463558207e-05 3.096177511400792813e-05 3.288176147035791821e-05 3.490032450246675536e-05 3.702093604982041293e-05 3.924706216494609540e-05 4.158214965681022860e-05 4.402961137184206264e-05 4.659281014825821595e-05 4.927504137867409929e-05 5.207951411550567494e-05 5.500933065340266298e-05 5.806746452296156447e-05 6.125673683022295939e-05 6.457979087703372319e-05 6.803906499823119335e-05 7.163676355283405458e-05 7.537482600802457994e-05 7.925489405668031690e-05 8.327827671162630729e-05 8.744591332261415285e-05 9.175833446533820871e-05 9.621562065560647142e-05 1.008173588460787272e-04 1.055625966678424839e-04 1.104497943844973769e-04 1.154767745324014079e-04 1.206406692273279834e-04 1.259378651249795861e-04 1.313639460306593911e-04 1.369136331618885148e-04 1.425807230769322669e-04 1.483580232920296462e-04 1.542372856206659199e-04 1.602091372794246142e-04 1.662630098168948458e-04 1.723870659347013037e-04 1.785681242830295214e-04 1.847915823269945267e-04 1.910413373948439725e-04 1.972997060342817212e-04 2.035473418191213963e-04 2.097631517649940899e-04 2.159242115299280559e-04 2.220056795932395387e-04 2.279807106242542339e-04 2.338203682709488729e-04 2.394935376174835910e-04 2.449668375788547421e-04 2.502045335203579570e-04 2.551684504092186639e-04 2.598178868254661126e-04 2.641095301789111918e-04 2.679973734986978605e-04 2.714326341813922414e-04 2.743636751027133313e-04 2.767359285167708075e-04 2.784918231848682122e-04 2.795707151935206526e-04 2.799088229380586714e-04 2.794391667640884654e-04 2.780915137738215054e-04 2.757923283178823938e-04 2.724647287054660170e-04 2.680284506763747077e-04 2.623998181876465059e-04 2.554917220746687721e-04 2.472136071520949097e-04 2.374714683230129148e-04 2.261678562658813244e-04 2.132018932672352391e-04 1.984692997642517782e-04 1.818624321545678560e-04 1.632703324212839407e-04 1.425787901086787626e-04 1.196704171686669045e-04 9.442473617938618516e-05 6.671828241539305357e-05 3.642472022369249579e-05 3.414974131075911717e-06 -3.244262492385261397e-05 -7.128217787637051994e-05 -1.132400400206765717e-04 -1.584546274187499139e-04 -2.070662070039011073e-04 -2.592166701997733295e-04 -3.150492899289423707e-04 -3.747084609421373960e-04 -4.383394234590558443e-04 -5.060879701752154548e-04 -5.781001367555224993e-04 -6.545218760045561426e-04 -7.354987159754328152e-04 -8.211754023536577130e-04 -9.116955255289529471e-04 -1.007201132846807009e-03 -1.107832326611810515e-03 -1.213726848496695689e-03 -1.325019651093740751e-03 -1.441842457428875630e-03 -1.564323309342645092e-03 -1.692586105726035829e-03 -1.826750131682599101e-03 -1.966929579770756217e-03 -2.113233064561315447e-03 -2.265763131824691419e-03 -2.424615763739260826e-03 -2.589879881586922613e-03 -2.761636847472825462e-03 -2.939959966673981115e-03 -3.124913992284698416e-03 -3.316554633885341555e-03 -3.514928072014738419e-03 -3.720070480274194347e-03 -3.932007556933200462e-03 -4.150754067942300646e-03 -4.376313403286964318e-03 -4.608677148637670140e-03 -4.847824674264786075e-03 -5.093722743192286538e-03 -5.346325140561585670e-03 -5.605572326164934976e-03 -5.871391112087723761e-03 -6.143694367369166229e-03 -6.422380751552113180e-03 -6.707334478944676145e-03 -6.998425115358190840e-03 -7.295507409019396164e-03 -7.598421157277369248e-03 -7.906991110640122430e-03 -8.221026915580086775e-03 -8.540323097443082087e-03 -8.864659084682268569e-03 -9.193799275516206099e-03 -9.527493147979997773e-03 -9.865475414200672311e-03 -1.020746621958178516e-02 -1.055317138743055126e-02 -1.090228270940152636e-02 -1.125447828196651442e-02 -1.160942288895093488e-02 -1.196676843000261427e-02 -1.232615439468161267e-02 -1.268720838167883974e-02 -1.304954666248877258e-02 -1.341277478867778511e-02 -1.377648824170494245e-02 -1.414027312406885249e-02 -1.450370689037129221e-02 -1.486635911670856555e-02 -1.522779230662460979e-02 -1.558756273168708344e-02 -1.594522130458005463e-02 -1.630031448244535427e-02 -1.665238519804953729e-02 -1.700097381620672282e-02 -1.734561911274854970e-02 -1.768585927320390910e-02 -1.802123290823160612e-02 -1.835128008274141201e-02 -1.867554335554241773e-02 -1.899356882627310783e-02 -1.930490718629640848e-02 -1.960911477018470114e-02 -1.990575460437535998e-02 -2.019439744954735008e-02 -2.047462283325360288e-02 -2.074602006934284440e-02 -2.100818926071866891e-02 -2.126074228201234317e-02 -2.150330373878979462e-02 -2.173551189997208546e-02 -2.195701960022212670e-02 -2.216749510913869695e-02 -2.236662296420106888e-02 -2.255410476452371360e-02 -2.272965992261025484e-02 -2.289302637143823815e-02 -2.304396122436088573e-02 -2.318224138547824234e-02 -2.330766410830719532e-02 -2.342004750076670874e-02 -2.351923097469097237e-02 -2.360507563828741218e-02 -2.367746463016807273e-02 -2.373630339380101290e-02 -2.378151989145129569e-02 -2.381306475690837463e-02 -2.383091138652735849e-02 -2.383505596834344792e-02 -2.382551744925250764e-02 -2.380233744048315669e-02 -2.376558006181761495e-02 -2.371533172524724689e-02 -2.365170085897427832e-02 -2.357481757289181176e-02 -2.348483326688939263e-02 -2.338192018353937862e-02 -2.326627090692044014e-02 -2.313809780952594264e-02 -2.299763244938807238e-02 -2.284512491972027701e-02 -2.268084315354212954e-02 -2.250507218589995959e-02 -2.231811337643365908e-02 -2.212028359516427997e-02 -2.191191437448771276e-02 -2.169335103045667845e-02 -2.146495175651591883e-02 -2.122708669292398820e-02 -2.098013697514888518e-02 -2.072449376456367981e-02 -2.046055726479315343e-02 -2.018873572707205813e-02 -1.990944444797102322e-02 -1.962310476282775468e-02 -1.933014303818779075e-02 -1.903098966651309287e-02 -1.872607806635726013e-02 -1.841584369113353006e-02 -1.810072304951788544e-02 -1.778115274043338273e-02 -1.745756850545505598e-02 -1.713040430135805495e-02 -1.680009139540491331e-02 -1.646705748583335294e-02 -1.613172584986272140e-02 -1.579451452138744272e-02 -1.545583550037005378e-02 -1.511609399578468273e-02 -1.477568770379665899e-02 -1.443500612269436358e-02 -1.409442990591777689e-02 -1.375433025435467138e-02 -1.341506834890073344e-02 -1.307699482410585798e-02 -1.274044928355480728e-02 -1.240575985745857521e-02 -1.207324280276329993e-02 -1.174320214591666710e-02 -1.141592936826969600e-02 -1.109170313393317842e-02 -1.077078905975530597e-02 -1.045343952693989463e-02 -1.013989353368332895e-02 -9.830376588074653255e-03 -9.525100640375821701e-03 -9.224264053679971306e-03 -8.928051611834145196e-03 -8.636634563409382320e-03 -8.350170700406788632e-03 -8.068804470301489326e-03 -7.792667119949344377e-03 -7.521876869812575521e-03 -7.256539116900636091e-03 -6.996746664772107889e-03 -6.742579978900901591e-03 -6.494107465676928273e-03 -6.251385773286449558e-03 -6.014460112700454122e-03 -5.783364596991555188e-03 -5.558122597198599142e-03 -5.338747112965577454e-03 -5.125241156195459342e-03 -4.917598145980407037e-03 -4.715802313097833091e-03 -4.519829112394927947e-03 -4.329645641424078803e-03 -4.145211063736071316e-03 -3.966477035287544091e-03 -3.793388132473305731e-03 -3.625882280351868433e-03 -3.463891179694218465e-03 -3.307340731550406816e-03 -3.156151458095729587e-03 -3.010238918587880824e-03 -2.869514119337562928e-03 -2.733883916667783232e-03 -2.603251411910618898e-03 -2.477516337564318865e-03 -2.356575433808155273e-03 -2.240322814646400137e-03 -2.128650323026623839e-03 -2.021447874350317843e-03 -1.918603787865458049e-03 -1.820005105501071611e-03 -1.725537897772307745e-03 -1.635087556451230058e-03 -1.548539073763177893e-03 -1.465777307930543182e-03 -1.386687234945743362e-03 -1.311154186512017775e-03 -1.239064074145003296e-03 -1.170303599479453850e-03 -1.104760450873716604e-03 -1.042323486450069843e-03 -9.828829037511772199e-04 -9.263303962320627340e-04 -8.725592968430575863e-04 -8.214647089919544952e-04 -7.729436252035382484e-04 -7.268950338212359311e-04 -6.832200141194484568e-04 -6.418218202158698258e-04 -6.026059541909908500e-04 -5.654802288371519594e-04 -5.303548204719254512e-04 -4.971423122604699818e-04 -4.657577284989267846e-04 -4.361185603159122535e-04 -4.081447832520525049e-04 -3.817588671781531242e-04 -3.568857790113551883e-04 -3.334529786855542342e-04 -3.113904088274854678e-04 -2.906304785835669285e-04 -2.711080420346887658e-04 -2.527603716270474801e-04 -2.355271270367681729e-04 -2.193503198746894181e-04 -2.041742746253834696e-04 -1.899455862013548033e-04 -1.766130744795471207e-04 -1.641277361729170014e-04 -1.524426943749330424e-04 -1.415131460996679389e-04 -1.312963081246062719e-04
3.164099574094988240e-06 3.422725582073560694e-06 3.700517071229701109e-06 3.998719574236940101e-06 4.318644764606676973e-06 4.661672741770569473e-06 5.029254287936963440e-06 5.422913084060084939e-06 5.844247871097275379e-06 6.294934541506024586e-06 6.776728144650912929e-06 7.291464788450151579e-06 7.841063418190590302e-06 8.427527451983835482e-06 9.052946250819335843e-06 9.719496399599739171e-06 1.042944277391704158e-05 1.118513936564988204e-05 1.198902983873226415e-05 1.284364778466891871e-05 1.375161664555058825e-05 1.471564927046395508e-05 1.573854706929346189e-05 1.682319872598802884e-05 1.797257843141255999e-05 1.918974359393833495e-05 2.047783198394365349e-05 2.184005826641397584e-05 2.327970987385481272e-05 2.480014216976343241e-05 2.640477285097238746e-05 2.809707553527143316e-05 2.988057247886323939e-05 3.175882636641176479e-05 3.373543111472683195e-05 3.581400162949186986e-05 3.799816245292192125e-05 4.029153523882777110e-05 4.269772499029604281e-05 4.522030499408577714e-05 4.786280038489912879e-05 5.062867027194778468e-05 5.352128835970765806e-05 5.654392199446496429e-05 5.969970956823152238e-05 6.299163621185436515e-05 6.642250770971303876e-05 6.999492256927925286e-05 7.371124218006705627e-05 7.757355899812400492e-05 8.158366269424691174e-05 8.574300420657006492e-05 9.005265764109149742e-05 9.451327996711102577e-05 9.912506845845923541e-05 1.038877158358438512e-04 1.088003630706397304e-04 1.138615498160274635e-04 1.190691624375714720e-04 1.244203796221351912e-04 1.299116155514822056e-04 1.355384606350278586e-04 1.412956198049926978e-04 1.471768483867007368e-04 1.531748855669430804e-04 1.592813854942453798e-04 1.654868460564737213e-04 1.717805353935795260e-04 1.781504162163226855e-04 1.845830680156075414e-04 1.910636072615366256e-04 1.975756057064722204e-04 2.041010069222363196e-04 2.106200412180982834e-04 2.171111391033096294e-04 2.235508434756699374e-04 2.299137207358741323e-04 2.361722710461542588e-04 2.422968379709563224e-04 2.482555177570030841e-04 2.540140685300432914e-04 2.595358197057898728e-04 2.647815819329216755e-04 2.697095579065170211e-04 2.742752544107558482e-04 2.784313959701261451e-04 2.821278405085341553e-04 2.853114974356292608e-04 2.879262485990704548e-04 2.899128725603736982e-04 2.912089726702036521e-04 2.917489094363418661e-04 2.914637376940509709e-04 2.902811491038541358e-04 2.881254205158770808e-04 2.849173687525868252e-04 2.805743123728964439e-04 2.750100409900384148e-04 2.681347927232047377e-04 2.598552403684395874e-04 2.500744868776853900e-04 2.386920707358711376e-04 2.256039818244856467e-04 2.107026883559734616e-04 1.938771754563988273e-04 1.750129959640401873e-04 1.539923339987168526e-04 1.306940818406104529e-04 1.049939306380714369e-04 7.676447544119444251e-05 4.587533503175290038e-05 1.219328699043247324e-05 -2.441758159110003421e-05 -6.409570738266992529e-05 -1.069818677426857823e-04 -1.532189810142768616e-04 -2.029518899529440638e-04 -2.563271280998443043e-04 -3.134926689701863882e-04 -3.745976579849364524e-04 -4.397921271363661525e-04 -5.092266924434066429e-04 -5.830522343216017547e-04 -6.614195610640037463e-04 -7.444790557039572196e-04 -8.323803066076860407e-04 -9.252717222240154811e-04 -1.023300130500007059e-03 -1.126610363554396768e-03 -1.235344828285499415e-03 -1.349643063675800506e-03 -1.469641285642067988e-03 -1.595471920366489833e-03 -1.727263127131174227e-03 -1.865138311764565245e-03 -2.009215631893593399e-03 -2.159607495279370921e-03 -2.316420052596336598e-03 -2.479752686094305065e-03 -2.649697495660028549e-03 -2.826338783868185059e-03 -3.009752541681631928e-03 -3.200005936526053880e-03 -3.397156804524805417e-03 -3.601253148734935398e-03 -3.812332645274978289e-03 -4.030422159278081694e-03 -4.255537272640859750e-03 -4.487681825567285850e-03 -4.726847473929097522e-03 -4.973013264477587486e-03 -5.226145229947388136e-03 -5.486196006089610194e-03 -5.753104472659384058e-03 -6.026795420361776359e-03 -6.307179245729000946e-03 -6.594151675861749731e-03 -6.887593524917098517e-03 -7.187370484165814429e-03 -7.493332947371953573e-03 -7.805315873168258353e-03 -8.123138686011451004e-03 -8.446605217202869664e-03 -8.775503687351336041e-03 -9.109606731538003044e-03 -9.448671468316304639e-03 -9.792439613545565052e-03 -1.014063763991382774e-02 -1.049297698285469801e-02 -1.084915429340570919e-02 -1.120885173839114915e-02 -1.157173734814236944e-02 -1.193746541179328130e-02 -1.230567692000864022e-02 -1.267600005481938491e-02 -1.304805072605245107e-02 -1.342143315365386912e-02 -1.379574049501408953e-02 -1.417055551621375364e-02 -1.454545130591883978e-02 -1.491999203046530734e-02 -1.529373372848764207e-02 -1.566622514326334106e-02 -1.603700859076659727e-02 -1.640562086125218338e-02 -1.677159415202304424e-02 -1.713445702887595595e-02 -1.749373541356778056e-02 -1.784895359450192759e-02 -1.819963525770192103e-02 -1.854530453501623127e-02 -1.888548706638716948e-02 -1.921971107291801581e-02 -1.954750843738501526e-02 -1.986841578876848494e-02 -2.018197558731707475e-02 -2.048773720661402342e-02 -2.078525800908386997e-02 -2.107410441136190610e-02 -2.135385293594842596e-02 -2.162409124558477974e-02 -2.188441915681824806e-02 -2.213444962926896728e-02 -2.237380972717301422e-02 -2.260214154985265914e-02 -2.281910312785561182e-02 -2.302436928161214272e-02 -2.321763243957847278e-02 -2.339860341296974566e-02 -2.356701212433299358e-02 -2.372260828737063343e-02 -2.386516203559714902e-02 -2.399446449759442407e-02 -2.411032831682471955e-02 -2.421258811416313744e-02 -2.430110089152235503e-02 -2.437574637516133624e-02 -2.443642729749468875e-02 -2.448306961644981100e-02 -2.451562267165359466e-02 -2.453405927696843125e-02 -2.453837574913671563e-02 -2.452859187253411677e-02 -2.450475080027168101e-02 -2.446691889212595367e-02 -2.441518549001240462e-02 -2.434966263194968464e-02 -2.427048470569008812e-02 -2.417780804341290030e-02 -2.407181045909217304e-02 -2.395269073035718663e-02 -2.382066802686122475e-02 -2.367598128736288568e-02 -2.351888854790084443e-02 -2.334966622360905991e-02 -2.316860834687338444e-02 -2.297602576467082727e-02 -2.277224529806107234e-02 -2.255760886691288158e-02 -2.233247258304785904e-02 -2.209720581506888562e-02 -2.185219022821011797e-02 -2.159781880260117082e-02 -2.133449483337716487e-02 -2.106263091609147237e-02 -2.078264792089768928e-02 -2.049497395896171179e-02 -2.020004334454543124e-02 -1.989829555616867696e-02 -1.959017420020810543e-02 -1.927612598022970802e-02 -1.895659967527649203e-02 -1.863204513024573072e-02 -1.830291226139071220e-02 -1.796965007987133545e-02 -1.763270573615708173e-02 -1.729252358795507760e-02 -1.694954429419661887e-02 -1.660420393746767434e-02 -1.625693317711424113e-02 -1.590815643509235766e-02 -1.555829111646572435e-02 -1.520774686628355125e-02 -1.485692486439588005e-02 -1.450621715958694616e-02 -1.415600604422793431e-02 -1.380666347047031228e-02 -1.345855050882170667e-02 -1.311201684976656158e-02 -1.276740034891696816e-02 -1.242502661600406420e-02 -1.208520864784879030e-02 -1.174824650528358619e-02 -1.141442703383323265e-02 -1.108402362780603820e-02 -1.075729603729471198e-02 -1.043449021744110791e-02 -1.011583821918135215e-02 -9.801558120556688042e-03 -9.491853997552986144e-03 -9.186915933317033392e-03 -8.886920064491607776e-03 -8.592028663314089237e-03 -8.302390254034602152e-03 -8.018139762130338521e-03 -7.739398694722365336e-03 -7.466275350539803429e-03 -7.198865057724407324e-03 -6.937250437725197075e-03 -6.681501693498975540e-03 -6.431676920206920965e-03 -6.187822436580784485e-03 -5.949973135123896341e-03 -5.718152849311617346e-03 -5.492374735963414731e-03 -5.272641670973672243e-03 -5.058946656609940827e-03 -4.851273238616522938e-03 -4.649595931395665745e-03 -4.453880649579760979e-03 -4.264085144354200392e-03 -4.080159442941550495e-03 -3.902046289713856798e-03 -3.729681587459442085e-03 -3.562994837394349926e-03 -3.401909576575100000e-03 -3.246343811438892699e-03 -3.096210446269160796e-03 -2.951417705457727841e-03 -2.811869548509853683e-03 -2.677466076814270096e-03 -2.548103931276744435e-03 -2.423676679992468191e-03 -2.304075195208854336e-03 -2.189188018906318683e-03 -2.078901716399729222e-03 -1.973101217436866364e-03 -1.871670144342861206e-03 -1.774491126829990956e-03 -1.681446103161009968e-03 -1.592416607420567764e-03 -1.507284042713219474e-03 -1.425929940168143900e-03 -1.348236203689179074e-03 -1.274085340444730237e-03 -1.203360677144869363e-03 -1.135946562202710692e-03 -1.071728553923819013e-03 -1.010593594910766000e-03 -9.524301729101945042e-04 -8.971284683667962679e-04 -8.445804889822681365e-04 -7.946801916080620731e-04 -7.473235918280208764e-04 -7.024088616114517424e-04 -6.598364154384386577e-04 -6.195089853175469053e-04 -5.813316851316226944e-04 -5.452120647600618934e-04 -5.110601544360418927e-04 -4.787884998047249076e-04 -4.483121881535568893e-04 -4.195488662886556665e-04 -3.924187505318682176e-04 -3.668446293117895961e-04 -3.427518588187238448e-04 -3.200683521885625601e-04 -2.987245626739612925e-04 -2.786534612530098165e-04 -2.597905091161882042e-04 -2.420736254616927849e-04 -2.254431510174531843e-04 -2.098418076954817579e-04 -1.952146547706106741e-04 -1.815090419614439764e-04 -1.686745597765076498e-04 -1.566629874732234826e-04 -1.454282389616596411e-04 -1.349263069689974508e-04
3.213036188754942221e-06 3.476675938879286119e-06 3.759931786238658831e-06 4.064084388473608615e-06 4.390482824851453709e-06 4.740546991063652480e-06 5.115769967799780587e-06 5.517720350147218605e-06 5.948044523662747687e-06 6.408468871696151794e-06 6.900801897220113011e-06 7.426936241031493169e-06 7.988850576739767384e-06 8.588611361447184530e-06 9.228374419454442578e-06 9.910386334695330823e-06 1.063698562591705359e-05 1.141060367687911587e-05 1.223376539204911045e-05 1.310908954642799089e-05 1.403928879624454689e-05 1.502716931532598112e-05 1.607563001997818121e-05 1.718766134320601520e-05 1.836634351707197241e-05 1.961484431994118421e-05 2.093641624329873723e-05 2.233439303075460927e-05 2.381218553979108960e-05 2.537327687475894193e-05 2.702121673759933149e-05 2.875961494078915718e-05 3.059213402505821721e-05 3.252248092255636760e-05 3.455439760434425968e-05 3.669165064936711230e-05 3.893801967047489678e-05 4.129728453156251717e-05 4.377321128857467871e-05 4.636953678593709328e-05 4.908995183898135552e-05 5.193808293213608295e-05 5.491747236208353281e-05 5.803155675475488910e-05 6.128364388497832397e-05 6.467688772782992791e-05 6.821426167128558614e-05 7.189852982066913028e-05 7.573221632665049408e-05 7.971757267020706812e-05 8.385654284003307452e-05 8.815072634040898962e-05 9.260133897054216318e-05 9.720917131987774206e-05 1.019745449279190689e-04 1.068972660616587241e-04 1.119765770688853660e-04 1.172111052713868494e-04 1.225988093684476097e-04 1.281369233280769406e-04 1.338218977510975064e-04 1.396493387016101520e-04 1.456139440064429516e-04 1.517094370360003055e-04 1.579284979894693191e-04 1.642626927186170672e-04 1.707023991364463398e-04 1.772367312697446773e-04 1.838534610280906118e-04 1.905389377761506221e-04 1.972780058110960204e-04 2.040539198626937123e-04 2.108482587500497859e-04 2.176408373460790406e-04 2.244096170185280259e-04 2.311306147347360609e-04 2.377778110362543744e-04 2.443230571088934183e-04 2.507359811936991836e-04 2.569838946047075493e-04 2.630316976399704200e-04 2.688417856933503561e-04 2.743739558956578861e-04 2.795853146349835949e-04 2.844301863273088465e-04 2.888600238296129205e-04 2.928233209086457921e-04 2.962655271991516135e-04 2.991289661054995956e-04 3.013527561202955637e-04 3.028727360524351847e-04 3.036213946751181204e-04 3.035278053214217949e-04 3.025175659709325319e-04 3.005127453855888217e-04 2.974318358660811221e-04 2.931897132116772315e-04 2.876976044762240194e-04 2.808630641208608673e-04 2.725899591698173040e-04 2.627784639791454387e-04 2.513250652293136465e-04 2.381225777511569285e-04 2.230601717903846204e-04 2.060234123087997891e-04 1.868943109102319707e-04 1.655513909659149172e-04 1.418697664974455722e-04 1.157212353555120421e-04 8.697438720909060790e-05 5.549472683274991880e-05 2.114481314888444832e-05 -1.621558555268054133e-05 -5.672931983367402245e-05 -1.005416704228873429e-04 -1.478001423321716711e-04 -1.986542415264801707e-04 -2.532552339551720488e-04 -3.117558868088459063e-04 -3.743101919269926220e-04 -4.410730713461292508e-04 -5.122000650458155037e-04 -5.878470010212896724e-04 -6.681696478853453407e-04 -7.533233502794766182e-04 -8.434626474537717036e-04 -9.387408754573749702e-04 -1.039309753465539506e-03 -1.145318954855281419e-03 -1.256915663729383896e-03 -1.374244117677001983e-03 -1.497445137648689348e-03 -1.626655645913408551e-03 -1.762008173154709992e-03 -1.903630355852675791e-03 -2.051644425186179704e-03 -2.206166688776958935e-03 -2.367307006681858110e-03 -2.535168263121794722e-03 -2.709845835515801299e-03 -2.891427062464139129e-03 -3.079990712396820686e-03 -3.275606454671307899e-03 -3.478334334965643791e-03 -3.688224256870544296e-03 -3.905315471634730751e-03 -4.129636078062593613e-03 -4.361202534600744536e-03 -4.600019185680139996e-03 -4.846077804402986779e-03 -5.099357153677496618e-03 -5.359822567909166072e-03 -5.627425557353855044e-03 -5.902103437224950379e-03 -6.183778983624933258e-03 -6.472360118339474423e-03 -6.767739624490220866e-03 -7.069794894990782778e-03 -7.378387715687755727e-03 -7.693364084996977617e-03 -8.014554071762266391e-03 -8.341771712971766256e-03 -8.674814952864583553e-03 -9.013465624848138527e-03 -9.357489477525338800e-03 -9.706636245999798046e-03 -1.006063976948780303e-02 -1.041921815611813670e-02 -1.078207399564471911e-02 -1.114889462063445649e-02 -1.151935241652242078e-02 -1.189310518075103670e-02 -1.226979653102848629e-02 -1.264905636255558678e-02 -1.303050135388083598e-02 -1.341373552085036239e-02 -1.379835081792455884e-02 -1.418392778593723438e-02 -1.457003624517593660e-02 -1.495623603246692794e-02 -1.534207778075303771e-02 -1.572710373946126922e-02 -1.611084863376858675e-02 -1.649284056068994753e-02 -1.687260191973494194e-02 -1.724965037570670365e-02 -1.762349985105255562e-02 -1.799366154501944037e-02 -1.835964497671995974e-02 -1.872095904907808417e-02 -1.907711313049700874e-02 -1.942761815097772404e-02 -1.977198770931445221e-02 -2.010973918790406184e-02 -2.044039487163172575e-02 -2.076348306723353396e-02 -2.107853921949077308e-02 -2.138510702057943094e-02 -2.168273950888240445e-02 -2.197100015357232247e-02 -2.224946392128845235e-02 -2.251771832126307424e-02 -2.277536442530069330e-02 -2.302201785907676337e-02 -2.325730976130256644e-02 -2.348088770739729589e-02 -2.369241659441886569e-02 -2.389157948412943752e-02 -2.407807840121065426e-02 -2.425163508379652236e-02 -2.441199168365696184e-02 -2.455891141354329607e-02 -2.469217913939600328e-02 -2.481160191531510059e-02 -2.491700945940276968e-02 -2.500825456880640535e-02 -2.508521347251584793e-02 -2.514778612070111413e-02 -2.519589640961483398e-02 -2.522949234132587995e-02 -2.524854611779608210e-02 -2.525305416905936767e-02 -2.524303711551083990e-02 -2.521853966456124099e-02 -2.517963044215844326e-02 -2.512640175992113256e-02 -2.505896931886943818e-02 -2.497747185097180453e-02 -2.488207069995586329e-02 -2.477294934305190183e-02 -2.465031285555079402e-02 -2.451438732026168729e-02 -2.436541918414813351e-02 -2.420367456460405936e-02 -2.402943850800139461e-02 -2.384301420329937651e-02 -2.364472215365024527e-02 -2.343489930906738836e-02 -2.321389816333847833e-02 -2.298208581846828552e-02 -2.273984302002298938e-02 -2.248756316681892187e-02 -2.222565129845558221e-02 -2.195452306423253258e-02 -2.167460367701521534e-02 -2.138632685562398550e-02 -2.109013375931448331e-02 -2.078647191789689472e-02 -2.047579416100502037e-02 -2.015855754997643301e-02 -1.983522231574024949e-02 -1.950625080603122716e-02 -1.917210644515874099e-02 -1.883325270945583260e-02 -1.849015212141952649e-02 -1.814326526542841406e-02 -1.779304982778820432e-02 -1.743995966371233303e-02 -1.708444389369155950e-02 -1.672694603154708387e-02 -1.636790314629536433e-02 -1.600774505978059051e-02 -1.564689358185494122e-02 -1.528576178470608150e-02 -1.492475331774885394e-02 -1.456426176431344088e-02 -1.420467004117663065e-02 -1.384634984179780072e-02 -1.348966112393631955e-02 -1.313495164214461761e-02 -1.278255652545103732e-02 -1.243279790036967876e-02 -1.208598455920233995e-02 -1.174241167342951128e-02 -1.140236055182546754e-02 -1.106609844277659307e-02 -1.073387838013230115e-02 -1.040593907177665527e-02 -1.008250482997349352e-02 -9.763785542412284010e-03 -9.449976682763844282e-03 -9.141259359445808724e-03 -8.837800401198084993e-03 -8.539752477977190226e-03 -8.247254255597013042e-03 -7.960430582471370725e-03 -7.679392706750638210e-03 -7.404238522091865886e-03 -7.135052840257193919e-03 -6.871907688700887133e-03 -6.614862631279354310e-03 -6.363965110201390621e-03 -6.119250807327884789e-03 -5.880744022929722606e-03 -5.648458070020750781e-03 -5.422395682398316666e-03 -5.202549434546429111e-03 -4.988902171586781162e-03 -4.781427447498709515e-03 -4.580089969871586550e-03 -4.384846049501052098e-03 -4.195644053193288425e-03 -4.012424858199419193e-03 -3.835122306763802565e-03 -3.663663659335627491e-03 -3.497970045062082957e-03 -3.337956908252889994e-03 -3.183534449580042482e-03 -3.034608060852334293e-03 -2.891078752281443353e-03 -2.752843571234655107e-03 -2.619796011547980644e-03 -2.491826412552517259e-03 -2.368822347045565057e-03 -2.250668997516208896e-03 -2.137249520012467468e-03 -2.028445395112928300e-03 -1.924136765540618429e-03 -1.824202760029265029e-03 -1.728521803122962022e-03 -1.636971910658556028e-03 -1.549430970745854438e-03 -1.465777010124162064e-03 -1.385888445833780751e-03 -1.309644322198703047e-03 -1.236924533170945034e-03 -1.167610030138116527e-03 -1.101583015343852003e-03 -1.038727121115221507e-03 -9.789275751326557886e-04 -9.220713520159009137e-04 -8.680473115341606023e-04 -8.167463237800793837e-04 -7.680613816752884923e-04 -7.218877012002500402e-04 -6.781228097629827655e-04 -6.366666231400452394e-04 -5.974215114390416144e-04 -5.602923545449291090e-04 -5.251865875226810823e-04 -4.920142364565868775e-04 -4.606879452115867236e-04 -4.311229936049627213e-04 -4.032373074772434025e-04 -3.769514611497461459e-04 -3.521886727527506126e-04 -3.288747929030733813e-04 -3.069382872029237505e-04 -2.863102130235199000e-04 -2.669241910271407010e-04 -2.487163718702625650e-04 -2.316253985182658106e-04 -2.155923645890996522e-04 -2.005607691292763718e-04 -1.864764682108976327e-04 -1.732876237230884190e-04 -1.609446497153955752e-04 -1.494001566345456110e-04 -1.386088937794565583e-04
3.255023373917091194e-06 3.523222565808559870e-06 3.811463569003063865e-06 4.121061184983127463e-06 4.453400909714185375e-06 4.809941441009040570e-06 5.192217161953241476e-06 5.601840587163530131e-06 6.040504757406769166e-06 6.509985566799648103e-06 7.012144005436695061e-06 7.548928298857877299e-06 8.122375924265774224e-06 8.734615481837619788e-06 9.387868397849795932e-06 1.008445043464218666e-05 1.082677298070060050e-05 1.161734409232606448e-05 1.245876925649715192e-05 1.335375184261461172e-05 1.430509320885117788e-05 1.531569242682033702e-05 1.638854558622591964e-05 1.752674463907054269e-05 1.873347574088518158e-05 2.001201704430851438e-05 2.136573589819397461e-05 2.279808540326625377e-05 2.431260027319855256e-05 2.591289194784280648e-05 2.760264290322931479e-05 2.938560010087698431e-05 3.126556751692498076e-05 3.324639768962923394e-05 3.533198222188317801e-05 3.752624117361865944e-05 3.983311127726682298e-05 4.225653290789002691e-05 4.480043573819172882e-05 4.746872300735825446e-05 5.026525433163109389e-05 5.319382698364762851e-05 5.625815556697369348e-05 5.946185001187568372e-05 6.280839181828864223e-05 6.630110847215100794e-05 6.994314596180815555e-05 7.373743932208892313e-05 7.768668113491778370e-05 8.179328791702781924e-05 8.605936432743577095e-05 9.048666512993582965e-05 9.507655484893481868e-05 9.982996506053809754e-05 1.047473492649437268e-04 1.098286352908968129e-04 1.150731751882750882e-04 1.204796925708100238e-04 1.260462273775199080e-04 1.317700780286992183e-04 1.376477409602479567e-04 1.436748475287906858e-04 1.498460982894199260e-04 1.561551946580493891e-04 1.625947679812503527e-04 1.691563060481130181e-04 1.758300770911220352e-04 1.826050513362432169e-04 1.894688201764299011e-04 1.964075130575152059e-04 2.034057121809952021e-04 2.104463651444782768e-04 2.175106956576060334e-04 2.245781124889345256e-04 2.316261168176709552e-04 2.386302081831888247e-04 2.455637892448442501e-04 2.523980695847868579e-04 2.591019688071229837e-04 2.656420192078534767e-04 2.719822683114503543e-04 2.780841815916615780e-04 2.839065457160420188e-04 2.894053726757199940e-04 2.945338051839619655e-04 2.992420237490078794e-04 3.034771558483652680e-04 3.071831876531597649e-04 3.103008787720463492e-04 3.127676805045441358e-04 3.145176581132603372e-04 3.154814176432114070e-04 3.155860378341562422e-04 3.147550076884023280e-04 3.129081702717218319e-04 3.099616733387388062e-04 3.058279273861399389e-04 3.004155717472839059e-04 2.936294493499666362e-04 2.853705907650972828e-04 2.755362081777528675e-04 2.640196999132142942e-04 2.507106661491041028e-04 2.354949364404166842e-04 2.182546096768961819e-04 1.988681070818035419e-04 1.772102388473465427e-04 1.531522849849906165e-04 1.265620909481346423e-04 9.730417856045948423e-05 6.523987275516970538e-05 3.022744459860648644e-05 -7.877728964042658710e-06 -4.922298824271533271e-05 -9.395819646155958299e-05 -1.422355276359645385e-04 -1.942092364118929750e-04 -2.500354096672020854e-04 -3.098716997338370367e-04 -3.738770391628035324e-04 -4.422113370204329083e-04 -5.150351567746991842e-04 -5.925093759038650709e-04 -6.747948274365318799e-04 -7.620519237119005064e-04 -8.544402627315532406e-04 -9.521182175590186050e-04 -1.055242509310631502e-03 -1.163967764370076909e-03 -1.278446056549781273e-03 -1.398826435013876199e-03 -1.525254438870010838e-03 -1.657871599430223337e-03 -1.796814931233649097e-03 -1.942216413016334756e-03 -2.094202459904354052e-03 -2.252893388196365414e-03 -2.418402874189304330e-03 -2.590837408586076779e-03 -2.770295748106378804e-03 -2.956868366000081887e-03 -3.150636903237209914e-03 -3.351673622218317994e-03 -3.560040864913485877e-03 -3.775790517397330064e-03 -3.998963482799779666e-03 -4.229589164738532456e-03 -4.467684963337843068e-03 -4.713255785969129585e-03 -4.966293574872166459e-03 -5.226776853829785338e-03 -5.494670296074604179e-03 -5.769924315602652579e-03 -6.052474684055153195e-03 -6.342242175306947449e-03 -6.639132239866320229e-03 -6.943034711147884341e-03 -7.253823545626023918e-03 -7.571356598812121856e-03 -7.895475438923901454e-03 -8.226005200029876119e-03 -8.562754476356107883e-03 -8.905515259336688541e-03 -9.254062918873108209e-03 -9.608156230142078646e-03 -9.967537447156163063e-03 -1.033193242413706775e-02 -1.070105078560895477e-02 -1.107458614595761143e-02 -1.145221637903328857e-02 -1.183360393819910331e-02 -1.221839622704522579e-02 -1.260622602080219146e-02 -1.299671193829375800e-02 -1.338945896407471407e-02 -1.378405902019894796e-02 -1.418009158686250708e-02 -1.457712437096329167e-02 -1.497471402141616406e-02 -1.537240688986018025e-02 -1.576973983519350600e-02 -1.616624107017401377e-02 -1.656143104812896755e-02 -1.695482338762740321e-02 -1.734592583278498495e-02 -1.773424124669369453e-02 -1.811926863529885259e-02 -1.850050419888523562e-02 -1.887744240818203453e-02 -1.924957710195580873e-02 -1.961640260283016232e-02 -1.997741484795357778e-02 -2.033211253103180127e-02 -2.067999825214940357e-02 -2.102057967172847597e-02 -2.135337066490938449e-02 -2.167789247259142849e-02 -2.199367484533948716e-02 -2.230025717634699645e-02 -2.259718961964603950e-02 -2.288403418977242101e-02 -2.316036583912657251e-02 -2.342577350932148819e-02 -2.367986115287470938e-02 -2.392224872168406680e-02 -2.415257311882527264e-02 -2.437048911032355103e-02 -2.457567019368050998e-02 -2.476780942008147829e-02 -2.494662016736641855e-02 -2.511183686101864376e-02 -2.526321564060948419e-02 -2.540053496933290800e-02 -2.552359618446999392e-02 -2.563222398684048692e-02 -2.572626686752314470e-02 -2.580559747036051746e-02 -2.587011288900314260e-02 -2.591973489749433562e-02 -2.595441011364610709e-02 -2.597411009471053620e-02 -2.597883136510571386e-02 -2.596859537621174635e-02 -2.594344839850755424e-02 -2.590346134657339414e-02 -2.584872953773486789e-02 -2.577937238537105977e-02 -2.569553302815136622e-02 -2.559737789670049612e-02 -2.548509621941911010e-02 -2.535889946940685438e-02 -2.521902075464378667e-02 -2.506571415378580289e-02 -2.489925400011713807e-02 -2.471993411637842669e-02 -2.452806700335171536e-02 -2.432398298523208782e-02 -2.410802931495101623e-02 -2.388056924273546794e-02 -2.364198105129233438e-02 -2.339265706109625725e-02 -2.313300260933234126e-02 -2.286343500610292165e-02 -2.258438247154816864e-02 -2.229628305755600864e-02 -2.199958355774550567e-02 -2.169473840940151776e-02 -2.138220859101596164e-02 -2.106246051905345459e-02 -2.073596494750678740e-02 -2.040319587374077315e-02 -2.006462945404240486e-02 -1.972074293220153068e-02 -1.937201358433955287e-02 -1.901891768308567113e-02 -1.866192948407063845e-02 -1.830152023756860188e-02 -1.793815722796854653e-02 -1.757230284359952849e-02 -1.720441367926874368e-02 -1.683493967370001607e-02 -1.646432328388270500e-02 -1.609299869815948233e-02 -1.572139108969518306e-02 -1.534991591178081795e-02 -1.497897823623637291e-02 -1.460897213598470572e-02 -1.424028011267830865e-02 -1.387327257006997806e-02 -1.350830733363068102e-02 -1.314572921673228499e-02 -1.278586963353074007e-02 -1.242904625850794337e-02 -1.207556273245768454e-02 -1.172570841453420519e-02 -1.137975817982156933e-02 -1.103797226172808892e-02 -1.070059613836448278e-02 -1.036786046192558763e-02 -1.003998102996628977e-02 -9.717158797340738619e-03 -9.399579927462053258e-03 -9.087415881437094917e-03 -8.780823543537126866e-03 -8.479945381381897435e-03 -8.184909639140411364e-03 -7.895830561987194143e-03 -7.612808649998527646e-03 -7.335930939627750662e-03 -7.065271310863292277e-03 -6.800890818146832807e-03 -6.542838043111574679e-03 -6.291149467192749985e-03 -6.045849862162135796e-03 -5.806952696647162473e-03 -5.574460556711450208e-03 -5.348365578597189147e-03 -5.128649891761039893e-03 -4.915286070372404566e-03 -4.708237591486843544e-03 -4.507459298156965381e-03 -4.312897865797577293e-03 -4.124492270181869501e-03 -3.942174255508847265e-03 -3.765868801050205675e-03 -3.595494584955682710e-03 -3.430964443869811455e-03 -3.272185827089358311e-03 -3.119061244068650502e-03 -2.971488704159790366e-03 -2.829362147555250766e-03 -2.692571866481454669e-03 -2.561004915773493467e-03 -2.434545512041997543e-03 -2.313075420723866276e-03 -2.196474330388064906e-03 -2.084620213745902624e-03 -1.977389674892109615e-03 -1.874658282377586775e-03 -1.776300887787616613e-03 -1.682191929569548921e-03 -1.592205721921712263e-03 -1.506216728620413028e-03 -1.424099821723829023e-03 -1.345730525150699245e-03 -1.270985243187540718e-03 -1.199741474030642909e-03 -1.131878008518437048e-03 -1.067275114255591658e-03 -1.005814705372673522e-03 -9.473804982042471163e-04 -8.918581532038526377e-04 -8.391354034466011816e-04 -7.891021700989371817e-04 -7.416506652607824995e-04 -6.966754826076539337e-04 -6.540736762795825972e-04 -6.137448284799842122e-04 -5.755911062608552297e-04 -5.395173079812491104e-04 -5.054308999337634323e-04 -4.732420436390472572e-04 -4.428636143111939192e-04 -4.142112109974194559e-04 -3.872031588938435300e-04 -3.617605043356179515e-04 -3.378070029541904674e-04 -3.152691014873653524e-04 -2.940759137190998725e-04 -2.741591910158469136e-04 -2.554532879148616520e-04 -2.378951232073181390e-04 -2.214241369455792116e-04 -2.059822437894906098e-04 -1.915137830914483835e-04 -1.779654661041838218e-04 -1.652863206789144423e-04 -1.534276338048435760e-04 -1.423428923240066773e-04
3.289151528313246468e-06 3.561390521614866861e-06 3.854067971809611924e-06 4.168531619886378913e-06 4.506202157544287530e-06 4.868575849884200138e-06 5.257227136748677606e-06 5.673811199218232391e-06 6.120066476487026167e-06 6.597817116990392006e-06 7.108975346238323910e-06 7.655543732323282451e-06 8.239617328518138552e-06 8.863385670759955871e-06 9.529134606130403604e-06 1.023924792669129212e-05 1.099620878122207366e-05 1.180260083552838428e-05 1.266110915005974647e-05 1.357452074158210896e-05 1.454572479361260807e-05 1.557771247823270589e-05 1.667357634976571819e-05 1.783650926863550551e-05 1.906980281152273460e-05 2.037684512171410549e-05 2.176111815129732656e-05 2.322619424461022154e-05 2.477573201010763553e-05 2.641347142557713652e-05 2.814322811942680572e-05 2.996888676859750866e-05 3.189439355152705688e-05 3.392374759253829705e-05 3.606099133204020981e-05 3.831019975504664150e-05 4.067546840874549930e-05 4.316090013820823358e-05 4.577059046783608801e-05 4.850861155482049395e-05 5.137899463976145832e-05 5.438571091867377158e-05 5.753265075992975965e-05 6.082360118927051591e-05 6.426222156588986449e-05 6.785201737276864271e-05 7.159631204496692976e-05 7.549821676046104910e-05 7.956059811939777753e-05 8.378604363933905039e-05 8.817682499622703153e-05 9.273485894342918339e-05 9.746166584437455796e-05 1.023583257579582312e-04 1.074254320201567861e-04 1.126630422701166217e-04 1.180706268744549192e-04 1.236470147096161516e-04 1.293903362689041671e-04 1.352979640683001420e-04 1.413664503333680639e-04 1.475914619584954947e-04 1.539677127394017302e-04 1.604888928903424456e-04 1.671475958686754505e-04 1.739352425415287523e-04 1.808420027421663446e-04 1.878567142773272791e-04 1.949667994612814940e-04 2.021581792676442114e-04 2.094151852060461508e-04 2.167204690476232229e-04 2.240549105408942091e-04 2.313975232779260835e-04 2.387253588897511581e-04 2.460134097696763111e-04 2.532345105434737303e-04 2.603592385263117041e-04 2.673558134276969893e-04 2.741899965875441375e-04 2.808249900486979112e-04 2.872213357937624181e-04 2.933368154967901575e-04 2.991263511632246200e-04 3.045419070543375342e-04 3.095323933151416899e-04 3.140435717472492240e-04 3.180179641904097793e-04 3.213947639980850850e-04 3.241097511135919472e-04 3.260952112736588198e-04 3.272798598857023372e-04 3.275887711435179327e-04 3.269433129632467929e-04 3.252610883372609833e-04 3.224558837178544569e-04 3.184376250551070389e-04 3.131123421239226639e-04 3.063821417837570525e-04 2.981451908208412101e-04 2.882957090265651518e-04 2.767239731669491384e-04 2.633163324966363277e-04 2.479552364664098282e-04 2.305192752656915270e-04 2.108832338307477672e-04 1.889181599351837451e-04 1.644914469615616284e-04 1.374669319317584765e-04 1.077050093485189611e-04 7.506276137174763829e-05 3.939410482023180879e-05 5.499554525173130926e-07 -4.162159006016298915e-05 -8.727505410114971482e-05 -1.365673596971151739e-04 -1.896575934628393946e-04 -2.467067496938020119e-04 -3.078774554595990927e-04 -3.733336766163753394e-04 -4.432404047253731341e-04 -5.177633249373071733e-04 -5.970684649784052493e-04 -6.813218254532538501e-04 -7.706889917622208007e-04 -8.653347280163786737e-04 -9.654225534208725652e-04 -1.071114301687789948e-03 -1.182569664131573155e-03 -1.299945717193868797e-03 -1.423396435239342346e-03 -1.553072189559804445e-03 -1.689119234619927429e-03 -1.831679182673635019e-03 -1.980888467975854342e-03 -2.136877801908318962e-03 -2.299771620430960881e-03 -2.469687525361137764e-03 -2.646735721070754208e-03 -2.831018448276430982e-03 -3.022629416678747696e-03 -3.221653238283701468e-03 -3.428164863311477031e-03 -3.642229020664178134e-03 -3.863899664985336393e-03 -4.093219432397919924e-03 -4.330219107055196907e-03 -4.574917100678791218e-03 -4.827318947290050802e-03 -5.087416815364618691e-03 -5.355189039654791386e-03 -5.630599674929759671e-03 -5.913598073879969795e-03 -6.204118491417637271e-03 -6.502079717581680726e-03 -6.807384741220413697e-03 -7.119920446580598090e-03 -7.439557344875377676e-03 -7.766149342836834411e-03 -8.099533550181781116e-03 -8.439530127830517647e-03 -8.785942178619655235e-03 -9.138555682140317785e-03 -9.497139475212912352e-03 -9.861445279379797008e-03 -1.023120777665725151e-02 -1.060614473463882337e-02 -1.098595718188448075e-02 -1.137032963436304667e-02 -1.175893037354164630e-02 -1.215141177653432207e-02 -1.254741069853414735e-02 -1.294654890755990960e-02 -1.334843357134975379e-02 -1.375265779603199352e-02 -1.415880121599735059e-02 -1.456643063418936249e-02 -1.497510071182028835e-02 -1.538435470631024579e-02 -1.579372525603897279e-02 -1.620273521029188396e-02 -1.661089850257835634e-02 -1.701772106529947370e-02 -1.742270178354655280e-02 -1.782533348562256176e-02 -1.822510396769513874e-02 -1.862149704981546847e-02 -1.901399366037103550e-02 -1.940207294588419326e-02 -1.978521340292342667e-02 -2.016289402876003667e-02 -2.053459548728234912e-02 -2.089980128657139419e-02 -2.125799896444802162e-02 -2.160868127822237333e-02 -2.195134739481237329e-02 -2.228550407734960354e-02 -2.261066686435865558e-02 -2.292636123758046152e-02 -2.323212377451074062e-02 -2.352750328174327971e-02 -2.381206190524180061e-02 -2.408537621371710860e-02 -2.434703825135407784e-02 -2.459665655621950595e-02 -2.483385714078312212e-02 -2.505828443110280287e-02 -2.526960216135827261e-02 -2.546749422056655832e-02 -2.565166544847603466e-02 -2.582184237781238317e-02 -2.597777392024033447e-02 -2.611923199360679723e-02 -2.624601208824450110e-02 -2.635793377033876853e-02 -2.645484112059261900e-02 -2.653660310666624417e-02 -2.660311388811441996e-02 -2.665429305279900379e-02 -2.669008578401124362e-02 -2.671046295780027044e-02 -2.671542117026681415e-02 -2.670498269484568657e-02 -2.667919536986364595e-02 -2.663813241692118694e-02 -2.658189219090535682e-02 -2.651059786269506849e-02 -2.642439703586955957e-02 -2.632346129897259260e-02 -2.620798571511974775e-02 -2.607818825096191659e-02 -2.593430914723340516e-02 -2.577661023331861978e-02 -2.560537418846371011e-02 -2.542090375244060452e-02 -2.522352088863756212e-02 -2.501356590270332331e-02 -2.479139652001064592e-02 -2.455738692532732567e-02 -2.431192676819078635e-02 -2.405542013757317604e-02 -2.378828450949907122e-02 -2.351094967133642369e-02 -2.322385662652305671e-02 -2.292745648351667345e-02 -2.262220933276494483e-02 -2.230858311548482992e-02 -2.198705248801688036e-02 -2.165809768548079828e-02 -2.132220338840424417e-02 -2.097985759592737795e-02 -2.063155050910200211e-02 -2.027777342770716376e-02 -1.991901766389283374e-02 -1.955577347584094156e-02 -1.918852902449964468e-02 -1.881776935630218722e-02 -1.844397541462831566e-02 -1.806762308260343244e-02 -1.768918225966040203e-02 -1.730911597411215197e-02 -1.692787953379973689e-02 -1.654591971669378686e-02 -1.616367400313473493e-02 -1.578156985120375902e-02 -1.540002401651988269e-02 -1.501944191756152298e-02 -1.464021704741466645e-02 -1.426273043265327903e-02 -1.388735013986418937e-02 -1.351443083013776844e-02 -1.314431336165791143e-02 -1.277732444034284688e-02 -1.241377631830982951e-02 -1.205396653976558569e-02 -1.169817773375919114e-02 -1.134667745307579162e-02 -1.099971805839989290e-02 -1.065753664673442166e-02 -1.032035502292840551e-02 -9.988379713042099678e-03 -9.661802018162662931e-03 -9.340798107178513443e-03 -9.025529146924372859e-03 -8.716141468023115221e-03 -8.412766764674889722e-03 -8.115522326577620862e-03 -7.824511301107443806e-03 -7.539822983841362389e-03 -7.261533135468038400e-03 -6.989704323106085519e-03 -6.724386284031553217e-03 -6.465616309808460554e-03 -6.213419648816252867e-03 -5.967809925177381021e-03 -5.728789572105222327e-03 -5.496350277717002714e-03 -5.270473441389104431e-03 -5.051130638770245061e-03 -4.838284093613839758e-03 -4.631887154641834391e-03 -4.431884775708698314e-03 -4.238213997596091027e-03 -4.050804429834331186e-03 -3.869578731016773843e-03 -3.694453086146372908e-03 -3.525337679629844505e-03 -3.362137162613536637e-03 -3.204751113435455080e-03 -3.053074490050088855e-03 -2.906998073365523339e-03 -2.766408900516020408e-03 -2.631190687177039928e-03 -2.501224238113054256e-03 -2.376387845231510421e-03 -2.256557672498120306e-03 -2.141608127149165468e-03 -2.031412216715583214e-03 -1.925841891450334525e-03 -1.824768371825552168e-03 -1.728062460838156742e-03 -1.635594840932318552e-03 -1.547236355414054318e-03 -1.462858274296947392e-03 -1.382332544578695512e-03 -1.305532025005587318e-03 -1.232330705435937110e-03 -1.162603910964224744e-03 -1.096228491014659577e-03 -1.033082993656534929e-03 -9.730478254337773152e-04 -9.160053970376347667e-04 -8.618402551845576231e-04 -8.104392010908880112e-04 -7.616913959622778271e-04 -7.154884539386929679e-04 -6.717245229555552245e-04 -6.302963539982724519e-04 -5.911033592409412974e-04 -5.540476595707686646e-04 -5.190341220077330500e-04 -4.859703875342890667e-04 -4.547668898528387156e-04 -4.253368655891238775e-04 -3.975963564580250499e-04 -3.714642039044948577e-04 -3.468620367266733793e-04 -3.237142521808593766e-04 -3.019479910589578284e-04 -2.814931072185735479e-04 -2.622821320341412366e-04 -2.442502342245038882e-04 -2.273351754984269120e-04 -2.114772624446095912e-04 -1.966192950771586531e-04 -1.827065124312091549e-04 -1.696865355865849034e-04 -1.575093084802267542e-04 -1.461270368506156227e-04
3.314445502489846855e-06 3.590134570582264829e-06 3.886625198189412992e-06 4.205296621147030223e-06 4.547603256172930501e-06 4.915077441539462127e-06 5.309332159305948737e-06 5.732063725371242845e-06 6.185054432280097870e-06 6.670175128323671285e-06 7.189387715008979132e-06 7.744747543437818549e-06 8.338405688529459075e-06 8.972611078346471230e-06 9.649712454038280579e-06 1.037216013410409696e-05 1.114250755479806907e-05 1.196341255655553832e-05 1.283763838431349285e-05 1.376805436753546342e-05 1.475763624363119988e-05 1.580946608629145642e-05 1.692673179804491182e-05 1.811272612408698068e-05 1.937084514214527521e-05 2.070458618082778179e-05 2.211754511657357616e-05 2.361341299697725332e-05 2.519597193592495001e-05 2.686909022364559809e-05 2.863671659247712416e-05 3.050287357687696081e-05 3.247164990398654474e-05 3.454719184889991856e-05 3.673369348671546311e-05 3.903538577146436887e-05 4.145652437014955334e-05 4.400137617839468940e-05 4.667420444262590154e-05 4.947925241230881262e-05 5.242072544455342401e-05 5.550277148241936222e-05 5.872945982751056091e-05 6.210475812697585684e-05 6.563250749486081669e-05 6.931639568790062920e-05 7.315992825634002087e-05 7.716639759124668200e-05 8.133884979106061227e-05 8.568004927185408632e-05 9.019244104794810191e-05 9.487811061223091775e-05 9.973874134872311864e-05 1.047755694137055438e-04 1.099893360260793238e-04 1.153802371125946106e-04 1.209478702592000634e-04 1.266911789260448081e-04 1.326083938906507699e-04 1.386969718914774277e-04 1.449535314525533987e-04 1.513737858790690171e-04 1.579524734238270183e-04 1.646832846352721343e-04 1.715587869094279045e-04 1.785703462805572270e-04 1.857080464986203615e-04 1.929606054557715601e-04 2.003152890390812527e-04 2.077578225024889519e-04 2.152722994676189105e-04 2.228410886805227129e-04 2.304447386696392404e-04 2.380618804692495073e-04 2.456691285924116302e-04 2.532409804577737339e-04 2.607497144957002960e-04 2.681652871807869141e-04 2.754552292600145891e-04 2.825845414684200721e-04 2.895155900471861957e-04 2.962080024023908478e-04 3.026185632661926349e-04 3.087011117458957239e-04 3.144064396700422745e-04 3.196821916642358669e-04 3.244727674127546738e-04 3.287192265850658090e-04 3.323591969288279069e-04 3.353267860528997939e-04 3.375524974449827442e-04 3.389631512887136128e-04 3.394818106641098263e-04 3.390277137331251106e-04 3.375162125284353332e-04 3.348587189784086541e-04 3.309626588141986910e-04 3.257314340159333296e-04 3.190643944639254791e-04 3.108568194673121295e-04 3.009999098466916226e-04 2.893807912486274884e-04 2.758825293684458602e-04 2.603841577532141436e-04 2.427607188490907807e-04 2.228833189461395733e-04 2.006191976591364251e-04 1.758318125646787279e-04 1.483809395928636227e-04 1.181227897459843391e-04 8.491014268669806742e-05 4.859249770430233012e-05 9.016242529454997906e-06 -3.397515957443471984e-05 -8.054096406164088645e-05 -1.308429203654860179e-04 -1.850450278949289894e-04 -2.433132725496618687e-04 -3.058153436004849499e-04 -3.727203308489771168e-04 -4.441984020518196033e-04 -5.204204606701449964e-04 -6.015577840830441114e-04 -6.877816424863303531e-04 -7.792628987830793955e-04 -8.761715898606167556e-04 -9.786764897394273355e-04 -1.086944655172885840e-03 -1.201140954371569466e-03 -1.321427579623146373e-03 -1.447963544676483631e-03 -1.580904167857865791e-03 -1.720400541986178561e-03 -1.866598992253170816e-03 -2.019640523333467771e-03 -2.179660257086408516e-03 -2.346786862307572580e-03 -2.521141978081654911e-03 -2.702839632379080807e-03 -2.891985657626658553e-03 -3.088677105066164712e-03 -3.293001659794255083e-03 -3.505037058451626261e-03 -3.724850511597923783e-03 -3.952498132872010739e-03 -4.188024377092942202e-03 -4.431461489506091297e-03 -4.682828968420101046e-03 -4.942133043512951518e-03 -5.209366172110173332e-03 -5.484506555752929891e-03 -5.767517679379667757e-03 -6.058347875440563308e-03 -6.356929915249380503e-03 -6.663180629852660797e-03 -6.977000562659889729e-03 -7.298273656031879081e-03 -7.626866973966620403e-03 -7.962630462952754312e-03 -8.305396752980727729e-03 -8.654981000610170727e-03 -9.011180775889584063e-03 -9.373775994811175266e-03 -9.742528898859298056e-03 -1.011718408307687653e-02 -1.049746857392925420e-02 -1.088309195809101376e-02 -1.127374656311795620e-02 -1.166910769079414038e-02 -1.206883390376451565e-02 -1.247256736587572246e-02 -1.287993423645403951e-02 -1.329054511854975071e-02 -1.370399556097168930e-02 -1.411986661372768848e-02 -1.453772543627337294e-02 -1.495712595775779835e-02 -1.537760958823849479e-02 -1.579870597962178616e-02 -1.621993383486965493e-02 -1.664080176379998180e-02 -1.706080918359672433e-02 -1.747944726193987816e-02 -1.789619990046289674e-02 -1.831054475605015802e-02 -1.872195429729814342e-02 -1.912989689328422477e-02 -1.953383793161555387e-02 -1.993324096257007016e-02 -2.032756886599194207e-02 -2.071628503746611102e-02 -2.109885459017217524e-02 -2.147474556870686280e-02 -2.184343017106774379e-02 -2.220438597490968780e-02 -2.255709716411980620e-02 -2.290105575170726937e-02 -2.323576279497138047e-02 -2.356072959889596308e-02 -2.387547890371923345e-02 -2.417954605264757001e-02 -2.447248013571798331e-02 -2.475384510586835229e-02 -2.502322086334562296e-02 -2.528020430467152121e-02 -2.552441033249021329e-02 -2.575547282274563005e-02 -2.597304554577341273e-02 -2.617680303804740052e-02 -2.636644142148866429e-02 -2.654167916742829203e-02 -2.670225780251157116e-02 -2.684794255403966101e-02 -2.697852293246535971e-02 -2.709381324899022558e-02 -2.719365306645043015e-02 -2.727790758192724305e-02 -2.734646793977332790e-02 -2.739925147400770061e-02 -2.743620187929787096e-02 -2.745728931001729586e-02 -2.746251040713740960e-02 -2.745188825298568169e-02 -2.742547225417281756e-02 -2.738333795326152592e-02 -2.732558677001620598e-02 -2.725234567333450347e-02 -2.716376678521850718e-02 -2.706002691839238042e-02 -2.694132704941502171e-02 -2.680789172936840284e-02 -2.665996843442417288e-02 -2.649782685880215649e-02 -2.632175815283254589e-02 -2.613207410901962138e-02 -2.592910629917591706e-02 -2.571320516585343108e-02 -2.548473907144010314e-02 -2.524409330841607957e-02 -2.499166907437442783e-02 -2.472788241550431809e-02 -2.445316314231139529e-02 -2.416795372140992035e-02 -2.387270814726360352e-02 -2.356789079777787260e-02 -2.325397527765458994e-02 -2.293144325341199205e-02 -2.260078328394817676e-02 -2.226248965048506848e-02 -2.191706118967318151e-02 -2.156500013356583631e-02 -2.120681096008435185e-02 -2.084299925749580687e-02 -2.047407060631044676e-02 -2.010052948187991337e-02 -1.972287818083922478e-02 -1.934161577438639826e-02 -1.895723709123539255e-02 -1.857023173290975673e-02 -1.818108312386907538e-02 -1.779026759877779668e-02 -1.739825352903683411e-02 -1.700550049050598284e-02 -1.661245847414670115e-02 -1.621956714111539091e-02 -1.582725512363495485e-02 -1.543593937276944994e-02 -1.504602455402442342e-02 -1.465790249149341931e-02 -1.427195166107185671e-02 -1.388853673306306852e-02 -1.350800816430807079e-02 -1.313070183978323237e-02 -1.275693876342650149e-02 -1.238702479777691046e-02 -1.202125045184188057e-02 -1.165989071644450356e-02 -1.130320494614883708e-02 -1.095143678671482365e-02 -1.060481414689775498e-02 -1.026354921327919320e-02 -9.927838506698077187e-03 -9.597862978742582180e-03 -9.273788146664782572e-03 -8.955764264992206736e-03 -8.643926532032563531e-03 -8.338395329400168782e-03 -8.039276492635786045e-03 -7.746661610943936238e-03 -7.460628354035155757e-03 -7.181240824033219457e-03 -6.908549930389769507e-03 -6.642593785740864322e-03 -6.383398120640374623e-03 -6.130976715115057235e-03 -5.885331845003789752e-03 -5.646454741069174312e-03 -5.414326058903237010e-03 -5.188916357688857714e-03 -4.970186585925590733e-03 -4.758088572281435509e-03 -4.552565519790266121e-03 -4.353552501678486196e-03 -4.160976957172133478e-03 -3.974759185707811560e-03 -3.794812838046350469e-03 -3.621045402866463533e-03 -3.453358687496798762e-03 -3.291649291527588318e-03 -3.135809072127643954e-03 -2.985725599977893160e-03 -2.841282604818716473e-03 -2.702360409694582952e-03 -2.568836353065451130e-03 -2.440585198039565105e-03 -2.317479528066715682e-03 -2.199390128513648793e-03 -2.086186353624792933e-03 -1.977736478450286672e-03 -1.873908035400463027e-03 -1.774568135160119447e-03 -1.679583771767608055e-03 -1.588822111732447447e-03 -1.502150767130734426e-03 -1.419438052679913896e-03 -1.340553226853493426e-03 -1.265366717151654224e-03 -1.193750329695780592e-03 -1.125577443363198369e-03 -1.060723188723149482e-03 -9.990646120762039853e-04 -9.404808249367008124e-04 -8.848531393318618101e-04 -8.320651893214555360e-04 -7.820030391689087581e-04 -7.345552786182054554e-04 -6.896131057511214546e-04 -6.470703979163906164e-04 -6.068237712362494927e-04 -5.687726292067706111e-04 -5.328192009165309394e-04 -4.988685694134914776e-04 -4.668286907529025460e-04 -4.366104042594090248e-04 -4.081274345347478557e-04 -3.812963857384812937e-04 -3.560367286633287355e-04 -3.322707811189882458e-04 -3.099236821289935695e-04 -2.889233604343281747e-04 -2.692004977853826677e-04 -2.506884874904288796e-04 -2.333233886744280530e-04 -2.170438766866043226e-04 -2.017911900791481607e-04 -1.875090745626311175e-04 -1.741437243264280495e-04 -1.616437210947593405e-04 -1.499599712709618162e-04
3.329861565083646091e-06 3.608335938626678979e-06 3.907936635806350281e-06 4.230072684515253498e-06 4.576230487459382035e-06 4.947976683343265301e-06 5.346960992874641737e-06 5.774919035617140673e-06 6.233675102354948970e-06 6.725144866194081621e-06 7.251338014114160952e-06 7.814360779099076824e-06 8.416418351316192080e-06 9.059817145082014705e-06 9.746966896547832327e-06 1.048038256516241500e-05 1.126268601002346074e-05 1.209660741021564689e-05 1.298498639615555461e-05 1.393077285682077439e-05 1.493702738554490817e-05 1.600692132480447533e-05 1.714373636812610083e-05 1.835086367489526901e-05 1.963180245147154188e-05 2.099015794960360588e-05 2.242963883071351597e-05 2.395405384217333256e-05 2.556730774926444457e-05 2.727339646407302221e-05 2.907640131017103191e-05 3.098048235955749353e-05 3.298987077601163881e-05 3.510886009675019285e-05 3.734179638210644692e-05 3.969306716086385989e-05 4.216708909692081810e-05 4.476829430113232180e-05 4.750111521051073954e-05 5.036996795547475056e-05 5.337923413455308624e-05 5.653324091488566550e-05 5.983623937606282985e-05 6.329238101430260401e-05 6.690569232375337720e-05 7.068004737180396985e-05 7.461913828575850703e-05 7.872644356909443716e-05 8.300519416679246246e-05 8.745833720097653439e-05 9.208849730029706896e-05 9.689793544923462512e-05 1.018885052867686276e-04 1.070616067877015298e-04 1.124181372643974735e-04 1.179584396317759549e-04 1.236822478841690688e-04 1.295886297391139709e-04 1.356759264103171432e-04 1.419416894799782939e-04 1.483826148493527363e-04 1.549944737559371365e-04 1.617720408559828718e-04 1.687090193821973042e-04 1.757979633984843582e-04 1.830301971864539202e-04 1.903957318121424019e-04 1.978831789360063005e-04 2.054796619447022332e-04 2.131707244995244407e-04 2.209402366135616250e-04 2.287702983876476457e-04 2.366411415540735841e-04 2.445310289966335249e-04 2.524161524359967582e-04 2.602705284905316107e-04 2.680658933444680101e-04 2.757715962777102176e-04 2.833544923345784720e-04 2.907788344321765670e-04 2.980061652329718015e-04 3.049952091303117716e-04 3.117017647200371342e-04 3.180785981558553180e-04 3.240753378107109938e-04 3.296383706908349517e-04 3.347107410733489528e-04 3.392320518622331162e-04 3.431383691807623430e-04 3.463621307412881453e-04 3.488320585551478014e-04 3.504730765664312723e-04 3.512062338131838324e-04 3.509486337381305648e-04 3.496133702880538287e-04 3.471094714563710808e-04 3.433418509369531076e-04 3.382112685687607007e-04 3.316143002601765720e-04 3.234433180887511666e-04 3.135864812764280283e-04 3.019277387417448714e-04 2.883468439291434534e-04 2.727193826108584036e-04 2.549168143489782216e-04 2.348065282939200589e-04 2.122519139805051011e-04 1.871124477641310235e-04 1.592437955167144530e-04 1.284979321755416043e-04 9.472327870716163237e-05 5.776485701351101801e-05 1.746446326802639226e-05 -2.633913987415371569e-05 -7.381001179590594014e-05 -1.251148028241760163e-04 -1.804225032356783498e-04 -2.399041721366998448e-04 -3.037326460568431398e-04 -3.720822271662590358e-04 -4.451283510994905566e-04 -5.230472344466938379e-04 -6.060155020543391870e-04 -6.942097943622681233e-04 -7.878063550922640226e-04 -8.869805996943262022e-04 -9.919066650509403976e-04 -1.102756941035847212e-03 -1.219701584622236157e-03 -1.342908017335455850e-03 -1.472540406946598428e-03 -1.608759134405540487e-03 -1.751720247114620446e-03 -1.901574899746481806e-03 -2.058468783911661208e-03 -2.222541548081904267e-03 -2.393926209274497251e-03 -2.572748558099462179e-03 -2.759126558865550825e-03 -2.953169746531458459e-03 -3.154978622375306796e-03 -3.364644050337372259e-03 -3.582246656068113766e-03 -3.807856230784239897e-03 -4.041531142100896271e-03 -4.283317754065343180e-03 -4.533249858668406823e-03 -4.791348121152245315e-03 -5.057619541466770903e-03 -5.332056934252551138e-03 -5.614638429742881826e-03 -5.905326997984090137e-03 -6.204069998768090358e-03 -6.510798759656412360e-03 -6.825428184448725094e-03 -7.147856394412003232e-03 -7.477964404537669127e-03 -7.815615837034771071e-03 -8.160656674195059662e-03 -8.512915052683665829e-03 -8.872201101213747151e-03 -9.238306823458244249e-03 -9.611006027934161991e-03 -9.990054306466770312e-03 -1.037518906270220274e-02 -1.076612959198731956e-02 -1.116257721377670459e-02 -1.156421545755782418e-02 -1.197071030310755888e-02 -1.238171047570794069e-02 -1.279684779675480805e-02 -1.321573758999346725e-02 -1.363797914340872039e-02 -1.406315622658520920e-02 -1.449083766313853834e-02 -1.492057795759804857e-02 -1.535191797590114947e-02 -1.578438567843623228e-02 -1.621749690434779248e-02 -1.665075620559595265e-02 -1.708365772904130164e-02 -1.751568614460944154e-02 -1.794631761737601472e-02 -1.837502082120511665e-02 -1.880125799137246506e-02 -1.922448601341034818e-02 -1.964415754522583560e-02 -2.005972216936763308e-02 -2.047062757215127246e-02 -2.087632074619846095e-02 -2.127624921280481946e-02 -2.166986226042205005e-02 -2.205661219542678908e-02 -2.243595560124879429e-02 -2.280735460184826063e-02 -2.317027812546434973e-02 -2.352420316450664836e-02 -2.386861602742806204e-02 -2.420301357840156167e-02 -2.452690446062563007e-02 -2.483981029910319049e-02 -2.514126687877674474e-02 -2.543082529395907301e-02 -2.570805306507283061e-02 -2.597253521880436844e-02 -2.622387532788658659e-02 -2.646169650685243138e-02 -2.668564236024308090e-02 -2.689537787991477802e-02 -2.709059028826213411e-02 -2.727098982436493638e-02 -2.743631047026824296e-02 -2.758631061482093999e-02 -2.772077365272548888e-02 -2.783950851668957199e-02 -2.794235014081808757e-02 -2.802915985364053120e-02 -2.809982569943169500e-02 -2.815426268675391697e-02 -2.819241296342257438e-02 -2.821424591737478615e-02 -2.821975820320057893e-02 -2.820897369437622149e-02 -2.818194336151940912e-02 -2.813874507726343843e-02 -2.807948334862223755e-02 -2.800428897798781097e-02 -2.791331865416567248e-02 -2.780675447511059967e-02 -2.768480340427354261e-02 -2.754769666270948103e-02 -2.739568905932425469e-02 -2.722905826185541278e-02 -2.704810401138602743e-02 -2.685314728338116658e-02 -2.664452939841335799e-02 -2.642261108590412966e-02 -2.618777150435533038e-02 -2.594040722167252622e-02 -2.568093115929611855e-02 -2.540977150395151707e-02 -2.512737059090777714e-02 -2.483418376269551711e-02 -2.453067820727787215e-02 -2.421733177969403322e-02 -2.389463181120325685e-02 -2.356307390994791251e-02 -2.322316075712839781e-02 -2.287540090263959908e-02 -2.252030756405989931e-02 -2.215839743280916332e-02 -2.179018949120200416e-02 -2.141620384401931448e-02 -2.103696056810262782e-02 -2.065297858334570053e-02 -2.026477454831510788e-02 -1.987286178357772562e-02 -1.947774922564969591e-02 -1.907994041430796997e-02 -1.867993251582462932e-02 -1.827821538449617492e-02 -1.787527066464494538e-02 -1.747157093507129694e-02 -1.706757889773138567e-02 -1.666374661220912379e-02 -1.626051477734317963e-02 -1.585831206116049968e-02 -1.545755448005983398e-02 -1.505864482798053954e-02 -1.466197215608712467e-02 -1.426791130329758440e-02 -1.387682247778498912e-02 -1.348905088938899023e-02 -1.310492643268516486e-02 -1.272476342027916742e-02 -1.234886036571784633e-02 -1.197749981524240739e-02 -1.161094822745048320e-02 -1.124945589978349099e-02 -1.089325694061511404e-02 -1.054256928558563837e-02 -1.019759475670516460e-02 -9.858519162637975619e-03 -9.525512438479242366e-03 -9.198728823244947672e-03 -8.878307073216355066e-03 -8.564370709210794227e-03 -8.257028295792523745e-03 -7.956373750388700053e-03 -7.662486680238124979e-03 -7.375432745072623732e-03 -7.095264043413063507e-03 -6.822019520354174159e-03 -6.555725394713133800e-03 -6.296395603427328708e-03 -6.044032261105166531e-03 -5.798626132660489665e-03 -5.560157116996021845e-03 -5.328594739742492821e-03 -5.103898653108692070e-03 -4.886019140952394847e-03 -4.674897627242145283e-03 -4.470467186145685341e-03 -4.272653052050662779e-03 -4.081373127897636177e-03 -3.896538490283174040e-03 -3.718053889871655339e-03 -3.545818245737894069e-03 -3.379725132348008077e-03 -3.219663257972999078e-03 -3.065516933417456510e-03 -2.917166530034358100e-03 -2.774488926085790820e-03 -2.637357940597650011e-03 -2.505644753944226508e-03 -2.379218314485229309e-03 -2.257945730662932419e-03 -2.141692648050726958e-03 -2.030323610925578465e-03 -1.923702408016049773e-03 -1.821692402153914526e-03 -1.724156843630967727e-03 -1.630959167133269432e-03 -1.541963272192356038e-03 -1.457033787156996425e-03 -1.376036316749625413e-03 -1.298837673328458913e-03 -1.225306092029772266e-03 -1.155311430014315183e-03 -1.088725350087793413e-03 -1.025421489007553952e-03 -9.652756108259775026e-04 -9.081657456559778839e-04 -8.539723142750292205e-04 -8.025782390117877640e-04 -7.538690413834076617e-04 -7.077329269723164852e-04 -6.640608580486624581e-04 -6.227466144587836356e-04 -5.836868433112399942e-04 -5.467810980002143703e-04 -5.119318671114972711e-04 -4.790445937592162492e-04 -4.480276859017266224e-04 -4.187925181832229723e-04 -3.912534258434770067e-04 -3.653276912319743629e-04 -3.409355234548287457e-04 -3.180000316731180447e-04 -2.964471925601747581e-04 -2.762058124127750357e-04 -2.572074843973727641e-04 -2.393865413977173354e-04 -2.226800049143353257e-04 -2.070275304497936632e-04 -1.923713497964065942e-04 -1.786562106252176710e-04 -1.658293137569183558e-04 -1.538402484768100682e-04
3.334284318326150529e-06 3.614799016477895909e-06 3.916721334243875831e-06 4.241488112158426540e-06 4.590615712287975920e-06 4.965703002323973413e-06 5.368434328124973080e-06 5.800582460526798061e-06 6.264011500833873736e-06 6.760679727922142920e-06 7.292642368325744116e-06 7.862054269043474491e-06 8.471172451089584331e-06 9.122358520022350221e-06 9.818080907821640966e-06 1.056091691854313757e-05 1.135355454816584217e-05 1.219879404696314485e-05 1.309954919057545008e-05 1.405884822374164351e-05 1.507983443836851927e-05 1.616576634527678631e-05 1.732001739657599784e-05 1.854607521318330551e-05 1.984754026952690911e-05 2.122812398497156189e-05 2.269164616897389509e-05 2.424203176443199588e-05 2.588330683115368133e-05 2.761959370882821214e-05 2.945510529637219898e-05 3.139413838204285599e-05 3.344106595627466277e-05 3.560032843683693602e-05 3.787642373361936745e-05 4.027389607816929255e-05 4.279732354104265481e-05 4.545130415809842919e-05 4.824044058510603577e-05 5.116932319845371522e-05 5.424251155836687464e-05 5.746451414991317320e-05 6.083976631617977430e-05 6.437260629741753089e-05 6.806724928966409059e-05 7.192775943641221200e-05 7.595801966733210092e-05 8.016169929888627434e-05 8.454221931294796100e-05 8.910271523127706508e-05 9.384599750593677144e-05 9.877450934851025497e-05 1.038902819243033568e-04 1.091948868416462467e-04 1.146893858709724487e-04 1.203742778335591883e-04 1.262494426057284252e-04 1.323140821909361527e-04 1.385666588195499005e-04 1.450048300442822590e-04 1.516253808081940188e-04 1.584241524719775889e-04 1.653959687978488128e-04 1.725345588988929171e-04 1.798324771750688762e-04 1.872810202703605563e-04 1.948701410997352853e-04 2.025883600096404992e-04 2.104226731517569232e-04 2.183584581666157430e-04 2.263793772914419805e-04 2.344672780252498798e-04 2.426020915036916875e-04 2.507617287565136921e-04 2.589219750415250147e-04 2.670563824709172411e-04 2.751361611682518024e-04 2.831300692176734034e-04 2.910043016906688467e-04 2.987223790599735857e-04 3.062450353349265193e-04 3.135301062776314589e-04 3.205324180845625214e-04 3.272036769436742704e-04 3.334923599025306409e-04 3.393436075083181534e-04 3.446991187057023460e-04 3.494970485032951758e-04 3.536719089436866567e-04 3.571544739356044551e-04 3.598716885295256008e-04 3.617465832397904774e-04 3.626981940369031383e-04 3.626414886529229480e-04 3.614872998605887962e-04 3.591422664028312301e-04 3.555087822634075186e-04 3.504849549814106555e-04 3.439645737221223160e-04 3.358370878238563315e-04 3.259875965450262890e-04 3.142968507372975989e-04 3.006412671692948631e-04 2.848929562206735204e-04 2.669197636583318933e-04 2.465853271948123798e-04 2.237491485136138165e-04 1.982666814266658556e-04 1.699894368060715123e-04 1.387651049044348606e-04 1.044376956465110744e-04 6.684769743860565286e-05 2.583225500157708410e-05 -1.877463331179194533e-05 -6.714189830396956674e-05 -1.194411624674427894e-04 -1.758464819688249949e-04 -2.365340678472899021e-04 -3.016819862597837354e-04 -3.714698376775364165e-04 -4.460784150143830284e-04 -5.256893407476442674e-04 -6.104846831763112089e-04 -7.006465520489769255e-04 -7.963566738850478242e-04 -8.977959474069869064e-04 -1.005143979598424955e-03 -1.118578603002534470e-03 -1.238275374976699050e-03 -1.364407059723031848e-03 -1.497143094018927451e-03 -1.636649037677504782e-03 -1.783086009873775975e-03 -1.936610112578177750e-03 -2.097371842444433442e-03 -2.265515492602660982e-03 -2.441178545910958377e-03 -2.624491061318799494e-03 -2.815575055092384496e-03 -3.014543878745921252e-03 -3.221501595612003173e-03 -3.436542358069120257e-03 -3.659749787523642120e-03 -3.891196359316945533e-03 -4.130942794795497072e-03 -4.379037462841052497e-03 -4.635515793210563847e-03 -4.900399704079032651e-03 -5.173697046213399098e-03 -5.455401066231713170e-03 -5.745489891417326564e-03 -6.043926038564049336e-03 -6.350655949323251274e-03 -6.665609554508220014e-03 -6.988699869784201386e-03 -7.319822625134059235e-03 -7.658855930439474602e-03 -8.005659979455619080e-03 -8.360076794383341364e-03 -8.721930013157245393e-03 -9.091024721470161024e-03 -9.467147331445151248e-03 -9.850065508745163914e-03 -1.023952814977757697e-02 -1.063526541050784958e-02 -1.103698878824175243e-02 -1.144439125757136348e-02 -1.185714746150590311e-02 -1.227491395862464162e-02 -1.269732952689779301e-02 -1.312401552462098657e-02 -1.355457630870271143e-02 -1.398859971033092689e-02 -1.442565756782666908e-02 -1.486530631627018539e-02 -1.530708763325876534e-02 -1.575052913992702058e-02 -1.619514515613097033e-02 -1.664043750846647129e-02 -1.708589638956439782e-02 -1.753100126687667099e-02 -1.797522183894416370e-02 -1.841801903691714024e-02 -1.885884606888470205e-02 -1.929714950436208637e-02 -1.973237039608437965e-02 -2.016394543606404507e-02 -2.059130814268853027e-02 -2.101389007546314303e-02 -2.143112207384672077e-02 -2.184243551648133719e-02 -2.224726359698570716e-02 -2.264504261236497534e-02 -2.303521325998735686e-02 -2.341722193899284724e-02 -2.379052205193012137e-02 -2.415457530236591113e-02 -2.450885298417779939e-02 -2.485283725822483303e-02 -2.518602241209361159e-02 -2.550791609863844664e-02 -2.581804054907368973e-02 -2.611593375643549153e-02 -2.640115062530645068e-02 -2.667326408379259994e-02 -2.693186615385496224e-02 -2.717656897622905410e-02 -2.740700578631364778e-02 -2.762283183757427082e-02 -2.782372526918750963e-02 -2.800938791484690327e-02 -2.817954604986099704e-02 -2.833395107389599307e-02 -2.847238012695059786e-02 -2.859463663639599806e-02 -2.870055079316955263e-02 -2.878997995547509167e-02 -2.886280897861432521e-02 -2.891895046985183335e-02 -2.895834496749866149e-02 -2.898096104368567960e-02 -2.898679533058604735e-02 -2.897587247013502787e-02 -2.894824498758339151e-02 -2.890399308950690818e-02 -2.884322438717696821e-02 -2.876607354647502460e-02 -2.867270186580549857e-02 -2.856329678372573205e-02 -2.843807131826759857e-02 -2.829726344017078482e-02 -2.814113538248287291e-02 -2.796997288920409844e-02 -2.778408440586461678e-02 -2.758380021511785962e-02 -2.736947152061496025e-02 -2.714146948259070838e-02 -2.690018420874123670e-02 -2.664602370410632318e-02 -2.637941278378479887e-02 -2.610079195240974995e-02 -2.581061625438996893e-02 -2.550935409898693121e-02 -2.519748606433976773e-02 -2.487550368457733599e-02 -2.454390822416382609e-02 -2.420320944361460669e-02 -2.385392436069183955e-02 -2.349657601114438221e-02 -2.313169221299545691e-02 -2.275980433830450053e-02 -2.238144609623615028e-02 -2.199715233116253041e-02 -2.160745783940250936e-02 -2.121289620806745754e-02 -2.081399867933561229e-02 -2.041129304331822797e-02 -2.000530256251269873e-02 -1.959654493065839456e-02 -1.918553126862508271e-02 -1.877276515976928489e-02 -1.835874172699377901e-02 -1.794394675354043719e-02 -1.752885584933664559e-02 -1.711393366450361317e-02 -1.669963315142051000e-02 -1.628639487652323165e-02 -1.587464638280226825e-02 -1.546480160375005540e-02 -1.505726032929742032e-02 -1.465240772407050765e-02 -1.425061389809536075e-02 -1.385223352987904888e-02 -1.345760554160226399e-02 -1.306705282597210929e-02 -1.268088202410447458e-02 -1.229938335363329333e-02 -1.192283048608187672e-02 -1.155148047237659729e-02 -1.118557371523914989e-02 -1.082533398705884213e-02 -1.047096849172153218e-02 -1.012266796875837573e-02 -9.780606838073479387e-03 -9.444943383417498187e-03 -9.115819972692239953e-03 -8.793363313100524895e-03 -8.477684739095865327e-03 -8.168880531037101336e-03 -7.867032262414710986e-03 -7.572207173487450170e-03 -7.284458569149820754e-03 -7.003826238843283147e-03 -6.730336896325050597e-03 -6.464004637119490602e-03 -6.204831411496432476e-03 -5.952807510848385358e-03 -5.707912065374748899e-03 -5.470113551023825064e-03 -5.239370303693698799e-03 -5.015631038749352247e-03 -4.798835373975541933e-03 -4.588914354152724001e-03 -4.385790975515318352e-03 -4.189380708428293819e-03 -3.999592016698204182e-03 -3.816326872017939721e-03 -3.639481262130616224e-03 -3.468945691385617348e-03 -3.304605672449615478e-03 -3.146342208025776181e-03 -2.994032261525449070e-03 -2.847549215728130238e-03 -2.706763318556166739e-03 -2.571542115181037463e-03 -2.441750865767142783e-03 -2.317252948246495761e-03 -2.197910245603731764e-03 -2.083583517234234572e-03 -1.974132754019570276e-03 -1.869417516842866635e-03 -1.769297258342343148e-03 -1.673631627773787024e-03 -1.582280758921851506e-03 -1.495105541065803751e-03 -1.411967873067542173e-03 -1.332730900708077202e-03 -1.257259237453518157e-03 -1.185419168882438905e-03 -1.117078841053596857e-03 -1.052108433136296093e-03 -9.903803146649875488e-04 -9.317691878155279304e-04 -8.761522151322354273e-04 -8.234091331632360702e-04 -7.734223524862015317e-04 -7.260770446277073397e-04 -6.812612163972732102e-04 -6.388657721715917124e-04 -5.987845646758787471e-04 -5.609144348176524006e-04 -5.251552411337419030e-04 -4.914098794142685630e-04 -4.595842930675316917e-04 -4.295874747877250236e-04 -4.013314600831055078e-04 -3.747313132158327739e-04 -3.497051060965354337e-04 -3.261738906666018008e-04 -3.040616652897069525e-04 -2.832953356610995324e-04 -2.638046707289683213e-04 -2.455222541069035673e-04 -2.283834314401794524e-04 -2.123262541714941948e-04 -1.972914201340567411e-04 -1.832222113815502320e-04 -1.700644296458129221e-04 -1.577663297939780088e-04
3.326523568324522235e-06 3.608248016003318817e-06 3.911612434306057521e-06 4.238079201192667348e-06 4.589192303875717471e-06 4.966580448062466382e-06 5.371960159671199479e-06 5.807138864654434815e-06 6.274017931114977437e-06 6.774595656372712098e-06 7.310970180036611944e-06 7.885342302447845853e-06 8.500018186094365869e-06 9.157411915749579166e-06 9.860047891161883896e-06 1.061056302411509591e-05 1.141170870959809217e-05 1.226635253866484504e-05 1.317747971833458135e-05 1.414819416158403156e-05 1.518171920811914541e-05 1.628139793418727560e-05 1.745069300721271559e-05 1.869318603850751798e-05 2.001257638473774656e-05 2.141267934622025676e-05 2.289742370749457752e-05 2.447084856296229566e-05 2.613709936774214396e-05 2.790042315123459970e-05 2.976516282827080184e-05 3.173575054012196854e-05 3.381669995510775285e-05 3.601259745605530515e-05 3.832809213947264970e-05 4.076788454899612688e-05 4.333671406350186992e-05 4.603934485823771441e-05 4.888055035546050433e-05 5.186509607938812391e-05 5.499772082880420023e-05 5.828311607942365856e-05 6.172590352716902657e-05 6.533061068283050276e-05 6.910164442824277137e-05 7.304326244411500895e-05 7.715954242004007457e-05 8.145434895802272537e-05 8.593129808211102450e-05 9.059371926846857491e-05 9.544461491245868272e-05 1.004866171521332982e-04 1.057219419708896086e-04 1.111523405060627675e-04 1.167790474948810354e-04 1.226027267945355007e-04 1.286234139191732607e-04 1.348404555434180136e-04 1.412524459295952470e-04 1.478571602442222603e-04 1.546514847385315481e-04 1.616313437778695863e-04 1.687916237157460200e-04 1.761260936201792637e-04 1.836273228727146843e-04 1.912865956741975604e-04 1.990938225059977855e-04 2.070374486109448093e-04 2.151043595747238702e-04 2.232797841059497128e-04 2.315471941314456981e-04 2.398882023425761298e-04 2.482824573485935184e-04 2.567075366139992283e-04 2.651388373787204496e-04 2.735494657825494587e-04 2.819101244385949700e-04 2.901889987245202199e-04 2.983516420849592881e-04 3.063608606636104631e-04 3.141765976091463004e-04 3.217558174249591672e-04 3.290523907590171913e-04 3.360169800564040497e-04 3.425969265235301233e-04 3.487361388792506456e-04 3.543749843941906928e-04 3.594501827452606380e-04 3.638947032374665463e-04 3.676376659696233918e-04 3.706042475441768524e-04 3.727155919439374687e-04 3.738887272199484940e-04 3.740364886546687119e-04 3.730674490831503709e-04 3.708858570714962909e-04 3.673915836666123355e-04 3.624800784437535398e-04 3.560423355885831715e-04 3.479648707579538914e-04 3.381297094685186029e-04 3.264143877640579734e-04 3.126919659110964731e-04 2.968310558677128043e-04 2.786958632621811677e-04 2.581462446062002085e-04 2.350377804515749007e-04 2.092218651793963276e-04 1.805458140867071716e-04 1.488529884073109578e-04 1.139829388705406593e-04 7.577156836460546482e-05 3.405131422915940592e-05 -1.134864934473856987e-05 -6.060218838035372896e-05 -1.138859652756885749e-04 -1.713791737481262789e-04 -2.332632523181546978e-04 -2.997215761567401278e-04 -3.709391271951969007e-04 -4.471021424750864191e-04 -5.283977407983695904e-04 -6.150135278249089718e-04 -7.071371798549391449e-04 -8.049560066283054441e-04 -9.086564935694794315e-04 -1.018423824007816912e-03 -1.134441382005198229e-03 -1.256890236528351683e-03 -1.385948607810054585e-03 -1.521791316851429411e-03 -1.664589219126870467e-03 -1.814508623662502984e-03 -1.971710698768436125e-03 -2.136350865813885398e-03 -2.308578182541603727e-03 -2.488534717523798769e-03 -2.676354917465026406e-03 -2.872164969157675954e-03 -3.076082157992514853e-03 -3.288214225018822393e-03 -3.508658724636444168e-03 -3.737502385083850409e-03 -3.974820473962088763e-03 -4.220676171103773106e-03 -4.475119951157659204e-03 -4.738188978313294039e-03 -5.009906515635372676e-03 -5.290281351513440727e-03 -5.579307245759333386e-03 -5.876962397901037971e-03 -6.183208940227603173e-03 -6.497992458134935548e-03 -6.821241540305759792e-03 -7.152867361229487547e-03 -7.492763298527630941e-03 -7.840804587498898318e-03 -8.196848015234098339e-03 -8.560731656574251808e-03 -8.932274654097327113e-03 -9.311277044217471446e-03 -9.697519631367834680e-03 -1.009076391211308904e-02 -1.049075205090047383e-02 -1.089720690901059379e-02 -1.130983212810922345e-02 -1.172831226963207130e-02 -1.215231301105438970e-02 -1.258148139990786923e-02 -1.301544616620938996e-02 -1.345381809376011185e-02 -1.389619045055971377e-02 -1.434213947836147571e-02 -1.479122494116804840e-02 -1.524299073223867214e-02 -1.569696553894498608e-02 -1.615266356457712923e-02 -1.660958530596506541e-02 -1.706721838554228071e-02 -1.752503843624356183e-02 -1.798251003739336287e-02 -1.843908769951133758e-02 -1.889421689573427682e-02 -1.934733513733331162e-02 -1.979787309059106992e-02 -2.024525573209731352e-02 -2.068890353932458653e-02 -2.112823371315893442e-02 -2.156266142888484463e-02 -2.199160111196094350e-02 -2.241446773477275695e-02 -2.283067813041353422e-02 -2.323965231942373352e-02 -2.364081484531501548e-02 -2.403359611461685849e-02 -2.441743373711334139e-02 -2.479177386188446963e-02 -2.515607250473255938e-02 -2.550979686255770013e-02 -2.585242661024983457e-02 -2.618345517568743119e-02 -2.650239098847358837e-02 -2.680875869810202261e-02 -2.710210035732439279e-02 -2.738197656658960394e-02 -2.764796757554260215e-02 -2.789967433770589034e-02 -2.813671951461927181e-02 -2.835874842588369943e-02 -2.856542994174088995e-02 -2.875645731502187927e-02 -2.893154894951375025e-02 -2.909044910202300896e-02 -2.923292851565655742e-02 -2.935878498209407855e-02 -2.946784383088955905e-02 -2.955995834411171211e-02 -2.963501009491365315e-02 -2.969290920890795341e-02 -2.973359454751479253e-02 -2.975703381274563686e-02 -2.976322357318162207e-02 -2.975218921120329971e-02 -2.972398479182530862e-02 -2.967869285378377242e-02 -2.961642412381538039e-02 -2.953731715535284214e-02 -2.944153789314114117e-02 -2.932927916555064241e-02 -2.920076010662636321e-02 -2.905622551016524835e-02 -2.889594511835483215e-02 -2.872021284773592850e-02 -2.852934595546725849e-02 -2.832368414907155893e-02 -2.810358864302874710e-02 -2.786944116575139352e-02 -2.762164292063187809e-02 -2.736061350498623576e-02 -2.708678979083832539e-02 -2.680062477158857287e-02 -2.650258637869283562e-02 -2.619315627254134235e-02 -2.587282861177121404e-02 -2.554210880527307131e-02 -2.520151225115937685e-02 -2.485156306695109757e-02 -2.449279281521122772e-02 -2.412573922880647398e-02 -2.375094493991533259e-02 -2.336895621682065841e-02 -2.298032171242834348e-02 -2.258559122834322835e-02 -2.218531449820695944e-02 -2.178003999386390194e-02 -2.137031375776898487e-02 -2.095667826488803454e-02 -2.053967131716685768e-02 -2.011982497346167381e-02 -1.969766451763069193e-02 -1.927370746728724119e-02 -1.884846262550804799e-02 -1.842242917757940662e-02 -1.799609583464787874e-02 -1.756994002592366863e-02 -1.714442714086474029e-02 -1.672000982254767329e-02 -1.629712731321137850e-02 -1.587620485273910295e-02 -1.545765313062762505e-02 -1.504186779177837940e-02 -1.462922899623515273e-02 -1.422010103278932222e-02 -1.381483198617417321e-02 -1.341375345737854351e-02 -1.301718033642564921e-02 -1.262541062678634342e-02 -1.223872532042953251e-02 -1.185738832235328465e-02 -1.148164642329244957e-02 -1.111172931916025106e-02 -1.074784967565316218e-02 -1.039020323633212464e-02 -1.003896897238643754e-02 -9.694309272192233942e-03 -9.356370168693641659e-03 -9.025281602562152533e-03 -8.701157719028690049e-03 -8.384097196232450505e-03 -8.074183602891332745e-03 -7.771485783070402643e-03 -7.476058265806346387e-03 -7.187941697338371717e-03 -6.907163293697614857e-03 -6.633737311418380460e-03 -6.367665534155186012e-03 -6.108937773017928362e-03 -5.857532378475235890e-03 -5.613416761719895037e-03 -5.376547923442376135e-03 -5.146872988016610619e-03 -4.924329741166141340e-03 -4.708847169248707443e-03 -4.500345998371597413e-03 -4.298739231628988765e-03 -4.103932682835092528e-03 -3.915825505212523240e-03 -3.734310713583995946e-03 -3.559275698705581872e-03 -3.390602732472148845e-03 -3.228169462818619717e-03 -3.071849397234341535e-03 -2.921512373901999013e-03 -2.777025019565597212e-03 -2.638251193325130521e-03 -2.505052415647004028e-03 -2.377288281969138981e-03 -2.254816860368213070e-03 -2.137495072842013778e-03 -2.025179059843586031e-03 -1.917724527784399943e-03 -1.814987079301308252e-03 -1.716822526156755110e-03 -1.623087184712422495e-03 -1.533638153984123557e-03 -1.448333576349561825e-03 -1.367032881040428126e-03 -1.289597010606620148e-03 -1.215888630592496444e-03 -1.145772322713359704e-03 -1.079114761864816184e-03 -1.015784877337910482e-03 -9.556539986496327081e-04 -8.985959864309568538e-04 -8.444873488435065923e-04 -7.932073440211958454e-04 -7.446380690547883038e-04 -6.986645360555121444e-04 -6.551747358486673849e-04 -6.140596898597612454e-04 -5.752134907642401018e-04 -5.385333324774616882e-04 -5.039195300644445106e-04 -4.712755301491071262e-04 -4.405079124005137868e-04 -4.115263826691745630e-04 -3.842437583398242455e-04 -3.585759464585942520e-04 -3.344419151821630088e-04 -3.117636590845604232e-04 -2.904661588439540155e-04 -2.704773358170529094e-04 -2.517280019930494424e-04 -2.341518058022073914e-04 -2.176851742366358211e-04 -2.022672517225025494e-04 -1.878398361640851578e-04 -1.743473125607897668e-04 -1.617365845786678869e-04
3.305311156239551671e-06 3.587323586350620132e-06 3.891153556110132694e-06 4.218286390040094188e-06 4.570291038012098163e-06 4.948823311709009266e-06 5.355629118008470307e-06 5.792547674759724978e-06 6.261514692937721837e-06 6.764565507587873817e-06 7.303838138321855919e-06 7.881576258387116201e-06 8.500132049511567079e-06 9.161968917818777959e-06 9.869664044121523964e-06 1.062591073982766668e-05 1.143352057754138819e-05 1.229542526321129650e-05 1.321467821436724113e-05 1.419445580660836552e-05 1.523805824805429397e-05 1.634891003895473283e-05 1.753055997108275097e-05 1.878668061890661817e-05 2.012106727186492049e-05 2.153763625435973559e-05 2.304042257734406450e-05 2.463357686262236345e-05 2.632136147821795462e-05 2.810814582040402631e-05 2.999840067524723263e-05 3.199669158980897711e-05 3.410767118048128036e-05 3.633607030334203155e-05 3.868668800889365345e-05 4.116438020114158725e-05 4.377404691867311403e-05 4.652061815325546584e-05 4.940903811948966194e-05 5.244424788727181357e-05 5.563116628724551211e-05 5.897466899809991354e-05 6.247956572352189770e-05 6.615057536585468691e-05 6.999229910310503938e-05 7.400919127587377727e-05 7.820552799114437745e-05 8.258537335061139572e-05 8.715254321248724803e-05 9.191056639743494093e-05 9.686264325155131700e-05 1.020116014821438458e-04 1.073598491854831213e-04 1.129093249897752840e-04 1.186614452413455229e-04 1.246170481674701105e-04 1.307763349554803541e-04 1.371388076947316272e-04 1.437032041357846543e-04 1.504674292297674190e-04 1.574284834203230161e-04 1.645823876709302466e-04 1.719241052216168768e-04 1.794474600813071499e-04 1.871450522751617364e-04 1.950081698804009118e-04 2.030266978991441054e-04 2.111890240328882827e-04 2.194819414402379362e-04 2.278905485775258683e-04 2.363981462409153419e-04 2.449861319484691749e-04 2.536338918215118917e-04 2.623186901463063600e-04 2.710155568196676240e-04 2.796971729054827669e-04 2.883337545532730457e-04 2.968929355547639650e-04 3.053396488398936633e-04 3.136360072397304660e-04 3.217411838702355061e-04 3.296112925177106280e-04 3.371992684338815088e-04 3.444547499758505256e-04 3.513239615535489798e-04 3.577495983744933801e-04 3.636707135026748770e-04 3.690226077750900129e-04 3.737367231454388761e-04 3.777405400499612379e-04 3.809574794149007005e-04 3.833068099485166004e-04 3.847035613828476714e-04 3.850584443511966513e-04 3.842777776064925776e-04 3.822634233030485201e-04 3.789127310795427361e-04 3.741184916941130492e-04 3.677689009731275726e-04 3.597475348431225864e-04 3.499333362205433486e-04 3.382006145359291779e-04 3.244190586679923920e-04 3.084537640582999014e-04 2.901652747689092288e-04 2.694096412331507470e-04 2.460384944334309022e-04 2.198991372196626784e-04 1.908346534570974293e-04 1.586840356632380697e-04 1.232823317597027749e-04 8.446081152655663532e-05 4.204715330339984028e-05 -4.134348566483224408e-06 -5.426255510534994109e-05 -1.085192324978422225e-04 -1.670887799920714976e-04 -2.301579356490269374e-04 -2.979154597562653356e-04 -3.705517957986745672e-04 -4.482587089600972158e-04 -5.312289022152256145e-04 -6.196556101607034184e-04 -7.137321708279463148e-04 -8.136515758173923363e-04 -9.196059991943518128e-04 -1.031786305690261113e-03 -1.150381538859393538e-03 -1.275578389949471453e-03 -1.407560648355131276e-03 -1.546508634634891771e-03 -1.692598617184921245e-03 -1.846002213776122038e-03 -2.006885779273910944e-03 -2.175409780972377589e-03 -2.351728163085615303e-03 -2.535987702048006498e-03 -2.728327354382138227e-03 -2.928877598996312490e-03 -3.137759775873683391e-03 -3.355085423210269618e-03 -3.580955615149430775e-03 -3.815460302345258757e-03 -4.058677657665255706e-03 -4.310673429414406052e-03 -4.571500304526004282e-03 -4.841197284220419977e-03 -5.119789074679446245e-03 -5.407285495321205449e-03 -5.703680907288047677e-03 -6.008953664776642625e-03 -6.323065591845895318e-03 -6.645961487332837855e-03 -6.977568660490005535e-03 -7.317796499928978099e-03 -7.666536078413666890e-03 -8.023659795993376073e-03 -8.389021063899793421e-03 -8.762454031552898565e-03 -9.143773358929482495e-03 -9.532774036443755067e-03 -9.929231254372590867e-03 -1.033290032372907903e-02 -1.074351665034648483e-02 -1.116079576378210814e-02 -1.158443340248563845e-02 -1.201410565650181360e-02 -1.244946916879132587e-02 -1.289016139605839162e-02 -1.333580092976956004e-02 -1.378598787783514093e-02 -1.424030430720487489e-02 -1.469831474740287275e-02 -1.515956675479421256e-02 -1.562359153713942066e-02 -1.608990463775160709e-02 -1.655800667832908746e-02 -1.702738415929135746e-02 -1.749751031620180863e-02 -1.796784603061742439e-02 -1.843784079346372229e-02 -1.890693371879567999e-02 -1.937455460557178932e-02 -1.984012504484075623e-02 -2.030305956952024871e-02 -2.076276684373414005e-02 -2.121865088847273845e-02 -2.167011234014751958e-02 -2.211654973843162758e-02 -2.255736083960965810e-02 -2.299194395150569101e-02 -2.341969928591992878e-02 -2.384003032437960468e-02 -2.425234519290333374e-02 -2.465605804138716606e-02 -2.505059042314873585e-02 -2.543537267011155428e-02 -2.580984525907664001e-02 -2.617346016451252422e-02 -2.652568219329864974e-02 -2.686599029688046397e-02 -2.719387885633762353e-02 -2.750885893592990711e-02 -2.781045950076815876e-02 -2.809822859435931117e-02 -2.837173447189628162e-02 -2.863056668530288701e-02 -2.887433711620195770e-02 -2.910268095315037343e-02 -2.931525760967644903e-02 -2.951175157986319145e-02 -2.969187322844384774e-02 -2.985535951261256843e-02 -3.000197463300276549e-02 -3.013151061154707711e-02 -3.024378779420405783e-02 -3.033865527681803287e-02 -3.041599125266657502e-02 -3.047570328054546862e-02 -3.051772847254094478e-02 -3.054203360094234418e-02 -3.054861512405433743e-02 -3.053749913097383861e-02 -3.050874120570251646e-02 -3.046242621126850694e-02 -3.039866799483089896e-02 -3.031760901503408739e-02 -3.021941989316726668e-02 -3.010429888996353845e-02 -2.997247131014374455e-02 -2.982418883707017507e-02 -2.965972880012286705e-02 -2.947939337764767659e-02 -2.928350873854568617e-02 -2.907242412578124949e-02 -2.884651088527632676e-02 -2.860616144383369003e-02 -2.835178823988888930e-02 -2.808382261103050531e-02 -2.780271364234953441e-02 -2.750892697978159565e-02 -2.720294361268917743e-02 -2.688525862999614768e-02 -2.655637995423186515e-02 -2.621682705786862119e-02 -2.586712966634327482e-02 -2.550782645214225153e-02 -2.513946372429892370e-02 -2.476259411760403303e-02 -2.437777528576384745e-02 -2.398556860265788071e-02 -2.358653787574842634e-02 -2.318124807557972802e-02 -2.277026408517435208e-02 -2.235414947299088975e-02 -2.193346529295072192e-02 -2.150876891487252598e-02 -2.108061288847406026e-02 -2.064954384391104805e-02 -2.021610143162497902e-02 -1.978081730406560865e-02 -1.934421414164143663e-02 -1.890680472503435822e-02 -1.846909105579188845e-02 -1.803156352688609423e-02 -1.759470014470131474e-02 -1.715896580368482527e-02 -1.672481161466805519e-02 -1.629267428763931172e-02 -1.586297556952617760e-02 -1.543612173732549983e-02 -1.501250314670324326e-02 -1.459249383597684135e-02 -1.417645118518794448e-02 -1.376471562977691840e-02 -1.335761042818099133e-02 -1.295544148249678368e-02 -1.255849721117657976e-02 -1.216704847256480128e-02 -1.178134853792920343e-02 -1.140163311249938263e-02 -1.102812040289395494e-02 -1.066101122919835970e-02 -1.030048917984593103e-02 -9.946720807358184688e-03 -9.599855862914319013e-03 -9.260027567645934266e-03 -8.927352918490203543e-03 -8.601933026383592334e-03 -8.283853484538031969e-03 -7.973184764512678338e-03 -7.669982637775649668e-03 -7.374288620443002207e-03 -7.086130438883710136e-03 -6.805522513891891327e-03 -6.532466461148480306e-03 -6.266951605724425250e-03 -6.008955508416230842e-03 -5.758444501750142885e-03 -5.515374233545135459e-03 -5.279690215984665126e-03 -5.051328378213220185e-03 -4.830215620545893866e-03 -4.616270368455435008e-03 -4.409403124582727922e-03 -4.209517017101578260e-03 -4.016508342856802208e-03 -3.830267103785828069e-03 -3.650677535226847827e-03 -3.477618624811445666e-03 -3.310964620735423573e-03 -3.150585528297702911e-03 -2.996347593694015723e-03 -2.848113774147884893e-03 -2.705744193556835434e-03 -2.569096582925904908e-03 -2.438026704952897094e-03 -2.312388762220525702e-03 -2.192035788538672456e-03 -2.076820023065817974e-03 -1.966593266921385155e-03 -1.861207222080470472e-03 -1.760513812418937037e-03 -1.664365486849557312e-03 -1.572615504559254267e-03 -1.485118202422896268e-03 -1.401729244730598196e-03 -1.322305855423142442e-03 -1.246707033083657669e-03 -1.174793748983140413e-03 -1.106429128522986877e-03 -1.041478616458975208e-03 -9.798101263286688924e-04 -9.212941745376042237e-04 -8.658039995892331678e-04 -8.132156669694367646e-04 -7.634081602184661320e-04 -7.162634587418144697e-04 -6.716666029265915905e-04 -6.295057471417803401e-04 -5.896722012094722217e-04 -5.520604609397718621e-04 -5.165682283249766740e-04 -4.830964219887074027e-04 -4.515491784833697221e-04 -4.218338450246405776e-04 -3.938609642447843872e-04 -3.675442515378455417e-04 -3.428005655590471695e-04 -3.195498724284689040e-04 -2.977152041752885924e-04 -2.772226119437717342e-04 -2.580011144659682780e-04 -2.399826422887952498e-04 -2.231019782251020679e-04 -2.072966944794980674e-04 -1.925070868803250017e-04 -1.786761066293666674e-04 -1.657492899607088468e-04
3.269297757073468669e-06 3.550579397222027721e-06 3.853795153930906096e-06 4.180450371269877089e-06 4.532135949640420488e-06 4.910531711340624326e-06 5.317409767948297081e-06 5.754637874861721229e-06 6.224182756809355411e-06 6.728113386525114761e-06 7.268604197086212749e-06 7.847938206620508133e-06 8.468510032215413472e-06 9.132828767894613219e-06 9.843520699478052355e-06 1.060333182700096067e-05 1.141513016314510905e-05 1.228190777382731934e-05 1.320678252470365742e-05 1.419299949488231141e-05 1.524393201660077078e-05 1.636308229701497949e-05 1.755408157557957887e-05 1.882068976777157915e-05 2.016679454313242511e-05 2.159640978278977747e-05 2.311367335876670501e-05 2.472284417451899594e-05 2.642829840325755319e-05 2.823452485773710025e-05 3.014611942232229733e-05 3.216777847531856284e-05 3.430429122676077416e-05 3.656053089413445598e-05 3.894144463586489581e-05 4.145204215986904973e-05 4.409738292205693196e-05 4.688256182739716907e-05 4.981269334406741151e-05 5.289289393931259652e-05 5.612826274395016108e-05 5.952386035103601172e-05 6.308468565305861602e-05 6.681565062118495556e-05 7.072155292958841647e-05 7.480704632776423349e-05 7.907660866401412803e-05 8.353450746402328023e-05 8.818476296962993372e-05 9.303110854462910652e-05 9.807694835669181579e-05 1.033253122473472860e-04 1.087788077054300943e-04 1.144395688635428936e-04 1.203092024418889660e-04 1.263887305694033777e-04 1.326785304184247916e-04 1.391782705962674540e-04 1.458868442450253077e-04 1.528022988097394353e-04 1.599217624447924575e-04 1.672413670390128374e-04 1.747561678515578264e-04 1.824600597631923448e-04 1.903456901610919264e-04 1.984043684898532207e-04 2.066259725168950257e-04 2.149988513770191133e-04 2.235097254784210348e-04 2.321435833710561365e-04 2.408835756977926643e-04 2.497109063693700665e-04 2.586047211256758895e-04 2.675419936682822512e-04 2.764974095725345306e-04 2.854432482116349727e-04 2.943492629501452294e-04 3.031825598900130805e-04 3.119074754785859140e-04 3.204854533150164027e-04 3.288749205188696212e-04 3.370311640525864086e-04 3.449062074175456710e-04 3.524486881717582912e-04 3.596037367455344859e-04 3.663128570597530683e-04 3.725138094792723384e-04 3.781404966617593622e-04 3.831228528891786160e-04 3.873867374956027620e-04 3.908538330304545463e-04 3.934415488206410762e-04 3.950629306181841372e-04 3.956265770415606352e-04 3.950365635389334849e-04 3.931923746195327678e-04 3.899888451154229219e-04 3.853161112495396591e-04 3.790595722970898761e-04 3.710998636356885230e-04 3.613128419851971938e-04 3.495695836403431810e-04 3.357363964982111072e-04 3.196748466779320182e-04 3.012418005214219895e-04 2.802894827516047224e-04 2.566655515479202877e-04 2.302131912780159412e-04 2.007712235991315937e-04 1.681742376126948123e-04 1.322527397209422896e-04 9.283332379476363569e-05 4.973886221760212903e-05 2.788718320695555974e-06 -4.820101932943594153e-05 -1.034172803898152776e-04 -1.630497336092481819e-04 -2.272904848384304718e-04 -2.963337519887704850e-04 -3.703755168258044198e-04 -4.496131535669115400e-04 -5.342450343412065601e-04 -6.244701116620426928e-04 -7.204874781590589125e-04 -8.224959039170942968e-04 -9.306933518730461236e-04 -1.045276471828664178e-03 -1.166440073747059165e-03 -1.294376581112579791e-03 -1.429275465247910326e-03 -1.571322661597435687e-03 -1.720699969102432864e-03 -1.877584433910448221e-03 -2.042147718777786655e-03 -2.214555459640160130e-03 -2.394966610941022707e-03 -2.583532781420009791e-03 -2.780397562173993545e-03 -2.985695848910193892e-03 -3.199553160413915603e-03 -3.422084955351949176e-03 -3.653395949626000484e-03 -3.893579436577971134e-03 -4.142716612429642870e-03 -4.400875909413130144e-03 -4.668112339114014950e-03 -4.944466848606622264e-03 -5.229965692008817918e-03 -5.524619820122410666e-03 -5.828424290853418191e-03 -6.141357703123989653e-03 -6.463381656994149002e-03 -6.794440242706195100e-03 -7.134459561347057492e-03 -7.483347279794529128e-03 -7.840992222570486100e-03 -8.207264003169362915e-03 -8.582012697361720427e-03 -8.965068560891339966e-03 -9.356241793890074723e-03 -9.755322354226828724e-03 -1.016207982188673496e-02 -1.057626331634342956e-02 -1.099760146874123948e-02 -1.142580245054668729e-02 -1.186055406015873101e-02 -1.230152386878641604e-02 -1.274835942671142912e-02 -1.320068853085096770e-02 -1.365811955432624444e-02 -1.412024183852195192e-02 -1.458662614789562120e-02 -1.505682518756181441e-02 -1.553037418343648085e-02 -1.600679152448309869e-02 -1.648557946635357055e-02 -1.696622489546699419e-02 -1.744820015231756880e-02 -1.793096391255011995e-02 -1.841396212409197181e-02 -1.889662899837986701e-02 -1.937838805347635862e-02 -1.985865320662929048e-02 -2.033682991359340997e-02 -2.081231635180658818e-02 -2.128450464429404096e-02 -2.175278212096538530e-02 -2.221653261377150301e-02 -2.267513778200208607e-02 -2.312797846383250755e-02 -2.357443605006954643e-02 -2.401389387590285515e-02 -2.444573862634141781e-02 -2.486936175090405376e-02 -2.528416088304066139e-02 -2.568954125968644919e-02 -2.608491713629619221e-02 -2.646971319267006281e-02 -2.684336592486627829e-02 -2.720532501850023849e-02 -2.755505469875443175e-02 -2.789203505246806714e-02 -2.821576331774122703e-02 -2.852575513657325951e-02 -2.882154576616132585e-02 -2.910269124461001278e-02 -2.936876950694716770e-02 -2.961938144750448504e-02 -2.985415192490198377e-02 -3.007273070607396209e-02 -3.027479334598818031e-02 -3.046004199994006151e-02 -3.062820616554743150e-02 -3.077904335182885323e-02 -3.091233967301757618e-02 -3.102791036504328956e-02 -3.112560022290280365e-02 -3.120528395743827829e-02 -3.126686647034546129e-02 -3.131028304654310396e-02 -3.133549946334759917e-02 -3.134251201621136851e-02 -3.133134746109880742e-02 -3.130206287388803688e-02 -3.125474542749853007e-02 -3.118951208775289086e-02 -3.110650922928327386e-02 -3.100591217308924091e-02 -3.088792464764094151e-02 -3.075277817569975133e-02 -3.060073138929569544e-02 -3.043206927555577868e-02 -3.024710235631956901e-02 -3.004616580470566636e-02 -2.982961850200514797e-02 -2.959784203847414669e-02 -2.935123966177671101e-02 -2.909023517699084807e-02 -2.881527180223353649e-02 -2.852681098408468841e-02 -2.822533117709578529e-02 -2.791132659175356995e-02 -2.758530591533607870e-02 -2.724779101014378549e-02 -2.689931559361530625e-02 -2.654042390484389821e-02 -2.617166936199834260e-02 -2.579361321512022714e-02 -2.540682319871928954e-02 -2.501187218852023511e-02 -2.460933686662857001e-02 -2.419979639928003870e-02 -2.378383113122015460e-02 -2.336202130062582996e-02 -2.293494577833320863e-02 -2.250318083497454894e-02 -2.206729893945243159e-02 -2.162786759199582590e-02 -2.118544819484605504e-02 -2.074059496341751005e-02 -2.029385388056579101e-02 -1.984576169637690402e-02 -1.939684497566782420e-02 -1.894761919515987672e-02 -1.849858789205506213e-02 -1.805024186551234394e-02 -1.760305843228646833e-02 -1.715750073755867994e-02 -1.671401712175615145e-02 -1.627304054392736052e-02 -1.583498806201487363e-02 -1.540026037014500387e-02 -1.496924139283862219e-02 -1.454229793583701295e-02 -1.411977939303492302e-02 -1.370201750881822923e-02 -1.328932619491788453e-02 -1.288200140071574587e-02 -1.248032103577071013e-02 -1.208454494317783533e-02 -1.169491492222742360e-02 -1.131165479869656286e-02 -1.093497054098311466e-02 -1.056505042018025461e-02 -1.020206521209060004e-02 -9.846168439090955196e-03 -9.497496649682891923e-03 -9.156169733500561098e-03 -8.822291269494558080e-03 -8.495948904969952836e-03 -8.177214763127209352e-03 -7.866145876736055018e-03 -7.562784645564978557e-03 -7.267159315191294537e-03 -6.979284474829598045e-03 -6.699161571838369543e-03 -6.426779440595441727e-03 -6.162114843473185180e-03 -5.905133021691168736e-03 -5.655788253879735078e-03 -5.414024420249528673e-03 -5.179775570330205983e-03 -4.952966492315812735e-03 -4.733513282132894261e-03 -4.521323910431371620e-03 -4.316298785785371329e-03 -4.118331312482179270e-03 -3.927308441371050833e-03 -3.743111212339227285e-03 -3.565615287079997205e-03 -3.394691470916160261e-03 -3.230206222541050481e-03 -3.072022150638847090e-03 -2.919998496444192217e-03 -2.773991601399364727e-03 -2.633855359163818095e-03 -2.499441651325747492e-03 -2.370600766258608699e-03 -2.247181800655845881e-03 -2.129033043365198379e-03 -2.016002341228918630e-03 -1.907937446717938206e-03 -1.804686347226620727e-03 -1.706097575969291093e-03 -1.612020504490883780e-03 -1.522305616871169869e-03 -1.436804765765037394e-03 -1.355371410480483117e-03 -1.277860837350755811e-03 -1.204130362707870119e-03 -1.134039518811326896e-03 -1.067450223128183851e-03 -1.004226931399092608e-03 -9.442367749590447343e-04 -8.873496828118962758e-04 -8.334384889841640713e-04 -7.823790257061418981e-04 -7.340502029873920663e-04 -6.883340751690604021e-04 -6.451158950475091233e-04 -6.042841561725837253e-04 -5.657306239295039479e-04 -5.293503560162810635e-04 -4.950417129285385708e-04 -4.627063590611881286e-04 -4.322492550315124027e-04 -4.035786418210895250e-04 -3.766060173249021251e-04 -3.512461058849359013e-04 -3.274168213729133393e-04 -3.050392243726129417e-04 -2.840374739966544855e-04 -2.643387748559489648e-04 -2.458733196822136119e-04 -2.285742280853594074e-04 -2.123774819082065396e-04 -1.972218576210427871e-04 -1.830488561781898414e-04 -1.698026307380191716e-04
3.217049653391784379e-06 3.496478697250181786e-06 3.797890846461913881e-06 4.122808180335438777e-06 4.472840165997936616e-06 4.849687154741836654e-06 5.255143885563570556e-06 5.691102981133991441e-06 6.159558419870811183e-06 6.662608966125650644e-06 7.202461538750941396e-06 7.781434496471563076e-06 8.401960816555027164e-06 9.066591141249480520e-06 9.777996664344329895e-06 1.053897182800163911e-05 1.135243679771024761e-05 1.222143968083069828e-05 1.314915845173253483e-05 1.413890254397172453e-05 1.519411406733278254e-05 1.631836860485305317e-05 1.751537554218533552e-05 1.878897787881901355e-05 2.014315146780130072e-05 2.158200362767121678e-05 2.310977106735470223e-05 2.473081706178066917e-05 2.644962781297603488e-05 2.827080792839473046e-05 3.019907494524379758e-05 3.223925282661225362e-05 3.439626435228873059e-05 3.667512232430125219e-05 3.908091950444593754e-05 4.161881719839437629e-05 4.429403239843883737e-05 4.711182339452582373e-05 5.007747376101896969e-05 5.319627462460141745e-05 5.647350511693758853e-05 5.991441091416908784e-05 6.352418076407145993e-05 6.730792090075830348e-05 7.127062724623155839e-05 7.541715529788086444e-05 7.975218760124076702e-05 8.428019870799745706e-05 8.900541752038593278e-05 9.393178692481931246e-05 9.906292061984006713e-05 1.044020570463468614e-04 1.099520103315540195e-04 1.157151181623158821e-04 1.216931865083624399e-04 1.278874311216364685e-04 1.342984157443811489e-04 1.409259869659030987e-04 1.477692056760676631e-04 1.548262750726393604e-04 1.620944651895066496e-04 1.695700339237928836e-04 1.772481445516882947e-04 1.851227797357960793e-04 1.931866520406507783e-04 2.014311109880507437e-04 2.098460466998274053e-04 2.184197901927309340e-04 2.271390104082154221e-04 2.359886080790598879e-04 2.449516065549417780e-04 2.540090397303099981e-04 2.631398372400961701e-04 2.723207071119809969e-04 2.815260160880427237e-04 2.907276678535846738e-04 2.998949794367588954e-04 3.089945560691715470e-04 3.179901648248949263e-04 3.268426073832267614e-04 3.355095922888610797e-04 3.439456071119933967e-04 3.521017909399618093e-04 3.599258076613041360e-04 3.673617205324960491e-04 3.743498685469151110e-04 3.808267451545049561e-04 3.867248799094336921e-04 3.919727236509644355e-04 3.964945378501923915e-04 4.002102887817552551e-04 4.030355472048818225e-04 4.048813942622408579e-04 4.056543343274928576e-04 4.052562155532522196e-04 4.035841588900530418e-04 4.005304963634829379e-04 3.959827194110550515e-04 3.898234380920037254e-04 3.819303519920829934e-04 3.721762336512408204e-04 3.604289253445669070e-04 3.465513500459454187e-04 3.304015373991990578e-04 3.118326655129010326e-04 2.906931193824122302e-04 2.668265667256615806e-04 2.400720519978270795e-04 2.102641093240146218e-04 1.772328950581814749e-04 1.408043406409403842e-04 1.008003263880921825e-04 5.703887679603739103e-05 9.334377899307064186e-06 -4.250218284076751757e-05 -9.866295369824907430e-05 -1.593429325444290813e-04 -2.247396571294279707e-04 -2.950528715804315999e-04 -3.704841689950158154e-04 -4.512366100944010389e-04 -5.375143179924962711e-04 -6.295220492321196640e-04 -7.274647413392518538e-04 -8.315470372499723928e-04 -9.419727870716284798e-04 -1.058944527750276671e-03 -1.182662941329716555e-03 -1.313326292602951494e-03 -1.451129847074780765e-03 -1.596265270273167051e-03 -1.748920009567411261e-03 -1.909276659771612025e-03 -2.077512313932326424e-03 -2.253797900819362772e-03 -2.438297510756609610e-03 -2.631167711546649954e-03 -2.832556856356373796e-03 -3.042604385541353151e-03 -3.261440124493281134e-03 -3.489183579696274358e-03 -3.725943235274484580e-03 -3.971815852403578345e-03 -4.226885774042106123e-03 -4.491224237515027869e-03 -4.764888697549386418e-03 -5.047922162421419889e-03 -5.340352545924150103e-03 -5.642192037904233438e-03 -5.953436496146173942e-03 -6.274064862400022258e-03 -6.604038605355270694e-03 -6.943301193358406356e-03 -7.291777599653218728e-03 -7.649373842892949991e-03 -8.015976565629068934e-03 -8.391452653424927646e-03 -8.775648897172104446e-03 -9.168391701103034697e-03 -9.569486838896645170e-03 -9.978719260162192614e-03 -1.039585294946270694e-02 -1.082063083990182986e-02 -1.125277478314727631e-02 -1.169198557760195087e-02 -1.213794305625807632e-02 -1.259030623558378241e-02 -1.304871352659395939e-02 -1.351278300904922534e-02 -1.398211276950994675e-02 -1.445628130374558909e-02 -1.493484798376616685e-02 -1.541735358950139211e-02 -1.590332090490620409e-02 -1.639225537801984253e-02 -1.688364584424984979e-02 -1.737696531189443505e-02 -1.787167180865720933e-02 -1.836720928764813687e-02 -1.886300859110668499e-02 -1.935848846982608090e-02 -1.985305665600559447e-02 -2.034611098700993270e-02 -2.083704057727319564e-02 -2.132522703535155023e-02 -2.181004572290315066e-02 -2.229086705215929665e-02 -2.276705781824707453e-02 -2.323798256253217787e-02 -2.370300496297352705e-02 -2.416148924731778211e-02 -2.461280162481472439e-02 -2.505631173200403156e-02 -2.549139408801009282e-02 -2.591742955468708323e-02 -2.633380679688030607e-02 -2.673992373801294467e-02 -2.713518900617154991e-02 -2.751902336584690495e-02 -2.789086113049224491e-02 -2.825015155108606332e-02 -2.859636017593364735e-02 -2.892897017700940543e-02 -2.924748363822987640e-02 -2.955142280115749531e-02 -2.984033126376349487e-02 -3.011377512802835416e-02 -3.037134409232551679e-02 -3.061265248472166967e-02 -3.083734023353054687e-02 -3.104507377167869953e-02 -3.123554687167840252e-02 -3.140848140825430040e-02 -3.156362804593570298e-02 -3.170076684920360155e-02 -3.181970781306980856e-02 -3.192029131226371830e-02 -3.200238846750803196e-02 -3.206590142767783841e-02 -3.211076356695546918e-02 -3.213693959641516357e-02 -3.214442558979552222e-02 -3.213324892354203766e-02 -3.210346813152579332e-02 -3.205517267516458380e-02 -3.198848262999037795e-02 -3.190354829001745135e-02 -3.180054969157027761e-02 -3.167969605852543474e-02 -3.154122517120772073e-02 -3.138540266145532776e-02 -3.121252123663055197e-02 -3.102289983560171591e-02 -3.081688271995473155e-02 -3.059483850391148119e-02 -3.035715912663318472e-02 -3.010425877077035559e-02 -2.983657273128716841e-02 -2.955455623873420867e-02 -2.925868324127108358e-02 -2.894944514984813810e-02 -2.862734955104349888e-02 -2.829291889211963881e-02 -2.794668914290984046e-02 -2.758920843917188684e-02 -2.722103571205279279e-02 -2.684273930829451232e-02 -2.645489560577793040e-02 -2.605808762894971584e-02 -2.565290366860626878e-02 -2.523993591041970991e-02 -2.481977907648520026e-02 -2.439302908404598902e-02 -2.396028172541485660e-02 -2.352213137295744438e-02 -2.307916971283685212e-02 -2.263198451103952055e-02 -2.218115841501216989e-02 -2.172726779403850658e-02 -2.127088162127412432e-02 -2.081256040014018913e-02 -2.035285513755110548e-02 -1.989230636622151341e-02 -1.943144321806239416e-02 -1.897078255043855091e-02 -1.851082812681969017e-02 -1.805206985311642864e-02 -1.759498307075294324e-02 -1.714002790728877054e-02 -1.668764868516649583e-02 -1.623827338893011826e-02 -1.579231319103077333e-02 -1.535016203611543235e-02 -1.491219628347835446e-02 -1.447877440714771292e-02 -1.405023675288006278e-02 -1.362690535114457167e-02 -1.320908378499836486e-02 -1.279705711158279913e-02 -1.239109183581064803e-02 -1.199143593466493914e-02 -1.159831893039217111e-02 -1.121195201074715042e-02 -1.083252819433224746e-02 -1.046022253897194859e-02 -1.009519239097420203e-02 -9.737577673051852831e-03 -9.387501208612772374e-03 -9.045069080073193934e-03 -8.710371018807713805e-03 -8.383480824319286887e-03 -8.064456810193673664e-03 -7.753342274395959820e-03 -7.450165991468844437e-03 -7.154942724206395446e-03 -6.867673752399602177e-03 -6.588347416282223576e-03 -6.316939672346785599e-03 -6.053414659249345235e-03 -5.797725271578689325e-03 -5.549813739329456826e-03 -5.309612210988785483e-03 -5.077043338222504525e-03 -4.852020860228021051e-03 -4.634450185907084893e-03 -4.424228972101734714e-03 -4.221247696229833354e-03 -4.025390221753209763e-03 -3.836534355009440199e-03 -3.654552392038706334e-03 -3.479311654138219842e-03 -3.310675010978428139e-03 -3.148501390217283563e-03 -2.992646272650031306e-03 -2.842962172032692872e-03 -2.699299098816643726e-03 -2.561505007129052935e-03 -2.429426224429725827e-03 -2.302907863367537923e-03 -2.181794215450126410e-03 -2.065929126227682155e-03 -1.955156351775507156e-03 -1.849319896340600360e-03 -1.748264331094049988e-03 -1.651835094003958849e-03 -1.559878770912424828e-03 -1.472243357964729722e-03 -1.388778505599525372e-03 -1.309335744364974402e-03 -1.233768692877808184e-03 -1.161933248289989673e-03 -1.093687759671082421e-03 -1.028893184753697926e-03 -9.674132305244074808e-04 -9.091144781734821845e-04 -8.538664929438754972e-04 -8.015419194428609470e-04 -7.520165629992269819e-04 -7.051694576645262417e-04 -6.608829214692499765e-04 -6.190425995536756815e-04 -5.795374957989155723e-04 -5.422599935865880186e-04 -5.071058663154005917e-04 -4.739742783003998683e-04 -4.427677766755104701e-04 -4.133922749126164365e-04 -3.857570285610543732e-04 -3.597746037999700257e-04 -3.353608393829622669e-04 -3.124348025397957924e-04 -2.909187393839548141e-04 -2.707380203576225655e-04 -2.518210812273809413e-04 -2.340993601247940087e-04 -2.175072311061518782e-04 -2.019819346851548794e-04 -1.874635057714123449e-04 -1.738946994263288240e-04
[truncated: 2,898,318 more chars]
