# Supplementary material for: Capturing human categorization of natural images by combining deep networks and cognitive models
Source: Nat Commun. 2020 Oct 27;11:5418. doi: 10.1038/s41467-020-18946-z (PMC7591513; doi:10.1038/s41467-020-18946-z)
Supplement: Supplementary file 3 — Source Data [file 41467_2020_18946_MOESM3_ESM.zip › Source_Data/Figure_7_row_2_col_3.txt]

5.994166666666663756e-01 6.373833333333333018e-01 6.884666666666663382e-01 7.125333333333333519e-01 7.451166666666663163e-01 7.686166666666670588e-01 7.883999999999996566e-01 7.876666666666667371e-01 7.849833333333330332e-01 7.895166666666662003e-01 7.880166666666668096e-01
6.143499999999998407e-01 6.825333333333335473e-01 7.128499999999998726e-01 7.836833333333331764e-01 8.144499999999997852e-01 8.453333333333331590e-01 8.523166666666672775e-01 8.455500000000002458e-01 8.377999999999997671e-01 8.209833333333335093e-01 8.335333333333327932e-01
6.298000000000002485e-01 7.127166666666661099e-01 7.647000000000000464e-01 8.259333333333330751e-01 8.737333333333339169e-01 9.174500000000007649e-01 9.334666666666673329e-01 9.431333333333340452e-01 9.460833333333337203e-01 9.343000000000000194e-01 9.515999999999998904e-01
6.463833333333329767e-01 7.276833333333332376e-01 7.893999999999999906e-01 8.682666666666667421e-01 9.150333333333336983e-01 9.580500000000014005e-01 9.761000000000008558e-01 9.870666666666672029e-01 9.917500000000003535e-01 9.864166666666669414e-01 9.820666666666666433e-01
6.545166666666669686e-01 7.373833333333335016e-01 8.056333333333335345e-01 8.848333333333329165e-01 9.388666666666677374e-01 9.785833333333355810e-01 9.912666666666674065e-01 9.964833333333338317e-01 9.987999999999999101e-01 9.994833333333333902e-01 9.986166666666668190e-01
6.600333333333331387e-01 7.460833333333328765e-01 8.160333333333337213e-01 8.959166666666668055e-01 9.529333333333340761e-01 9.873833333333355000e-01 9.974166666666672842e-01 9.998333333333334627e-01 9.999500000000000055e-01 1.000000000000000000e+00 9.999333333333333407e-01
6.606666666666669574e-01 7.505833333333341573e-01 8.237833333333337560e-01 9.027833333333336041e-01 9.563500000000010326e-01 9.916833333333353595e-01 9.992666666666671915e-01 9.999666666666666703e-01 1.000000000000000000e+00 1.000000000000000000e+00 1.000000000000000000e+00
6.613666666666667693e-01 7.503833333333336242e-01 8.254166666666667984e-01 9.084500000000004238e-01 9.612166666666680515e-01 9.938166666666689020e-01 9.995500000000002716e-01 9.999833333333333352e-01 1.000000000000000000e+00 1.000000000000000000e+00 1.000000000000000000e+00
6.631833333333331248e-01 7.516666666666663721e-01 8.290999999999996151e-01 9.098666666666663794e-01 9.631500000000009498e-01 9.942500000000016325e-01 9.996833333333335903e-01 1.000000000000000000e+00 1.000000000000000000e+00 1.000000000000000000e+00 1.000000000000000000e+00
6.631666666666670151e-01 7.521000000000003238e-01 8.295666666666667854e-01 9.108166666666672739e-01 9.642833333333349355e-01 9.949500000000018884e-01 9.997166666666666979e-01 1.000000000000000000e+00 1.000000000000000000e+00 1.000000000000000000e+00 1.000000000000000000e+00
6.641166666666665774e-01 7.528666666666666840e-01 8.299833333333332952e-01 9.107500000000002816e-01 9.646166666666675660e-01 9.951000000000017609e-01 9.997166666666666979e-01 1.000000000000000000e+00 1.000000000000000000e+00 1.000000000000000000e+00 1.000000000000000000e+00
