# Supplementary material for: Capturing human categorization of natural images by combining deep networks and cognitive models
Source: Nat Commun. 2020 Oct 27;11:5418. doi: 10.1038/s41467-020-18946-z (PMC7591513; doi:10.1038/s41467-020-18946-z)
Supplement: Supplementary file 3 — Source Data [file 41467_2020_18946_MOESM3_ESM.zip › Source_Data/Figure_7_row_2_col_4.txt]

5.630999999999998229e-01 5.814666666666661321e-01 6.185500000000000442e-01 6.671833333333335725e-01 7.041666666666666075e-01 7.257166666666670096e-01 7.568500000000002448e-01 7.384833333333331584e-01 7.505499999999998284e-01 7.645999999999999464e-01 7.634333333333328531e-01
5.810666666666661762e-01 6.055333333333331458e-01 6.615999999999996328e-01 7.290499999999997538e-01 7.771666666666664502e-01 8.085666666666662117e-01 8.363000000000004874e-01 8.252833333333332577e-01 8.222499999999997033e-01 8.176666666666669858e-01 8.092833333333331325e-01
6.035166666666669233e-01 6.324166666666666270e-01 7.025833333333337816e-01 7.708999999999998076e-01 8.263166666666669213e-01 8.759833333333326699e-01 9.083333333333341031e-01 9.247000000000006326e-01 9.491500000000003823e-01 9.433999999999997943e-01 9.376333333333332076e-01
6.096833333333332439e-01 6.551000000000002377e-01 7.305166666666662589e-01 8.060166666666662705e-01 8.680666666666665421e-01 9.298833333333346163e-01 9.620333333333337400e-01 9.733000000000006091e-01 9.746833333333334570e-01 9.793000000000003924e-01 9.778833333333332156e-01
6.166666666666669183e-01 6.665000000000003144e-01 7.422500000000001874e-01 8.327500000000001013e-01 9.035500000000004084e-01 9.542333333333351542e-01 9.811166666666675251e-01 9.927333333333340226e-01 9.965666666666667117e-01 9.993999999999999551e-01 9.997500000000000275e-01
6.276166666666666005e-01 6.748833333333333906e-01 7.538666666666664629e-01 8.473666666666674896e-01 9.179833333333330403e-01 9.723500000000016019e-01 9.937500000000007994e-01 9.990833333333334343e-01 9.998666666666667924e-01 9.993333333333334068e-01 1.000000000000000000e+00
6.264666666666665051e-01 6.816000000000002057e-01 7.622333333333334293e-01 8.541999999999996263e-01 9.282666666666661293e-01 9.774666666666682602e-01 9.970833333333343207e-01 9.997666666666669144e-01 1.000000000000000000e+00 1.000000000000000000e+00 1.000000000000000000e+00
6.268666666666673493e-01 6.840833333333332655e-01 7.648000000000000353e-01 8.599833333333327667e-01 9.333000000000004626e-01 9.829000000000023274e-01 9.983666666666674017e-01 1.000000000000000000e+00 1.000000000000000000e+00 1.000000000000000000e+00 1.000000000000000000e+00
6.292833333333334167e-01 6.825833333333335418e-01 7.654666666666667396e-01 8.582333333333330705e-01 9.351500000000000368e-01 9.832500000000019558e-01 9.987666666666672466e-01 1.000000000000000000e+00 1.000000000000000000e+00 1.000000000000000000e+00 1.000000000000000000e+00
6.300333333333334451e-01 6.849166666666662850e-01 7.679500000000002435e-01 8.614833333333332677e-01 9.367500000000006377e-01 9.847333333333352368e-01 9.990500000000004377e-01 1.000000000000000000e+00 1.000000000000000000e+00 1.000000000000000000e+00 1.000000000000000000e+00
6.301499999999997659e-01 6.840833333333331545e-01 7.677833333333335952e-01 8.623666666666668368e-01 9.371166666666670420e-01 9.851500000000019686e-01 9.991000000000004322e-01 1.000000000000000000e+00 1.000000000000000000e+00 1.000000000000000000e+00 1.000000000000000000e+00
