# Supplementary material for: Capturing human categorization of natural images by combining deep networks and cognitive models
Source: Nat Commun. 2020 Oct 27;11:5418. doi: 10.1038/s41467-020-18946-z (PMC7591513; doi:10.1038/s41467-020-18946-z)
Supplement: Supplementary file 3 — Source Data [file 41467_2020_18946_MOESM3_ESM.zip › Source_Data/Figure_7_row_4_col_3.txt]

0.000000000000000000e+00 0.000000000000000000e+00 0.000000000000000000e+00 0.000000000000000000e+00 6.264963398255999922e-04 4.501669116873054793e-02 1.311531083012518629e-03 0.000000000000000000e+00 0.000000000000000000e+00 0.000000000000000000e+00 0.000000000000000000e+00
1.506089612729890129e-02 1.480925443932406410e-02 -2.265324010817106309e-03 -4.498490409105097843e-03 -1.149566571510032137e-02 3.396930232535587402e-03 -3.287245314161494486e-02 -5.549473330365726348e-02 -6.770029354330535376e-02 -8.469948394304488426e-02 -6.885689487471986781e-02
1.681250072290923353e-02 3.111298740362450355e-02 6.230958407710023711e-03 -1.688783182383016279e-02 -3.244887183723737384e-02 -2.332388727960480607e-02 -3.085389461905971645e-02 -3.333236448434811344e-02 -3.038028249934258268e-02 -3.589926948933822026e-02 -2.724559342005773016e-02
4.859271884239666807e-03 2.178806046775148136e-02 1.331009545255768672e-03 -1.818439425203121837e-02 -3.335254424786217309e-02 -2.811385365139331544e-02 -2.235522285548744922e-02 -1.225073637545099313e-02 -7.583974473303662159e-03 -1.159092432522210864e-02 -1.632785520676019106e-02
-1.521307011026015558e-02 3.146685562472548332e-03 -6.721536202618932226e-03 -2.397107370512094673e-02 -3.257104968127515210e-02 -1.707220566194203246e-02 -8.605011830024279426e-03 -3.522864674038701273e-03 -1.200720576518988104e-03 -5.168001848804195525e-04 -1.384291022192573250e-03
-2.882158631892174985e-02 -9.626253985494048759e-03 -1.618705764906701317e-02 -2.820963230040449826e-02 -2.831370058996747138e-02 -1.049450909106281436e-02 -2.520007007778643070e-03 -1.666805570988289518e-04 -5.000125004166271995e-05 0.000000000000000000e+00 -6.666888898765191765e-05
-3.680181543753927031e-02 -2.371999613500049703e-02 -2.914995659217161153e-02 -3.451120819834064407e-02 -3.021118523429116437e-02 -7.284207128634782522e-03 -6.836011037092119434e-04 -3.333388890123120755e-05 0.000000000000000000e+00 0.000000000000000000e+00 0.000000000000000000e+00
-4.655323371675763183e-02 -3.935055288681384850e-02 -4.396616304566219879e-02 -4.022079011137315308e-02 -2.839337112714320280e-02 -5.785775813534400382e-03 -4.501012803849835202e-04 -1.666680555709694882e-05 0.000000000000000000e+00 0.000000000000000000e+00 0.000000000000000000e+00
-4.585267093345627570e-02 -4.294479521606138495e-02 -5.056332111076765334e-02 -4.566954618033080421e-02 -2.914425239313171365e-02 -5.483221414530030022e-03 -3.000500105856053652e-04 0.000000000000000000e+00 0.000000000000000000e+00 0.000000000000000000e+00 0.000000000000000000e+00
-4.794010395553479492e-02 -4.506242608436596131e-02 -5.750213085263787549e-02 -4.965331103331936669e-02 -2.947976260497114920e-02 -4.746077526317821378e-03 -2.833734798055926219e-04 0.000000000000000000e+00 0.000000000000000000e+00 0.000000000000000000e+00 0.000000000000000000e+00
-4.897298968449675938e-02 -4.628653724869805780e-02 -6.210831299696043667e-02 -5.450343511441639588e-02 -3.082767977049455724e-02 -4.611999352017079855e-03 -2.833734798055926219e-04 0.000000000000000000e+00 0.000000000000000000e+00 0.000000000000000000e+00 0.000000000000000000e+00
