# Supplementary material for: Capturing human categorization of natural images by combining deep networks and cognitive models
Source: Nat Commun. 2020 Oct 27;11:5418. doi: 10.1038/s41467-020-18946-z (PMC7591513; doi:10.1038/s41467-020-18946-z)
Supplement: Supplementary file 3 — Source Data [file 41467_2020_18946_MOESM3_ESM.zip › Source_Data/Figure_7_row_4_col_2.txt]

0.000000000000000000e+00 0.000000000000000000e+00 0.000000000000000000e+00 0.000000000000000000e+00 3.279943177054528924e-04 2.651558464195238884e-02 7.028465573738915334e-04 0.000000000000000000e+00 0.000000000000000000e+00 0.000000000000000000e+00 0.000000000000000000e+00
2.706280061594848810e-02 3.021833664281215956e-02 2.407619432560261993e-02 1.847148804367263961e-02 9.696855078304346398e-03 1.716133224137562224e-02 1.067627632854436202e-03 0.000000000000000000e+00 0.000000000000000000e+00 0.000000000000000000e+00 0.000000000000000000e+00
4.349320494454969599e-02 4.169953219454280297e-02 2.979245573447883433e-02 2.225485175783261521e-02 1.121577497144810552e-02 6.451905576851896945e-03 4.000866907852190292e-04 0.000000000000000000e+00 0.000000000000000000e+00 0.000000000000000000e+00 0.000000000000000000e+00
3.469740797049557929e-02 4.989759451366878457e-02 3.288745416389409620e-02 1.774358982788781791e-02 9.877210162539045574e-03 2.689183925460944796e-03 3.167168161430066733e-04 0.000000000000000000e+00 0.000000000000000000e+00 0.000000000000000000e+00 0.000000000000000000e+00
2.149277684918908873e-02 3.678133801163979699e-02 3.037843962521742658e-02 1.464700145949381603e-02 5.382480324431528768e-03 1.067681065006171031e-03 5.000125004176340845e-05 0.000000000000000000e+00 0.000000000000000000e+00 0.000000000000000000e+00 0.000000000000000000e+00
9.975679416645268083e-03 2.166372013731271418e-02 2.341395535345890122e-02 1.019909989009604688e-02 2.995122548649129402e-03 1.167084873405641656e-04 5.000125004176340845e-05 0.000000000000000000e+00 0.000000000000000000e+00 0.000000000000000000e+00 0.000000000000000000e+00
5.444852051080899952e-03 6.709387779523632959e-03 1.081586554567216460e-02 3.020258844117777036e-03 8.395248294392906820e-05 2.334072466873490521e-04 0.000000000000000000e+00 0.000000000000000000e+00 0.000000000000000000e+00 0.000000000000000000e+00 0.000000000000000000e+00
8.931510018835282869e-04 -1.579967214297966572e-03 -4.272702836257798002e-03 -2.265398321265434459e-03 -9.059035329058262413e-04 -6.667555676554475451e-05 0.000000000000000000e+00 0.000000000000000000e+00 0.000000000000000000e+00 0.000000000000000000e+00 0.000000000000000000e+00
-4.127101648885509767e-03 -7.983471393119638201e-03 -1.134611816186516763e-02 -6.036478549967426270e-03 -1.927832624229150991e-03 -6.667666819154724185e-05 0.000000000000000000e+00 0.000000000000000000e+00 0.000000000000000000e+00 0.000000000000000000e+00 0.000000000000000000e+00
-3.978474707082579193e-03 -1.105696725200132693e-02 -1.608623840157597309e-02 -9.794296435872443252e-03 -2.815062433084260848e-03 -1.000100010833156335e-04 0.000000000000000000e+00 0.000000000000000000e+00 0.000000000000000000e+00 0.000000000000000000e+00 0.000000000000000000e+00
-6.077909214722197750e-03 -1.259960766021685739e-02 -1.966010641328878872e-02 -1.141494258154129166e-02 -3.250074060883053739e-03 -1.166793070571791474e-04 0.000000000000000000e+00 0.000000000000000000e+00 0.000000000000000000e+00 0.000000000000000000e+00 0.000000000000000000e+00
