# Supplementary material for: Capturing human categorization of natural images by combining deep networks and cognitive models
Source: Nat Commun. 2020 Oct 27;11:5418. doi: 10.1038/s41467-020-18946-z (PMC7591513; doi:10.1038/s41467-020-18946-z)
Supplement: Supplementary file 3 — Source Data [file 41467_2020_18946_MOESM3_ESM.zip › Source_Data/Figure_7_row_2_col_5.txt]

5.962166666666668391e-01 6.113666666666666138e-01 6.344666666666667343e-01 6.508499999999998176e-01 7.082833333333331538e-01 7.426500000000004764e-01 7.415166666666666018e-01 7.482833333333328563e-01 7.519499999999995632e-01 7.465333333333336041e-01 7.500500000000006606e-01
6.066333333333332467e-01 6.457833333333335979e-01 6.809333333333329463e-01 6.992999999999996996e-01 7.837000000000002853e-01 8.074666666666671100e-01 8.350499999999999590e-01 8.229166666666667407e-01 8.351499999999995039e-01 8.170166666666660582e-01 8.183999999999994612e-01
6.225000000000001643e-01 6.647833333333336148e-01 7.111666666666666137e-01 7.589333333333329046e-01 8.330833333333328428e-01 8.820833333333338855e-01 9.146833333333341809e-01 9.228833333333339439e-01 9.398500000000010735e-01 9.423666666666667968e-01 9.430666666666670528e-01
6.269666666666667831e-01 6.804166666666667806e-01 7.378000000000001224e-01 7.989666666666674910e-01 8.762833333333330810e-01 9.256500000000007500e-01 9.561666666666672754e-01 9.729333333333343159e-01 9.805166666666669251e-01 9.859333333333334393e-01 9.860333333333333172e-01
6.287666666666669180e-01 6.931833333333331515e-01 7.542500000000003091e-01 8.186166666666666591e-01 9.029166666666667007e-01 9.582833333333350412e-01 9.812166666666680692e-01 9.925666666666671523e-01 9.958166666666664613e-01 9.970833333333335435e-01 9.994500000000001716e-01
6.366833333333332678e-01 6.995833333333324466e-01 7.677333333333332677e-01 8.342833333333327106e-01 9.214166666666668837e-01 9.721000000000018515e-01 9.937500000000007994e-01 9.987833333333336894e-01 9.998500000000001275e-01 9.999666666666666703e-01 1.000000000000000000e+00
6.463666666666670890e-01 7.029833333333332934e-01 7.729333333333331391e-01 8.445833333333334636e-01 9.284833333333341043e-01 9.781166666666685217e-01 9.966833333333342537e-01 9.994833333333333902e-01 1.000000000000000000e+00 1.000000000000000000e+00 1.000000000000000000e+00
6.422500000000000986e-01 7.022333333333330430e-01 7.772000000000002240e-01 8.473000000000007192e-01 9.342999999999999083e-01 9.822000000000010722e-01 9.986500000000004817e-01 9.999500000000000055e-01 1.000000000000000000e+00 1.000000000000000000e+00 1.000000000000000000e+00
6.426833333333327181e-01 7.057000000000003270e-01 7.763666666666664273e-01 8.532666666666665067e-01 9.373333333333334627e-01 9.839666666666685435e-01 9.989333333333335618e-01 9.999500000000000055e-01 1.000000000000000000e+00 1.000000000000000000e+00 1.000000000000000000e+00
6.420833333333336723e-01 7.040666666666666185e-01 7.781000000000000139e-01 8.560499999999999776e-01 9.380333333333336077e-01 9.848166666666681168e-01 9.990833333333337674e-01 9.999500000000000055e-01 1.000000000000000000e+00 1.000000000000000000e+00 1.000000000000000000e+00
6.425500000000001766e-01 7.046833333333337723e-01 7.785333333333330774e-01 8.555500000000000327e-01 9.391666666666664831e-01 9.853666666666680563e-01 9.992333333333336398e-01 9.999666666666666703e-01 1.000000000000000000e+00 1.000000000000000000e+00 1.000000000000000000e+00
