# Supplementary material for: Capturing human categorization of natural images by combining deep networks and cognitive models
Source: Nat Commun. 2020 Oct 27;11:5418. doi: 10.1038/s41467-020-18946-z (PMC7591513; doi:10.1038/s41467-020-18946-z)
Supplement: Supplementary file 3 — Source Data [file 41467_2020_18946_MOESM3_ESM.zip › Source_Data/Figure_7_row_3_col_2.txt]

6.348833333333332440e-01 6.545000000000001927e-01 7.493500000000001826e-01 8.430166666666665254e-01 9.144999999999998685e-01 9.452833333333345855e-01 9.956000000000009287e-01 9.999000000000001220e-01 1.000000000000000000e+00 1.000000000000000000e+00 1.000000000000000000e+00
6.446166666666667266e-01 6.747166666666667423e-01 7.803833333333335398e-01 8.841500000000005466e-01 9.493000000000015870e-01 9.753833333333342681e-01 9.985666666666668245e-01 1.000000000000000000e+00 1.000000000000000000e+00 1.000000000000000000e+00 1.000000000000000000e+00
6.572500000000005560e-01 6.970999999999996088e-01 8.101666666666665906e-01 9.124166666666678749e-01 9.678833333333346500e-01 9.913333333333347319e-01 9.995833333333333792e-01 1.000000000000000000e+00 1.000000000000000000e+00 1.000000000000000000e+00 1.000000000000000000e+00
6.712666666666667892e-01 7.098166666666673175e-01 8.314833333333332410e-01 9.300666666666679294e-01 9.772166666666680657e-01 9.964833333333344978e-01 9.996833333333332572e-01 1.000000000000000000e+00 1.000000000000000000e+00 1.000000000000000000e+00 1.000000000000000000e+00
6.866000000000002101e-01 7.322166666666666268e-01 8.440166666666667483e-01 9.420666666666673850e-01 9.851166666666680838e-01 9.985166666666674962e-01 9.999500000000000055e-01 1.000000000000000000e+00 1.000000000000000000e+00 1.000000000000000000e+00 1.000000000000000000e+00
6.965500000000003356e-01 7.496166666666667089e-01 8.547833333333333394e-01 9.511000000000012777e-01 9.890166666666685424e-01 9.995833333333334902e-01 9.999500000000000055e-01 1.000000000000000000e+00 1.000000000000000000e+00 1.000000000000000000e+00 1.000000000000000000e+00
7.051666666666670524e-01 7.625333333333337293e-01 8.689999999999999947e-01 9.587333333333341034e-01 9.925833333333348163e-01 9.995666666666668254e-01 1.000000000000000000e+00 1.000000000000000000e+00 1.000000000000000000e+00 1.000000000000000000e+00 1.000000000000000000e+00
7.087833333333328767e-01 7.706666666666669441e-01 8.834500000000002906e-01 9.648666666666683156e-01 9.939333333333348897e-01 9.999000000000001220e-01 1.000000000000000000e+00 1.000000000000000000e+00 1.000000000000000000e+00 1.000000000000000000e+00 1.000000000000000000e+00
7.122166666666660539e-01 7.755166666666668540e-01 8.908000000000003693e-01 9.692666666666679420e-01 9.951666666666678651e-01 9.998833333333334572e-01 1.000000000000000000e+00 1.000000000000000000e+00 1.000000000000000000e+00 1.000000000000000000e+00 1.000000000000000000e+00
7.135833333333335693e-01 7.790666666666663520e-01 8.950833333333336750e-01 9.730000000000011973e-01 9.960500000000013232e-01 9.999500000000000055e-01 1.000000000000000000e+00 1.000000000000000000e+00 1.000000000000000000e+00 1.000000000000000000e+00 1.000000000000000000e+00
7.151333333333330655e-01 7.800500000000000211e-01 8.980500000000007921e-01 9.750333333333344177e-01 9.964666666666678330e-01 9.999500000000000055e-01 1.000000000000000000e+00 1.000000000000000000e+00 1.000000000000000000e+00 1.000000000000000000e+00 1.000000000000000000e+00
