# Supplementary material for: Capturing human categorization of natural images by combining deep networks and cognitive models
Source: Nat Commun. 2020 Oct 27;11:5418. doi: 10.1038/s41467-020-18946-z (PMC7591513; doi:10.1038/s41467-020-18946-z)
Supplement: Supplementary file 3 — Source Data [file 41467_2020_18946_MOESM3_ESM.zip › Source_Data/Figure_7_row_3_col_3.txt]

5.994166666666663756e-01 6.373833333333333018e-01 6.884666666666663382e-01 7.125333333333333519e-01 7.446499999999997010e-01 7.347833333333336769e-01 7.873666666666664371e-01 7.876666666666667371e-01 7.849833333333330332e-01 7.895166666666662003e-01 7.880166666666668096e-01
6.051666666666668526e-01 6.725000000000003197e-01 7.144666666666665833e-01 7.872166666666665646e-01 8.238666666666660809e-01 8.424666666666670301e-01 8.808000000000000274e-01 8.938000000000001499e-01 8.964833333333335208e-01 8.935500000000003995e-01 8.929500000000000215e-01
6.193000000000001837e-01 6.908833333333329607e-01 7.599499999999994593e-01 8.399999999999994138e-01 9.025499999999997414e-01 9.391000000000002679e-01 9.627166666666672201e-01 9.750999999999998558e-01 9.752666666666669482e-01 9.684499999999999220e-01 9.778833333333332156e-01
6.432500000000002105e-01 7.120000000000004103e-01 7.883500000000002172e-01 8.841999999999999860e-01 9.460666666666668334e-01 9.853666666666678342e-01 9.981666666666669796e-01 9.992333333333333067e-01 9.992999999999998550e-01 9.979166666666666741e-01 9.982333333333334169e-01
6.645499999999998630e-01 7.350666666666665350e-01 8.110666666666666025e-01 9.063000000000008827e-01 9.699500000000014222e-01 9.954333333333348355e-01 9.998333333333334627e-01 1.000000000000000000e+00 1.000000000000000000e+00 1.000000000000000000e+00 1.000000000000000000e+00
6.793333333333334556e-01 7.533000000000000806e-01 8.293500000000002537e-01 9.215500000000006464e-01 9.803000000000018366e-01 9.978000000000010195e-01 9.999333333333333407e-01 1.000000000000000000e+00 1.000000000000000000e+00 1.000000000000000000e+00 1.000000000000000000e+00
6.854333333333335609e-01 7.686000000000003940e-01 8.481499999999997375e-01 9.344833333333329994e-01 9.856833333333353542e-01 9.989333333333338949e-01 9.999500000000000055e-01 1.000000000000000000e+00 1.000000000000000000e+00 1.000000000000000000e+00 1.000000000000000000e+00
6.928833333333332956e-01 7.805000000000003046e-01 8.625166666666672644e-01 9.457333333333344250e-01 9.889000000000021107e-01 9.995833333333334902e-01 1.000000000000000000e+00 1.000000000000000000e+00 1.000000000000000000e+00 1.000000000000000000e+00 1.000000000000000000e+00
6.942999999999993621e-01 7.846500000000001807e-01 8.721000000000002084e-01 9.523833333333340256e-01 9.916333333333352540e-01 9.997166666666669199e-01 9.999833333333333352e-01 1.000000000000000000e+00 1.000000000000000000e+00 1.000000000000000000e+00 1.000000000000000000e+00
6.957333333333333147e-01 7.867666666666667252e-01 8.786666666666671510e-01 9.571833333333346072e-01 9.931333333333346447e-01 9.996833333333335903e-01 1.000000000000000000e+00 1.000000000000000000e+00 1.000000000000000000e+00 1.000000000000000000e+00 1.000000000000000000e+00
6.974500000000001254e-01 7.885333333333337524e-01 8.831666666666662113e-01 9.617666666666676578e-01 9.948166666666681257e-01 9.997000000000002551e-01 1.000000000000000000e+00 1.000000000000000000e+00 1.000000000000000000e+00 1.000000000000000000e+00 1.000000000000000000e+00
