# Supplementary material for: Capturing human categorization of natural images by combining deep networks and cognitive models
Source: Nat Commun. 2020 Oct 27;11:5418. doi: 10.1038/s41467-020-18946-z (PMC7591513; doi:10.1038/s41467-020-18946-z)
Supplement: Supplementary file 3 — Source Data [file 41467_2020_18946_MOESM3_ESM.zip › Source_Data/Figure_5_bottom.txt]

	AIC	Models	Layer
0	2148218.0	Classic Prototype	pixels_8
1	2010744.0	Linear Prototype	pixels_8
2	1888375.5	Quadratic Prototype	pixels_8
3	2032977.0	Exemplar	pixels_8
4	0.0	Baseline	pixels_8
5	1816582.5	Classic Prototype	HOG_8
6	1626305.75	Linear Prototype	HOG_8
7	1449810.75	Quadratic Prototype	HOG_8
8	1571237.0	Exemplar	HOG_8
9	0.0	Baseline	HOG_8
10	1576498.125	Classic Prototype	ALI_64
11	1546750.75	Linear Prototype	ALI_64
12	1503074.75	Quadratic Prototype	ALI_64
13	1449472.5	Exemplar	ALI_64
14	0.0	Baseline	ALI_64
15	874923.9375	Classic Prototype	AN_pool_3
16	732619.75	Linear Prototype	AN_pool_3
17	605752.75	Quadratic Prototype	AN_pool_3
18	696361.6875	Exemplar	AN_pool_3
19	665582.125	Baseline	AN_pool_3
20	450782.5	Classic Prototype	DN_pool_3
21	417617.40625	Linear Prototype	DN_pool_3
22	400851.1875	Quadratic Prototype	DN_pool_3
23	433646.8125	Exemplar	DN_pool_3
24	426789.46875	Baseline	DN_pool_3
