# Supplementary material for: Capturing human categorization of natural images by combining deep networks and cognitive models
Source: Nat Commun. 2020 Oct 27;11:5418. doi: 10.1038/s41467-020-18946-z (PMC7591513; doi:10.1038/s41467-020-18946-z)
Supplement: Supplementary file 3 — Source Data [file 41467_2020_18946_MOESM3_ESM.zip › Source_Data/Figure_7_row_3_col_1.txt]

8.774166666666664005e-01 9.457666666666680877e-01 9.736833333333354545e-01 9.860833333333338668e-01 1.000000000000000000e+00 1.000000000000000000e+00 1.000000000000000000e+00 1.000000000000000000e+00 1.000000000000000000e+00 1.000000000000000000e+00 1.000000000000000000e+00
8.932499999999991003e-01 9.583166666666664835e-01 9.797833333333354489e-01 9.928666666666668972e-01 1.000000000000000000e+00 1.000000000000000000e+00 1.000000000000000000e+00 1.000000000000000000e+00 1.000000000000000000e+00 1.000000000000000000e+00 1.000000000000000000e+00
8.994166666666666421e-01 9.662333333333342766e-01 9.859333333333349936e-01 9.949666666666666659e-01 1.000000000000000000e+00 1.000000000000000000e+00 1.000000000000000000e+00 1.000000000000000000e+00 1.000000000000000000e+00 1.000000000000000000e+00 1.000000000000000000e+00
9.142000000000003457e-01 9.712000000000013955e-01 9.886333333333349183e-01 9.966000000000002634e-01 1.000000000000000000e+00 1.000000000000000000e+00 1.000000000000000000e+00 1.000000000000000000e+00 1.000000000000000000e+00 1.000000000000000000e+00 1.000000000000000000e+00
9.219000000000003858e-01 9.747500000000015596e-01 9.915500000000015968e-01 9.974333333333333940e-01 1.000000000000000000e+00 1.000000000000000000e+00 1.000000000000000000e+00 1.000000000000000000e+00 1.000000000000000000e+00 1.000000000000000000e+00 1.000000000000000000e+00
9.280500000000000416e-01 9.774500000000010402e-01 9.940166666666679918e-01 9.980333333333336610e-01 1.000000000000000000e+00 1.000000000000000000e+00 1.000000000000000000e+00 1.000000000000000000e+00 1.000000000000000000e+00 1.000000000000000000e+00 1.000000000000000000e+00
9.311333333333330353e-01 9.806500000000019091e-01 9.954166666666676155e-01 9.983333333333332948e-01 1.000000000000000000e+00 1.000000000000000000e+00 1.000000000000000000e+00 1.000000000000000000e+00 1.000000000000000000e+00 1.000000000000000000e+00 1.000000000000000000e+00
9.319833333333324976e-01 9.810333333333356443e-01 9.965666666666677109e-01 9.987999999999999101e-01 1.000000000000000000e+00 1.000000000000000000e+00 1.000000000000000000e+00 1.000000000000000000e+00 1.000000000000000000e+00 1.000000000000000000e+00 1.000000000000000000e+00
9.324500000000002231e-01 9.821166666666693024e-01 9.977333333333340271e-01 9.991499999999999826e-01 1.000000000000000000e+00 1.000000000000000000e+00 1.000000000000000000e+00 1.000000000000000000e+00 1.000000000000000000e+00 1.000000000000000000e+00 1.000000000000000000e+00
9.326333333333326481e-01 9.825833333333366948e-01 9.980833333333343216e-01 9.994333333333335068e-01 1.000000000000000000e+00 1.000000000000000000e+00 1.000000000000000000e+00 1.000000000000000000e+00 1.000000000000000000e+00 1.000000000000000000e+00 1.000000000000000000e+00
9.331499999999999240e-01 9.829500000000029880e-01 9.983333333333342940e-01 9.994833333333333902e-01 1.000000000000000000e+00 1.000000000000000000e+00 1.000000000000000000e+00 1.000000000000000000e+00 1.000000000000000000e+00 1.000000000000000000e+00 1.000000000000000000e+00
