# Supplementary material for: Capturing human categorization of natural images by combining deep networks and cognitive models
Source: Nat Commun. 2020 Oct 27;11:5418. doi: 10.1038/s41467-020-18946-z (PMC7591513; doi:10.1038/s41467-020-18946-z)
Supplement: Supplementary file 3 — Source Data [file 41467_2020_18946_MOESM3_ESM.zip › Source_Data/Figure_7_row_3_col_4.txt]

5.630999999999998229e-01 5.814666666666661321e-01 6.185500000000000442e-01 6.671833333333335725e-01 7.040499999999999536e-01 7.080833333333338420e-01 7.530000000000000027e-01 7.384833333333331584e-01 7.505499999999998284e-01 7.645999999999999464e-01 7.634333333333328531e-01
5.705166666666666719e-01 5.970999999999998531e-01 6.643666666666666609e-01 7.392833333333332924e-01 7.970333333333337045e-01 8.119999999999999440e-01 8.702166666666670825e-01 8.639166666666665551e-01 8.736833333333335894e-01 8.733999999999995101e-01 8.702333333333327481e-01
5.851833333333334997e-01 6.273833333333329598e-01 7.014333333333326870e-01 7.973666666666665570e-01 8.805666666666667197e-01 9.227000000000006308e-01 9.501666666666676031e-01 9.657000000000003359e-01 9.766166666666666885e-01 9.696166666666667933e-01 9.702333333333332810e-01
6.020500000000000851e-01 6.437166666666670478e-01 7.330166666666660946e-01 8.505166666666663655e-01 9.331000000000005956e-01 9.783333333333356086e-01 9.888500000000004508e-01 9.974666666666667236e-01 9.969666666666667787e-01 9.949999999999999956e-01 9.958000000000000185e-01
6.164666666666669403e-01 6.633999999999999897e-01 7.624166666666662984e-01 8.801499999999998769e-01 9.570166666666675148e-01 9.925000000000020473e-01 9.934166666666667256e-01 1.000000000000000000e+00 1.000000000000000000e+00 1.000000000000000000e+00 1.000000000000000000e+00
6.299000000000002375e-01 6.879000000000001780e-01 7.861500000000002375e-01 9.003333333333332078e-01 9.720500000000015239e-01 9.971000000000015406e-01 9.944166666666666154e-01 1.000000000000000000e+00 1.000000000000000000e+00 1.000000000000000000e+00 1.000000000000000000e+00
6.436333333333332796e-01 7.058833333333331961e-01 7.991833333333328016e-01 9.173500000000005539e-01 9.801166666666683014e-01 9.983833333333340665e-01 9.954833333333332757e-01 1.000000000000000000e+00 1.000000000000000000e+00 1.000000000000000000e+00 1.000000000000000000e+00
6.478999999999998094e-01 7.180000000000004157e-01 8.193666666666671317e-01 9.291999999999993598e-01 9.858333333333357817e-01 9.992833333333337453e-01 9.959833333333333316e-01 1.000000000000000000e+00 1.000000000000000000e+00 1.000000000000000000e+00 1.000000000000000000e+00
6.531166666666663456e-01 7.236833333333327900e-01 8.322833333333333750e-01 9.382166666666658106e-01 9.883500000000020602e-01 9.994666666666671695e-01 9.971666666666666456e-01 1.000000000000000000e+00 1.000000000000000000e+00 1.000000000000000000e+00 1.000000000000000000e+00
6.533499999999996533e-01 7.277499999999990088e-01 8.378333333333329858e-01 9.460333333333339478e-01 9.911166666666694214e-01 9.995500000000002716e-01 9.980833333333335444e-01 1.000000000000000000e+00 1.000000000000000000e+00 1.000000000000000000e+00 1.000000000000000000e+00
6.559999999999998055e-01 7.295833333333330284e-01 8.435500000000001330e-01 9.507666666666673150e-01 9.929666666666688846e-01 9.997166666666669199e-01 9.986333333333334838e-01 1.000000000000000000e+00 1.000000000000000000e+00 1.000000000000000000e+00 1.000000000000000000e+00
