# Supplementary material for: Capturing human categorization of natural images by combining deep networks and cognitive models
Source: Nat Commun. 2020 Oct 27;11:5418. doi: 10.1038/s41467-020-18946-z (PMC7591513; doi:10.1038/s41467-020-18946-z)
Supplement: Supplementary file 3 — Source Data [file 41467_2020_18946_MOESM3_ESM.zip › Source_Data/Figure_7_row_3_col_5.txt]

5.962666666666668336e-01 6.113999999999998325e-01 6.344666666666667343e-01 6.508499999999998176e-01 7.083666666666665890e-01 7.214166666666674832e-01 7.407833333333332382e-01 7.482833333333328563e-01 7.519499999999995632e-01 7.465333333333336041e-01 7.500500000000006606e-01
6.398333333333333650e-01 6.804500000000004434e-01 6.976166666666673288e-01 7.141666666666671714e-01 7.959833333333334870e-01 8.202833333333339194e-01 8.630666666666663156e-01 8.626166666666669203e-01 8.858333333333329174e-01 8.708166666666666833e-01 8.695666666666670430e-01
6.745166666666668753e-01 7.044499999999996875e-01 7.520333333333333314e-01 8.108499999999998487e-01 8.854333333333332945e-01 9.236666666666673020e-01 9.606000000000011196e-01 9.677666666666664419e-01 9.662666666666668291e-01 9.668999999999997597e-01 9.633999999999997010e-01
6.948666666666667435e-01 7.580333333333335588e-01 8.139500000000000624e-01 8.691499999999998671e-01 9.392166666666670327e-01 9.785333333333350314e-01 9.944500000000008333e-01 9.995999999999999330e-01 9.978666666666666796e-01 9.979500000000000037e-01 9.970333333333333270e-01
7.193666666666672649e-01 7.967666666666661790e-01 8.531666666666660737e-01 9.120500000000008045e-01 9.693666666666681531e-01 9.943000000000017380e-01 9.992000000000001991e-01 9.993166666666667419e-01 1.000000000000000000e+00 1.000000000000000000e+00 1.000000000000000000e+00
7.344833333333331549e-01 8.198666666666664105e-01 8.815999999999997172e-01 9.387500000000005285e-01 9.830166666666688702e-01 9.976500000000010360e-01 9.997166666666666979e-01 1.000000000000000000e+00 1.000000000000000000e+00 1.000000000000000000e+00 1.000000000000000000e+00
7.413833333333337272e-01 8.394999999999998019e-01 9.023833333333332041e-01 9.560833333333340622e-01 9.903500000000021730e-01 9.992500000000003046e-01 9.999166666666667869e-01 1.000000000000000000e+00 1.000000000000000000e+00 1.000000000000000000e+00 1.000000000000000000e+00
7.453833333333328426e-01 8.527500000000005631e-01 9.193500000000000005e-01 9.675500000000012424e-01 9.937833333333357944e-01 9.996500000000003716e-01 9.999666666666666703e-01 1.000000000000000000e+00 1.000000000000000000e+00 1.000000000000000000e+00 1.000000000000000000e+00
7.494833333333331682e-01 8.571333333333335247e-01 9.309500000000004993e-01 9.753500000000011605e-01 9.956333333333352575e-01 9.997500000000002496e-01 9.999833333333333352e-01 1.000000000000000000e+00 1.000000000000000000e+00 1.000000000000000000e+00 1.000000000000000000e+00
7.507333333333340297e-01 8.613833333333336117e-01 9.398999999999998467e-01 9.813666666666682747e-01 9.973500000000012911e-01 9.999500000000000055e-01 1.000000000000000000e+00 1.000000000000000000e+00 1.000000000000000000e+00 1.000000000000000000e+00 1.000000000000000000e+00
7.520666666666663280e-01 8.639166666666674432e-01 9.437500000000005329e-01 9.849500000000021016e-01 9.982666666666675237e-01 9.999333333333333407e-01 1.000000000000000000e+00 1.000000000000000000e+00 1.000000000000000000e+00 1.000000000000000000e+00 1.000000000000000000e+00
