# Supplementary material for: Capturing human categorization of natural images by combining deep networks and cognitive models
Source: Nat Commun. 2020 Oct 27;11:5418. doi: 10.1038/s41467-020-18946-z (PMC7591513; doi:10.1038/s41467-020-18946-z)
Supplement: Supplementary file 3 — Source Data [file 41467_2020_18946_MOESM3_ESM.zip › Source_Data/Figure_7_row_1_col_5_Z_co-ordinates.txt]

3.978373084565162490e-03 4.230185502150572881e-03 4.482191916693337511e-03 4.732587088404122469e-03 4.979479075004652859e-03 5.220911592334720290e-03 5.454888735381766517e-03 5.679401651104415763e-03 5.892456685006432562e-03 6.092104464305180336e-03 6.276469334108842821e-03 6.443778531297676693e-03 6.592390465392465072e-03 6.720821477653267720e-03 6.827770469482846195e-03 6.912140828781284697e-03 6.973059137458933326e-03 7.009890213490520793e-03 7.022248124737687225e-03 7.010002906819350066e-03 6.973282820686256718e-03 6.912472094058937089e-03 6.828204201117819491e-03 6.721350843330324044e-03 6.593006897661500033e-03 6.444471693443653421e-03 6.277227062987817893e-03 6.092912681147513200e-03 5.893299263536714433e-03 5.680260230590603379e-03 5.455742464374403050e-03 5.221736786869823899e-03 4.980248772885929355e-03 4.733270478824916708e-03 4.482753621870899305e-03 4.230584684796532755e-03 3.978562351873510955e-03 3.728377603954073118e-03 3.481596718414058707e-03 3.239647335096977089e-03 3.003807665370884523e-03 2.775198840432664855e-03 2.554780319334088237e-03 2.343348208805584674e-03 2.141536287385353669e-03 1.949819476791097043e-03 1.768519464646231294e-03 1.597812154932434390e-03 1.437736605832420477e-03 1.288205108546619775e-03 1.149014064500238769e-03 1.019855331135737821e-03 9.003277270478020908e-04 7.899484142680387707e-04 6.881639076760314409e-04 5.943604974167697149e-04 5.078739084909343312e-04 4.279980610810032288e-04 3.539928345226677885e-04 2.850907761080607354e-04 2.205027322504079569e-04 1.594224132511679244e-04 1.010299334567575668e-04 4.449439559830279810e-05 -1.102438865423048401e-05 -6.637493052219807098e-05 -1.224137214198785966e-04 -1.800053770648548529e-04 -2.400231215843296427e-04 -3.033494600476216462e-04 -3.708768862606031725e-04 -4.435084739865907634e-04 -5.221582037770029728e-04 -6.077508840861438116e-04 -7.012215341124241295e-04 -8.035141066828972896e-04 -9.155794423332158692e-04 -1.038372360406532822e-03 -1.172847809392751689e-03 -1.319956016751114986e-03 -1.480636597999799220e-03 -1.655811605798485032e-03 -1.846377521953916460e-03 -2.053196218572952460e-03 -2.277084938759936072e-03 -2.518805372046567861e-03 -2.779051924841662718e-03 -3.058439311230906968e-03 -3.357489614025256815e-03 -3.676618989583341039e-03 -4.016124212109068413e-03 -4.376169273305186708e-03 -4.756772270883807829e-03 -5.157792833921986606e-03 -5.578920343843426187e-03 -6.019663216371759669e-03 -6.479339511649031061e-03 -6.957069136425002992e-03 -7.451767893463131370e-03 -7.962143618846629842e-03 -8.486694627591440110e-03 -9.023710661904330715e-03 -9.571276504730989731e-03 -1.012727838423726698e-02 -1.068941325303011426e-02 -1.125520097987419733e-02 -1.182199944216473855e-02 -1.238702245537820837e-02 -1.294736042215494445e-02 -1.350000352968773291e-02 -1.404186727087632612e-02 -1.456982001348585722e-02 -1.508071229355013691e-02 -1.557140746569604661e-02 -1.603881330508801634e-02 -1.647991412435818523e-02 -1.689180294513638325e-02 -1.727171324840505798e-02 -1.761704982147724308e-02 -1.792541822233069404e-02 -1.819465239450224897e-02 -1.842283998770626041e-02 -1.860834497049753192e-02 -1.874982716113840486e-02 -1.884625835060980970e-02 -1.889693474648024979e-02 -1.890148552698849710e-02 -1.885987735991911246e-02 -1.877241480925134418e-02 -1.863973662265057743e-02 -1.846280796311320152e-02 -1.824290871693054830e-02 -1.798161807610467594e-02 -1.768079565500272135e-02 -1.734255945706766888e-02 -1.696926105665000351e-02 -1.656345840250395343e-02 -1.612788668242122470e-02 -1.566542771229368150e-02 -1.517907832727056344e-02 -1.467191825750998810e-02 -1.414707796645222476e-02 -1.360770691592036626e-02 -1.305694270024730652e-02 -1.249788146178430238e-02 -1.193354996347796050e-02 -1.136687965174744235e-02 -1.080068299579213867e-02 -1.023763233891693963e-02 -9.680241444708850493e-03 -9.130849867170137690e-03 -8.591610220402367756e-03 -8.064478371275982105e-03 -7.551206528751818782e-03 -7.053339157070426593e-03 -6.572211597690709103e-03 -6.108951247291693684e-03 -5.664481106850846603e-03 -5.239525490124271115e-03 -4.834617658965426751e-03 -4.450109137872699204e-03 -4.086180450850003185e-03 -3.742853019872895409e-03 -3.420001965636055262e-03 -3.117369557381206337e-03 -2.834579068959032760e-03 -2.571148812294948415e-03 -2.326506136502970272e-03 -2.100001200399479774e-03 -1.890920347483274720e-03 -1.698498934959941390e-03 -1.521933491513864168e-03 -1.360393101730026201e-03 -1.213029937849541967e-03 -1.078988881475562807e-03 -9.574161985619550688e-04 -8.474672502132422382e-04 -7.483132392661104131e-04 -6.591470081407052421e-04 -5.791879169374991240e-04 -5.076858421650049576e-04 -4.439243458199658172e-04 -3.872230718571214518e-04 -3.369394324722981200e-04 -2.924696502051477064e-04 -2.532492237974402565e-04 -2.187528861885142627e-04 -1.884941221731880852e-04 -1.620243112767813748e-04 -1.389315585050117038e-04 -1.188392719876991326e-04 -1.014045423300722015e-04 -8.631637387851178692e-05 -7.329381324917910387e-05 -6.208401549281296230e-05 -5.246028329494981150e-05 -4.422010973852764552e-05 -3.718325046858627356e-05 -3.118984666330335248e-05 -2.609861608267234848e-05 -2.178512567196769413e-05 -1.814015576466960456e-05 -1.506816286993905618e-05 -1.248584534413614203e-05 -1.032081392680700667e-05 -8.510367154666320948e-06 -7.000370032555906513e-06 -5.744233014329272730e-06 -4.701987302473309239e-06 -3.839451684785999042e-06 -3.127485560651399090e-06 -2.541322439619893758e-06 -2.059977993169089666e-06 -1.665726680090363594e-06 -1.343641022085354327e-06 -1.081187756053128416e-06 -8.678753126028848068e-07 -6.949473482248765810e-07 -5.551173752749681937e-07 -4.423398757002928525e-07 -3.516136396149722061e-07 -2.788134287861683235e-07 -2.205464200073305506e-07 -1.740302280673719522e-07 -1.369896378918404785e-07 -1.075694870356690157e-07 -8.426143074737475713e-08 -6.584259092813527765e-08 -5.132433686698839972e-08 -3.990966965436480324e-08 -3.095788415437996797e-08 -2.395536321532753275e-08 -1.849151954973194976e-08 -1.423904273501910618e-08 -1.093773349965520414e-08 -8.381316346475750512e-09 -6.406716109841612511e-09 -4.885365700763607160e-09 -3.716182460947195091e-09 -2.819910542259502533e-09 -2.134577781383104632e-09 -1.611858781300978706e-09 -1.214172371160671056e-09 -9.123722219450772514e-10 -6.839149763317750578e-10 -5.114115418946098678e-10 -3.814848435958271857e-10 -2.838718986465567510e-10 -2.107200537890663226e-10 -1.560370338206673388e-10 -1.152624522518935876e-10 -8.493493833133557444e-11 -6.243430016821970022e-11 -4.578239118363825747e-11 -3.348976092367913695e-11 -2.443790511027729665e-11 -1.778911131285724455e-11 -1.291763124500219259e-11 -9.357285154030769168e-12 -6.761689090540300643e-12 -4.874149910861954727e-12 -3.504942670284746721e-12 -2.514208594187936238e-12 -1.799119646236892368e-12 -1.284272363719963661e-12 -9.145186775166152926e-13 -6.496304506966688258e-13 -4.603397944498979105e-13 -3.254085927031891719e-13 -2.294657465224268848e-13 -1.614154368165524187e-13 -1.132688829395727866e-13 -7.928928850580472343e-14 -5.536773727624480630e-14 -3.856891143748449961e-14 -2.680132955868271320e-14 -1.857862837424467496e-14 -1.284722432673359022e-14 -8.862236144527623896e-15 -6.098396808103732642e-15 -4.186261861030851057e-15 -2.866655154006627307e-15 -1.958226226085299609e-15 -1.334407950560971905e-15 -9.070949004958517542e-16 -6.151133802897586025e-16 -4.160983214578492718e-16 -2.807857672339246082e-16 -1.890133790538004387e-16 -1.269253363609136462e-16 -8.502417113943337871e-17 -5.681653944659687887e-17 -3.787436927679202060e-17 -2.518571348213942058e-17 -1.670710747243347567e-17 -1.105570256145984495e-17 -7.298092625336349447e-18 -4.805849383453656719e-18 -3.156955273066400838e-18 -2.068729903010867506e-18 -1.352308130989152556e-18 -8.818265434296545379e-19 -5.736209984244832139e-19 -3.722197349954103591e-19 -2.409369654676489231e-19 -1.555725652721504110e-19 -1.002032828604804978e-19 -6.437852744955809927e-20 -4.125689282037552780e-20 -2.637107127748484079e-20 -1.681139913693106800e-20 -1.068755075907453617e-20 -6.774549523835200708e-21 -4.280593198818982482e-21 -2.695172381442084296e-21 -1.689973259852102659e-21 -1.054388677452084577e-21 -6.536602853335140534e-22 -4.017805272561232708e-22 -2.439954691250794100e-22 -1.455362300561523424e-22 -8.438060661662926664e-23 -4.661555380728211906e-23 -2.347369628069847797e-23 -9.444490655150315041e-24 -1.073453669937775226e-24 3.799217987779197832e-24 6.520172307365612310e-24 7.926648890582423393e-24 8.537588451020526612e-24 8.673563400063798339e-24
4.013120496302037890e-03 4.277565969318681410e-03 4.543477308060520428e-03 4.809026183698071610e-03 5.072278029908172670e-03 5.331213686578266039e-03 5.583753786227592907e-03 5.827785508019050695e-03 6.061191245052409415e-03 6.281878660416320009e-03 6.487811548924352599e-03 6.677040876980970888e-03 6.847735344630101126e-03 6.998210803046729309e-03 7.126957868498269566e-03 7.232667100446378561e-03 7.314251156651843319e-03 7.370863400884474122e-03 7.401912517492788279e-03 7.407072779424425830e-03 7.386289719567540844e-03 7.339781066351106983e-03 7.268032919942430184e-03 7.171791261496815797e-03 7.052049001097261509e-03 6.910028876737038354e-03 6.747162613655290769e-03 6.565066837615910270e-03 6.365516304879601482e-03 6.150415063780572192e-03 5.921766196722175191e-03 5.681640806457262036e-03 5.432146906777863410e-03 5.175398855920396515e-03 4.913487932392678927e-03 4.648454599384984134e-03 4.382262937697893775e-03 4.116777650810357278e-03 3.853743962140440422e-03 3.594770636647568168e-03 3.341316269608508686e-03 3.094678897471487330e-03 2.855988901746883604e-03 2.626205099222734575e-03 2.406113842335781943e-03 2.196330893814410750e-03 1.997305790834636059e-03 1.809328376554162005e-03 1.632537151239889846e-03 1.466929081110268304e-03 1.312370499943162593e-03 1.168608745610359928e-03 1.035284189902731158e-03 9.119423440274984421e-04 7.980457525935514369e-04 6.929854242955626803e-04 5.960915864039116304e-04 5.066435911584727400e-04 4.238788439360783385e-04 3.470006644295629957e-04 2.751850320082022431e-04 2.075862040625664332e-04 1.433412307819177819e-04 8.157342095377543146e-05 2.139484066082398541e-05 -3.809205002339147617e-05 -9.779349814446615082e-05 -1.586241575900474343e-04 -2.215072372113925832e-04 -2.873749398994855696e-04 -3.571690315086235726e-04 -4.318413781771185010e-04 -5.123542933192455412e-04 -5.996805411103018615e-04 -6.948028514304091475e-04 -7.987128117676386019e-04 -9.124090143267010516e-04 -1.036894351388161417e-03 -1.173172368675327350e-03 -1.322242604983175050e-03 -1.485094866480162314e-03 -1.662702405776111123e-03 -1.856013998906161236e-03 -2.065944937633591542e-03 -2.293366979706749128e-03 -2.539097325656832372e-03 -2.803886717082872907e-03 -3.088406777772991114e-03 -3.393236745038251574e-03 -3.718849763815713569e-03 -4.065598939914822317e-03 -4.433703370679937042e-03 -4.823234390742384657e-03 -5.234102286843967007e-03 -5.666043748342742756e-03 -6.118610328395821842e-03 -6.591158194429385525e-03 -7.082839444892858292e-03 -7.592595262074253518e-03 -8.119151157650505296e-03 -8.661014548503787394e-03 -9.216474875129618619e-03 -9.783606443820305407e-03 -1.036027413700629785e-02 -1.094414209412049137e-02 -1.153268541871142402e-02 -1.212320491702563799e-02 -1.271284481980093466e-02 -1.329861338358266469e-02 -1.387740621162605360e-02 -1.444603207858676311e-02 -1.500124098899678800e-02 -1.553975414825639265e-02 -1.605829547781774738e-02 -1.655362426461660583e-02 -1.702256849976287525e-02 -1.746205843405109273e-02 -1.786915985886792027e-02 -1.824110661124467986e-02 -1.857533180161704753e-02 -1.886949727256946596e-02 -1.912152081648934437e-02 -1.932960070941069919e-02 -1.949223715693321202e-02 -1.960825029526027524e-02 -1.967679444519192591e-02 -1.969736837822044784e-02 -1.966982142041783649e-02 -1.959435529015094227e-02 -1.947152163828183569e-02 -1.930221533282175730e-02 -1.908766360239790710e-02 -1.882941122278232807e-02 -1.852930199660553223e-02 -1.818945683682629197e-02 -1.781224881828723586e-02 -1.740027560766731554e-02 -1.695632971945752049e-02 -1.648336707357705988e-02 -1.598447434848313323e-02 -1.546283563193175982e-02 -1.492169886997671627e-02 -1.436434260364889519e-02 -1.379404346255617628e-02 -1.321404485610488781e-02 -1.262752726706429206e-02 -1.203758050981847127e-02 -1.144717826803105798e-02 -1.085915517482604654e-02 -1.027618664423827176e-02 -9.700771606901833002e-03 -9.135218246982294496e-03 -8.581632782424943040e-03 -8.041911277805091976e-03 -7.517734429432865011e-03 -7.010565216763365790e-03 -6.521649273321210305e-03 -6.052017794841518805e-03 -5.602492772569562726e-03 -5.173694315896783073e-03 -4.766049810836346483e-03 -4.379804649197160601e-03 -4.015034257508209858e-03 -3.671657154457922193e-03 -3.349448770423492025e-03 -3.048055772065952438e-03 -2.767010648383227620e-03 -2.505746331426344370e-03 -2.263610644447311589e-03 -2.039880391906757472e-03 -1.833774928883065555e-03 -1.644469071373225438e-03 -1.471105233180638756e-03 -1.312804699017481366e-03 -1.168677966637648525e-03 -1.037834112855729168e-03 -9.193891588592534997e-04 -8.124734290184000953e-04 -7.162379142405076197e-04 -6.298596656738032719e-04 -5.525462571668330811e-04 -4.835393653245377717e-04 -4.221175243080282653e-04 -3.675981187858617483e-04 -3.193386827795353412e-04 -2.767375747043541371e-04 -2.392340998594206527e-04 -2.063081511532429075e-04 -1.774794371584731574e-04 -1.523063638670094685e-04 -1.303846329590033161e-04 -1.113456151924973388e-04 -9.485455284009207486e-05 -8.060864010690726945e-05 -6.833502530603546756e-05 -5.778877337236758022e-05 -4.875082217385232763e-05 -4.102596112363371828e-05 -3.444085588222408413e-05 -2.884213852414035923e-05 -2.409457847085691245e-05 -2.007934578977323451e-05 -1.669237514265671765e-05 -1.384283574113973058e-05 -1.145171012627733857e-05 -9.450482421162031531e-06 -7.779934891178767446e-06 -6.389050162073886477e-06 -5.234015264670172982e-06 -4.277322767806486970e-06 -3.486963597893444221e-06 -2.835705694245708505e-06 -2.300452384608935693e-06 -1.861674256817754089e-06 -1.502908323785939274e-06 -1.210318405553585621e-06 -9.723108616637838302e-07 -7.792000798442847071e-07 -6.229184453534817706e-07 -4.967658643034922218e-07 -3.951942809502315719e-07 -3.136230026297897048e-07 -2.482810179817399655e-07 -1.960728573791864970e-07 -1.544648937246191198e-07 -1.213893130101717008e-07 -9.516329452861741786e-08 -7.442122862805036151e-08 -5.805806454973818348e-08 -4.518212198861094028e-08 -3.507591793183830207e-08 -2.716375584845620636e-08 -2.098499852013167706e-08 -1.617210003611380187e-08 -1.243260817952830594e-08 -9.534467136249767144e-09 -7.294053711487950930e-09 -5.566469572457499479e-09 -4.237688925745834991e-09 -3.218226888296399569e-09 -2.438049933892120705e-09 -1.842497405166151754e-09 -1.389023281975691071e-09 -1.044601191881954406e-09 -7.836639347839309258e-10 -5.864723687207588268e-10 -4.378280703910617959e-10 -3.260603572730701843e-10 -2.422315732011999452e-10 -1.795154578231676480e-10 -1.327123390991726088e-10 -9.787214536858930067e-11 -7.200211674287335990e-11 -5.284084715238794253e-11 -3.868411188835138526e-11 -2.825100105802232442e-11 -2.058132845742648997e-11 -1.495723501002419081e-11 -1.084345253439852957e-11 -7.841916247162898158e-12 -5.657377620451237396e-12 -4.071425460677462168e-12 -2.922914823395365003e-12 -2.093264860025928929e-12 -1.495445387814945805e-12 -1.065749859150718335e-12 -7.576669819774621478e-13 -5.373283946658537030e-13 -3.801365002074919083e-13 -2.682734562193172769e-13 -1.888661764859761464e-13 -1.326383234281185327e-13 -9.292278347629966865e-14 -6.494021897194875362e-14 -4.527345496598750040e-14 -3.148559312280437995e-14 -2.184331107565188877e-14 -1.511692343215940545e-14 -1.043630364904789905e-14 -7.187342651789197345e-15 -4.937741421148173819e-15 -3.383971408949349080e-15 -2.313467350002453934e-15 -1.577750804942408916e-15 -1.073375776256479971e-15 -7.284563109034567389e-16 -4.931664978886826389e-16 -3.330595963559101046e-16 -2.243823314282684478e-16 -1.507973351328102471e-16 -1.010966962006229740e-16 -6.761118017174114525e-17 -4.510641232844782398e-17 -3.001899920804219354e-17 -1.992930713975473240e-17 -1.319854722464328797e-17 -8.719625124465037198e-18 -5.746547201101811076e-18 -3.777924066472876892e-18 -2.477627248305863812e-18 -1.620893015818374966e-18 -1.057808631532703040e-18 -6.886401954730575802e-19 -4.472057491150543553e-19 -2.896997015310758347e-19 -1.872010635151199158e-19 -1.206643972825878192e-19 -7.757952382423463504e-20 -4.974988823687045129e-20 -3.181881988238728843e-20 -2.029447519968619701e-20 -1.290640749900277258e-20 -8.182084057306033755e-21 -5.168892790610946321e-21 -3.252131159155893066e-21 -2.036148477887358399e-21 -1.266931195925942219e-21 -7.818122108940887985e-22 -4.768856846674316068e-22 -2.859487931110541939e-22 -1.669281367746365858e-22 -9.315327749078849346e-23 -4.776104653422018111e-23 -2.011670659283566031e-23 -3.530962896905737558e-24 6.192615818669192817e-24 1.167942695362871224e-23 1.456732900591570005e-23 1.587502463075120739e-23 1.623403431076598423e-23 1.603439464184796821e-23
4.039635487559181150e-03 4.316356495060329895e-03 4.595889366302477637e-03 4.876395881567255342e-03 5.155911768452385059e-03 5.432367325455715774e-03 5.703611160489191305e-03 5.967436710872965101e-03 6.221611123056504378e-03 6.463905989369282505e-03 6.692129368502558982e-03 6.904158458932899145e-03 7.097972252538638574e-03 7.271683471207469884e-03 7.423569083716988724e-03 7.552098714395336435e-03 7.655960289172201658e-03 7.734082318043802862e-03 7.785652284442057258e-03 7.810130699591825640e-03 7.807260481140689684e-03 7.777071427116454168e-03 7.719879675170675248e-03 7.636282159395308029e-03 7.527146198907945854e-03 7.393594470067470920e-03 7.236985723939354243e-03 7.058891709116023143e-03 6.861070844274625401e-03 6.645439252520445039e-03 6.414039818826834313e-03 6.169009961630823186e-03 5.912548819452930968e-03 5.646884543566520372e-03 5.374242359181951971e-03 5.096814011894356018e-03 4.816729155343602194e-03 4.536029162664967883e-03 4.256643761192824976e-03 3.980370800040509971e-03 3.708859366715985817e-03 3.443596374897533313e-03 3.185896653786289123e-03 2.936896482719296431e-03 2.697550435281357781e-03 2.468631326912211054e-03 2.250733000445638739e-03 2.044275636155674057e-03 1.849513237277543862e-03 1.666542918726725145e-03 1.495315615557105387e-03 1.335647827911979561e-03 1.187234029855449612e-03 1.049659389309358067e-03 9.224124739686628783e-04 8.048976520247651820e-04 6.964469352461811515e-04 5.963310539201098796e-04 5.037695968845964847e-04 4.179400940288882996e-04 3.379859620012296635e-04 2.630232753995979619e-04 1.921463645709729654e-04 1.244322766335883548e-04 5.894416796775887976e-05 -5.266276132999441395e-06 -6.915727587390130770e-05 -1.336961079784017346e-04 -1.998588215247072263e-04 -2.686303566707502885e-04 -3.410048981920356707e-04 -4.179862933557358272e-04 -5.005883647359035335e-04 -5.898349528722987697e-04 -6.867595309321901419e-04 -7.924042435117771739e-04 -9.078182341948559057e-04 -1.034055141277641148e-03 -1.172169657996983321e-03 -1.323213072505861941e-03 -1.488227723573876332e-03 -1.668240330396842134e-03 -1.864254178811844539e-03 -2.077240171442155774e-03 -2.308126775616841340e-03 -2.557788930057941328e-03 -2.827035998990523429e-03 -3.116598890141313895e-03 -3.427116480629215263e-03 -3.759121521541209342e-03 -4.113026217506790885e-03 -4.489107701268213631e-03 -4.887493644496735193e-03 -5.308148264314950515e-03 -5.750858999537725343e-03 -6.215224140944742084e-03 -6.700641705386493376e-03 -7.206299843703130141e-03 -7.731169066880063528e-03 -8.273996563253708039e-03 -8.833302861711274725e-03 -9.407381071631300967e-03 -9.994298899866728425e-03 -1.059190360861816949e-02 -1.119783003598700394e-02 -1.180951175390394792e-02 -1.242419538673327113e-02 -1.303895805903983879e-02 -1.365072788379889657e-02 -1.425630734387174463e-02 -1.485239936109708850e-02 -1.543563579016337534e-02 -1.600260801986515616e-02 -1.654989931373930523e-02 -1.707411847672212282e-02 -1.757193439558215817e-02 -1.804011096957668092e-02 -1.847554192501154463e-02 -1.887528499393853476e-02 -1.923659493368060081e-02 -1.955695487058296128e-02 -1.983410546845812070e-02 -2.006607144947875065e-02 -2.025118503237811896e-02 -2.038810589909654386e-02 -2.047583735558127643e-02 -2.051373841421030506e-02 -2.050153159297965488e-02 -2.043930629872857743e-02 -2.032751773671448089e-02 -2.016698136515267942e-02 -1.995886298923166616e-02 -1.970466466294209726e-02 -1.940620663721083494e-02 -1.906560565780173258e-02 -1.868524997486332648e-02 -1.826777147667097215e-02 -1.781601540203364004e-02 -1.733300811824489696e-02 -1.682192347382629669e-02 -1.628604824736977832e-02 -1.572874721551035387e-02 -1.515342835468580680e-02 -1.456350867332916431e-02 -1.396238114417764666e-02 -1.335338317134530245e-02 -1.273976698473335521e-02 -1.212467230641402563e-02 -1.151110158108375331e-02 -1.090189800686160171e-02 -1.029972654495195893e-02 -9.707058028322945731e-03 -9.126156431851450285e-03 -8.559069310550070780e-03 -8.007621359608124018e-03 -7.473411001011204258e-03 -6.957809857260461965e-03 -6.461964933847900647e-03 -5.986803299142388554e-03 -5.533039023516529015e-03 -5.101182119048933150e-03 -4.691549206957693757e-03 -4.304275631903112069e-03 -3.939328740150969781e-03 -3.596522041904921807e-03 -3.275529986398211489e-03 -2.975903091001528156e-03 -2.697083182024447891e-03 -2.438418524396387347e-03 -2.199178639328151167e-03 -1.978568632703292095e-03 -1.775742881673853793e-03 -1.589817952120959861e-03 -1.419884644717500036e-03 -1.265019091786300388e-03 -1.124292850537955864e-03 -9.967819602216391496e-04 -8.815749509273815288e-04 -7.777798100088333718e-04 -6.845299281911789921e-04 -6.009890612969153671e-04 -5.263553551306188660e-04 -4.598644904366844689e-04 -4.007920120535910565e-04 -3.484549115471841920e-04 -3.022125358602874572e-04 -2.614668960375168285e-04 -2.256624500620846687e-04 -1.942854324754979462e-04 -1.668628009459018763e-04 -1.429608665098238004e-04 -1.221836700321645363e-04 -1.041711626975412602e-04 -8.859724323590294182e-05 -7.516769925424841056e-05 -6.361809463435775006e-05 -5.371163958520063918e-05 -4.523707471081602567e-05 -3.800659545420718370e-05 -3.185383857143194033e-05 -2.663194792720123452e-05 -2.221173291809617261e-05 -1.847992924229510106e-05 -1.533756855370797817e-05 -1.269846076142419232e-05 -1.048779035158479327e-05 -8.640826100377983104e-06 -7.101741890686830467e-06 -5.822545013924014125e-06 -4.762107303163827635e-06 -3.885293672799347332e-06 -3.162182102187883407e-06 -2.567368765115623663e-06 -2.079351843524012972e-06 -1.679987544554083143e-06 -1.354011938347585239e-06 -1.088622426249535141e-06 -8.731129135730140763e-07 -6.985570788938346060e-07 -5.575344864003923790e-07 -4.438946649902598303e-07 -3.525546657095372109e-07 -2.793259980158728038e-07 -2.207672273775391915e-07 -1.740588857949020300e-07 -1.368976983657846161e-07 -1.074074597541932800e-07 -8.406420223162183019e-08 -6.563358065359682958e-08 -5.111865889721391819e-08 -3.971651712285715180e-08 -3.078231042184565830e-08 -2.379959801965948145e-08 -1.835592952758164079e-08 -1.412282225040554735e-08 -1.083939283801888669e-08 -8.299019226519296187e-09 -6.338506454115508480e-09 -4.829314118243007472e-09 -3.670475452116383910e-09 -2.782899640835524823e-09 -2.104801367109263197e-09 -1.588045864415524929e-09 -1.195235040249156862e-09 -8.973914838862525260e-10 -6.721232558748566920e-10 -5.021740339468424513e-10 -3.742811322410739634e-10 -2.782787013676396872e-10 -2.063955611735235926e-10 -1.527070506854961785e-10 -1.127083722166280250e-10 -8.298347498293042051e-11 -6.094883495548627031e-11 -4.465576680423269918e-11 -3.263833874869370948e-11 -2.379670854418528810e-11 -1.730788851015677506e-11 -1.255768653661986125e-11 -9.088946324520090912e-12 -6.562295622249751202e-12 -4.726464437872698356e-12 -3.395903572813968177e-12 -2.433955628811951750e-12 -1.740236667397778772e-12 -1.241201595304578841e-12 -8.831097641634965874e-13 -6.267948213464172044e-13 -4.437868855533129150e-13 -3.134453851953355754e-13 -2.208450389128342565e-13 -1.552214609013989524e-13 -1.088314052419789629e-13 -7.611934778186862438e-14 -5.310974683301290298e-14 -3.696508889988111226e-14 -2.566537591301788885e-14 -1.777631980226162727e-14 -1.228215093315570714e-14 -8.465358500821673019e-15 -5.820424073866707512e-15 -3.992107700683234520e-15 -2.731418309014101389e-15 -1.864285949931135309e-15 -1.269331848611963858e-15 -8.621367593931715438e-16 -5.841380235280108166e-16 -3.948145138835641361e-16 -2.662006101095180084e-16 -1.790454411453329765e-16 -1.201311800260353692e-16 -8.040562478851442326e-17 -5.368528584104456723e-17 -3.575709026722691598e-17 -2.375784284538593176e-17 -1.574670115425221344e-17 -1.041141213089990109e-17 -6.866995527956014465e-18 -4.518147251253646642e-18 -2.965443348554358593e-18 -1.941570928097847256e-18 -1.268088074510907608e-18 -8.261813348812073826e-19 -5.369416780202843818e-19 -3.480957062224509851e-19 -2.251029504382063825e-19 -1.451983002995642786e-19 -9.341575212384606252e-20 -5.994151034154095821e-20 -3.835662882249699323e-20 -2.447330221642615692e-20 -1.556628452499596068e-20 -9.866600366816262217e-21 -6.228908113851869446e-21 -3.913524643578017169e-21 -2.443959870384261735e-21 -1.514046073546617715e-21 -9.275548518347544462e-22 -5.590391897618445370e-22 -3.285058763505058237e-22 -1.850760447890067853e-22 -9.647154530313171533e-23 -4.226750393426001943e-23 -9.573174281894065549e-24 9.725656533996988887e-24 2.072271629655200968e-23 2.660661329389036996e-23 2.936743561162687746e-23 3.024323401643237233e-23 3.000141436770062763e-23 2.911562460687632991e-23
4.057751478618717642e-03 4.346314854873163137e-03 4.639103426392930836e-03 4.934283029539821355e-03 5.229873565913418891e-03 5.523768299036356522e-03 5.813756621779206032e-03 6.097550010717214634e-03 6.372810787046224654e-03 6.637183212616458786e-03 6.888326367303392733e-03 7.123948183415066727e-03 7.341839956951739382e-03 7.539910616708910863e-03 7.716220012367508256e-03 7.869010483156003988e-03 7.996735990042646430e-03 8.098088136637423412e-03 8.172018466234878473e-03 8.217756503164886164e-03 8.234823103609565861e-03 8.223038791461070515e-03 8.182526875289097140e-03 8.113711269339577564e-03 8.017309070724280839e-03 7.894318072524447380e-03 7.745999514425704231e-03 7.573856484941671359e-03 7.379608488848755921e-03 7.165162777211644095e-03 6.932583102976903021e-03 6.684056610882387929e-03 6.421859595413150455e-03 6.148322864518399045e-03 5.865797430295721648e-03 5.576621212052913779e-03 5.283087383880374216e-03 4.987414930459619852e-03 4.691721894047588826e-03 4.398001705473832471e-03 4.108102895789787594e-03 3.823712386181584051e-03 3.546342455083506106e-03 3.277321386091862614e-03 3.017787710973235654e-03 2.768687881103207900e-03 2.530777129946116047e-03 2.304623230106708862e-03 2.090612801972618028e-03 1.888959797464405442e-03 1.699715761896416480e-03 1.522781468986175810e-03 1.357919527824558766e-03 1.204767575020993528e-03 1.062851688918225925e-03 9.315996942186783886e-04 8.103540629720352474e-04 6.983841600094721708e-04 5.948976259745552241e-04 4.990507375812642003e-04 4.099576312397760179e-04 3.266983215055000063e-04 2.483254888808296228e-04 1.738700514796332061e-04 1.023455712914789098e-04 3.275157778291133042e-05 -3.592408095399332265e-05 -1.047037264968104001e-04 -1.746190267137632981e-04 -2.467106960823802408e-04 -3.220285459936916925e-04 -4.016317064420465207e-04 -4.865888395437427232e-04 -5.779781680202248370e-04 -6.768871478414277250e-04 -7.844116233809241868e-04 -9.016543154337664520e-04 -1.029722507059210651e-03 -1.169724809223732969e-03 -1.322766907441939692e-03 -1.489946211862549661e-03 -1.672345356343452136e-03 -1.871024516816485218e-03 -2.087012545453432056e-03 -2.321296944575057097e-03 -2.574812732622728216e-03 -2.848430283518960798e-03 -3.142942250009454243e-03 -3.459049710681080022e-03 -3.797347708808694860e-03 -4.158310378469557908e-03 -4.542275878902052831e-03 -4.949431381266800045e-03 -5.379798372161113430e-03 -5.833218554804676416e-03 -6.309340641130465645e-03 -6.807608335485958173e-03 -7.327249812736576044e-03 -7.867268989800032045e-03 -8.426438879658961628e-03 -9.003297300447108548e-03 -9.596145189164292238e-03 -1.020304773998082816e-02 -1.082183855113670254e-02 -1.145012692249223508e-02 -1.208530839838022237e-02 -1.272457859825516790e-02 -1.336495032160443623e-02 -1.400327385469770855e-02 -1.463626034616032252e-02 -1.526050805731728362e-02 -1.587253123310785816e-02 -1.646879128149696808e-02 -1.704572989510148850e-02 -1.759980369957417703e-02 -1.812751997044322397e-02 -1.862547292478744509e-02 -1.909038006739166918e-02 -1.951911805375086684e-02 -1.990875752515424563e-02 -2.025659637452252929e-02 -2.056019091589603165e-02 -2.081738445540934693e-02 -2.102633279691752677e-02 -2.118552626056682819e-02 -2.129380784669151691e-02 -2.135038723939578983e-02 -2.135485041276714152e-02 -2.130716467641388667e-02 -2.120767907433426455e-02 -2.105712013032385796e-02 -2.085658301247812069e-02 -2.060751826710733800e-02 -2.031171434685809934e-02 -1.997127622741919420e-02 -1.958860047040213159e-02 -1.916634714551901722e-02 -1.870740907192284738e-02 -1.821487887564976482e-02 -1.769201438687523220e-02 -1.714220291679713001e-02 -1.656892495928036571e-02 -1.597571785709531525e-02 -1.536613995706433665e-02 -1.474373575333298020e-02 -1.411200248415944193e-02 -1.347435860609311718e-02 -1.283411452137074409e-02 -1.219444588108405461e-02 -1.155836972952549967e-02 -1.092872369549597288e-02 -1.030814837564840089e-02 -9.699072994496375430e-03 -9.103704366814461407e-03 -8.524019131969306010e-03 -7.961759177296615433e-03 -7.418430119873785540e-03 -6.895302673667873944e-03 -6.393416692626288644e-03 -5.913587650207711988e-03 -5.456415292337980262e-03 -5.022294183860151993e-03 -4.611425858117344269e-03 -4.223832275101892936e-03 -3.859370295239472615e-03 -3.517746882861944556e-03 -3.198534765178429138e-03 -2.901188288439678249e-03 -2.625059232322074238e-03 -2.369412365627933306e-03 -2.133440550502946082e-03 -1.916279227818091548e-03 -1.717020142495684180e-03 -1.534724193767002557e-03 -1.368433321078183417e-03 -1.217181361126021136e-03 -1.080003834889516632e-03 -9.559466451870407815e-04 -8.440736849677192436e-04 -7.434733740486535163e-04 -6.532641572179226797e-04 -5.725990094830974916e-04 -5.006690047632408273e-04 -4.367060125584743100e-04 -3.799845931894485561e-04 -3.298231662214739525e-04 -2.855845288449199181e-04 -2.466758014666646471e-04 -2.125478767822173824e-04 -1.826944463565995319e-04 -1.566506754570566736e-04 -1.339915927598084127e-04 -1.143302567950074298e-04 -9.731575578435622709e-05 -8.263109203407071495e-05 -6.999099642410937325e-05 -5.913971291568543361e-05 -4.984878749642255837e-05 -4.191489069009988707e-05 -3.515769775075902896e-05 -2.941784599627323186e-05 -2.455498445496000776e-05 -2.044592712618371861e-05 -1.698291770466079954e-05 -1.407201058940151764e-05 -1.163157038341049543e-05 -9.590889873071607263e-06 -7.888924634130156112e-06 -6.473140917349058040e-06 -5.298472291173729564e-06 -4.326379629139044161e-06 -3.524008393613266580e-06 -2.863436752301242073e-06 -2.321007838157262832e-06 -1.876739396973429892e-06 -1.513804131870805423e-06 -1.218074224494077624e-06 -9.777237656523861476e-07 -7.828831428010132192e-07 -6.253397900588093842e-07 -4.982800928702925268e-07 -3.960676408300888351e-07 -3.140534277283322120e-07 -2.484139987554546397e-07 -1.960139340996687750e-07 -1.542894306119508484e-07 -1.211500949790052264e-07 -9.489639035144444203e-08 -7.415048208238660704e-08 -5.779850646351973700e-08 -4.494253911891585820e-08 -3.486076759632317124e-08 -2.697457666150259151e-08 -2.082143613566968569e-08 -1.603264130707339861e-08 -1.231509660771043251e-08 -9.436456046566725537e-09 -7.213040509122920688e-09 -5.500044111810861595e-09 -4.183620916734241349e-09 -3.174510955683442932e-09 -2.402922070428437504e-09 -1.814432824681527585e-09 -1.366722843527581254e-09 -1.026971435461223402e-09 -7.697941857486533753e-10 -5.756112064244755651e-10 -4.293606166799091674e-10 -3.194872441128936475e-10 -2.371500343057323231e-10 -1.756027092506326234e-10 -1.297112318671205149e-10 -9.557896144915096466e-11 -7.025631745662856358e-11 -5.151655444671051594e-11 -3.768309686645130593e-11 -2.749696218078605451e-11 -2.001525822714338437e-11 -1.453369460911203167e-11 -1.052759610222806093e-11 -7.607128465854965038e-12 -5.483408967243714170e-12 -3.942928274459939368e-12 -2.828299960551904792e-12 -2.023813131759153524e-12 -1.444620266225101571e-12 -1.028668280433599509e-12 -7.306936698547286745e-13 -5.177661964588664060e-13 -3.659909889017756404e-13 -2.580747074675910507e-13 -1.815343632003491506e-13 -1.273827439366716291e-13 -8.916629153794094260e-14 -6.226287355111628838e-14 -4.337065358507669360e-14 -3.013707673786311229e-14 -2.089029779740882530e-14 -1.444529739899974521e-14 -9.964297658672610820e-15 -6.856543645544848200e-15 -4.706544213088066405e-15 -3.222829897320642976e-15 -2.201460839607137337e-15 -1.500109218030246837e-15 -1.019701651273257081e-15 -6.914514358351408721e-16 -4.677228053538347073e-16 -3.156121334657419357e-16 -2.124501725593810110e-16 -1.426588419853858205e-16 -9.556050747154311346e-17 -6.385519822310255046e-17 -4.256493693644198487e-17 -2.830384708950301712e-17 -1.877484706886086694e-17 -1.242351278322028215e-17 -8.200661682558794014e-18 -5.399940924932960834e-18 -3.547018897419305507e-18 -2.324184196275328231e-18 -1.519173718630298684e-18 -9.905358904292806208e-19 -6.442479034728717781e-19 -4.179719704825285612e-19 -2.704828851824392896e-19 -1.745869585443013101e-19 -1.123918243470928530e-19 -7.215493577490438997e-20 -4.618937613952789003e-20 -2.947590673890018163e-20 -1.874549134331049528e-20 -1.187440549625122261e-20 -7.486475012447407061e-21 -4.692200675719367625e-21 -2.918107369747029897e-21 -1.795404315524611829e-21 -1.087531594778997405e-21 -6.431343482159865597e-22 -3.656201504833102883e-22 -1.935028922153735811e-22 -8.774422911437867592e-23 -2.362262547456386145e-23 1.447585096853067035e-23 3.638622565599195126e-23 4.828615413860110929e-23 5.404457823188897530e-23 5.607684523935763486e-23 5.588549621355683470e-23 5.440138275427423752e-23 5.219827896598137317e-23
4.067354234231507042e-03 4.367252969918733289e-03 4.672849904124498112e-03 4.982329492715094170e-03 5.293710531562956928e-03 5.604863820578688191e-03 5.913533631524865719e-03 6.217362753034937073e-03 6.513920782503642912e-03 6.800735234161602895e-03 7.075324939125320067e-03 7.335235129901764538e-03 7.578073531905133060e-03 7.801546730867487539e-03 8.003496049999909295e-03 8.181932156219821201e-03 8.335067621882071703e-03 8.461346697682080309e-03 8.559471603418826111e-03 8.628424715013982907e-03 8.667486116727709383e-03 8.676246094343191551e-03 8.654612265046320724e-03 8.602811169149416834e-03 8.521384283676330593e-03 8.411178553913439479e-03 8.273331672060596498e-03 8.109252457930175503e-03 7.920596811352103792e-03 7.709239806092923857e-03 7.477244577761461147e-03 7.226828721099997667e-03 6.960328953700356536e-03 6.680164822775199254e-03 6.388802229160532413e-03 6.088717518993976702e-03 5.782362849969988582e-03 5.472133477813628626e-03 5.160337532250704531e-03 4.849168763303524608e-03 4.540682641494941246e-03 4.236776092925467925e-03 3.939171045626486088e-03 3.649401860388560345e-03 3.368806620482414811e-03 3.098522163055478229e-03 2.839482652809595387e-03 2.592421427684392377e-03 2.357875788017636982e-03 2.136194355847999184e-03 1.927546599979510335e-03 1.731934104979695804e-03 1.549203157846687625e-03 1.379058233697296821e-03 1.221075980241156543e-03 1.074719328533618300e-03 9.393513929082113363e-04 8.142488643684244387e-04 6.986146473488315115e-04 5.915895379714392098e-04 4.922627911617551795e-04 3.996814728345020047e-04 3.128585405698958719e-04 2.307796407321527669e-04 1.524086509897017150e-04 7.669203404058250379e-05 2.562100579207702731e-06 -7.106069310945057151e-05 -1.452662651906733366e-04 -2.211540808494626674e-04 -2.998327997757996083e-04 -3.824202131082060098e-04 -4.700432809410279951e-04 -5.638380821838645226e-04 -6.649494930638572866e-04 -7.745304185836465304e-04 -8.937404125013989967e-04 -1.023743535615281213e-03 -1.165705319063284643e-03 -1.320788718759912739e-03 -1.490148968767212668e-03 -1.674927265128591273e-03 -1.876243237266242989e-03 -2.095186191231312219e-03 -2.332805137648911661e-03 -2.590097646835082430e-03 -2.867997603952722203e-03 -3.167361967843236158e-03 -3.488956667891489165e-03 -3.833441803469064650e-03 -4.201356339619305609e-03 -4.593102520111684572e-03 -5.008930244181058165e-03 -5.448921675528933806e-03 -5.912976370838672613e-03 -6.400797229490353540e-03 -6.911877575726194448e-03 -7.445489688634521382e-03 -8.000675093480768760e-03 -8.576236919701584957e-03 -9.170734615991873659e-03 -9.782481291185984168e-03 -1.040954392104840275e-02 -1.104974662579261482e-02 -1.170067718146492776e-02 -1.235969688076203263e-02 -1.302395380607994542e-02 -1.369039952047019539e-02 -1.435580912171919264e-02 -1.501680454212802121e-02 -1.566988091302590203e-02 -1.631143574997158743e-02 -1.693780065340962787e-02 -1.754527516170196685e-02 -1.813016234038696689e-02 -1.868880564460461205e-02 -1.921762655215374788e-02 -1.971316243376494692e-02 -2.017210410585791244e-02 -2.059133250008403360e-02 -2.096795388387368356e-02 -2.129933307731037700e-02 -2.158312413396061211e-02 -2.181729798655108674e-02 -2.200016660207906524e-02 -2.213040324427619290e-02 -2.220705850328376016e-02 -2.222957182167411769e-02 -2.219777832111408458e-02 -2.211191081339819453e-02 -2.197259696155878447e-02 -2.178085163949211242e-02 -2.153806462021093729e-02 -2.124598380166026895e-02 -2.090669425330489786e-02 -2.052259343482714174e-02 -2.009636299883630489e-02 -1.963093764126177740e-02 -1.912947150508267219e-02 -1.859530267449405888e-02 -1.803191631704661665e-02 -1.744290704052131949e-02 -1.683194102938586484e-02 -1.620271851296507457e-02 -1.555893709452948158e-02 -1.490425643818310379e-02 -1.424226476972405807e-02 -1.357644759974113366e-02 -1.291015902340174500e-02 -1.224659589307709566e-02 -1.158877509858515648e-02 -1.093951412686193503e-02 -1.030141500972177500e-02 -9.676851706395884697e-03 -9.067960908003828285e-03 -8.476636195152936412e-03 -7.904525428460507444e-03 -7.353031205775835064e-03 -6.823314179889928069e-03 -6.316298997020216091e-03 -5.832682589628448121e-03 -5.372944537271219859e-03 -4.937359196129279156e-03 -4.526009291391924587e-03 -4.138800666425922897e-03 -3.775477888159257684e-03 -3.435640418781749517e-03 -3.118759079060608782e-03 -2.824192547588592634e-03 -2.551203662395706145e-03 -2.298975315826099191e-03 -2.066625759683027742e-03 -1.853223164680017215e-03 -1.657799305553079314e-03 -1.479362270189700165e-03 -1.316908117286363011e-03 -1.169431431899079291e-03 -1.035934751421562633e-03 -9.154368557118457237e-04 -8.069799340664892892e-04 -7.096356583648780409e-04 -6.225102058961433978e-04 -5.447482871256496004e-04 -4.755362430012765804e-04 -4.141042834359700523e-04 -3.597279434682516103e-04 -3.117288364647269588e-04 -2.694747847815742140e-04 -2.323794077552803383e-04 -1.999012449656747752e-04 -1.715424896285116499e-04 -1.468474029488626433e-04 -1.254004755108004522e-04 -1.068243964911241048e-04 -9.077788584749892651e-05 -7.695343880877582136e-05 -6.507502613237079955e-05 -5.489578781509843794e-05 -4.619575235421657244e-05 -3.877960833908259542e-05 -3.247455017629951891e-05 -2.712821516035598135e-05 -2.260672492923156951e-05 -1.879284060760619640e-05 -1.558423764397831975e-05 -1.289190348639767468e-05 -1.063865880011945191e-05 -8.757800887847402008e-06 -7.191866302625308167e-06 -5.891508314466709785e-06 -4.814483871717259733e-06 -3.924743953055115134e-06 -3.191620701970145470e-06 -2.589104439274945649e-06 -2.095203528865342366e-06 -1.691380097661586442e-06 -1.362054754823161055e-06 -1.094173692882466356e-06 -8.768318619929973423e-07 -7.009462683554768066e-07 -5.589738420468217006e-07 -4.446687334685422376e-07 -3.528743193951882570e-07 -2.793456193017924523e-07 -2.205982324606240298e-07 -1.737803001956606814e-07 -1.365643712191547141e-07 -1.070563980587828991e-07 -8.371941727781167990e-08 -6.530976451436157584e-08 -5.082394711732660193e-08 -3.945454275229316361e-08 -3.055371268274183893e-08 -2.360311474288081944e-08 -1.818917479682736307e-08 -1.398282836832162796e-08 -1.072297785179490237e-08 -8.203027028524647853e-09 -6.259955236308686926e-09 -4.765480144355674376e-09 -3.618932249047280178e-09 -2.741527410858373991e-09 -2.071777364886244677e-09 -1.561823405445280691e-09 -1.174516497669575286e-09 -8.810989171740128496e-10 -6.593690608913093602e-10 -4.922331001614688824e-10 -3.665653540925676114e-10 -2.723142496114927813e-10 -2.018030248122798889e-10 -1.491843708407606156e-10 -1.100163757960633766e-10 -8.093375544958592507e-11 -5.939370300731164307e-11 -4.347999292670476398e-11 -3.175242348029473555e-11 -2.313143857681594520e-11 -1.680996307477886182e-11 -1.218622598298146287e-11 -8.812721526539187338e-12 -6.357541710679377258e-12 -4.575164785764106153e-12 -3.284449699028896457e-12 -2.352105735050761145e-12 -1.680310023627594223e-12 -1.197458157466567379e-12 -8.512745056578035502e-13 -6.036945551108470181e-13 -4.270741074821103765e-13 -3.013891241305509236e-13 -2.121730708382737475e-13 -1.490017259003238032e-13 -1.043832192581583414e-13 -7.294716616975555877e-14 -5.085392920579811990e-14 -3.536543081691907919e-14 -2.453419095175063561e-14 -1.697863912366811435e-14 -1.172120768682226616e-14 -8.071982099415252402e-15 -5.545316795278451859e-15 -3.800238666562300214e-15 -2.597967519929158262e-15 -1.771719187243813351e-15 -1.205297833715491948e-15 -8.179601856218252777e-16 -5.537429800635624249e-16 -3.739577618408206538e-16 -2.519272091861330353e-16 -1.693034242017278456e-16 -1.134996336320664161e-16 -7.590337684357638570e-17 -5.063670821809568451e-17 -3.369824532336877711e-17 -2.237103946183777885e-17 -1.481499507757515572e-17 -9.787065185285311577e-18 -6.449674994966912121e-18 -4.239901271032367398e-18 -2.780376155076230430e-18 -1.818768182745548738e-18 -1.186783103356902790e-18 -7.724618911316197011e-19 -5.015126443570099477e-19 -3.247634694420419199e-19 -2.097515626727734072e-19 -1.350998000847306368e-19 -8.676688614112121361e-20 -5.555340595780229100e-20 -3.544750070103655772e-20 -2.253036901555785525e-20 -1.425404325720778037e-20 -8.966063626620392043e-21 -5.597463376666961598e-21 -3.458489713434194957e-21 -2.105209080055992935e-21 -1.252627083741562988e-21 -7.182507737465903597e-22 -3.855218041018762109e-22 -1.801858308320550287e-22 -5.506136840690168465e-23 1.975198332477201251e-23 6.315212821831395187e-23 8.704993477979384574e-23 9.893066355649191270e-23 1.034836480182270750e-22 1.036364775966687429e-22 1.012095837988610124e-22 9.732948801583142530e-23 9.268901392971063899e-23
4.068383063340027736e-03 4.379038873539164642e-03 4.696917096878880891e-03 5.020235843316989653e-03 5.347028225489057311e-03 5.675158090120416797e-03 6.002339857209675403e-03 6.326162304684404200e-03 6.644116026552428916e-03 6.953624183997579589e-03 7.252076064973985922e-03 7.536862872246977846e-03 7.805415076020398753e-03 8.055240598539190403e-03 8.283963047243443623e-03 8.489359182532130177e-03 8.669394797708632194e-03 8.822258203232860585e-03 8.946390545230876318e-03 9.040512248719528160e-03 9.103644957790464273e-03 9.135128445883293133e-03 9.134632086366136633e-03 9.102160603434815769e-03 9.038053961851876678e-03 8.942981396956754814e-03 8.817929729202140035e-03 8.664186245724660174e-03 8.483316560827814171e-03 8.277137983774711383e-03 8.047689022465555689e-03 7.797195732544472818e-03 7.528035681076848326e-03 7.242700330790157771e-03 6.943756664411122187e-03 6.633808859120326681e-03 6.315460789615615252e-03 5.991280086487919994e-03 5.663764406948458389e-03 5.335310490304502953e-03 5.008186474239267189e-03 4.684507843435609629e-03 4.366217273015987783e-03 4.055068519236742358e-03 3.752614402289198951e-03 3.460198824050993507e-03 3.178952669945963368e-03 2.909793360997234637e-03 2.653427751473901638e-03 2.410358010476721952e-03 2.180890083081147863e-03 1.965144298430303305e-03 1.763067678134868895e-03 1.574447497744837186e-03 1.398925665797855515e-03 1.236013507614320802e-03 1.085106572980972309e-03 9.454991263870375900e-04 8.163980237352332602e-04 6.969357286414438199e-04 5.861822728292479965e-04 4.831560171121512077e-04 3.868331205926654119e-04 2.961556747418595936e-04 2.100385049120848634e-04 1.273746837505850178e-04 4.703983830447644910e-05 -3.210463508137697598e-05 -1.112093069121422649e-04 -1.914352388484774810e-04 -2.739531168404728007e-04 -3.599428024526060222e-04 -4.505931053382629067e-04 -5.471015780417337604e-04 -6.506741368376134631e-04 -7.625243188401127246e-04 -8.838719958081508316e-04 -1.015941378629172959e-03 -1.159958163095388102e-03 -1.317145687019157093e-03 -1.488719990714110685e-03 -1.675883697149374444e-03 -1.879818654421846688e-03 -2.101677311334101874e-03 -2.342572826541915870e-03 -2.603567942646247725e-03 -2.885662688411443511e-03 -3.189781004609821679e-03 -3.516756421387019684e-03 -3.867316947021006302e-03 -4.242069358967321367e-03 -4.641483117548561230e-03 -5.065874149922388464e-03 -5.515388776381538460e-03 -5.989988071918598590e-03 -6.489432972645414570e-03 -7.013270448430748531e-03 -7.560821069392056892e-03 -8.131168294095512949e-03 -8.723149801019276436e-03 -9.335351171666495668e-03 -9.966102213457415926e-03 -1.061347618311670425e-02 -1.127529213680096738e-02 -1.194912059196169898e-02 -1.263229263837049691e-02 -1.332191258249764733e-02 -1.401487415136121878e-02 -1.470788022005388961e-02 -1.539746596256818048e-02 -1.608002525956477372e-02 -1.675184013076205444e-02 -1.740911289513502949e-02 -1.804800070060334424e-02 -1.866465200786520881e-02 -1.925524456195425865e-02 -1.981602434133226259e-02 -2.034334493913030062e-02 -2.083370680559285329e-02 -2.128379576574507964e-02 -2.169052022244063668e-02 -2.205104646264874346e-02 -2.236283150422228166e-02 -2.262365295128732426e-02 -2.283163536835724344e-02 -2.298527273556707357e-02 -2.308344660904966886e-02 -2.312543968019318760e-02 -2.311094450387762844e-02 -2.304006724715683060e-02 -2.291332639447243164e-02 -2.273164643150736922e-02 -2.249634661532542990e-02 -2.220912502162570440e-02 -2.187203813895937862e-02 -2.148747635291073377e-02 -2.105813572899377720e-02 -2.058698656001226729e-02 -2.007723919075573085e-02 -1.953230766929497583e-02 -1.895577179920801547e-02 -1.835133818050758980e-02 -1.772280082883670796e-02 -1.707400195291183809e-02 -1.640879344975333665e-02 -1.573099964672320869e-02 -1.504438177978224128e-02 -1.435260464985429855e-02 -1.365920584506874653e-02 -1.296756785736424486e-02 -1.228089335897428365e-02 -1.160218383918574549e-02 -1.093422173596465818e-02 -1.027955613201663593e-02 -9.640492021939933015e-03 -9.019083097566204035e-03 -8.417127943444608837e-03 -7.836169484624316839e-03 -7.277497485161284370e-03 -6.742153858659372632e-03 -6.230940522010245709e-03 -5.744429500483177152e-03 -5.282974976424617553e-03 -4.846726964877518147e-03 -4.435646297092636636e-03 -4.049520596721476948e-03 -3.687980942883962738e-03 -3.350518928643236773e-03 -3.036503841981405896e-03 -2.745199718401480048e-03 -2.475782039017014602e-03 -2.227353874669375615e-03 -1.998961304496941604e-03 -1.789607965775336139e-03 -1.598268620111003690e-03 -1.423901648627907881e-03 -1.265460415136740891e-03 -1.121903460996087057e-03 -9.922035181249943929e-04 -8.753553471472349731e-04 -7.703824257604986996e-04 -6.763425280239690821e-04 -5.923322483110350298e-04 -5.174905342077239625e-04 -4.510013007336616340e-04 -3.920952040493035150e-04 -3.400506564554565069e-04 -2.941941661824764263e-04 -2.539000854204768358e-04 -2.185898484838496041e-04 -1.877307791642835691e-04 -1.608345424350760488e-04 -1.374553109481343517e-04 -1.171877114242003134e-04 -9.966461027171070216e-05 -8.455479175781796303e-05 -7.156057595396839589e-05 -6.041541762477769959e-05 -5.088152133834134911e-05 -4.274750244314420812e-05 -3.582611825595018352e-05 -2.995208889209491498e-05 -2.498002268275780017e-05 -2.078245708584152950e-05 -1.724802241707019550e-05 -1.427973260327218689e-05 -1.179340447818083642e-05 -9.716204882339690664e-06 -7.985322966647348422e-06 -6.546763603195650152e-06 -5.354256643914339119e-06 -4.368275902156352331e-06 -3.555161129319552700e-06 -2.886335882972580317e-06 -2.337614001076370331e-06 -1.888587376946782892e-06 -1.522087842053238297e-06 -1.223716181632382694e-06 -9.814316071976676587e-07 -7.851953689438732141e-07 -6.266625911682373696e-07 -4.989168392488524483e-07 -3.962423640886400448e-07 -3.139294082764570775e-07 -2.481083887339754812e-07 -1.956091864487202578e-07 -1.538421698970815959e-07 -1.206979512811154857e-07 -9.446322135159980086e-08 -7.375032804118207417e-08 -5.743855592821528760e-08 -4.462532793317445685e-08 -3.458578839565216815e-08 -2.673943897686176615e-08 -2.062268715582460963e-08 -1.586633310300605035e-08 -1.217716619822738387e-08 -9.322969227975791224e-09 -7.120338158595431929e-09 -5.424820093856571280e-09 -4.122953265427585873e-09 -3.125862249074396984e-09 -2.364120509616276185e-09 -1.783642193374547095e-09 -1.342407023125144893e-09 -1.007857299149969391e-09 -7.548353434274755744e-10 -5.639541018090741561e-10 -4.203137951761489585e-10 -3.124941419056175530e-10 -2.317653289638077493e-10 -1.714720765420410509e-10 -1.265542393948764205e-10 -9.317477235568903499e-11 -6.843185840099676866e-11 -5.013680787906508288e-11 -3.664319863307834565e-11 -2.671581487450325969e-11 -1.943040377335329246e-11 -1.409722324287894897e-11 -1.020290118484660892e-11 -7.366346362493241928e-12 -5.305409878498475216e-12 -3.811747284502199151e-12 -2.731917681424686581e-12 -1.953212387076742101e-12 -1.393059551149197689e-12 -9.911245782261574023e-13 -7.034369242802821060e-13 -4.980356460425560849e-13 -3.517499509060826187e-13 -2.478255132793876068e-13 -1.741792170753418249e-13 -1.221194963581473226e-13 -8.541064966435713638e-14 -5.959055028046451631e-14 -4.147449585333073059e-14 -2.879540449830845981e-14 -1.994360198729609220e-14 -1.377914778886109733e-14 -9.496847415837853268e-15 -6.529424447806429758e-15 -4.478253509477299882e-15 -3.063943655136365631e-15 -2.091178903928932776e-15 -1.423770214634802584e-15 -9.670009377648002570e-16 -6.551671803043791890e-16 -4.428081183684386144e-16 -2.985500533233177384e-16 -2.007967953504440508e-16 -1.347206949825298086e-16 -9.016740545760317858e-17 -6.020080187225127641e-17 -4.009516656382617582e-17 -2.663901903511368391e-17 -1.765550106251283028e-17 -1.167283225898127853e-17 -7.698480558103983488e-18 -5.064816647270155778e-18 -3.323904295270214719e-18 -2.175973928174381940e-18 -1.420924168887416394e-18 -9.255243013995279606e-19 -6.012931309429542290e-19 -3.896181253720314949e-19 -2.517714321433127855e-19 -1.622289600587376692e-19 -1.042114963622569613e-19 -6.671663330246802960e-20 -4.254823863030868842e-20 -2.701163140238979225e-20 -1.705182891180567170e-20 -1.068590216969378513e-20 -6.630040337012987077e-21 -4.055176235666074581e-21 -2.427272134892616051e-21 -1.403208461577305183e-21 -7.630945752796548686e-22 -3.663743202892269663e-22 -1.234358007344364337e-22 2.270324727812767805e-23 1.081796037591205709e-22 1.558471430127217453e-22 1.801175971352906628e-22 1.900510705275957413e-22 1.913240220329259763e-22 1.874791937416135851e-22 1.807174249723382619e-22 1.723979566755321393e-22 1.633537266930225057e-22
4.060831457926072918e-03 4.381598096523358320e-03 4.711153395488736420e-03 5.047764468340414784e-03 5.389494716876478200e-03 5.734217340641780195e-03 6.079633223022487716e-03 6.423293102292002184e-03 6.762623821783042381e-03 7.094958337853021768e-03 7.417569051094773970e-03 7.727703919112239271e-03 8.022624711913355425e-03 8.299646687202432913e-03 8.556178895906848061e-03 8.789764281026140116e-03 8.998118707642808328e-03 9.179168060283323174e-03 9.331082566590143818e-03 9.452307553439105378e-03 9.541589912331151224e-03 9.597999643373501463e-03 9.620945958905599560e-03 9.610187555569851478e-03 9.565836803518568826e-03 9.488357749165904007e-03 9.378557978820844729e-03 9.237574539932076612e-03 9.066854259848709449e-03 8.868128934513906658e-03 8.643385977309899632e-03 8.394835217883846179e-03 8.124872619394738621e-03 7.836041738205280077e-03 7.530993781404897100e-03 7.212447124368043944e-03 6.883147133341866244e-03 6.545827098159732668e-03 6.203171019646218191e-03 5.857778917807143770e-03 5.512135233672194913e-03 5.168580793224050556e-03 4.829288689966523308e-03 4.496244327172926707e-03 4.171229745448354342e-03 3.855812249454478903e-03 3.551337242662588271e-03 3.258925083576034304e-03 2.979471693245658824e-03 2.713652573794485875e-03 2.461929842203241462e-03 2.224561843350394627e-03 2.001614881272339476e-03 1.792976597337493649e-03 1.598370527600070186e-03 1.417371387742547440e-03 1.249420661169150897e-03 1.093842102218048730e-03 9.498568102381241057e-04 8.165975795104792783e-04 6.931222827980237228e-04 5.784261008862507910e-04 4.714524651847805869e-04 3.711026338254270378e-04 2.762438724592985637e-04 1.857162580864373349e-04 9.833816693539146033e-05 1.291054505486786790e-05 -7.177990750310153396e-05 -1.569584814438915188e-04 -2.438609535646382069e-04 -3.337326389822546906e-04 -4.278277966766858660e-04 -5.274091800240670019e-04 -6.337475240904947866e-04 -7.481207660598540197e-04 -8.718128039327242319e-04 -1.006111611215538106e-03 -1.152306541389865741e-03 -1.311684675196782409e-03 -1.485526085893349108e-03 -1.675097922351395955e-03 -1.881647236893071312e-03 -2.106392513809953251e-03 -2.350513885295829088e-03 -2.615142053716891599e-03 -2.901345972392545443e-03 -3.210119370967759976e-03 -3.542366245577902115e-03 -3.898885467838695672e-03 -4.280354699685321070e-03 -4.687313832628997243e-03 -5.120148199448933644e-03 -5.579071833006720577e-03 -6.064111070054190381e-03 -6.575088816895382701e-03 -7.111609807863679238e-03 -7.673047196130932356e-03 -8.258530818779415833e-03 -8.866937473829565944e-03 -9.496883535622764258e-03 -1.014672021633710591e-02 -1.081453175534416097e-02 -1.149813678464245426e-02 -1.219509307795955434e-02 -1.290270584371614772e-02 -1.361803966850697045e-02 -1.433793415887896217e-02 -1.505902326596014924e-02 -1.577775821107189891e-02 -1.649043386213724927e-02 -1.719321834190165946e-02 -1.788218558121618118e-02 -1.855335046545170813e-02 -1.920270616108854869e-02 -1.982626315419170476e-02 -2.042008948430201407e-02 -2.098035161759132308e-02 -2.150335537312860965e-02 -2.198558629677399567e-02 -2.242374886931173053e-02 -2.281480393945303775e-02 -2.315600378850035668e-02 -2.344492426169206625e-02 -2.367949344116895838e-02 -2.385801638645101974e-02 -2.397919552933878290e-02 -2.404214638004460378e-02 -2.404640827867658009e-02 -2.399195000930022525e-02 -2.387917018090217683e-02 -2.370889236877632769e-02 -2.348235509919241112e-02 -2.320119684773387994e-02 -2.286743630549460324e-02 -2.248344824559664681e-02 -2.205193539356767318e-02 -2.157589676752718136e-02 -2.105859300663046399e-02 -2.050350924781876513e-02 -1.991431614091791064e-02 -1.929482961010036551e-02 -1.864896997556042199e-02 -1.798072104312944605e-02 -1.729408975193695228e-02 -1.659306694182954151e-02 -1.588158976405097678e-02 -1.516350621182612629e-02 -1.444254219330790533e-02 -1.372227150928773988e-02 -1.300608903367496579e-02 -1.229718732758437218e-02 -1.159853684950344979e-02 -1.091286985596075058e-02 -1.024266802081960810e-02 -9.590153738100591629e-03 -8.957285014264647349e-03 -8.345753802176910860e-03 -7.756987581344437777e-03 -7.192153948107789935e-03 -6.652167945702628683e-03 -6.137701837726113920e-03 -5.649197009591820293e-03 -5.186877670904938703e-03 -4.750766027042082132e-03 -4.340698590144450274e-03 -3.956343307671969685e-03 -3.597217199969162532e-03 -3.262704216237314464e-03 -2.952073040119995804e-03 -2.664494600997090092e-03 -2.399059074249077200e-03 -2.154792182422260449e-03 -1.930670638657826276e-03 -1.725636603255171521e-03 -1.538611053202453786e-03 -1.368505992376003967e-03 -1.214235456419596702e-03 -1.074725290682061003e-03 -9.489217017202351183e-04 -8.357986025510051944e-04 -7.343637889271878222e-04 -6.436639983585078911e-04 -5.627889154091578108e-04 -4.908741960448034141e-04 -4.271035905931541005e-04 -3.707102493829353158e-04 -3.209772975289650206e-04 -2.772377658521599578e-04 -2.388739637939245124e-04 -2.053163776436094828e-04 -1.760421736847963691e-04 -1.505733812151707415e-04 -1.284748250290288494e-04 -1.093518710796802197e-04 -9.284804285205944165e-05 -7.864255964457591761e-05 -6.644784163293436161e-05 -5.600702039485749568e-05 -4.709148761873096345e-05 -3.949850908550423483e-05 -3.304892576585306873e-05 -2.758495905920547748e-05 -2.296813284656001698e-05 -1.907732114892799440e-05 -1.580692677881720697e-05 -1.306519343369494910e-05 -1.077265118936127149e-05 -8.860693282243164222e-06 -7.270280392367922845e-06 -5.950767319239779341e-06 -4.858845945050463764e-06 -3.957597666797778642e-06 -3.215648014371297813e-06 -2.606415919981222853e-06 -2.107450031671624965e-06 -1.699844538534909992e-06 -1.367727168687422641e-06 -1.097812306937109457e-06 -8.790125341535259010e-07 -7.021022943334013568e-07 -5.594278307863367273e-07 -4.446579850079296666e-07 -3.525709084584873917e-07 -2.788721887548738082e-07 -2.200403299377565875e-07 -1.731959455877554708e-07 -1.359914193470638368e-07 -1.065181569653371636e-07 -8.322889561083190711e-08 -6.487284911771293246e-08 -5.044175210744339933e-08 -3.912512216899840606e-08 -3.027328861822935192e-08 -2.336694022874318711e-08 -1.799212441275372531e-08 -1.381978844767074896e-08 -1.058909137528005555e-08 -8.093835033926433871e-09 -6.171466169168691435e-09 -4.694190479596926848e-09 -3.561815467675560330e-09 -2.696003641020559597e-09 -2.035672382859450174e-09 -1.533322987844001831e-09 -1.152120118128410460e-09 -8.635753262923804632e-10 -6.457152480166574183e-10 -4.816374077087068546e-10 -3.583750198760492618e-10 -2.660073283739271539e-10 -1.969644394102185576e-10 -1.454857304264153898e-10 -1.071991458261029315e-10 -7.879535245555521503e-11 -5.777610118325713865e-11 -4.226045926216234979e-11 -3.083603604805474068e-11 -2.244508366294853143e-11 -1.629754781778227736e-11 -1.180488201670574412e-11 -8.529810627391829838e-12 -6.148306074733507123e-12 -4.420892157397506698e-12 -3.171047254942643601e-12 -2.268996669459840944e-12 -1.619583539894755399e-12 -1.153217440064332340e-12 -8.191386162791543505e-13 -5.804194401326692533e-13 -4.102653610652788822e-13 -2.892851247650356061e-13 -2.034818628286225623e-13 -1.427787769394302099e-13 -9.994014143715558320e-14 -6.978379940123026742e-14 -4.860798413173697301e-14 -3.377527986969077448e-14 -2.341146801635229666e-14 -1.618812985554560919e-14 -1.116613951884410630e-14 -7.683299329024916797e-15 -5.273886518427747391e-15 -3.611204823492907182e-15 -2.466674027507428280e-15 -1.680775371694236482e-15 -1.142472708050281077e-15 -7.746761596053983635e-16 -5.240016815493154500e-16 -3.535763514916220652e-16 -2.379970888988646137e-16 -1.598077334956677103e-16 -1.070437642445692179e-16 -7.152567823741881962e-17 -4.767591585163013709e-17 -3.170090838198640266e-17 -2.102706915255721199e-17 -1.391292240058866232e-17 -9.183071278658694858e-18 -6.046216618567208336e-18 -3.971001144045151756e-18 -2.601529015980298638e-18 -1.700034016039872742e-18 -1.108074645573618716e-18 -7.203384204804041100e-19 -4.670047612092607651e-19 -3.019015018348442407e-19 -1.945727905683541854e-19 -1.249805792677522952e-19 -7.997459863322175975e-20 -5.094671963623875307e-20 -3.227640294884769336e-20 -2.030313215270865049e-20 -1.264896301134021945e-20 -7.773063383919971659e-21 -4.679564314276755578e-21 -2.726458097237021225e-21 -1.500919612046106599e-21 -7.381754067367667097e-22 -2.688476030623319621e-22 1.513240041333594822e-23 1.825319360122113860e-22 2.769897529305490563e-22 3.261192338682726975e-22 3.473402880135805593e-22 3.516058134322905067e-22 3.457766602029048718e-22 3.341313284095780380e-22 3.193231535450362116e-22 3.029856109367238648e-22 2.861141028805013238e-22
4.044747161575449647e-03 4.374914450779031870e-03 4.715468874860660915e-03 5.064742050171138626e-03 5.420844025343732504e-03 5.781674294983438385e-03 6.144937417958912761e-03 6.508163224729728719e-03 6.868731481136488605e-03 7.223900755126873470e-03 7.570841111649140483e-03 7.906670143318214258e-03 8.228491734449486575e-03 8.533436857612293827e-03 8.818705618718907305e-03 9.081609702208332316e-03 9.319614324964912988e-03 9.530378788433666384e-03 9.711794724407335488e-03 9.862021161759215726e-03 9.979515598692244652e-03 1.006306034666259834e-02 1.011178351593187627e-02 1.012517413579801240e-02 1.010309104132020575e-02 1.004576530856516291e-02 9.953796177400527426e-03 9.828140559727071082e-03 9.670096386778450834e-03 9.481280196859264917e-03 9.263599500061640499e-03 9.019220575013966665e-03 8.750532451102382980e-03 8.460107905158064517e-03 8.150662352443943312e-03 7.825011536929105116e-03 7.486028925232413728e-03 7.136603683070799620e-03 6.779600064203815217e-03 6.417818972108128850e-03 6.053962366949102586e-03 5.690601088325543053e-03 5.330146551569239950e-03 4.974826656072227696e-03 4.626666122201703382e-03 4.287471352720245536e-03 3.958819798862890475e-03 3.642053703558538816e-03 3.338277997461642100e-03 3.048362039681987070e-03 2.772944825976489738e-03 2.512443233704354101e-03 2.267062835465525998e-03 2.036810791899796181e-03 1.821510327973359334e-03 1.620816305137783063e-03 1.434231422568857080e-03 1.261122612564322988e-03 1.100737236197441666e-03 9.522187334881701678e-04 8.146214356440679852e-04 6.869243033740779188e-04 5.680434130373050510e-04 4.568430697694308637e-04 3.521454822448019228e-04 2.527389861211547500e-04 1.573848514505585196e-04 6.482275263522196485e-05 -2.622498270280637514e-05 -1.170501976365075547e-04 -2.089566284254859888e-04 -3.032583315051634240e-04 -4.012786069383899841e-04 -5.043492020333187505e-04 -6.138095759735044503e-04 -7.310060085126311117e-04 -8.572903426928536134e-04 -9.940181627802007185e-04 -1.142546223804497647e-03 -1.304228967888123323e-03 -1.480413984605195637e-03 -1.672436297601715858e-03 -1.881611387306161148e-03 -2.109226889450256139e-03 -2.356532940971517009e-03 -2.624731178336376421e-03 -2.914962428028538503e-03 -3.228293164477322522e-03 -3.565700846594740264e-03 -3.928058279835761231e-03 -4.316117185729749679e-03 -4.730491194534196774e-03 -5.171638508372270598e-03 -5.639844511230755406e-03 -6.135204627787706373e-03 -6.657607754473882089e-03 -7.206720602721737763e-03 -7.781973305326641763e-03 -8.382546641597441242e-03 -9.007361234948734266e-03 -9.655069067330138491e-03 -1.032404763807229058e-02 -1.101239707017907105e-02 -1.171794043480271080e-02 -1.243822752478234220e-02 -1.317054226107706658e-02 -1.391191386225678825e-02 -1.465913184770032546e-02 -1.540876488075440878e-02 -1.615718338997787842e-02 -1.690058583603388370e-02 -1.763502842024044018e-02 -1.835645795978645134e-02 -1.906074758577162853e-02 -1.974373485516787291e-02 -2.040126180813868831e-02 -2.102921644944179269e-02 -2.162357508832295563e-02 -2.218044493667268788e-02 -2.269610634136413896e-02 -2.316705401448476351e-02 -2.359003662522876632e-02 -2.396209412985296494e-02 -2.428059224133964980e-02 -2.454325347797203100e-02 -2.474818427931229844e-02 -2.489389773819232834e-02 -2.497933156710489128e-02 -2.500386099540004639e-02 -2.496730637830284552e-02 -2.486993538816219956e-02 -2.471245975057317912e-02 -2.449602658106792355e-02 -2.422220446990540343e-02 -2.389296455109840220e-02 -2.351065687527840661e-02 -2.307798248253039447e-02 -2.259796163933061250e-02 -2.207389876181508129e-02 -2.150934459467792464e-02 -2.090805625021142922e-02 -2.027395573482490901e-02 -1.961108760059005612e-02 -1.892357635704728855e-02 -1.821558426405017056e-02 -1.749127010049332867e-02 -1.675474946728059550e-02 -1.601005713698833849e-02 -1.526111190869356912e-02 -1.451168436583589148e-02 -1.376536786934203990e-02 -1.302555304918233056e-02 -1.229540598668705208e-02 -1.157785020892802136e-02 -1.087555254678978719e-02 -1.019091284143653145e-02 -9.526057420995459948e-03 -8.882836211535927520e-03 -8.262823294747093789e-03 -7.667320679827374121e-03 -7.097365019516384613e-03 -6.553736970233907215e-03 -6.036972874054108429e-03 -5.547378425659245209e-03 -5.085043980232794268e-03 -4.649861158063179657e-03 -4.241540407895511879e-03 -3.859629203143899977e-03 -3.503530562230745826e-03 -3.172521605762455149e-03 -2.865771888164865902e-03 -2.582361268954842803e-03 -2.321297118201978964e-03 -2.081530681152830159e-03 -1.861972457714944655e-03 -1.661506482860699869e-03 -1.479003423414875862e-03 -1.313332434622599366e-03 -1.163371745929250725e-03 -1.028017969203050275e-03 -9.061941439448479348e-04 -7.968565526921968884e-04 -6.990003557500873432e-04 -6.116641075554789990e-04 -5.339332274573446247e-04 -4.649425055758394211e-04 -4.038777298458480600e-04 -3.499765235419339247e-04 -3.025284837411846292e-04 -2.608747105436152883e-04 -2.244068146836257830e-04 -1.925654876796990703e-04 -1.648387141289469184e-04 -1.407597003946308139e-04 -1.199045879806965844e-04 -1.018900135425857288e-04 -8.637057093271370512e-05 -7.303622408474888148e-05 -6.160971304325882261e-05 -5.184398916143192018e-05 -4.351970951426668984e-05 -3.644281498122287587e-05 -3.044221129440367662e-05 -2.536756766134670363e-05 -2.108724337470963011e-05 -1.748634911983476512e-05 -1.446494647869436672e-05 -1.193638638862853480e-05 -9.825785022347326809e-06 -8.068633681790596645e-06 -6.609537808358297398e-06 -5.401079068881030026e-06 -4.402793642392139014e-06 -3.580259269057761507e-06 -2.904283292156440038e-06 -2.350183790990282129e-06 -1.897155933456378963e-06 -1.527715840702285891e-06 -1.227214524680305353e-06 -9.834148073612375389e-07 -7.861245357666768778e-07 -6.268798507215951475e-07 -4.986727330845279247e-07 -3.957175256497583594e-07 -3.132516009026203940e-07 -2.473658055732940278e-07 -1.948607557239413765e-07 -1.531254759357574438e-07 -1.200352695788553535e-07 -9.386607198501672636e-08 -7.322287351047862903e-08 -5.698010475668632009e-08 -4.423215208763165051e-08 -3.425241905197341140e-08 -2.645956978925329120e-08 -2.038978564879452779e-08 -1.567403792799774343e-08 -1.201952978600068622e-08 -9.194590976313751916e-09 -7.016422008416973293e-09 -5.341181567060878515e-09 -4.055994267391645137e-09 -3.072526767109402689e-09 -2.321840429407497941e-09 -1.750279534794574839e-09 -1.316196743817321294e-09 -9.873532518367571449e-10 -7.388608602113186684e-10 -5.515579047722716767e-10 -4.107314105535294776e-10 -3.051146577579601100e-10 -2.261031320418771284e-10 -1.671430937609477949e-10 -1.232561636844312474e-10 -9.067074990193095489e-11 -6.653713863179949145e-11 -4.870789766734839956e-11 -3.556911019616017893e-11 -2.591104738061167289e-11 -1.882934823817047525e-11 -1.364972677237293334e-11 -9.870768813950546503e-12 -7.120596130462320654e-12 -5.124129288889770351e-12 -3.678427118113878582e-12 -2.634162626193337338e-12 -1.881747566157701328e-12 -1.340968245089222462e-12 -9.532657191650770389e-13 -6.760017314004599701e-13 -4.782114737359327007e-13 -3.374663903385850389e-13 -2.375633334108431508e-13 -1.668271169454891963e-13 -1.168670892396424615e-13 -8.166879694098661836e-14 -5.693226145084577725e-14 -3.959123565643128791e-14 -2.746489981815936533e-14 -1.900620106656843306e-14 -1.312051708680989402e-14 -9.035348464868021068e-15 -6.206934668929549685e-15 -4.253512740725629233e-15 -2.907746723102115209e-15 -1.982912966034554759e-15 -1.348928481233565353e-15 -9.154029851452264327e-16 -6.196889577562850403e-16 -4.184784401859096001e-16 -2.819097663600830960e-16 -1.894456237141242586e-16 -1.269977571619678288e-16 -8.492664343304517368e-17 -5.665359306464290859e-17 -3.770034498695433679e-17 -2.502625001976690410e-17 -1.657205003063972537e-17 -1.094669259731165825e-17 -7.212906916591865268e-18 -4.740786325409578593e-18 -3.108073238176670245e-18 -2.032429567500975214e-18 -1.325554231225344160e-18 -8.621827113830978624e-19 -5.591968748028115078e-19 -3.615848451602431828e-19 -2.330295710792387628e-19 -1.496167031229418929e-19 -9.563896881465168909e-20 -6.080584531664419455e-20 -3.839269877747949277e-20 -2.401629950918494258e-20 -1.482685203237185544e-20 -8.976254102821832063e-21 -5.269061598169441140e-21 -2.933979606986893047e-21 -1.474650646707887235e-21 -5.724762157960964262e-22 -2.349133488976097616e-23 3.025339876851130577e-22 4.885237345516456840e-22 5.871301377672356054e-22 6.316842564767239201e-22 6.432173556500166947e-22 6.349512523647511528e-22 6.151625570424117832e-22 5.890049386046211542e-22 5.596654631809116911e-22 5.290964547425811773e-22 4.984774911462733900e-22
4.020231666748886983e-03 4.359030199873481330e-03 4.709836240013132863e-03 5.071061383950341110e-03 5.440878895426624028e-03 5.817231969468411763e-03 6.197846783116090115e-03 6.580250397584977255e-03 6.961793458774840140e-03 7.339677518313366365e-03 7.710986669567741064e-03 8.072723066230831981e-03 8.421845769338123441e-03 8.755312256106671798e-03 9.070121824916026546e-03 9.363360048907103453e-03 9.632243369456616744e-03 9.874162883004470453e-03 1.008672636245858990e-02 1.026779756893330363e-02 1.041553195124442915e-02 1.052840789878816026e-02 1.060525280661670997e-02 1.064526332723192935e-02 1.064801931854200343e-02 1.061349114754454176e-02 1.054204017000992359e-02 1.043441237273878310e-02 1.029172533163151548e-02 1.011544880060868783e-02 9.907379398301628670e-03 9.669609996727262374e-03 9.404494534745733159e-03 9.114609075563502583e-03 8.802709999285635717e-03 8.471690266863082450e-03 8.124534709970163485e-03 7.764275292612200265e-03 7.393947255724658135e-03 7.016546997669303315e-03 6.634992464073910523e-03 6.252086723235211752e-03 5.870485292097897025e-03 5.492667656730332998e-03 5.120913304458143099e-03 4.757282456585065593e-03 4.403601564928771341e-03 4.061453515915600630e-03 3.732172375956521303e-03 3.416842413989115354e-03 3.116301053543833136e-03 2.831145338981984165e-03 2.561741449526776671e-03 2.308236760624528174e-03 2.070573934712070362e-03 1.848506521801396990e-03 1.641615563155629032e-03 1.449326717105493606e-03 1.270927462864932835e-03 1.105583984004175711e-03 9.523573859039461981e-04 8.102189589269205355e-04 6.780642591573657384e-04 5.547258394718631701e-04 4.389845236921608275e-04 3.295791741349718873e-04 2.252149567532855674e-04 1.245701572492473232e-04 2.630164526601678435e-05 -7.095087849422909319e-05 -1.685616859430656006e-04 -2.679166847817134175e-04 -3.704117312883381682e-04 -4.774513704620194526e-04 -5.904477748894440808e-04 -7.108196529780559702e-04 -8.399909017624905116e-04 -9.793887889447963017e-04 -1.130441462771028787e-03 -1.294574606379027010e-03 -1.473207074987141312e-03 -1.667745379355473458e-03 -1.879576906974037964e-03 -2.110061803054512960e-03 -2.360523466258019828e-03 -2.632237648801202812e-03 -2.926420186743394509e-03 -3.244213423432076426e-03 -3.586671426792974269e-03 -3.954744138867777141e-03 -4.349260633147694621e-03 -4.770911691193660542e-03 -5.220231944095186233e-03 -5.697581855779724168e-03 -6.203129853293825290e-03 -6.736834933174178260e-03 -7.298430092151930899e-03 -7.887406943956242616e-03 -8.503001891220499792e-03 -9.144184221839839546e-03 -9.809646492074964100e-03 -1.049779754386264558e-02 -1.120675848094570930e-02 -1.193436189750956243e-02 -1.267815461413361947e-02 -1.343540412935454766e-02 -1.420310894152423259e-02 -1.497801283566666322e-02 -1.575662316463190618e-02 -1.653523308414955179e-02 -1.730994762869622963e-02 -1.807671344087286719e-02 -1.883135189280281049e-02 -1.956959526556533921e-02 -2.028712558356343329e-02 -2.097961563667537915e-02 -2.164277166569677016e-02 -2.227237713748212930e-02 -2.286433699674143491e-02 -2.341472175284860235e-02 -2.391981074325789242e-02 -2.437613391093099158e-02 -2.478051144198014505e-02 -2.513009063166633805e-02 -2.542237938176192258e-02 -2.565527577957936456e-02 -2.582709326785915388e-02 -2.593658098406980902e-02 -2.598293892610870764e-02 -2.596582768726567181e-02 -2.588537259479107774e-02 -2.574216218151702956e-02 -2.553724101663430029e-02 -2.527209701781299445e-02 -2.494864346026584231e-02 -2.456919598706017865e-02 -2.413644500708001309e-02 -2.365342394079312724e-02 -2.312347383788047536e-02 -2.255020494358057209e-02 -2.193745583132691163e-02 -2.128925074725297392e-02 -2.060975582706880277e-02 -1.990323484766244599e-02 -1.917400516484398659e-02 -1.842639446553214627e-02 -1.766469892825190541e-02 -1.689314334118520097e-02 -1.611584367351546337e-02 -1.533677253491569706e-02 -1.455972789135401985e-02 -1.378830533460428595e-02 -1.302587412965319248e-02 -1.227555719027019140e-02 -1.154021505996535510e-02 -1.082243390491994563e-02 -1.012451745860805039e-02 -9.448482795947593660e-03 -8.796059758949823296e-03 -8.168693806795575968e-03 -7.567552021666566070e-03 -6.993531967891464772e-03 -6.447273076215028972e-03 -5.929170207246970553e-03 -5.439389038190014722e-03 -4.977882914414614654e-03 -4.544410811821704074e-03 -4.138556066577663353e-03 -3.759745544983823795e-03 -3.407268947152927892e-03 -3.080297962964669446e-03 -2.777905026597929372e-03 -2.499081445935241209e-03 -2.242754714477297653e-03 -2.007804845310376136e-03 -1.793079598419281950e-03 -1.597408503586011030e-03 -1.419615610698914121e-03 -1.258530927045102034e-03 -1.113000526688543530e-03 -9.818953400590026484e-04 -8.641186521913991761e-04 -7.586123555459800072e-04 -6.643620179687566296e-04 -5.804008381504614832e-04 -5.058125700043899489e-04 -4.397335038526465484e-04 -3.813535963727505192e-04 -3.299168431300296368e-04 -2.847209874455955848e-04 -2.451166575789747544e-04 -2.105060209974090322e-04 -1.803410401180101374e-04 -1.541214085936811438e-04 -1.313922412053348718e-04 -1.117415839407098185e-04 -9.479780408299187471e-05 -8.022691327722248408e-05 -6.772986974248098582e-05 -5.703989918250291119e-05 -4.791986762280949386e-05 -4.015973345199964174e-05 -3.357410043083839681e-05 -2.799988839800011419e-05 -2.329413387108839978e-05 -1.933192872591749873e-05 -1.600450163288504252e-05 -1.321744392265269876e-05 -1.088907902150109589e-05 -8.948972510189538671e-06 -7.336578184544643712e-06 -6.000014193749078955e-06 -4.894962364089056189e-06 -3.983683141936002972e-06 -3.234138170770547837e-06 -2.619212315295616344e-06 -2.116026925414741946e-06 -1.705336260923666594e-06 -1.370999243920402718e-06 -1.099519043018925850e-06 -8.796433974452051707e-07 -7.020190391319176957e-07 -5.588940491761459748e-07 -4.438624765184454551e-07 -3.516460391500646783e-07 -2.779082116956903947e-07 -2.190964701732505072e-07 -1.723089093449374641e-07 -1.351818662572708418e-07 -1.057955726577727913e-07 -8.259521749503648051e-08 -6.432512815563976599e-08 -4.997407574311724669e-08 -3.872997644436508684e-08 -2.994249919528831771e-08 -2.309230111123206148e-08 -1.776579836287645869e-08 -1.363454335037046626e-08 -1.043842119999715201e-08 -7.972001809445668814e-09 -6.073489873494832632e-09 -4.615806414899944090e-09 -3.499413094934292339e-09 -2.646556624837491030e-09 -1.996666446693761158e-09 -1.502685863359986216e-09 -1.128156196853761039e-09 -8.449064341138725036e-10 -6.312281423533806319e-10 -4.704380490049225884e-10 -3.497493201510805863e-10 -2.593878738289365898e-10 -1.919025789566629222e-10 -1.416283855814040024e-10 -1.042697061638946493e-10 -7.657805759492405663e-11 -5.610336293042911012e-11 -4.100263753648987843e-11 -2.989324387937568747e-11 -2.174065618570424602e-11 -1.577286558334807304e-11 -1.141528892281928827e-11 -8.241410853443364477e-12 -5.935462615801374890e-12 -4.264282165562781335e-12 -3.056156891147217839e-12 -2.184961093635467026e-12 -1.558296595954021517e-12 -1.108651086075315638e-12 -7.868247317869406652e-13 -5.570567851374363751e-13 -3.934225822642804756e-13 -2.771771661426366076e-13 -1.948022481300097673e-13 -1.365742507176057097e-13 -9.551729931259218585e-14 -6.663978489369588259e-14 -4.637922416433120091e-14 -3.219969137161110144e-14 -2.230068840197867080e-14 -1.540717986100178753e-14 -1.061857762457821294e-14 -7.300419796640308898e-15 -5.006884726269798394e-15 -3.425512753495640892e-15 -2.337877627277243105e-15 -1.591681189450324920e-15 -1.081006783639471885e-15 -7.323836561168499557e-16 -4.949787576045846501e-16 -3.337120498920258260e-16 -2.244368789301084072e-16 -1.505750349610530052e-16 -1.007737225053989925e-16 -6.727845154609998944e-17 -4.480611241391910823e-17 -2.976655449815142296e-17 -1.972632429933027546e-17 -1.304021141497557855e-17 -8.598763869270996815e-18 -5.655730751209040932e-18 -3.710442522323558725e-18 -2.427850436114066749e-18 -1.584311165210656686e-18 -1.030924409293002935e-18 -6.688058518804275101e-19 -4.324538842629842399e-19 -2.785902587364224298e-19 -1.786929150218633776e-19 -1.140125163130743528e-19 -7.225529953582515428e-20 -4.538086615167922478e-20 -2.814399642721627938e-20 -1.713164361950622097e-20 -1.012861491333785321e-20 -5.700845629141631024e-21 -2.922339454916286108e-21 -1.196712630361175745e-21 -1.408696970856825347e-22 4.906235699892594591e-22 8.545804022768139017e-22 1.050910397441662744e-21 1.143079789988121473e-21 1.171275706631447644e-21 1.160854136478247031e-21 1.127747224807789880e-21 1.081915339451422874e-21 1.029545180883691925e-21 9.744457956313066727e-22 9.189328708085069737e-22 8.643874186010644433e-22
3.987439148165231560e-03 4.334045613929059411e-03 4.694291113604964587e-03 5.066682505023324679e-03 5.449472863720862537e-03 5.840666769123966338e-03 6.238030508042414005e-03 6.639107344458145162e-03 7.041237887230819732e-03 7.441585460659155479e-03 7.837166250295844391e-03 8.224883861925007603e-03 8.601567799402505196e-03 8.964015241533210623e-03 9.309035383728226504e-03 9.633495511100247793e-03 9.934367889822656034e-03 1.020877650640691567e-02 1.045404265277757698e-02 1.066772835058937829e-02 1.084767663217695716e-02 1.099204774792070412e-02 1.109935044971739788e-02 1.116846760573290097e-02 1.119867552981574851e-02 1.118965655614793074e-02 1.114150455147170683e-02 1.105472322856919376e-02 1.093021730023235362e-02 1.076927668723047168e-02 1.057355416128895678e-02 1.034503695963304853e-02 1.008601304646163967e-02 9.799032814686810255e-03 9.486867115050989091e-03 9.152462566884319098e-03 8.798895143800306018e-03 8.429323038090024908e-03 8.046939789978649685e-03 7.654928623730387731e-03 7.256418864156063270e-03 6.854445217462805384e-03 6.451910593258002556e-03 6.051553023977988312e-03 5.655917108421777521e-03 5.267330271878195927e-03 4.887884000905890272e-03 4.519420080287302535e-03 4.163521736773762548e-03 3.821509482227034189e-03 3.494441350320618041e-03 3.183117138131195782e-03 2.888086198108542803e-03 2.609658277773466064e-03 2.347916874140269089e-03 2.102734556786208051e-03 1.873789716674338418e-03 1.660584215822605335e-03 1.462461443904386092e-03 1.278624329823676306e-03 1.108152907042630076e-03 9.500210887049674200e-04 8.031123701784001175e-04 6.662342404156714522e-04 5.381311475504465397e-04 4.174959266522915071e-04 3.029796570539641212e-04 1.931999718814178101e-04 8.674789237201338890e-05 -1.780669647414532273e-05 -1.219107748941764707e-04 -2.270249372906205923e-04 -3.346209525055302242e-04 -4.461799097725736266e-04 -5.631907141664552283e-04 -6.871486911315680471e-04 -8.195540613452446466e-04 -9.619100543482454789e-04 -1.115720441627156018e-03 -1.282486286724116454e-03 -1.463701731046801848e-03 -1.660848658931965123e-03 -1.875390113764925214e-03 -2.108762368166882534e-03 -2.362365585023222525e-03 -2.637553042021055418e-03 -2.935618929956989101e-03 -3.257784773901280847e-03 -3.605184565859757915e-03 -3.978848737312494152e-03 -4.379687139331960195e-03 -4.808471236244909845e-03 -5.265815755305693936e-03 -5.752160068854960014e-03 -6.267749616175060171e-03 -6.812617698933361686e-03 -7.386568005936454927e-03 -7.989158239133566791e-03 -8.619685222681137612e-03 -9.277171879758029302e-03 -9.960356457142126307e-03 -1.066768436488716061e-02 -1.139730297748234832e-02 -1.214705971351398919e-02 -1.291450367314513938e-02 -1.369689106695371091e-02 -1.449119461630355571e-02 -1.529411704516468046e-02 -1.610210871705609545e-02 -1.691138939967565605e-02 -1.771797406510110945e-02 -1.851770255666339293e-02 -1.930627287630046207e-02 -2.007927777009109113e-02 -2.083224421649360752e-02 -2.156067535333289556e-02 -2.226009431751406822e-02 -2.292608941743470505e-02 -2.355436001361939022e-02 -2.414076244954480727e-02 -2.468135535305667969e-02 -2.517244362005460062e-02 -2.561062039678441496e-02 -2.599280639537428911e-02 -2.631628590909109236e-02 -2.657873893875050894e-02 -2.677826889903955898e-02 -2.691342544212903601e-02 -2.698322201450665050e-02 -2.698714784982637546e-02 -2.692517419390420830e-02 -2.679775465578379187e-02 -2.660581967891461480e-02 -2.635076522673832772e-02 -2.603443587516804728e-02 -2.565910259842994062e-02 -2.522743562248729726e-02 -2.474247279992052712e-02 -2.420758403004403397e-02 -2.362643230680846335e-02 -2.300293202355955038e-02 -2.234120519721386616e-02 -2.164553629440525359e-02 -2.092032634852824743e-02 -2.017004704956043212e-02 -1.939919546860730676e-02 -1.861225004709519265e-02 -1.781362843752060804e-02 -1.700764772995703306e-02 -1.619848753761029755e-02 -1.539015634723802858e-02 -1.458646146792289162e-02 -1.379098283628083475e-02 -1.300705085944966165e-02 -1.223772840084437312e-02 -1.148579693929670589e-02 -1.075374686129590765e-02 -1.004377177993349447e-02 -9.357766713957544127e-03 -8.697329906982268974e-03 -8.063768021084645118e-03 -7.458104401231627038e-03 -6.881090077482282172e-03 -6.333217150748580646e-03 -5.814734194924961810e-03 -5.325663303081530804e-03 -4.865818407666518651e-03 -4.434824513657020968e-03 -4.032137498600685786e-03 -3.657064153690711434e-03 -3.308782164548471332e-03 -2.986359758358493686e-03 -2.688774774517445516e-03 -2.414932948150950824e-03 -2.163685228889247660e-03 -1.933843990406546682e-03 -1.724198018720863972e-03 -1.533526198509335171e-03 -1.360609846195343650e-03 -1.204243665880783045e-03 -1.063245328997660917e-03 -9.364637005995243672e-04 -8.227857543562949088e-04 -7.211422344910507374e-04 -6.305121361136449424e-04 -5.499260857413574340e-04 -4.784687113837903763e-04 -4.152800965884444044e-04 -3.595564155111768685e-04 -3.105498466347116895e-04 -2.675678614686941991e-04 -2.299719816943219272e-04 -1.971760940342454213e-04 -1.686444068965696269e-04 -1.438891268109214819e-04 -1.224679260786757859e-04 -1.039812661124974276e-04 -8.806963383369974556e-05 -7.441074139697434497e-05 -6.271673256340421182e-05 -5.273143236246434680e-05 -4.422767036618979335e-05 -3.700470201555992113e-05 -3.088574704135528250e-05 -2.571565914127553053e-05 -2.135873672741927886e-05 -1.769668074429069148e-05 -1.462670226630922254e-05 -1.205977979445372792e-05 -9.919063855657352091e-06 -8.138424631636111543e-06 -6.661136867861977639e-06 -5.438695197984566915e-06 -4.429752222837373421e-06 -3.599171165195729090e-06 -2.917184641835273881e-06 -2.358651015293341741e-06 -1.902399873701688080e-06 -1.530658405689693196e-06 -1.228550759363618300e-06 -9.836628737287622672e-07 -7.856657248921880821e-07 -6.259904184172575255e-07 -4.975490667917516647e-07 -3.944959034635439219e-07 -3.120235912433705791e-07 -2.461901743801632152e-07 -1.937725936741946601e-07 -1.521431278194542414e-07 -1.191655385325075263e-07 -9.310808001567204317e-08 -7.257088408675619609e-08 -5.642555092864854944e-08 -4.376506259884876832e-08 -3.386239344214045698e-08 -2.613641999773626288e-08 -2.012393477084266208e-08 -1.545674538862830370e-08 -1.184299529521406936e-08 -9.051976379090938440e-09 -6.901819843521670345e-09 -5.249551216494646367e-09 -3.983080530828994149e-09 -3.014771136569329656e-09 -2.276291946005425300e-09 -1.714509620654088799e-09 -1.288220608717917357e-09 -9.655592093206166275e-10 -7.219480202058046493e-10 -5.384821365125821412e-10 -4.006591110929904035e-10 -2.973836566022040316e-10 -2.201899651865310540e-10 -1.626358560392772292e-10 -1.198321713190663946e-10 -8.807829699785916642e-11 -6.458069890481679977e-11 -4.723619687974083626e-11 -3.446556949046690161e-11 -2.508616909410341010e-11 -1.821468156622981735e-11 -1.319310966818869548e-11 -9.532594369131362750e-12 -6.870896482709829109e-12 -4.940308266476577279e-12 -3.543504949376807889e-12 -2.535422788869553518e-12 -1.809697916185289214e-12 -1.288546613300439274e-12 -9.152348142629128075e-13 -6.484899942350484248e-13 -4.583659801063931139e-13 -3.231914199343483257e-13 -2.273241709029648048e-13 -1.595033301336339417e-13 -1.116431900192946775e-13 -7.795304067194326905e-14 -5.429654795947176876e-14 -3.772677725850275794e-14 -2.614962818732228739e-14 -1.808088306952494866e-14 -1.247130926869627526e-14 -8.581095372619500783e-15 -5.889950468285893707e-15 -4.032911967115952073e-15 -2.754634349511870977e-15 -1.876926192631568003e-15 -1.275758033302731255e-15 -8.650219149927330655e-16 -5.850908499162582264e-16 -3.947812267326870803e-16 -2.657211248801813975e-16 -1.784149462960165698e-16 -1.195007773872741208e-16 -7.984409756144009489e-17 -5.321633348595458495e-17 -3.538127174791082300e-17 -2.346512787247109616e-17 -1.552335530737850287e-17 -1.024353979761566088e-17 -6.742169007348892558e-18 -4.425984390287865406e-18 -2.897642825838934835e-18 -1.891697032689825486e-18 -1.231265555118152523e-18 -7.987833309650888812e-19 -5.163092357095171032e-19 -3.323028595084383270e-19 -2.127686442178996703e-19 -1.353405163599867940e-19 -8.534102868918675759e-20 -5.316281926040350310e-20 -3.253325639546085144e-20 -1.936739812088832947e-20 -1.101180086569358683e-20 -5.747300104625773340e-21 -2.462926886636130917e-21 -4.426156745833516179e-22 7.739469536121421753e-22 1.481867787784786839e-21 1.869811387432278586e-21 2.058039219654476093e-21 2.122968992037364095e-21 2.112989778586229132e-21 2.058619813798658470e-21 1.979013735631120007e-21 1.886120401704285245e-21 1.787332629369751386e-21 1.687171454784464831e-21 1.588353904045422478e-21 1.492468149006871323e-21
3.946574847979120518e-03 4.300117915432049610e-03 4.668931660717233825e-03 5.051633109884427764e-03 5.446571588377419580e-03 5.851830829375019756e-03 6.265236075420013533e-03 6.684366408403133973e-03 7.106572428282211147e-03 7.528999274232564369e-03 7.948614846491591779e-03 8.362242946775070435e-03 8.766600914028468625e-03 9.158341194952885830e-03 9.534096159859121317e-03 9.890525358563193731e-03 1.022436431261707426e-02 1.053247386313779094e-02 1.081188904123857493e-02 1.105986640321413896e-02 1.127392877695300097e-02 1.145190640033351935e-02 1.159197349635568419e-02 1.169267942216851465e-02 1.175297364763368095e-02 1.177222396032320123e-02 1.175022745373013357e-02 1.168721402912283741e-02 1.158384232350954945e-02 1.144118816090795680e-02 1.126072580571734448e-02 1.104430246979169750e-02 1.079410668345092555e-02 1.051263128033857325e-02 1.020263186262929979e-02 9.867081703384666252e-03 9.509124104570285466e-03 9.132023261162374242e-03 8.739114683702971925e-03 8.333756204480112853e-03 7.919280538038041967e-03 7.498950287666701110e-03 7.075916189316787744e-03 6.653179267046421819e-03 6.233557444046373269e-03 5.819657015143962255e-03 5.413849245119331174e-03 5.018252216713609687e-03 4.634717917092869531e-03 4.264824425552283908e-03 3.909872951645740509e-03 3.570889374325095060e-03 3.248629851006277439e-03 2.943590001982849050e-03 2.656017130825446930e-03 2.385924915229061145e-03 2.133109994492425263e-03 1.897169888212212746e-03 1.677521704196287180e-03 1.473421130066613878e-03 1.283981250325568228e-03 1.108190786466600611e-03 9.449314196566608584e-04 7.929939212904834386e-04 6.510928841296133047e-04 5.178799137899308281e-04 3.919552052578203268e-04 2.718774903824125325e-04 1.561723986688845749e-04 4.333932422013547997e-05 -6.814306435813384088e-05 -1.798124973124184110e-04 -2.932197568547562213e-04 -4.099260840820839790e-04 -5.315010984527283704e-04 -6.595209801827136686e-04 -7.955666641040111961e-04 -9.412217978687248713e-04 -1.098070227441471074e-03 -1.267692788129315016e-03 -1.451663199481043618e-03 -1.651542886773788282e-03 -1.868874580029917078e-03 -2.105174573112566106e-03 -2.361923559976848025e-03 -2.640556002143890600e-03 -2.942448020440925713e-03 -3.268903844513020799e-03 -3.621140895029174595e-03 -4.000273615304588033e-03 -4.407296210623626830e-03 -4.843064494205425070e-03 -5.308277077791086207e-03 -5.803456181487165813e-03 -6.328928370979826010e-03 -6.884805559722076765e-03 -7.470966638369847326e-03 -8.087040112796843247e-03 -8.732388144684494202e-03 -9.406092394260106779e-03 -1.010694206263065657e-02 -1.083342452083733629e-02 -1.158371889388741180e-02 -1.235569294042068375e-02 -1.314690353234746444e-02 -1.395460099396229545e-02 -1.477573750712445413e-02 -1.560697972875632437e-02 -1.644472570001646525e-02 -1.728512605415153530e-02 -1.812410945350519456e-02 -1.895741210693512382e-02 -1.978061113857716019e-02 -2.058916149922644656e-02 -2.137843603438589063e-02 -2.214376825008788907e-02 -2.288049725073626472e-02 -2.358401426417898808e-02 -2.424981011961920008e-02 -2.487352300525209892e-02 -2.545098580589811796e-02 -2.597827230736583434e-02 -2.645174155449257422e-02 -2.686807966413857704e-02 -2.722433842287306366e-02 -2.751797004135821470e-02 -2.774685749284390088e-02 -2.790933993072173755e-02 -2.800423275843760482e-02 -2.803084201262391259e-02 -2.798897281524724903e-02 -2.787893175083376238e-02 -2.770152312825717097e-02 -2.745803919088699030e-02 -2.715024444181262167e-02 -2.678035435013199211e-02 -2.635100879777004315e-02 -2.586524071197466440e-02 -2.532644040473613911e-02 -2.473831620534972311e-02 -2.410485202494307144e-02 -2.343026253108936030e-02 -2.271894663603047163e-02 -2.197544001329964844e-02 -2.120436735475697901e-02 -2.041039506367255466e-02 -1.959818505025890875e-02 -1.877235025500229720e-02 -1.793741247355686366e-02 -1.709776299633537430e-02 -1.625762650791076278e-02 -1.542102861769168928e-02 -1.459176731587878001e-02 -1.377338856927722878e-02 -1.296916619192688656e-02 -1.218208604742741612e-02 -1.141483456486414028e-02 -1.066979147980996571e-02 -9.949026647229580397e-03 -9.254300715272192196e-03 -8.587069398719915717e-03 -7.948491048834511324e-03 -7.339437182863643369e-03 -6.760505611652879374e-03 -6.212035787568500299e-03 -5.694125986989027367e-03 -5.206651941508605094e-03 -4.749286539110451726e-03 -4.321520230185130207e-03 -3.922681792566453350e-03 -3.551959133854431377e-03 -3.208419837268232291e-03 -2.891031188193679460e-03 -2.598679451544967656e-03 -2.330188204170057561e-03 -2.084335560974090625e-03 -1.859870167463147745e-03 -1.655525864356664940e-03 -1.470034961206583782e-03 -1.302140085117348091e-03 -1.150604597307080049e-03 -1.014221594106405611e-03 -8.918215298740222617e-04 -7.822785171213806222e-04 -6.845153738683923145e-04 -5.975074999565052830e-04 -5.202856728445195717e-04 -4.519378594788627749e-04 -3.916101443770516276e-04 -3.385068753348186542e-04 -2.918901274292987741e-04 -2.510785835189509427e-04 -2.154459255154607465e-04 -1.844188255990307046e-04 -1.574746205309638563e-04 -1.341387455354481372e-04 -1.139819971052819051e-04 -9.661768674053569466e-05 -8.169874023707946722e-05 -6.891478985998408390e-05 -5.798929969610062192e-05 -4.867675778648635144e-05 -4.075996237477771549e-05 -3.404742383191995323e-05 -2.837089857025857991e-05 -2.358306656235655940e-05 -1.955535993768482258e-05 -1.617594653597201131e-05 -1.334786923088670555e-05 -1.098733927464368298e-05 -9.022179819230561891e-06 -7.390414104795926287e-06 -6.038991528986135964e-06 -4.922643879911839149e-06 -4.002863387146665127e-06 -3.246993877814606959e-06 -2.627426178333020660e-06 -2.120888939113263231e-06 -1.707826244751786734e-06 -1.371853674462173395e-06 -1.099284868556445759e-06 -8.787211119501042340e-07 -7.006969435624517370e-07 -5.573753229526866522e-07 -4.422864174454006795e-07 -3.501046020205107005e-07 -2.764587805711110086e-07 -2.177716332257517686e-07 -1.711238647262497289e-07 -1.341399694937582711e-07 -1.048924375947154981e-07 -8.182170112645592141e-08 -6.366946234830383328e-08 -4.942335373047684151e-08 -3.827115711826295132e-08 -2.956305598969330582e-08 -2.278061320420230226e-08 -1.751135877426174485e-08 -1.342804021975514341e-08 -1.027173419146726528e-08 -7.838144449910680372e-09 -5.966520058135402186e-09 -4.530720784117629821e-09 -3.432036072435866721e-09 -2.593431255984517514e-09 -1.954951506610482747e-09 -1.470061788069057185e-09 -1.102741046834957977e-09 -8.251821852524230062e-10 -6.159770025131181670e-10 -4.586881328833909754e-10 -3.407288143382392411e-10 -2.524867378801169104e-10 -1.866408192684566621e-10 -1.376299792948048065e-10 -1.012413222276089736e-10 -7.429180736348704494e-11 -5.438290351452783413e-11 -3.971204111399460664e-11 -2.892813126297527077e-11 -2.102117079767117582e-11 -1.523813348892507812e-11 -1.101907142123469873e-11 -7.948708554639539668e-12 -5.719874503559492385e-12 -4.105960604499844305e-12 -2.940230692953364566e-12 -2.100324441283100250e-12 -1.496682621555059463e-12 -1.063925934647417947e-12 -7.544516702665261318e-13 -5.336909047153743186e-13 -3.766053851910208021e-13 -2.651072444269393319e-13 -1.861637028012491908e-13 -1.304087587508375124e-13 -9.112905135581879041e-14 -6.352508669053910871e-14 -4.417453671782088844e-14 -3.064340691622650088e-14 -2.120510284043385462e-14 -1.463800810111477735e-14 -1.008002974780640252e-14 -6.924362976057137339e-15 -4.744997071389361673e-15 -3.243620855232588423e-15 -2.211882694709356692e-15 -1.504637107005822285e-15 -1.021030767862074344e-15 -6.911667937848909560e-16 -4.667273890045656803e-16 -3.143976230531203994e-16 -2.112659720273767570e-16 -1.416160362700636866e-16 -9.469463581860776044e-17 -6.316328840057413533e-17 -4.202669169316460298e-17 -2.789324910841913341e-17 -1.846610256737640677e-17 -1.219375003086479028e-17 -8.030847096206552274e-18 -5.274878242561871908e-18 -3.454928470171508210e-18 -2.256136128719816748e-18 -1.468516259954844810e-18 -9.523843487114702904e-19 -6.150573227357445422e-19 -3.951950111701951709e-19 -2.523042105656341765e-19 -1.597217450593287174e-19 -9.993568891998947366e-20 -6.147382163289256154e-20 -3.683976967004190130e-20 -2.114765401864519614e-20 -1.122120002369740188e-20 -5.000863894178580366e-21 -1.154683338980149691e-21 1.176485025312561394e-21 2.545314966080242225e-21 3.306346711227238699e-21 3.686357823772854130e-21 3.829954428841055199e-21 3.829031624557881284e-21 3.741760906982794529e-21 3.604795890922909344e-21 3.441098148171081398e-21 3.264941788961896537e-21 3.085105532904410953e-21 2.906903391320330179e-21 2.733473125377413945e-21 2.566591602201367653e-21
3.897892936414875786e-03 4.257459631459977953e-03 4.633917556417708333e-03 5.026008264414744652e-03 5.432193421396649437e-03 5.850653569898908377e-03 6.279291903900590874e-03 6.715743376715985376e-03 7.157389353831573528e-03 7.601377897950283014e-03 8.044649637223396516e-03 8.483969023333540888e-03 8.915960637875796138e-03 9.337150057918729498e-03 9.744008649519146983e-03 1.013300152620622008e-02 1.050063779282592834e-02 1.084352209813644989e-02 1.115840644616876778e-02 1.144224116994464226e-02 1.169222395418489761e-02 1.190584580769538971e-02 1.208093293168756646e-02 1.221568350678237623e-02 1.230869852715214471e-02 1.235900594240600670e-02 1.236607752267034586e-02 1.232983803524884299e-02 1.225066650697838495e-02 1.212938953914993907e-02 1.196726683558512437e-02 1.176596929306861217e-02 1.152755018093361630e-02 1.125441009772214750e-02 1.094925653263129246e-02 1.061505897388083895e-02 1.025500059208229661e-02 9.872427582109224997e-03 9.470797270897885270e-03 9.053626091205827994e-03 8.624438483843876319e-03 8.186717725490254283e-03 7.743859588984824092e-03 7.299129631799984412e-03 6.855624780557280536e-03 6.416239739736399536e-03 5.983638606004305222e-03 5.560231920759660038e-03 5.148159247218990313e-03 4.749277218989972522e-03 4.365152878405127029e-03 3.997062008144158102e-03 3.645992061394327799e-03 3.312649215794366293e-03 2.997469015756563156e-03 2.700630026820417286e-03 2.422069904145169542e-03 2.161503274180873700e-03 1.918440842532088140e-03 1.692209170191440659e-03 1.481970602503792939e-03 1.286742888052120780e-03 1.105418085655548782e-03 9.367804243561873552e-04 7.795228512403007360e-04 6.322620729396049568e-04 4.935519666481317158e-04 3.618953036782612928e-04 2.357537914530760952e-04 1.135564971681598937e-04 -6.293232781858231102e-06 -1.254121997877221577e-04 -2.454329324079551167e-04 -3.680001956685785081e-04 -4.947681870414091928e-04 -6.273981626435760559e-04 -7.675562312273077762e-04 -9.169110544140309698e-04 -1.077131198920411011e-03 -1.249881899736641523e-03 -1.436821011839449795e-03 -1.639593951536989780e-03 -1.859827456433973611e-03 -2.099122024761591789e-03 -2.359042929928160514e-03 -2.641109744101755030e-03 -2.946784344913716547e-03 -3.277457421432126723e-03 -3.634433538829769713e-03 -4.018914865057757364e-03 -4.431983706688785198e-03 -4.874584044219247569e-03 -5.347502298778670712e-03 -5.851347601603777010e-03 -6.386531873973235775e-03 -6.953250057723289052e-03 -7.551460864119547041e-03 -8.180868430903570632e-03 -8.840905292954410327e-03 -9.530717080453991741e-03 -1.024914935905641561e-02 -1.099473701878234295e-02 -1.176569660178160108e-02 -1.255992193348248916e-02 -1.337498338692332499e-02 -1.420813106638929742e-02 -1.505630214423316418e-02 -1.591613252454558702e-02 -1.678397293999478110e-02 -1.765590951474208317e-02 -1.852778874813071006e-02 -1.939524679231151294e-02 -2.025374281374246743e-02 -2.109859614534046607e-02 -2.192502685482863867e-02 -2.272819927740338947e-02 -2.350326798913331475e-02 -2.424542563333307102e-02 -2.494995195724530879e-02 -2.561226337228473052e-02 -2.622796231919274912e-02 -2.679288570082702034e-02 -2.730315164076611151e-02 -2.775520383593444926e-02 -2.814585279618243147e-02 -2.847231330297145604e-02 -2.873223747243488710e-02 -2.892374287418136847e-02 -2.904543523501185512e-02 -2.909642534466774094e-02 -2.907633987697894398e-02 -2.898532594228494033e-02 -2.882404929353697687e-02 -2.859368621672992231e-02 -2.829590924388302245e-02 -2.793286693133773327e-02 -2.750715804539126744e-02 -2.702180058910654339e-02 -2.648019618659649965e-02 -2.588609041248472395e-02 -2.524352971319702987e-02 -2.455681561216126879e-02 -2.383045692215484540e-02 -2.306912070456763192e-02 -2.227758271722765984e-02 -2.146067808001107455e-02 -2.062325286139650091e-02 -1.977011725041098733e-02 -1.890600092830184778e-02 -1.803551119423774107e-02 -1.716309433106006158e-02 -1.629300062236854058e-02 -1.542925335290908084e-02 -1.457562204224436414e-02 -1.373560007890413034e-02 -1.291238684044557737e-02 -1.210887430579382987e-02 -1.132763809141848835e-02 -1.057093277368958625e-02 -9.840691297284671207e-03 -9.138528214708514785e-03 -8.465746455512550978e-03 -7.823347286102561374e-03 -7.212043092304189044e-03 -6.632272597090817581e-03 -6.084218114840975015e-03 -5.567824440760245873e-03 -5.082818979097305200e-03 -4.628732725788096275e-03 -4.204921739352464154e-03 -3.810588757347225901e-03 -3.444804643499896259e-03 -3.106529381845194587e-03 -2.794632367804198141e-03 -2.507911781256817740e-03 -2.245112862389730870e-03 -2.004944946647919165e-03 -1.786097149758167401e-03 -1.587252626898655967e-03 -1.407101361131471527e-03 -1.244351464769335308e-03 -1.097739003090573073e-03 -9.660363725245713898e-04 -8.480592849750837525e-04 -7.426724262887371593e-04 -6.487938700484288581e-04 -5.653983379800198899e-04 -4.915194054686894886e-04 -4.262507551971164645e-04 -3.687465839852613900e-04 -3.182212678005432848e-04 -2.739483879013708415e-04 -2.352592174667562236e-04 -2.015407631381043569e-04 -1.722334499353355872e-04 -1.468285312727949060e-04 -1.248652985361028392e-04 -1.059281571116944153e-04 -8.964362808397577473e-05 -7.567732720204136808e-05 -6.373096531345746559e-05 -5.353940738512785985e-05 -4.486782057378209610e-05 -3.750893564065907362e-05 -3.128044037409152752e-05 -2.602251861811963988e-05 -2.159554401594482995e-05 -1.787793366040021554e-05 -1.476416348381680045e-05 -1.216294439116934627e-05 -9.995555810073199806e-06 -8.194331460531725599e-06 -6.701290694199023121e-06 -5.466907673257518667e-06 -4.449009908267225379e-06 -3.611797208600850781e-06 -2.924971876034251890e-06 -2.362970951754618527e-06 -1.904291472392203684e-06 -1.530899967845750344e-06 -1.227717812278671023e-06 -9.821744928748995922e-07 -7.838213654375152964e-07 -6.239990017567692568e-07 -4.955517841562641056e-07 -3.925839540147411612e-07 -3.102518623482032208e-07 -2.445876931538909486e-07 -1.923504277443778867e-07 -1.509002861834250242e-07 -1.180933172087179535e-07 -9.219320905288872485e-08 -7.179775980387340718e-08 -5.577777769921107668e-08 -4.322648002359735214e-08 -3.341772557829271649e-08 -2.577165187891083901e-08 -1.982649641571997965e-08 -1.521556371361215723e-08 -1.164845884488791397e-08 -8.895845750477248818e-09 -6.777107423324209819e-09 -5.150386808824662058e-09 -3.904574161060323757e-09 -2.952880395219741402e-09 -2.227698377443884408e-09 -1.676506618069340259e-09 -1.258613852512543995e-09 -9.425797256760743408e-10 -7.041773185987060971e-10 -5.247885154437676195e-10 -3.901440282221959976e-10 -2.893369883805467146e-10 -2.140529912738702480e-10 -1.579708653973173631e-10 -1.162976783264186454e-10 -8.540896204605233786e-11 -6.257115830767991635e-11 -4.572811473044082230e-11 -3.333732510454056410e-11 -2.424468552200243439e-11 -1.758898228764150297e-11 -1.272926181573546614e-11 -9.189758062548000613e-12 -6.618251819842530739e-12 -4.754675128989697783e-12 -3.407507023405668123e-12 -2.436077054451993260e-12 -1.737335253809090618e-12 -1.235988963202351742e-12 -8.771702650236385226e-13 -6.209999376742156710e-13 -4.385686228421171967e-13 -3.089739750648293391e-13 -2.171423745463576271e-13 -1.522318761309729116e-13 -1.064645308625339379e-13 -7.427499110335336191e-14 -5.169143373266073713e-14 -3.588664309853181699e-14 -2.485337401171911986e-14 -1.717022958131840176e-14 -1.183327684471487041e-14 -8.135271539601434217e-15 -5.579266239871075204e-15 -3.816980846857700967e-15 -2.604956850856962681e-15 -1.773447992069906744e-15 -1.204407184608576582e-15 -8.159519538886679610e-16 -5.514312333113460481e-16 -3.717512612728836673e-16 -2.500035157736268947e-16 -1.677142068221409448e-16 -1.122328638998481507e-16 -7.491891286658552748e-17 -4.988575435226720627e-17 -3.313326845820110785e-17 -2.195020954834718918e-17 -1.450361879759331279e-17 -9.557477119892575521e-18 -6.280428804977839955e-18 -4.114725344345539190e-18 -2.687133485914829558e-18 -1.748530632239211526e-18 -1.133058470676380003e-18 -7.305749804422451255e-19 -4.681242074670321633e-19 -2.975046704565546303e-19 -1.869511591165801618e-19 -1.155834979703546357e-19 -6.971159555001199484e-20 -4.038250183848870661e-20 -2.175625543032608321e-20 -1.003330714683856321e-20 -2.748052223360491433e-21 1.695279039885638711e-21 4.326718877695450339e-21 5.809295672811547741e-21 6.568571664152911434e-21 6.876857756635982671e-21 6.907820591690708388e-21 6.771799081311361045e-21 6.538585604285453958e-21 6.252082982584290085e-21 5.939709969343758340e-21 5.618421106351768564e-21 5.298549601424973234e-21 4.986254066992868320e-21 4.685072233728456372e-21 4.396904944348242167e-21
3.841693879054120051e-03 4.206336376487975967e-03 4.589468311299092600e-03 4.989969403713058124e-03 5.406429215289548264e-03 5.837142437797555178e-03 6.280109150399027299e-03 6.733040453408604097e-03 7.193369783447828118e-03 7.658270094298321763e-03 8.124676952781025030e-03 8.589317452873270961e-03 9.048744697985035279e-03 9.499377445340941029e-03 9.937544352636426548e-03 1.035953212064729193e-02 1.076163669139934380e-02 1.114021654479812294e-02 1.149174704186152647e-02 1.181287469389354604e-02 1.210047019733991383e-02 1.235167906601506924e-02 1.256396871719115890e-02 1.273517092587151366e-02 1.286351865145419354e-02 1.294767636078984242e-02 1.298676311811498667e-02 1.298036788127329179e-02 1.292855662994240110e-02 1.283187114953645430e-02 1.269131949786375495e-02 1.250835838410557441e-02 1.228486788488042554e-02 1.202311910399912406e-02 1.172573554541996195e-02 1.139564910804041938e-02 1.103605172233576917e-02 1.065034372955710358e-02 1.024208015240970701e-02 9.814916021202848423e-03 9.372551901902819588e-03 8.918680723941196931e-03 8.456936928657628194e-03 7.990848857378560557e-03 7.523795175556545652e-03 7.058965990841341645e-03 6.599329173466579775e-03 6.147602232077858074e-03 5.706229942181584650e-03 5.277367772575621355e-03 4.862871011829703397e-03 4.464289365945921760e-03 4.082866682920681042e-03 3.719545362482873027e-03 3.374974931469495922e-03 3.049524208013565645e-03 2.743296441115927308e-03 2.456146795719368631e-03 2.187701555958285714e-03 1.937378439166165039e-03 1.704407448422345494e-03 1.487851739550916270e-03 1.286628037005204186e-03 1.099526199361515119e-03 9.252276066079497810e-04 7.623221155572299738e-04 6.093234042255891384e-04 4.646825988259608306e-04 3.268001463202227313e-04 1.940359597566324664e-04 6.471792168410961908e-05 -6.285111811523162381e-05 -1.903876711160164162e-04 -3.196230501732861520e-04 -4.522996797785035347e-04 -5.901680161847837293e-04 -7.349838063041249552e-04 -8.885054110264220366e-04 -1.052490922501169096e-03 -1.228694815459490091e-03 -1.418863889299138261e-03 -1.624732279851160734e-03 -1.848015346928586064e-03 -2.090402275358711412e-03 -2.353547262655971296e-03 -2.639059205235810140e-03 -2.948489836528159127e-03 -3.283320313935516634e-03 -3.644946296684942709e-03 -4.034661602605002506e-03 -4.453640578038983895e-03 -4.902919360761834842e-03 -5.383376260133883665e-03 -5.895711520988401386e-03 -6.440426777064999116e-03 -7.017804535292397963e-03 -7.627888063004334591e-03 -8.270462075360895601e-03 -8.945034638991270631e-03 -9.650820719373955428e-03 -1.038672780300816355e-02 -1.115134402039583660e-02 -1.194292918177603836e-02 -1.275940911412169407e-02 -1.359837365500742544e-02 -1.445707861667184721e-02 -1.533245198224795526e-02 -1.622110453627205809e-02 -1.711934506399561545e-02 -1.802320017974971475e-02 -1.892843876489722424e-02 -1.983060091222125024e-02 -2.072503118758042828e-02 -2.160691593310119785e-02 -2.247132425097546349e-02 -2.331325222504216504e-02 -2.412766986072684486e-02 -2.490957015452044399e-02 -2.565401964382714450e-02 -2.635620973838682241e-02 -2.701150809705595360e-02 -2.761550928974799632e-02 -2.816408397472599384e-02 -2.865342582682434136e-02 -2.908009547281567228e-02 -2.944106072592572731e-02 -2.973373246195736008e-02 -2.995599554376410234e-02 -3.010623427771283792e-02 -3.018335197376683168e-02 -3.018678427808481335e-02 -3.011650605150817048e-02 -2.997303167674159746e-02 -2.975740878903816375e-02 -2.947120553732252360e-02 -2.911649159247079247e-02 -2.869581322451579194e-02 -2.821216286859627026e-02 -2.766894368843637528e-02 -2.706992972418420518e-02 -2.641922227700343323e-02 -2.572120323466638159e-02 -2.498048607966232154e-02 -2.420186534350196941e-02 -2.339026527782828158e-02 -2.255068850487354504e-02 -2.168816538731685450e-02 -2.080770482161282617e-02 -1.991424711059538999e-02 -1.901261951206986364e-02 -1.810749499186992822e-02 -1.720335463429362513e-02 -1.630445408187448583e-02 -1.541479429206176616e-02 -1.453809681254111287e-02 -1.367778369153260613e-02 -1.283696205625499583e-02 -1.201841331349770038e-02 -1.122458685236786026e-02 -1.045759806203592525e-02 -9.719230417723158724e-03 -9.010941337040502888e-03 -8.333871466638631889e-03 -7.688857026253975886e-03 -7.076444813684735352e-03 -6.496909459837786269e-03 -5.950272517375011262e-03 -5.436322969108687772e-03 -4.954638752448592941e-03 -4.504608913066691055e-03 -4.085456023610721348e-03 -3.696258530794326036e-03 -3.335972725522214338e-03 -3.003454064875266203e-03 -2.697477610807161134e-03 -2.416757387366211002e-03 -2.159964495291516028e-03 -1.925743859163846780e-03 -1.712729517234503132e-03 -1.519558397025595840e-03 -1.344882550317421559e-03 -1.187379848841362559e-03 -1.045763166616011253e-03 -9.187880962345325222e-04 -8.052592644606017562e-04 -7.040353272315883881e-04 -6.140327356871532654e-04 -5.342283732895003120e-04 -4.636611696801575433e-04 -4.014327998696368485e-04 -3.467075779530114305e-04 -2.987116530767636819e-04 -2.567316121505232025e-04 -2.201125891019178914e-04 -1.882559746071098793e-04 -1.606168134737647574e-04 -1.367009694686583895e-04 -1.160621296077304194e-04 -9.829871197609704270e-05 -8.305073320597805466e-05 -6.999668397104130192e-05 -5.885045338799485933e-05 -4.935833615544387120e-05 -4.129614968606495397e-05 -3.446648245760512166e-05 -2.869608935672731705e-05 -2.383344493426428794e-05 -1.974646123198526982e-05 -1.632037316697637733e-05 -1.345579134675489158e-05 -1.106691960422946487e-05 -9.079932448230272740e-06 -7.431505979887906208e-06 -6.067494582398278249e-06 -4.941744805480588976e-06 -4.015037290189847243e-06 -3.254147270151841723e-06 -2.631014099405518604e-06 -2.122010355349783260e-06 -1.707301311553083013e-06 -1.370285936676550677e-06 -1.097111023426166112e-06 -8.762505598947344457e-07 -6.981430030558148831e-07 -5.548796821147195624e-07 -4.399381326672783226e-07 -3.479547288449922205e-07 -2.745315301438189966e-07 -2.160727850805079070e-07 -1.696470298660863277e-07 -1.328711833408818993e-07 -1.038134673554998384e-07 -8.091237369199005794e-08 -6.290925455797529690e-08 -4.879243447839913680e-08 -3.775102845984584314e-08 -2.913690643753885717e-08 -2.243346934723370918e-08 -1.723009997762458399e-08 -1.320132441807540787e-08 -1.008986979186972237e-08 -7.692933376029913964e-09 -5.851089380143157289e-09 -4.439354688741274283e-09 -3.360015719607668757e-09 -2.536887011766108396e-09 -1.910729867505470307e-09 -1.435607806343721416e-09 -1.075996061487255265e-09 -8.044960270009568684e-10 -6.000334715807045085e-10 -4.464423673093010691e-10 -3.313551150068698749e-10 -2.453354503664042534e-10 -1.812029596773345317e-10 -1.335084082840295739e-10 -9.812740204672349161e-11 -7.194660992919482805e-11 -5.262216606007216783e-11 -3.839418540897851096e-11 -2.794477043004054394e-11 -2.028962338763476871e-11 -1.469554769372543783e-11 -1.061783368462423381e-11 -7.652871320699203492e-12 -5.502388540977752353e-12 -3.946539439688991665e-12 -2.823709338707187621e-12 -2.015402913026840279e-12 -1.434967687252605517e-12 -1.019203034547020219e-12 -7.221337438423938267e-13 -5.104026405069399966e-13 -3.598707296863978440e-13 -2.531153422857277715e-13 -1.775941855496081533e-13 -1.243017757255938570e-13 -8.678890858615902784e-14 -6.044903976888011873e-14 -4.200034380784150354e-14 -2.911082458223907276e-14 -2.012770879195085544e-14 -1.388264673168902523e-14 -9.551865550771455038e-15 -6.556045829606260261e-15 -4.488832572351278364e-15 -3.065929668892846899e-15 -2.088949346214587711e-15 -1.419809177231677878e-15 -9.626480897639271836e-16 -6.510875997594393651e-16 -4.392824562569790153e-16 -2.956503313638961038e-16 -1.984903400641922593e-16 -1.329296040163534562e-16 -8.880101121002038011e-17 -5.917212502304995611e-17 -3.932817426903840208e-17 -2.607083518830892335e-17 -1.723603443634050181e-17 -1.136324394160095828e-17 -7.469275116420430464e-18 -4.893961726016428404e-18 -3.195163704010259456e-18 -2.077517440710818132e-18 -1.344213900548484254e-18 -8.644481060839859186e-19 -5.515049468378135665e-19 -3.480445939795898097e-19 -2.162481781365456214e-19 -1.312357155523935499e-19 -7.668123432208692387e-20 -4.189930230901458298e-20 -1.991428136290288444e-20 -6.184179972468012140e-21 2.240623795274599839e-21 7.270529536493137103e-21 1.013946406605956393e-20 1.164214898881520959e-20 1.228888828267444106e-20 1.240628486492607770e-20 1.220260381910700321e-20 1.181008155575405822e-20 1.131224098903292244e-20 1.076148057954033317e-20 1.019037094663756769e-20 9.618891228831662995e-21 9.059052408015414971e-21 8.517843385266344412e-21 7.999103287692085405e-21 7.504708148102834272e-21
3.778321348923263830e-03 4.147064098133502845e-03 4.535860979556903538e-03 4.943742638240941102e-03 5.369441366955468586e-03 5.811382829139116225e-03 6.267682645359352878e-03 6.736148335875453280e-03 7.214287016958911489e-03 7.699319134346806724e-03 8.188198385753461123e-03 8.677637838718129867e-03 9.164142093919483423e-03 9.644045181789061630e-03 1.011355371665810347e-02 1.056879467298805532e-02 1.100586699784287734e-02 1.142089613800900856e-02 1.181009044416000270e-02 1.216979832284343158e-02 1.249656494382101780e-02 1.278718727856337396e-02 1.303876624761955011e-02 1.324875479117755897e-02 1.341500074821539747e-02 1.353578353382205689e-02 1.360984373893509708e-02 1.363640493817657590e-02 1.361518717493659034e-02 1.354641179280792820e-02 1.343079749270879170e-02 1.326954770898526766e-02 1.306432960871306212e-02 1.281724521973016083e-02 1.253079537836534509e-02 1.220783735176183236e-02 1.185153712728346728e-02 1.146531746890658114e-02 1.105280291500140497e-02 1.061776293196917652e-02 1.016405444350821502e-02 9.695564926735102118e-03 9.216157206007930328e-03 8.729616986140921464e-03 8.239604052671274659e-03 7.749607932546205558e-03 7.262908659118732027e-03 6.782543126037611156e-03 6.311277350899441134e-03 5.851584806675976837e-03 5.405630821875626393e-03 4.975262903592975877e-03 4.562006704870293604e-03 4.167067242236961386e-03 3.791334873225662289e-03 3.435395468589025596e-03 3.099544160557490130e-03 2.783802016722274758e-03 2.487934978232081516e-03 2.211474409582274946e-03 1.953738633468159007e-03 1.713854865692050712e-03 1.490781019405940013e-03 1.283326912325513961e-03 1.090174482207408079e-03 9.098966921303204948e-04 7.409748853891074457e-04 5.818144277340937462e-04 4.307585501599660305e-04 2.861003766619805923e-04 1.460931868390745111e-04 8.959021763086077571e-06 -1.271042077088823828e-04 -2.639169085921524690e-04 -4.033130540557842416e-04 -5.471362319422301123e-04 -6.972362166980734972e-04 -8.554657797623023852e-04 -1.023677453245140385e-03 -1.203719968938204207e-03 -1.397434108773525909e-03 -1.606647723204711288e-03 -1.833169700007643158e-03 -2.078782697071225333e-03 -2.345234488247615809e-03 -2.634227810631271580e-03 -2.947408644107053603e-03 -3.286352899008538383e-03 -3.652551534600553471e-03 -4.047394179158553609e-03 -4.472151370944743402e-03 -4.927955587617872252e-03 -5.415781278761638493e-03 -5.936424161433762232e-03 -6.490480081045180843e-03 -7.078323778570145934e-03 -7.700087939140391746e-03 -8.355642925570292215e-03 -9.044577622398851033e-03 -9.766181830770544886e-03 -1.051943066113842154e-02 -1.130297136869063378e-02 -1.211511306504236239e-02 -1.295381971872303951e-02 -1.381670682614208855e-02 -1.470104209405553516e-02 -1.560375042433831232e-02 -1.652142343258774723e-02 -1.745033366448411893e-02 -1.838645359891030728e-02 -1.932547944580798385e-02 -2.026285966107882822e-02 -2.119382801217071371e-02 -2.211344093813419343e-02 -2.301661885883165073e-02 -2.389819100164643564e-02 -2.475294323251717860e-02 -2.557566830343555378e-02 -2.636121786262963021e-02 -2.710455551831545892e-02 -2.780081020374156400e-02 -2.844532906164751185e-02 -2.903372905128136575e-02 -2.956194648152842691e-02 -3.002628368988848745e-02 -3.042345211901638022e-02 -3.075061108994596448e-02 -3.100540163318971087e-02 -3.118597481452103568e-02 -3.129101407992337935e-02 -3.131975124213878803e-02 -3.127197583740658898e-02 -3.114803769307112821e-02 -3.094884266231880121e-02 -3.067584159885018355e-02 -3.033101275924714527e-02 -2.991683793164470404e-02 -2.943627269366120777e-02 -2.889271129814851430e-02 -2.828994677019852286e-02 -2.763212687126824496e-02 -2.692370664487155410e-02 -2.616939830199681294e-02 -2.537411923259068336e-02 -2.454293894182723104e-02 -2.368102570658029565e-02 -2.279359372902258277e-02 -2.188585153143163958e-02 -2.096295229025257889e-02 -2.002994674968443592e-02 -1.909173928719515995e-02 -1.815304762727334639e-02 -1.721836661736409271e-02 -1.629193639335041813e-02 -1.537771517317304201e-02 -1.447935682823805158e-02 -1.360019329504828615e-02 -1.274322180578252826e-02 -1.191109683792864089e-02 -1.110612661093180603e-02 -1.033027389330037731e-02 -9.585160827613603204e-03 -8.872077434042956873e-03 -8.191993415714866889e-03 -7.545572861639908251e-03 -6.933191424911734277e-03 -6.354955545114973799e-03 -5.810723283863684571e-03 -5.300126350441814946e-03 -4.822592909819189283e-03 -4.377370786956068238e-03 -3.963550708295457588e-03 -3.580089252648011727e-03 -3.225831218260460671e-03 -2.899531149702588764e-03 -2.599873806331504545e-03 -2.325493392576689130e-03 -2.074991408299317521e-03 -1.846953014270983837e-03 -1.639961842749868481e-03 -1.452613215676070270e-03 -1.283525762741412118e-03 -1.131351458202443710e-03 -9.947841185942939667e-04 -8.725664233612660413e-04 -7.634955368337616828e-04 -6.664274230154486594e-04 -5.802799544351337421e-04 -5.040349230578055305e-04 -4.367390651775018579e-04 -3.775042136046911955e-04 -3.255066896088580110e-04 -2.799860442921732538e-04 -2.402432546650976140e-04 -2.056384739768272541e-04 -1.755884291186012350e-04 -1.495635504439423705e-04 -1.270849113928423989e-04 -1.077210470973830216e-04 -9.108471288735718911e-05 -7.682963548074566806e-05 -6.464730178142375004e-05 -5.426382273310175809e-05 -4.543690268563474000e-05 -3.795293828385109245e-05 -3.162426503383336128e-05 -2.628656446077749860e-05 -2.179644015237339010e-05 -1.802916697335735775e-05 -1.487661431964766507e-05 -1.224534142369903799e-05 -1.005486038853204930e-05 -8.236060773305611728e-06 -6.729788132054144959e-06 -5.485567871564392100e-06 -4.460465096449917137e-06 -3.618070702522198304e-06 -2.927603818804621812e-06 -2.363120741976081423e-06 -1.902820715914670104e-06 -1.528439248173199939e-06 -1.224720093261027434e-06 -9.789575419466424333e-07 -7.806012125921602481e-07 -6.209161245434725378e-07 -4.926914279650805293e-07 -3.899917554833498491e-07 -3.079457376697050602e-07 -2.425667783581565985e-07 -1.906017108622552496e-07 -1.494034480495843443e-07 -1.168241952747159661e-07 -9.112621403003079900e-08 -7.090750560169846315e-08 -5.504012863205473086e-08 -4.261917356835060243e-08 -3.292069228892206005e-08 -2.536712484866899595e-08 -1.949897959864630723e-08 -1.495171034427515574e-08 -1.143689717727121132e-08 -8.726978576704533398e-09 -6.642903668919644110e-09 -5.044177388292375791e-09 -3.820859770191486094e-09 -2.887155653448863022e-09 -2.176294424341126967e-09 -1.636452681181108879e-09 -1.227517256411084915e-09 -9.185231612531281313e-10 -6.856318266493168728e-10 -5.105404747431476227e-10 -3.792344116203752606e-10 -2.810112132899092689e-10 -2.077198084391686179e-10 -1.531688770138637965e-10 -1.126682359388068454e-10 -8.267435441616754591e-11 -6.051715199033076151e-11 -4.419005090424022316e-11 -3.218910292198495161e-11 -2.339007402533872664e-11 -1.695479995409373016e-11 -1.226004585309126813e-11 -8.843615849848177079e-12 -6.363645733755225952e-12 -4.567940820194475342e-12 -3.270945379170403187e-12 -2.336492885325949957e-12 -1.664922337880432879e-12 -1.183482503658756519e-12 -8.392049659846072166e-13 -5.936255520286166516e-13 -4.188856286989681223e-13 -2.948605427813460356e-13 -2.070504489648616866e-13 -1.450353925128645789e-13 -1.013468128823771705e-13 -7.064549182872317473e-14 -4.912437398459059107e-14 -3.407593420853936087e-14 -2.357960932308096243e-14 -1.627659012823385843e-14 -1.120799917826036532e-14 -7.698930279101130667e-15 -5.275577676967034185e-15 -3.606173174991041108e-15 -2.459005288592086175e-15 -1.672660607722034503e-15 -1.134985911032967085e-15 -7.682554699822652345e-16 -5.187414218085930624e-16 -3.493998556778000815e-16 -2.347555854418274332e-16 -1.573342250973198354e-16 -1.051801783721067295e-16 -7.013465008963581786e-17 -4.664413750820911375e-17 -3.093817663417081003e-17 -2.046341890536984513e-17 -1.349516442170320247e-17 -8.871414359048937586e-18 -5.811283675037557903e-18 -3.791342774815719355e-18 -2.461630692287683120e-18 -1.588763257556361874e-18 -1.017496848857850988e-18 -6.448292420644851169e-19 -4.025941834694113819e-19 -2.457949152509055345e-19 -1.448049497274853352e-19 -8.016785378769873039e-20 -3.913904747834324418e-20 -1.339208952399170645e-20 2.498686056666627498e-21 1.205932657768721697e-20 1.757509714635026121e-20 2.052291219796199106e-20 2.185442394287713129e-20 2.218086104921342263e-20 2.189340198210701790e-20 2.124136211133305067e-20 2.038284702367692146e-20 1.941748271471304184e-20 1.840750948585732850e-20 1.739134105847159528e-20 1.639225756304370707e-20 1.542396413184496143e-20 1.449413583805210687e-20 1.360667237258186010e-20 1.276312813386272845e-20
3.708158727768229822e-03 4.080005825791493609e-03 4.473427283084759065e-03 4.887616391146175354e-03 5.321462112853492937e-03 5.773537190025760345e-03 6.242090947218593110e-03 6.725047365250348685e-03 7.220008913371014220e-03 7.724266523012097638e-03 8.234815960385003658e-03 8.748380712368377873e-03 9.261441343498941561e-03 9.770271115555837979e-03 1.027097748994527070e-02 1.075954896207383105e-02 1.123190651169285979e-02 1.168395879945429740e-02 1.211166010320671206e-02 1.251106987310143109e-02 1.287841269706928304e-02 1.321013741159187890e-02 1.350297406992485155e-02 1.375398749293069503e-02 1.396062617713944923e-02 1.412076541999971423e-02 1.423274364165528529e-02 1.429539103288209045e-02 1.430804983580205927e-02 1.427058576241282267e-02 1.418339026976856050e-02 1.404737363318195841e-02 1.386394898310107197e-02 1.363500769030682146e-02 1.336288669092246598e-02 1.305032853105007537e-02 1.270043507496152781e-02 1.231661595590943618e-02 1.190253295109394878e-02 1.146204152963640338e-02 1.099913085335093958e-02 1.051786350473480486e-02 1.002231617622730171e-02 9.516522481886693224e-03 9.004418950693296800e-03 8.489795134058604129e-03 7.976248613804144683e-03 7.467145536323318775e-03 6.965587129511895646e-03 6.474382487014034016e-03 5.996027734824398506e-03 5.532691533360202529e-03 5.086206718252152433e-03 4.658067749091538041e-03 4.249433520222065455e-03 3.861134993549876059e-03 3.493687041583181004e-03 3.147303839986757400e-03 2.821917122542669763e-03 2.517196606539814658e-03 2.232571911646225558e-03 1.967255328134608679e-03 1.720264838435499408e-03 1.490446856638242201e-03 1.276498220867067516e-03 1.076987050530546280e-03 8.903721614608018200e-04 7.150208142745370339e-04 5.492246524880177840e-04 3.912137648758915831e-04 2.391688794715582942e-04 9.123176299330156350e-05 -5.448604179059547258e-05 -1.998959579846934270e-04 -3.469263717253846910e-04 -4.975176284682223966e-04 -6.536177494709155588e-04 -8.171785757586506101e-04 -9.901520417783127997e-04 -1.174486284104629989e-03 -1.372121301403001316e-03 -1.584983899769638232e-03 -1.814981681911032865e-03 -2.063995868722248977e-03 -2.333872776996552892e-03 -2.626413816561251093e-03 -2.943363913394848094e-03 -3.286398311538296733e-03 -3.657107755153965120e-03 -4.056982102172693692e-03 -4.487392471838545435e-03 -4.949572079311009322e-03 -5.444595960478975857e-03 -5.973359838401375368e-03 -6.536558428402115470e-03 -7.134663520870374899e-03 -7.767902218290437082e-03 -8.436235734988511287e-03 -9.139339193596095548e-03 -9.876582870392955696e-03 -1.064701535168138466e-02 -1.144934906442878625e-02 -1.228194863600080323e-02 -1.314282251945041863e-02 -1.402961829227889791e-02 -1.493962199779553905e-02 -1.586976184936756545e-02 -1.681661655940206584e-02 -1.777642848752929855e-02 -1.874512172711203725e-02 -1.971832516708161079e-02 -2.069140047863841231e-02 -2.165947488519575498e-02 -2.261747848092165308e-02 -2.356018577031700895e-02 -2.448226101053026932e-02 -2.537830685166502301e-02 -2.624291569030229657e-02 -2.707072307987179807e-02 -2.785646248029587796e-02 -2.859502058022803106e-02 -2.928149238972920995e-02 -2.991123528058342584e-02 -3.047992114655024079e-02 -3.098358586721649752e-02 -3.141867528689148287e-02 -3.178208696393958893e-02 -3.207120700540663782e-02 -3.228394137572808409e-02 -3.241874115528935174e-02 -3.247462132288802400e-02 -3.245117274367013971e-02 -3.234856715858491077e-02 -3.216755509034129046e-02 -3.190945670165904607e-02 -3.157614576163639275e-02 -3.117002699267827984e-02 -3.069400718110789142e-02 -3.015146053694250233e-02 -2.954618888019370018e-02 -2.888237731057474028e-02 -2.816454608310348107e-02 -2.739749946258286661e-02 -2.658627236451039863e-02 -2.573607560820035528e-02 -2.485224060979094110e-02 -2.394016432873527153e-02 -2.300525525209717523e-02 -2.205288115759091241e-02 -2.108831934021690446e-02 -2.011670992021431445e-02 -1.914301277373459120e-02 -1.817196854414536433e-02 -1.720806410329957931e-02 -1.625550274057118924e-02 -1.531817926506894197e-02 -1.439966011520617088e-02 -1.350316848161690203e-02 -1.263157436598196133e-02 -1.178738942116903596e-02 -1.097276634847357650e-02 -1.018950256668898872e-02 -9.439047815989851098e-03 -8.722515317666958840e-03 -8.040696078828549545e-03 -7.394075909253173574e-03 -6.782854705383286990e-03 -6.206967553516400983e-03 -5.666107209932680702e-03 -5.159747529190610721e-03 -4.687167432209182402e-03 -4.247475032029254804e-03 -3.839631566253245282e-03 -3.462474820024315485e-03 -3.114741760954207930e-03 -2.795090146612008199e-03 -2.502118905067972181e-03 -2.234387128651461017e-03 -1.990431559725893643e-03 -1.768782484206192279e-03 -1.567977983157831535e-03 -1.386576524647171885e-03 -1.223167906701538550e-03 -1.076382587537050121e-03 -9.448994609796275380e-04 -8.274521531957425551e-04 -7.228339315052624472e-04 -6.299013272879273222e-04 -5.475765829991391213e-04 -4.748490383132837047e-04 -4.107755726871314917e-04 -3.544802214822537147e-04 -3.051530805214306796e-04 -2.620486099035276612e-04 -2.244834423856478475e-04 -1.918337949720202106e-04 -1.635325748209375451e-04 -1.390662624673804032e-04 -1.179716469079405722e-04 -9.983247852630183793e-05 -8.427609734278779241e-05 -7.097008581139633893e-05 -5.961898749402719331e-05 -4.996112551793377275e-05 -4.176554784584582760e-05 -3.482912011169414496e-05 -2.897378112948901494e-05 -2.404397118079114207e-05 -1.990423882305958269e-05 -1.643702821923673671e-05 -1.354064583952886403e-05 -1.112740279243942241e-05 -9.121926960637056266e-06 -7.459637501125272037e-06 -6.085373069270526903e-06 -4.952164292785423430e-06 -4.020140505767995168e-06 -3.255560507182459582e-06 -2.629957088159011376e-06 -2.119385236856035853e-06 -1.703764240649833704e-06 -1.366304329243352439e-06 -1.093009009017632602e-06 -8.722448026007950525e-07 -6.943707060082884391e-07 -5.514202902027829072e-07 -4.368299892508487423e-07 -3.452077211674262763e-07 -2.721365705062495685e-07 -2.140088166408716544e-07 -1.678861134281520053e-07 -1.313821112651270933e-07 -1.025642596309553893e-07 -7.987193644867480295e-08 -6.204842037626568268e-08 -4.808455456406100457e-08 -3.717224718027115640e-08 -2.866621719305009118e-08 -2.205262585359281567e-08 -1.692343754697203431e-08 -1.295553071902410486e-08 -9.893732985512581778e-09 -7.537086748382221947e-09 -5.727765033561651068e-09 -4.342154032969631241e-09 -3.283701026069585125e-09 -2.477195847861504032e-09 -1.864212560028471501e-09 -1.399486996493171069e-09 -1.048046753234352619e-09 -7.829441758249840079e-10 -5.834710200220703645e-10 -4.337566381635891780e-10 -3.216705708029419380e-10 -2.379659814318510226e-10 -1.756130457138379937e-10 -1.292816912581363332e-10 -9.494139881158240614e-11 -6.955247335538421181e-11 -5.082856891113357150e-11 -3.705454944748562777e-11 -2.694719360640315672e-11 -1.954897084725243734e-11 -1.414726881292242018e-11 -1.021314886826479870e-11 -7.355040496597042792e-12 -5.283829835770200974e-12 -3.786613028970876782e-12 -2.707019429598753006e-12 -1.930501595692752227e-12 -1.373369183202283940e-12 -9.746367176064113923e-13 -6.899801091712523661e-13 -4.872689052655275179e-13 -3.432726000053763679e-13 -2.412392007896733765e-13 -1.691199739102441963e-13 -1.182715198542181653e-13 -8.250944521031636218e-14 -5.742028141940076827e-14 -3.986254765388101312e-14 -2.760595433379372326e-14 -1.907121265733862355e-14 -1.314290812392611020e-14 -9.035287106555366148e-15 -6.196255884234496657e-15 -4.238898685357748965e-15 -2.892758554017583746e-15 -1.969271464233812418e-15 -1.337308237725543767e-15 -9.059151523190094944e-16 -6.121672313448278368e-16 -4.126426679843541358e-16 -2.774549157468615115e-16 -1.860863374120165942e-16 -1.244873489137905109e-16 -8.306207015120041236e-17 -5.527329648824311230e-17 -3.667895236389383091e-17 -2.426834081984556609e-17 -1.600612639844647522e-17 -1.051986907271412165e-17 -6.886488104744704467e-18 -4.486720151756244231e-18 -2.906183335528441170e-18 -1.868300693436393111e-18 -1.188943707685592628e-18 -7.458436153019393153e-19 -4.580165541800215369e-19 -2.719607356902362004e-19 -1.524210406971690555e-19 -7.622588867431778854e-20 -2.818514354880325662e-20 1.633024384466874879e-21 1.970513359720279429e-20 3.024303365677409378e-20 3.597811265527508266e-20 3.867645992378869262e-20 3.947640401764162955e-20 3.910909290624370592e-20 3.804226677648651010e-20 3.657372409725581760e-20 3.489192522742290126e-20 3.311518556735302375e-20 3.131695620624451261e-20 2.954208803355724251e-20 2.781726769830310190e-20 2.615769622591434288e-20 2.457135166391482453e-20 2.306170231644869908e-20 2.162942889785077837e-20
3.631625246323675303e-03 4.005567968960268600e-03 4.402550193348325064e-03 4.821938401303282710e-03 5.262791100505830391e-03 5.723843310426104253e-03 6.203495515266251384e-03 6.699807733516132714e-03 7.210499281190028281e-03 7.732954710143242170e-03 8.264236285208047608e-03 8.801103226283538139e-03 9.340037786894253569e-03 9.877278072865354128e-03 1.040885732816815117e-02 1.093064923480955089e-02 1.143841859547804415e-02 1.192787659738931208e-02 1.239473969932761502e-02 1.283479104700068624e-02 1.324394320985844073e-02 1.361830095016700916e-02 1.395422268622049412e-02 1.424837929892303068e-02 1.449780895619745720e-02 1.469996669310371165e-02 1.485276758616783412e-02 1.495462249587713177e-02 1.500446551796153632e-02 1.500177247717014023e-02 1.494657001097035760e-02 1.483943501839190930e-02 1.468148448398730495e-02 1.447435592122567165e-02 1.422017890620461480e-02 1.392153838430764019e-02 1.358143062284071327e-02 1.320321284607170811e-02 1.279054772078990279e-02 1.234734395700251910e-02 1.187769434748186040e-02 1.138581259069763353e-02 1.087597022469082020e-02 1.035243494642214268e-02 9.819411504991213888e-03 9.280986241834234679e-03 8.741076211357869108e-03 8.203383656874948388e-03 7.671356444980195755e-03 7.148154882608253290e-03 6.636625160842133178e-03 6.139279493698281999e-03 5.658282853730879115e-03 5.195446053870960909e-03 4.752224790180394412e-03 4.329724146050940511e-03 3.928707966820670430e-03 3.549612445925133791e-03 3.192563219797417504e-03 2.857395248225500471e-03 2.543674758496414223e-03 2.250722553530777343e-03 1.977638023975606101e-03 1.723323259162125483e-03 1.486506719004672709e-03 1.265766005270663663e-03 1.059549353157894979e-03 8.661955498550841497e-04 6.839520730144823049e-04 5.109913263780959097e-04 3.454249300290492073e-04 1.853160970891087108e-04 2.869019570726208043e-05 -1.264563462106598011e-04 -2.821485866535633708e-04 -4.404268188605732080e-04 -6.033412477076903740e-04 -7.729472962023570867e-04 -9.513012344017324987e-04 -1.140455821387809619e-03 -1.342455657797936774e-03 -1.559331961205901937e-03 -1.793096498700783026e-03 -2.045734439605237636e-03 -2.319195925676260494e-03 -2.615386195591917155e-03 -2.936154144290761478e-03 -3.283279245031372421e-03 -3.658456812101479414e-03 -4.063281634133118596e-03 -4.499230061155528454e-03 -4.967640681989748258e-03 -5.469693781476945085e-03 -6.006389818415440451e-03 -6.578527214006048805e-03 -7.186679786089948847e-03 -7.831174205506656605e-03 -8.512067886499177782e-03 -9.229127752261079981e-03 -9.981810338508478875e-03 -1.076924371148587148e-02 -1.159021168129100582e-02 -1.244314078616816019e-02 -1.332609050796182588e-02 -1.423674715292318899e-02 -1.517242179540353661e-02 -1.613005263477519657e-02 -1.710621205856174831e-02 -1.809711863786737929e-02 -1.909865420567337380e-02 -2.010638608557503357e-02 -2.111559444948050979e-02 -2.212130468932308955e-02 -2.311832459179002930e-02 -2.410128600844840124e-02 -2.506469061856955033e-02 -2.600295929060574343e-02 -2.691048446285269555e-02 -2.778168488648781118e-02 -2.861106200694877796e-02 -2.939325720437918621e-02 -3.012310907226940782e-02 -3.079570988682413593e-02 -3.140646040903993103e-02 -3.195112216765643581e-02 -3.242586639433717860e-02 -3.282731882252166999e-02 -3.315259961782474063e-02 -3.339935777969350178e-02 -3.356579943991918474e-02 -3.365070958183315197e-02 -3.365346681256126127e-02 -3.357405093726673062e-02 -3.341304320636094560e-02 -3.317161923154627462e-02 -3.285153469153499761e-02 -3.245510407062730113e-02 -3.198517279035938826e-02 -3.144508320362539300e-02 -3.083863501971453522e-02 -3.017004081554136227e-02 -2.944387736124967278e-02 -2.866503354597478223e-02 -2.783865573087854900e-02 -2.697009138106202727e-02 -2.606483183546768820e-02 -2.512845506466997864e-02 -2.416656924118203500e-02 -2.318475790660409763e-02 -2.218852746595721681e-02 -2.118325767352718936e-02 -2.017415569834658459e-02 -1.916621427311094791e-02 -1.816417434000497030e-02 -1.717249251280362002e-02 -1.619531357890618278e-02 -1.523644816977657267e-02 -1.429935563561087093e-02 -1.338713207177241390e-02 -1.250250336226062936e-02 -1.164782303061970802e-02 -1.082507462238496698e-02 -1.003587828628555063e-02 -9.281501174564771653e-03 -8.562871246262079850e-03 -7.880594031181329534e-03 -7.234971896352312450e-03 -6.626025350660125733e-03 -6.053515926353710518e-03 -5.516970187566359526e-03 -5.015704434873233947e-03 -4.548849700255489653e-03 -4.115376657558391001e-03 -3.714120108508687720e-03 -3.343802742480096388e-03 -3.003057908381533136e-03 -2.690451178256344968e-03 -2.404500523465469275e-03 -2.143694964816549378e-03 -1.906511596931880501e-03 -1.691430923873637809e-03 -1.496950477033684836e-03 -1.321596717137140439e-03 -1.163935249609809007e-03 -1.022579406336241370e-03 -8.961972669098816190e-04 -7.835172088633835788e-04 -6.833320891642398302e-04 -5.945021686361826084e-04 -5.159568971461074354e-04 -4.466956806508859596e-04 -3.857877518314010751e-04 -3.323712643773093578e-04 -2.856517273597195938e-04 -2.448998908752401428e-04 -2.094491875906259553e-04 -1.786928272745964992e-04 -1.520806331632877173e-04 -1.291157003345571783e-04 -1.093509474017115946e-04 -9.238562398719136180e-05 -7.786182777841301351e-05 -6.546107664775451115e-05 -5.490097345345254363e-05 -4.593199381663701496e-05 -3.833442045473326116e-05 -3.191544158237674553e-05 -2.650642548653612054e-05 -2.196037864353351257e-05 -1.814959065799836739e-05 -1.496346584116481402e-05 -1.230653837251717598e-05 -1.009666566177007247e-05 -8.263392699883990937e-06 -6.746478807844526158e-06 -5.494577208733716239e-06 -4.464057211028674672e-06 -3.617958449450743783e-06 -2.925066536881243239e-06 -2.359099592860799136e-06 -1.897995390629839599e-06 -1.523289269126623616e-06 -1.219573456496717906e-06 -9.740290192218068359e-07 -7.760222616730196956e-07 -6.167580342469810304e-07 -4.889830473095927825e-07 -3.867329192575283736e-07 -3.051172993402452646e-07 -2.401379912915181379e-07 -1.885355563831773954e-07 -1.476603902569625045e-07 -1.153647444645100349e-07 -8.991260004514075221e-08 -6.990469677518839219e-08 -5.421637885962053376e-08 -4.194623738049338388e-08 -3.237381380867123456e-08 -2.492487968298682003e-08 -1.914302771333225424e-08 -1.466650170750664740e-08 -1.120935949841523620e-08 -8.546207042948932021e-09 -6.499865555571470509e-09 -4.931439267771033148e-09 -3.732341346384833161e-09 -2.817911661410861787e-09 -2.122324288442492991e-09 -1.594536502972841707e-09 -1.195076038615635399e-09 -8.935008364712015827e-10 -6.663965492100871112e-10 -4.958026767181843190e-10 -3.679792637545113997e-10 -2.724433279525086660e-10 -2.012182457963610964e-10 -1.482507474885121677e-10 -1.089594183691434794e-10 -7.988606180119576997e-11 -5.842727056544943488e-11 -4.262835131092834245e-11 -3.102557395383797678e-11 -2.252576053135090517e-11 -1.631463835010302306e-11 -1.178728511728105381e-11 -8.495490810538613249e-12 -6.108034867167678976e-12 -4.380794550948899106e-12 -3.134314764800967788e-12 -2.237024143727332366e-12 -1.592711334714706729e-12 -1.131206263588275696e-12 -8.014655415838727415e-13 -5.664560523101639223e-13 -3.993796075480251918e-13 -2.808948831354122161e-13 -1.970788500433754317e-13 -1.379349814424645890e-13 -9.630458781446664054e-14 -6.707452571573544093e-14 -4.660217794204828745e-14 -3.229926467760565423e-14 -2.233143656831364226e-14 -1.540203100034033959e-14 -1.059683580971120473e-14 -7.272951620805861335e-15 -4.979441375029020674e-15 -3.400828830289120181e-15 -2.316975452456326751e-15 -1.574664925954646467e-15 -1.067533332984541250e-15 -7.219320187589634418e-16 -4.869961892784899886e-16 -3.276867788784581040e-16 -2.199285124671841779e-16 -1.472217582613898922e-16 -9.828773389617085186e-17 -6.543627106581201300e-17 -4.343744064542881200e-17 -2.874357663284391300e-17 -1.895431447433567770e-17 -1.244971100649139013e-17 -8.139303298945136645e-18 -5.290923001255886244e-18 -3.414226952126552140e-18 -2.181664540716722543e-18 -1.374990164891727050e-18 -8.491595499688326009e-19 -5.080242680657538756e-19 -2.880120450745812694e-19 -1.471978734951478212e-19 -5.800444368240195502e-20 -2.339450675679408957e-21 3.163524996089249396e-20 5.164463731645813284e-20 6.271559191948922534e-20 6.810972199548730548e-20 6.993668489239248225e-20 6.955638515021279644e-20 6.784203591049344184e-20 6.535176802443176948e-20 6.244028810733351637e-20 5.933133989284786434e-20 5.616460598088818711e-20 5.302598647278815817e-20 4.996709494857641036e-20 4.701777860311428008e-20 4.419413719592600683e-20 4.150364519149212330e-20 3.894841447277768721e-20 3.652726661049241040e-20
3.549171817893982846e-03 3.924196218040886149e-03 4.323660020303380508e-03 4.747112135634371302e-03 5.193792271860249617e-03 5.662611835842147785e-03 6.152139013082884647e-03 6.660588744314036025e-03 7.185818259679919127e-03 7.725328747652858950e-03 8.276273628334792840e-03 8.835473770816839115e-03 9.399439844206358349e-03 9.964401825140158792e-03 1.052634550528093460e-02 1.108105565539681953e-02 1.162416531370852497e-02 1.215121048123763564e-02 1.265768933210686259e-02 1.313912488831149410e-02 1.359112997232466910e-02 1.400947314243875322e-02 1.439014423965330469e-02 1.472941813492145181e-02 1.502391526423122250e-02 1.527065757762970447e-02 1.546711860680715853e-02 1.561126647276355264e-02 1.570159880748855236e-02 1.573716874732385834e-02 1.571760136536503802e-02 1.564310013958210635e-02 1.551444329518415939e-02 1.533297010657905420e-02 1.510055748830468197e-02 1.481958743790490023e-02 1.449290610961385256e-02 1.412377548933574367e-02 1.371581880308683776e-02 1.327296091826658808e-02 1.279936508657689674e-02 1.229936742721627480e-02 1.177741055866178034e-02 1.123797775782769959e-02 1.068552895888790280e-02 1.012443980398970711e-02 9.558944828909236163e-03 8.993085713655653290e-03 8.430665356951874689e-03 7.875208350571229893e-03 7.329928240951202011e-03 6.797701777447127253e-03 6.281050164778603784e-03 5.782127166852293887e-03 5.302713754701642891e-03 4.844218856423583922e-03 4.407685654467355038e-03 3.993802787259954565e-03 3.602919748818627765e-03 3.235065741698970113e-03 2.889971224533210026e-03 2.567091403988656841e-03 2.265630950078461898e-03 1.984569260779227035e-03 1.722685663909569957e-03 1.478584018060975043e-03 1.250716256837606111e-03 1.037404508592220873e-03 8.368615142255248418e-04 6.472091556637370440e-04 4.664949948547769242e-04 2.927068053801014759e-04 1.237851542837609597e-04 -4.236584093660121595e-05 -2.078693970943944875e-04 -3.748683605179045815e-04 -5.455186434297318483e-04 -7.219835046827602527e-04 -9.064283607363239799e-04 -1.101015805388155583e-03 -1.307900518854303567e-03 -1.529223757707718311e-03 -1.767107136258205856e-03 -2.023645436435802993e-03 -2.300898216341036671e-03 -2.600880026541748692e-03 -2.925549087104239998e-03 -3.276794326413168604e-03 -3.656420734214879936e-03 -4.066133035151913051e-03 -4.507517744463223654e-03 -4.982023723597964887e-03 -5.490941409295973900e-03 -6.035380944256822817e-03 -6.616249489851076630e-03 -7.234228050397035169e-03 -7.889748183287052449e-03 -8.582969008651110399e-03 -9.313754965254753340e-03 -1.008165478494361077e-02 -1.088588217522735470e-02 -1.172529870769393155e-02 -1.259839940813103389e-02 -1.350330153192789810e-02 -1.443773698514393133e-02 -1.539904881737246684e-02 -1.638419216724956370e-02 -1.738973998546290700e-02 -1.841189379397309422e-02 -1.944649966472056235e-02 -2.048906951747009667e-02 -2.153480774602956754e-02 -2.257864308649594476e-02 -2.361526554227499561e-02 -2.463916808041990980e-02 -2.564469271449912324e-02 -2.662608049298696364e-02 -2.757752482135285635e-02 -2.849322746285317537e-02 -2.936745648966836847e-02 -3.019460539447383143e-02 -3.096925252458357716e-02 -3.168621996797162110e-02 -3.234063100395852958e-02 -3.292796523198054243e-02 -3.344411051006662000e-02 -3.388541087045318645e-02 -3.424870963274360969e-02 -3.453138700432612646e-02 -3.473139154213410185e-02 -3.484726494761804932e-02 -3.487815977599584283e-02 -3.482384975916007902e-02 -3.468473256650356912e-02 -3.446182495666400003e-02 -3.415675040296552861e-02 -3.377171940330439548e-02 -3.330950280858942930e-02 -3.277339861993493891e-02 -3.216719281112977863e-02 -3.149511482725517175e-02 -3.076178849078612179e-02 -2.997217911154381742e-02 -2.913153764532315851e-02 -2.824534277717269393e-02 -2.731924181886253439e-02 -2.635899130617345987e-02 -2.537039816082990382e-02 -2.435926224512621752e-02 -2.333132108585146344e-02 -2.229219747961395243e-02 -2.124735061596003810e-02 -2.020203126983345296e-02 -1.916124152312885520e-02 -1.812969937862049172e-02 -1.711180853067843094e-02 -1.611163345814524417e-02 -1.513287990766250084e-02 -1.417888074257679480e-02 -1.325258704508676562e-02 -1.235656427905595760e-02 -1.149299324918215057e-02 -1.066367552998297337e-02 -9.870042986040324789e-03 -9.113170963564206153e-03 -8.393794702739600447e-03 -7.712328500385567248e-03 -7.068887142827476669e-03 -6.463309128985985502e-03 -5.895181212760624428e-03 -5.363863810926549833e-03 -4.868516846944686075e-03 -4.408125631208053424e-03 -3.981526413165048170e-03 -3.587431279315092623e-03 -3.224452112128936825e-03 -2.891123367411923585e-03 -2.585923470485218881e-03 -2.307294673876287335e-03 -2.053661260158712743e-03 -1.823446012452985959e-03 -1.615084911302826307e-03 -1.427040049710388446e-03 -1.257810787704368143e-03 -1.105943193700324300e-03 -9.700378419777087825e-04 -8.487560538267771180e-04 -7.408246843858408122e-04 -6.450395680468135008e-04 -5.602677427699951761e-04 -4.854485779850914061e-04 -4.195939322686259099e-04 -3.617874660089699895e-04 -3.111832311433714027e-04 -2.670036551245456272e-04 -2.285370298900568577e-04 -1.951346090949860289e-04 -1.662074085364184564e-04 -1.412227958319738183e-04 -1.197009462701763749e-04 -1.012112325537900038e-04 -8.536860710237549230e-05 -7.183002682930262272e-05 -6.029096199237660045e-05 -5.048202293729910951e-05 -4.216573138311503489e-05 -3.513345638706255874e-05 -2.920252929897434592e-05 -2.421354687917370426e-05 -2.002786729884421305e-05 -1.652529994468800907e-05 -1.360198677617001122e-05 -1.116847039152581068e-05 -9.147941899998106947e-06 -7.474660120972539463e-06 -6.092532482590030014e-06 -4.953847219740190100e-06 -4.018146022021542576e-06 -3.251226106482305576e-06 -2.624260740996221184e-06 -2.113027478872489119e-06 -1.697233744640820487e-06 -1.359929899987147688e-06 -1.087000486873240142e-06 -8.667249654646760603e-07 -6.893999151216710172e-07 -5.470153286462103594e-07 -4.329782879651150938e-07 -3.418779513425336323e-07 -2.692863987411335079e-07 -2.115904662264745612e-07 -1.658502475876812150e-07 -1.296804486745263936e-07 -1.011512458577795378e-07 -7.870572424650845981e-08 -6.109135454017746243e-08 -4.730331108733067181e-08 -3.653773984070377698e-08 -2.815335579144557766e-08 -2.163998772141679953e-08 -1.659289644443392085e-08 -1.269187385889829527e-08 -9.684286809384770689e-09 -7.371364562537403532e-09 -5.597144117754296163e-09 -4.239585908824049867e-09 -3.203455844024192421e-09 -2.414640028065768188e-09 -1.815617670803047767e-09 -1.361867191929662098e-09 -1.019021778508338720e-09 -7.606248773224366543e-10 -5.663643864603209782e-10 -4.206875885040884669e-10 -3.117179512761570881e-10 -2.304105064513123049e-10 -1.698951945290304506e-10 -1.249678398223272165e-10 -9.169671581838895028e-11 -6.711933590770448089e-11 -4.900945474919564851e-11 -3.569853887444801288e-11 -2.593936622883790944e-11 -1.880211175756521126e-11 -1.359540804546650479e-11 -9.806549183242546611e-12 -7.056324103392752682e-12 -5.064996767069073553e-12 -3.626754552244794781e-12 -2.590570960763481814e-12 -1.845912671286791972e-12 -1.312094548581083051e-12 -9.303736936067609488e-13 -6.580941178845229351e-13 -4.643622113282669739e-13 -3.268616569113242148e-13 -2.295140571602183252e-13 -1.607654612941043683e-13 -1.123347910340162896e-13 -7.830216540987575571e-14 -5.444663814336253567e-14 -3.776643190349319746e-14 -2.613232966665410961e-14 -1.803794921957247340e-14 -1.242031033971332795e-14 -8.531259226791950252e-15 -5.845585616774085456e-15 -3.995539207235713436e-15 -2.724286737134237674e-15 -1.852920624465430407e-15 -1.257136521852074802e-15 -8.507904755096340024e-16 -5.743375270783252814e-16 -3.867244133538435146e-16 -2.597196557345601291e-16 -1.739588759554483614e-16 -1.161938336886782384e-16 -7.738390856134330902e-17 -5.137557062070876176e-17 -3.399112159769075843e-17 -2.240153477440293771e-17 -1.469596829303143941e-17 -9.587060546587620230e-18 -6.209714705722549620e-18 -3.984078589736453142e-18 -2.522485920092245781e-18 -1.566421415449125607e-18 -9.439357272935451052e-19 -5.409517095200153866e-19 -2.819815608169898807e-19 -1.172023886056456529e-19 -1.381630799174606953e-20 4.971010893539434554e-20 8.747653535653819787e-20 1.086895875712752691e-19 1.193435200391920009e-19 1.233291119226946333e-19 1.231633742054883102e-19 1.204684821256576741e-19 1.162852949442688455e-19 1.112780575663097604e-19 1.058677046913257211e-19 1.003184436844442335e-19 9.479384455398689580e-20 8.939308103527637767e-20 8.417428532932470126e-20 7.916955870563983173e-20 7.439459328050891290e-20 6.985482266078131532e-20 6.554934251874357837e-20 6.147340213895829579e-20
3.461276623091935362e-03 3.836371105409164782e-03 4.237230064215692475e-03 4.663592662486139122e-03 5.114890103859707701e-03 5.590223033239395678e-03 6.088342767498148428e-03 6.607637138343493317e-03 7.146121685438881072e-03 7.701436868308098038e-03 8.270851870310810469e-03 8.851275447963019571e-03 9.439274135940757884e-03 1.003109795509353128e-02 1.062271359149411128e-02 1.120984482361711380e-02 1.178801977757374872e-02 1.235262439291464308e-02 1.289896129021377361e-02 1.342231305298370071e-02 1.391800877687119319e-02 1.438149260462092023e-02 1.480839286143713178e-02 1.519459033674460009e-02 1.553628422849554283e-02 1.583005427740366219e-02 1.607291767173048627e-02 1.626237939797681858e-02 1.639647484702711627e-02 1.647380365551667086e-02 1.649355396364915113e-02 1.645551649744823527e-02 1.636008812855375971e-02 1.620826482058028081e-02 1.600162412969848014e-02 1.574229768036903426e-02 1.543293427711140385e-02 1.507665453242234416e-02 1.467699808283192027e-02 1.423786462400584638e-02 1.376345011739899676e-02 1.325817960224095864e-02 1.272663808605937683e-02 1.217350098445841786e-02 1.160346553786447028e-02 1.102118455215795635e-02 1.043120369546336745e-02 9.837903439805555095e-03 9.245446569574477039e-03 8.657731995017485180e-03 8.078355414824840014e-03 7.510577173819698270e-03 6.957297466131491352e-03 6.421038846880765608e-03 5.903935841573691723e-03 5.407731286539351964e-03 4.933778899396580424e-03 4.483051468297468561e-03 4.056153964165350699e-03 3.653340821962139124e-03 3.274536604903279576e-03 2.919359258383654593e-03 2.587145176358364006e-03 2.276975339628388006e-03 1.987701840048314468e-03 1.717974173935339806e-03 1.466264768579099995e-03 1.230893294360989407e-03 1.010049408300797745e-03 8.018136697541149768e-04 6.041764626453847813e-04 4.150548485263877039e-04 2.323073587511595949e-04 5.374681039826783007e-05 -1.228487021169716049e-04 -2.997264305007409546e-04 -4.791509552185634459e-04 -6.633972357251438634e-04 -8.547444119828471977e-04 -1.055470027017307421e-03 -1.267844336669106398e-03 -1.494124378904896928e-03 -1.736547490368394288e-03 -1.997323981515502188e-03 -2.278628712863050264e-03 -2.582591352725140295e-03 -2.911285140426402279e-03 -3.266714027463847592e-03 -3.650798121520781522e-03 -4.065357413685136839e-03 -4.512093826742159981e-03 -4.992571681026694574e-03 -5.508196733037626185e-03 -6.060193999812017208e-03 -6.649584637876168602e-03 -7.277162198359102795e-03 -7.943468628474672014e-03 -8.648770432952940929e-03 -9.393035446040847586e-03 -1.017591069434043913e-02 -1.099670185201211819e-02 -1.185435480182809795e-02 -1.274743981742130876e-02 -1.367413887318836598e-02 -1.463223656820530731e-02 -1.561911511893739057e-02 -1.663175383244742955e-02 -1.766673341746255455e-02 -1.872024542554947407e-02 -1.978810703956803210e-02 -2.086578134258686157e-02 -2.194840310891002511e-02 -2.303081006138359144e-02 -2.410757943757367225e-02 -2.517306960377621930e-02 -2.622146635233509396e-02 -2.724683341671781459e-02 -2.824316664258848600e-02 -2.920445116407077366e-02 -3.012472085478965292e-02 -3.099811925524896886e-02 -3.181896112358301859e-02 -3.258179371737827956e-02 -3.328145689145507041e-02 -3.391314109121670861e-02 -3.447244233400083291e-02 -3.495541330196765689e-02 -3.535860971914064899e-02 -3.567913125154938137e-02 -3.591465625183893479e-02 -3.606346976662475057e-02 -3.612448433432833422e-02 -3.609725322094040761e-02 -3.598197586856616975e-02 -3.577949546395117059e-02 -3.549128866857364367e-02 -3.511944768537159783e-02 -3.466665496682916348e-02 -3.413615099215788068e-02 -3.353169565502952393e-02 -3.285752390535571360e-02 -3.211829637687579203e-02 -3.131904580508167862e-02 -3.046512009595091566e-02 -2.956212294417739569e-02 -2.861585291963443869e-02 -2.763224194267011741e-02 -2.661729405295271828e-02 -2.557702534380515771e-02 -2.451740588551268654e-02 -2.344430439852836570e-02 -2.236343636267652465e-02 -2.128031616344299229e-02 -2.020021378347514052e-02 -1.912811644882559531e-02 -1.806869553762837158e-02 -1.702627895612383174e-02 -1.600482908549339528e-02 -1.500792630492458514e-02 -1.403875800360281437e-02 -1.310011290859775836e-02 -1.219438047828674473e-02 -1.132355504316750680e-02 -1.048924431849228983e-02 -9.692681866638602761e-03 -8.934743051766873972e-03 -8.215964005063587650e-03 -7.536563105439488333e-03 -6.896464477421080687e-03 -6.295323014411676951e-03 -5.732550450615459328e-03 -5.207342027687243344e-03 -4.718703331475540899e-03 -4.265476908891354356e-03 -3.846368313760411932e-03 -3.459971272316723044e-03 -3.104791702619947007e-03 -2.779270366546456733e-03 -2.481803977117548639e-03 -2.210764626894304741e-03 -1.964517444211914907e-03 -1.741436422492323964e-03 -1.539918403238874512e-03 -1.358395225182345081e-03 -1.195344080139738906e-03 -1.049296140309971884e-03 -9.188435419139879927e-04 -8.026448263395878288e-04 -6.994289524053334036e-04 -6.079980022162238427e-04 -5.272287086073525111e-04 -4.560729346641935011e-04 -3.935572356045659130e-04 -3.387816307608423417e-04 -2.909177088716830527e-04 -2.492061837382449681e-04 -2.129540098664727454e-04 -1.815311593324579742e-04 -1.543671520758354394e-04 -1.309474224221340475e-04 -1.108095951034978818e-04 -9.353973460010192608e-05 -7.876862244057540228e-05 -6.616810832507566940e-05 -5.544757268405626376e-05 -4.635053064475161140e-05 -3.865140040442966422e-05 -3.215245273892055830e-05 -2.668095281992668969e-05 -2.208650067027986762e-05 -1.823857243263635056e-05 -1.502426113206466368e-05 -1.234621273530597941e-05 -1.012075100114279384e-05 -8.276182824952386916e-06 -6.751274451408298490e-06 -5.493888007099976403e-06 -4.459767235098176942e-06 -3.611461043732337373e-06 -2.917373462545175275e-06 -2.350928783606868323e-06 -1.889841014208738577e-06 -1.515477239818360728e-06 -1.212305060855615887e-06 -9.674148944990325017e-07 -7.701085987155035553e-07 -6.115465593740255083e-07 -4.844460657020430287e-07 -3.828244708854962882e-07 -3.017812827372497859e-07 -2.373139461576068574e-07 -1.861626589869314509e-07 -1.456801021686360717e-07 -1.137224619063723256e-07 -8.855857506171931968e-08 -6.879443982066980590e-08 -5.331070291562278121e-08 -4.121106430494899171e-08 -3.177983250806129054e-08 -2.444712138479173465e-08 -1.876040481227977138e-08 -1.436134229106764411e-08 -1.096695882598544547e-08 -8.354409216596126282e-09 -6.348682769162530682e-09 -4.812711860594453795e-09 -3.639439018112549385e-09 -2.745474308911793447e-09 -2.066039749800294152e-09 -1.550951843154002900e-09 -1.161438732309745939e-09 -8.676261804354863702e-10 -6.465577815277295143e-10 -4.806405289990776376e-10 -3.564279775366381714e-10 -2.636704952085961456e-10 -1.945761627993373863e-10 -1.432372864936387309e-10 -1.051867135892545008e-10 -7.705557014019169971e-11 -5.631000164266502430e-11 -4.104926557303633452e-11 -2.985132355015493047e-11 -2.165509732170664073e-11 -1.567093952710040665e-11 -1.131275220617516651e-11 -8.146664977251579557e-12 -5.852343089920898600e-12 -4.193899653730775537e-12 -2.998089686686514742e-12 -2.138008987350819830e-12 -1.520942310969128098e-12 -1.079330004537392830e-12 -7.640715525610817167e-13 -5.395752897105696211e-13 -3.801091066859071404e-13 -2.671176828999777345e-13 -1.872557079369792196e-13 -1.309499811845763968e-13 -9.135106377454547916e-14 -6.357104517282076497e-14 -4.413085700731630066e-14 -3.056062323700663199e-14 -2.111146059775232701e-14 -1.454821560626382495e-14 -1.000081379944328213e-14 -6.857935701238167236e-15 -4.691173616896916432e-15 -3.201077490701281173e-15 -2.178876163263535628e-15 -1.479393101362093978e-15 -1.001934447776812357e-15 -6.768389986796484500e-16 -4.560381845429577977e-16 -3.064482799896101043e-16 -2.053574962952857980e-16 -1.372143183988216337e-16 -9.139740945202435578e-17 -6.067122178657583879e-17 -4.011932413316072789e-17 -2.640963671808432272e-17 -1.728964248910639414e-17 -1.124051428986274313e-17 -7.240757021491404699e-18 -4.605116483538461905e-18 -2.875077180222895355e-18 -1.744624603095065671e-18 -1.010048167697125212e-18 -5.360891512291205964e-19 -2.331715717873398989e-19 -4.212783402922965550e-20 7.602092214129543332e-20 1.468845493148957172e-19 1.872428576766716660e-19 2.080586667121735861e-19 2.164726877260515833e-19 2.171208402412110363e-19 2.130018646893335943e-19 2.060472578116539689e-19 1.974946862339588732e-19 1.881320033491328419e-19 1.784562925314616891e-19 1.687772564026386673e-19 1.592842514623964527e-19 1.500896374769805997e-19 1.412567363766581650e-19 1.328178167566598591e-19 1.247856309877911543e-19 1.171607956222368487e-19 1.099364988636253399e-19 1.031014936446563910e-19
3.368440506079851959e-03 3.742603288529516414e-03 4.143771891808695554e-03 4.571882045090607666e-03 5.026565260540777520e-03 5.507122858341669154e-03 6.012503420293540193e-03 6.541284507980093393e-03 7.091659453627659898e-03 7.661429977652790303e-03 8.248005305804865031e-03 8.848408351011968070e-03 9.459289391762827973e-03 1.007694752236572115e-02 1.069735997400443096e-02 1.131621921341282623e-02 1.192897752334799721e-02 1.253089856171607161e-02 1.311711519061095101e-02 1.368269266940732622e-02 1.422269612423294680e-02 1.473226104628548236e-02 1.520666543974832224e-02 1.564140214199305490e-02 1.603224977884363731e-02 1.637534079927361122e-02 1.666722505899614210e-02 1.690492749150450044e-02 1.708599851719732471e-02 1.720855599371090561e-02 1.727131769942470696e-02 1.727362356191085996e-02 1.721544708729026013e-02 1.709739570755556062e-02 1.692070003277209439e-02 1.668719226521819463e-02 1.639927429446719556e-02 1.605987623799282754e-02 1.567240641353142769e-02 1.524069392052681930e-02 1.476892516301859040e-02 1.426157576115825651e-02 1.372333937047455835e-02 1.315905495591921867e-02 1.257363405202018697e-02 1.197198948304438459e-02 1.135896692119837265e-02 1.073928053102714796e-02 1.011745378976429063e-02 9.497766392620612605e-03 8.884207955538172760e-03 8.280439022647934424e-03 7.689759678356338120e-03 7.115085861147091295e-03 6.558933283782568055e-03 6.023408687874974923e-03 5.510208004153684287e-03 5.020620856601406938e-03 4.555540741367472904e-03 4.115480131356271699e-03 3.700589704998573631e-03 3.310680872372674406e-03 2.945250772145581800e-03 2.603508936634340003e-03 2.284404866950730251e-03 1.986655822570030250e-03 1.708774206360945619e-03 1.449094013600328275e-03 1.205795908246189369e-03 9.769305883491825101e-04 7.604402017590133900e-04 5.541776703411277569e-04 3.559238732306239461e-04 1.634027250786335194e-04 -2.570573793324120414e-05 -2.137540846376009916e-04 -4.031177922594056319e-04 -5.961868462491861373e-04 -7.953583231675561077e-04 -1.003029621760136766e-03 -1.221591997173328021e-03 -1.453424053844617602e-03 -1.700884863305350330e-03 -1.966306393192400644e-03 -2.251984962326191234e-03 -2.560171472866199296e-03 -2.893060213352905471e-03 -3.252776074911790070e-03 -3.641360076037709718e-03 -4.060753148187727993e-03 -4.512778193862905171e-03 -4.999120489911248848e-03 -5.521306570371084695e-03 -6.080681784207358880e-03 -6.678386782660345085e-03 -7.315333247492321160e-03 -7.992179224032152501e-03 -8.709304470425789646e-03 -9.466786275757584773e-03 -1.026437623359862002e-02 -1.110147848300443822e-02 -1.197712994504743916e-02 -1.288998308876394827e-02 -1.383829175520004569e-02 -1.481990055151121213e-02 -1.583223829846796410e-02 -1.687231597414264733e-02 -1.793672954415923351e-02 -1.902166800511061184e-02 -2.012292689331791895e-02 -2.123592742703702199e-02 -2.235574135782394251e-02 -2.347712150763461500e-02 -2.459453786419296684e-02 -2.570221900027273507e-02 -2.679419847503424629e-02 -2.786436576980160298e-02 -2.890652120909320902e-02 -2.991443422276921296e-02 -3.088190421922860918e-02 -3.180282326493492212e-02 -3.267123970425890589e-02 -3.348142180751855629e-02 -3.422792050569044287e-02 -3.490563025871545183e-02 -3.550984711137254723e-02 -3.603632301666167409e-02 -3.648131555137501536e-02 -3.684163221143831046e-02 -3.711466855460631570e-02 -3.729843955369605696e-02 -3.739160363283734051e-02 -3.739347897994558384e-02 -3.730405185821746017e-02 -3.712397677511566907e-02 -3.685456850608661433e-02 -3.649778610910154458e-02 -3.605620920198482349e-02 -3.553300690443042531e-02 -3.493189996780164674e-02 -3.425711672569178162e-02 -3.351334359451908079e-02 -3.270567093422186572e-02 -3.183953514289720316e-02 -3.092065790490764951e-02 -2.995498353894884142e-02 -2.894861540066606329e-02 -2.790775228393352347e-02 -2.683862573660538570e-02 -2.574743916155542572e-02 -2.464030951365698066e-02 -2.352321232983449473e-02 -2.240193074452049085e-02 -2.128200904904535909e-02 -2.016871125305481904e-02 -1.906698500144327416e-02 -1.798143109393648617e-02 -1.691627874871631104e-02 -1.587536664858068408e-02 -1.486212971011236297e-02 -1.387959142501175511e-02 -1.293036153968145363e-02 -1.201663876560410057e-02 -1.114021814999491787e-02 -1.030250268429102299e-02 -9.504518687615872222e-03 -8.746934473482206179e-03 -8.030081790455473323e-03 -7.353979520823394900e-03 -6.718359124817261697e-03 -6.122691330737929649e-03 -5.566213592430821824e-03 -5.047957863801781457e-03 -4.566778274267590913e-03 -4.121378327952911549e-03 -3.710337291845014918e-03 -3.332135482791216251e-03 -2.985178209026487749e-03 -2.667818167786805902e-03 -2.378376145535266318e-03 -2.115159910559281323e-03 -1.876481228468166200e-03 -1.660670968844484615e-03 -1.466092305524868645e-03 -1.291152043380722897e-03 -1.134310130836114431e-03 -9.940874396120956934e-04 -8.690719113421793620e-04 -7.579231848724658337e-04 -6.593758284291328237e-04 -5.722413076581889897e-04 -4.954088241184091733e-04 -4.278451594763050397e-04 -3.685936587724809692e-04 -3.167724820734308657e-04 -2.715722479640527549e-04 -2.322531850370671035e-04 -1.981418991422860022e-04 -1.686278549947560349e-04 -1.431596611012307956e-04 -1.212412371133283074e-04 -1.024279328836067625e-04 -8.632265888394904647e-05 -7.257207840650713973e-05 -6.086290323526633982e-05 -5.091832634935322438e-05 -4.249461776693069266e-05 -3.537790290439463950e-05 -2.938113683004880242e-05 -2.434128253525089461e-05 -2.011669681326049927e-05 -1.658472349730102260e-05 -1.363949062478914534e-05 -1.118990551655230222e-05 -9.157839735208378202e-06 -7.476494359615662388e-06 -6.088934925172948677e-06 -4.946784675914823754e-06 -4.009064398681758290e-06 -3.241167009789051485e-06 -2.613955191720362625e-06 -2.102970686635466766e-06 -1.687744304501231686e-06 -1.351196260544521339e-06 -1.079117088152198601e-06 -8.597200523824870463e-07 -6.832566931972649867e-07 -5.416878375990823333e-07 -4.284031208850941477e-07 -3.379827372877049995e-07 -2.659957903081923035e-07 -2.088302265228310838e-07 -1.635499091567176053e-07 -1.277749166894835790e-07 -9.958163608071555729e-08 -7.741965998197058465e-08 -6.004289357949200510e-08 -4.645263124391456280e-08 -3.585067822389916815e-08 -2.760087083350256377e-08 -2.119759278186217400e-08 -1.624009840871326259e-08 -1.241163855600965773e-08 -9.462544495048884456e-09 -7.196562492791758908e-09 -5.459848837764080060e-09 -4.132134871897068280e-09 -3.119656011866117982e-09 -2.349509912878593390e-09 -1.765168649910736665e-09 -1.322919691547941009e-09 -9.890519594364183320e-10 -7.376376673028669878e-10 -5.487890219803082321e-10 -4.072922024561617393e-10 -3.015401366227958646e-10 -2.227011756786334280e-10 -1.640734245884877927e-10 -1.205847330906998863e-10 -8.840661453358110509e-11 -6.465699891853803096e-11 -4.717204176100469577e-11 -3.433145056946323488e-11 -2.492516139677555949e-11 -1.805186800230590243e-11 -1.304201397818871457e-11 -9.399516445864591195e-12 -6.757790077806030967e-12 -4.846656148639337237e-12 -3.467512544178101599e-12 -2.474754824845274907e-12 -1.761913606066729788e-12 -1.251339942955986548e-12 -8.865520599674140634e-13 -6.265725631256564032e-13 -4.417500828639647889e-13 -3.106847660308584793e-13 -2.179722548287906105e-13 -1.525528250176424703e-13 -1.065066805573050208e-13 -7.417724360263855363e-14 -5.153488889162680565e-14 -3.571644270818547134e-14 -2.469280303279527051e-14 -1.702968904326610839e-14 -1.171589487754079896e-14 -8.040336420056385278e-15 -5.504267816027600390e-15 -3.758777444428405172e-15 -2.560403827909470533e-15 -1.739703587381117472e-15 -1.179051810012243091e-15 -7.970052276804839590e-16 -5.373176617464431340e-16 -3.612442997891331351e-16 -2.421645597079593955e-16 -1.618350457958762824e-16 -1.077854088166355348e-16 -7.151333801919982962e-17 -4.723679065913160454e-17 -3.103372650502874958e-17 -2.025058170516124781e-17 -1.309661046312807003e-17 -8.366429608886466771e-18 -5.250752091944999634e-18 -3.207620357419788730e-18 -1.875032163321595854e-18 -1.011809684000095017e-18 -4.576879647751620004e-19 -1.064468460497086212e-19 1.121287532773419760e-19 2.443291752180992608e-19 3.205883960644879732e-19 3.608586912513228653e-19 3.781815251739166012e-19 3.810538100664595407e-19 3.749918091859748054e-19 3.635620456802783450e-19 3.490590914138796442e-19 3.329500272978511250e-19 3.161651376063007257e-19 2.992875390737265807e-19 2.826765588034800140e-19 2.665477971831591729e-19 2.510249460442766008e-19 2.361732374082133571e-19 2.220209766764748310e-19 2.085733667944744707e-19 1.958213578264462268e-19 1.837472947202396830e-19 1.723285095323956200e-19
3.271182244098472854e-03 3.643428619746589322e-03 4.043830302617648816e-03 4.472524320304524514e-03 4.929349718947118389e-03 5.413818381183792793e-03 5.925088821459313995e-03 6.461943839010195895e-03 7.022772897958636310e-03 7.605560066547461043e-03 8.207878282322262839e-03 8.826890616587092578e-03 9.459359090286780306e-03 1.010166144622100075e-02 1.074981611186723654e-02 1.139951539683996436e-02 1.204616676388655869e-02 1.268494179794067353e-02 1.331083228046003354e-02 1.391871256290879919e-02 1.450340723093092657e-02 1.505976286661584763e-02 1.558272255713845540e-02 1.606740167025258112e-02 1.650916332609544263e-02 1.690369194490135354e-02 1.724706324461894660e-02 1.753580910269999724e-02 1.776697578252868850e-02 1.793817415552922956e-02 1.804762072173587625e-02 1.809416843986568976e-02 1.807732661663048052e-02 1.799726936697944660e-02 1.785483243407904805e-02 1.765149844146179578e-02 1.738937093098577580e-02 1.707113781022665325e-02 1.670002508327508156e-02 1.627974196199275317e-02 1.581441864396841007e-02 1.530853819337388635e-02 1.476686406775122064e-02 1.419436489515202814e-02 1.359613812129874255e-02 1.297733411646348999e-02 1.234308225899514479e-02 1.169842040069981638e-02 1.104822897360018680e-02 1.039717082393764973e-02 9.749637664299223502e-03 9.109703825516407213e-03 8.481087773703504043e-03 7.867121641527174622e-03 7.270728813190073178e-03 6.694409405705966341e-03 6.140233310076380520e-03 5.609840299244665991e-03 5.104446578459619077e-03 4.624857050109891510e-03 4.171482490295578237e-03 3.744360788457412170e-03 3.343181383408508692e-03 2.967312037388679987e-03 2.615827121866408280e-03 2.287536641766908015e-03 1.981015295228791533e-03 1.694630950263051328e-03 1.426572014087697455e-03 1.174873271761888490e-03 9.374398745254489997e-04 7.120692617033268310e-04 4.964709002333264100e-04 2.882838202828588541e-04 8.509201192053394112e-05 -1.155621752807602185e-04 -3.161664217656532131e-04 -5.192283543233781971e-04 -7.272666846878733053e-04 -9.428032359668305808e-04 -1.168355504692932673e-03 -1.406429400282478660e-03 -1.659511808842362244e-03 -1.930062643841477061e-03 -2.220506071296513527e-03 -2.533220630870798833e-03 -2.870528015645379318e-03 -3.234680321251768437e-03 -3.627845628486292291e-03 -4.052091841366911758e-03 -4.509368763739758645e-03 -5.001488460869922201e-03 -5.530104016819569271e-03 -6.096686862663990188e-03 -6.702502913541357084e-03 -7.348587812975453624e-03 -8.035721639638535724e-03 -8.764403483518435831e-03 -9.534826344112909760e-03 -1.034685284161935420e-02 -1.119999226199328013e-02 -1.209337947716913192e-02 -1.302575629173505743e-02 -1.399545576613130636e-02 -1.500039005337958781e-02 -1.603804226102735833e-02 -1.710546281222643725e-02 -1.819927072973864454e-02 -1.931566020453101204e-02 -2.045041273715306543e-02 -2.159891505623432253e-02 -2.275618292547089763e-02 -2.391689084993606912e-02 -2.507540758627536948e-02 -2.622583725139441407e-02 -2.736206571287708167e-02 -2.847781183399160712e-02 -2.956668303925986604e-02 -3.062223456570972030e-02 -3.163803167260881288e-02 -3.260771400107818907e-02 -3.352506120673728884e-02 -3.438405893541276320e-02 -3.517896417563862177e-02 -3.590436900350512522e-02 -3.655526173629335129e-02 -3.712708453173983736e-02 -3.761578650971483806e-02 -3.801787153210000464e-02 -3.833043985376712731e-02 -3.855122295138091459e-02 -3.867861094543748046e-02 -3.871167215228018404e-02 -3.865016443424729858e-02 -3.849453815477881652e-02 -3.824593068822468300e-02 -3.790615257812440103e-02 -3.747766557970989149e-02 -3.696355295921703588e-02 -3.636748255130807517e-02 -3.569366319376195834e-02 -3.494679526311799539e-02 -3.413201612405016711e-02 -3.325484137719810634e-02 -3.232110284371539355e-02 -3.133688425912187214e-02 -3.030845566383886733e-02 -2.924220747320628588e-02 -2.814458518644568502e-02 -2.702202565299352890e-02 -2.588089575733231937e-02 -2.472743431167551825e-02 -2.356769786168761219e-02 -2.240751101613107019e-02 -2.125242180936384728e-02 -2.010766249848588288e-02 -1.897811608717709514e-02 -1.786828875835829236e-02 -1.678228829009487458e-02 -1.572380842583218780e-02 -1.469611907306523843e-02 -1.370206211560170105e-02 -1.274405254508943937e-02 -1.182408454855275737e-02 -1.094374213109554697e-02 -1.010421380715672765e-02 -9.306310859896530646e-03 -8.550488646319295144e-03 -7.836870415197158893e-03 -7.165273105106869170e-03 -6.535234600088434681e-03 -5.946041939566798495e-03 -5.396760006111529263e-03 -4.886260248120988074e-03 -4.413249033332871350e-03 -3.976295271901065381e-03 -3.573856993375225648e-03 -3.204306609066431052e-03 -2.865954638848490586e-03 -2.557071728397083271e-03 -2.275908828294494722e-03 -2.020715449536459023e-03 -1.789755950118052889e-03 -1.581323844031290102e-03 -1.393754156797643749e-03 -1.225433880335312841e-03 -1.074810604395601320e-03 -9.403994219803203354e-04 -8.207882221563864156e-04 -7.146414956837661859e-04 -6.207027871094313379e-04 -5.377959317494293307e-04 -4.648252176224390401e-04 -4.007746112781844917e-04 -3.447061829650663995e-04 -2.957578610895704777e-04 -2.531406388154540453e-04 -2.161353472980807324e-04 -1.840891007919766720e-04 -1.564115090229468302e-04 -1.325707420642962002e-04 -1.120895227499229152e-04 -9.454111161014895387e-05 -7.954533960873148857e-05 -6.676473473637957944e-05 -5.590077988938450083e-05 -4.669033151298342810e-05 -3.890222127135593486e-05 -3.233405654830688223e-05 -2.680922989188577117e-05 -2.217414258122961729e-05 -1.829564328863958792e-05 -1.505867929627786724e-05 -1.236415485786552131e-05 -1.012698901810070752e-05 -8.274363458964287859e-06 -6.744149673585641572e-06 -5.483503915773363111e-06 -4.447617878898318506e-06 -3.598612866323684775e-06 -2.904565275174588771e-06 -2.338651478139294682e-06 -1.878400610855249353e-06 -1.505044316565636130e-06 -1.202953131167640404e-06 -9.591498811609327140e-07 -7.628911894377201004e-07 -6.053089185969873433e-07 -4.791041116216454000e-07 -3.782867019225853531e-07 -2.979549486236860757e-07 -2.341092009538274499e-07 -1.834952024866789342e-07 -1.434727084690812643e-07 -1.119057059946634031e-07 -8.707099703749597969e-08 -6.758232914735252983e-08 -5.232763952264011834e-08 -4.041731741688916444e-08 -3.114169001356885469e-08 -2.393620089741423630e-08 -1.835298106988836045e-08 -1.403771314739683623e-08 -1.071086294344684945e-08 -8.152501964345753166e-09 -6.190072186771181070e-09 -4.688553399613650979e-09 -3.542585749056005929e-09 -2.670178085250300744e-09 -2.007698223226846393e-09 -1.505896047655286991e-09 -1.126756062800094231e-09 -8.410138830121819130e-10 -6.262024716815020655e-10 -4.651197071923241559e-10 -3.446299804418677256e-10 -2.547297799028755135e-10 -1.878212538978726278e-10 -1.381491129386094541e-10 -1.013654178449449289e-10 -7.419418655976099554e-11 -5.417367374580933648e-11 -3.945890635161025150e-11 -2.867082199383042407e-11 -2.078134182949792688e-11 -1.502606854558022130e-11 -1.083815801010058088e-11 -7.798371448583942774e-12 -5.597455815584242946e-12 -4.007889468884827306e-12 -2.862721409348948101e-12 -2.039767656565287849e-12 -1.449841575925585530e-12 -1.028012953531550958e-12 -7.271345034849254767e-13 -5.130609525866109209e-13 -3.611279486573195867e-13 -2.535659909611312405e-13 -1.776063329324323192e-13 -1.240975238202145232e-13 -8.649770208484405500e-14 -6.014259938898869021e-14 -4.171527647579669936e-14 -2.886304539410111621e-14 -1.992147841552683121e-14 -1.371610988291251584e-14 -9.420347397955692011e-15 -6.453935661975434025e-15 -4.410595705711035345e-15 -3.006595762176147709e-15 -2.044297658440853236e-15 -1.386387724018372302e-15 -9.377096453440305940e-16 -6.324911099101215726e-16 -4.253869469951286294e-16 -2.852152890303266415e-16 -1.905887827776281857e-16 -1.268756726321407767e-16 -8.409158355983228449e-17 -5.544086760729153446e-17 -3.631006470118503502e-17 -2.357519110013601623e-17 -1.512627419440752219e-17 -9.541867500854856869e-18 -5.866826891351545079e-18 -3.460989791749476863e-18 -1.896407485492103364e-18 -8.877360578072878801e-19 -2.452115659812128330e-19 1.570341283188707292e-19 4.022651480259220543e-19 5.454120603425402341e-19 6.226112731354271673e-19 6.575651079826657347e-19 6.657710439895510596e-19 6.573266596847813630e-19 6.387850717856955772e-19 6.143790778101423404e-19 5.868266846505264618e-19 5.578597901001885804e-19 5.285702591866680250e-19 4.996358749851353221e-19 4.714674745190484193e-19 4.443045101805000019e-19 4.182769508846605762e-19 3.934452723328199965e-19 3.698262217926209659e-19 3.474093710765365623e-19 3.261677197395016974e-19 3.060644652011944957e-19 2.870573096721469888e-19
3.170033752450507770e-03 3.539403069123057965e-03 3.937978054704698201e-03 4.366100132805800574e-03 4.823821437963651294e-03 5.310872635550263794e-03 5.826633223485906329e-03 6.370105229939469413e-03 6.939891227876610058e-03 7.534177567690864344e-03 8.150723681266831486e-03 8.786858233571007842e-03 9.439482791100774206e-03 1.010508354116303360e-02 1.077975143403807692e-02 1.145921093477285900e-02 1.213885736689892213e-02 1.281380261204520012e-02 1.347892870334988294e-02 1.412894862358500883e-02 1.475847339827610419e-02 1.536208436730944482e-02 1.593440933297078643e-02 1.647020112508284367e-02 1.696441700125062013e-02 1.741229721759250670e-02 1.780944106692512047e-02 1.815187868997008430e-02 1.843613702196404344e-02 1.865929834163427767e-02 1.881905003967446199e-02 1.891372441582333738e-02 1.894232754203313204e-02 1.890455648730825222e-02 1.880080447973387844e-02 1.863215387433332648e-02 1.840035709249295340e-02 1.810780599044301692e-02 1.775749039154405490e-02 1.735294677131752131e-02 1.689819830757286617e-02 1.639768769407482299e-02 1.585620425981695142e-02 1.527880703353617226e-02 1.467074544270483005e-02 1.403737933766359067e-02 1.338409998625863205e-02 1.271625359534036930e-02 1.203906878716410993e-02 1.135758929669338987e-02 1.067661296653868788e-02 1.000063790690653744e-02 9.333816465961512418e-03 8.679917428939495569e-03 8.042296639481116491e-03 7.423876020776531796e-03 6.827130773309149185e-03 6.254084345453165238e-03 5.706310617086027270e-03 5.184942607797125673e-03 4.690686922139700871e-03 4.223843075506103668e-03 3.784326805361831660e-03 3.371696462549830450e-03 2.985181594125018659e-03 2.623712869965061194e-03 2.285952566954450350e-03 1.970324903214140926e-03 1.675045606799362499e-03 1.398150204609686746e-03 1.137520624124091755e-03 8.909098093685789439e-04 6.559641599179604756e-04 4.302437047738851602e-04 2.112400191128443539e-04 -3.608020923473453934e-06 -2.169004736474237048e-04 -4.312643209172864478e-04 -6.493429221270031375e-04 -8.737866050117549816e-04 -1.107244038850677516e-03 -1.352354022028735229e-03 -1.611737314521108615e-03 -1.887988155992542834e-03 -2.183665131014136170e-03 -2.501281073429929835e-03 -2.843291741109930330e-03 -3.212083039102022527e-03 -3.609956622398324821e-03 -4.039113767990805057e-03 -4.501637468414431548e-03 -4.999472764353655486e-03 -5.534405400894590148e-03 -6.108038959397642589e-03 -6.721770683484563393e-03 -7.376766282006955860e-03 -8.073934052805787145e-03 -8.813898727299620400e-03 -9.596975486178707312e-03 -1.042314463948893453e-02 -1.129202749896881207e-02 -1.220286399553698053e-02 -1.315449260930497827e-02 -1.414533318253497797e-02 -1.517337317687331502e-02 -1.623615791446447743e-02 -1.733078530792406952e-02 -1.845390553661995295e-02 -1.960172606655854327e-02 -2.077002233899035571e-02 -2.195415436952743299e-02 -2.314908940632160600e-02 -2.434943069420340486e-02 -2.554945228342506494e-02 -2.674313970885579608e-02 -2.792423625041536017e-02 -2.908629437065961970e-02 -3.022273181331611505e-02 -3.132689173982686204e-02 -3.239210618220333265e-02 -3.341176200224922621e-02 -3.437936847183782618e-02 -3.528862552857271045e-02 -3.613349171766991330e-02 -3.690825080576950329e-02 -3.760757604670337401e-02 -3.822659109366476071e-02 -3.876092658690515752e-02 -3.920677150070674827e-02 -3.956091840712046281e-02 -3.982080190551708782e-02 -3.998452957461522822e-02 -4.005090492514203071e-02 -4.001944196411597043e-02 -3.989037112307206728e-02 -3.966463644931517152e-02 -3.934388410827877741e-02 -3.893044239301324261e-02 -3.842729358049547239e-02 -3.783803811070929335e-02 -3.716685169037364789e-02 -3.641843603613528074e-02 -3.559796406968877142e-02 -3.471102045772709449e-02 -3.376353845139622167e-02 -3.276173402204013430e-02 -3.171203831198155659e-02 -3.062102942089102442e-02 -2.949536453043980627e-02 -2.834171333335162857e-02 -2.716669367903561810e-02 -2.597681027842980300e-02 -2.477839722756779856e-02 -2.357756501499935417e-02 -2.238015257502622146e-02 -2.119168483934925906e-02 -2.001733612677623897e-02 -1.886189959670191499e-02 -1.772976287962551092e-02 -1.662488988933581019e-02 -1.555080871868460765e-02 -1.451060542593257674e-02 -1.350692343305326740e-02 -1.254196818236765799e-02 -1.161751663437305890e-02 -1.073493113821933839e-02 -9.895177167236295784e-03 -9.098844385187550288e-03 -8.346170494191323258e-03 -7.637067311918422502e-03 -6.971148532949356449e-03 -6.347758646048867401e-03 -5.766002504463061708e-03 -5.224775078920385930e-03 -4.722790961517144698e-03 -4.258613231766261199e-03 -3.830681342464033971e-03 -3.437337731414571215e-03 -3.076852914244295866e-03 -2.747448862435834110e-03 -2.447320518324897550e-03 -2.174655344274145814e-03 -1.927650845844026050e-03 -1.704530047941160047e-03 -1.503554938200643955e-03 -1.323037922948717016e-03 -1.161351367823312743e-03 -1.016935317450125493e-03 -8.883035065352117877e-04 -7.740477884890825493e-04 -6.728411174686670408e-04 -5.834392258011910542e-04 -5.046811414761317961e-04 -4.354886901294779673e-04 -3.748651230899747869e-04 -3.218930080096706341e-04 -2.757315117569931529e-04 -2.356131969932990827e-04 -2.008404445466206332e-04 -1.707816036753282893e-04 -1.448669618848510716e-04 -1.225846153929750402e-04 -1.034763108679251619e-04 -8.713331888627425979e-05 -7.319238983613331781e-05 -6.133183385203936407e-05 -5.126775790571958403e-05 -4.275048545604836201e-05 -3.556117711968348341e-05 -2.950866467546417991e-05 -2.442650535492462750e-05 -2.017025877589594983e-05 -1.661498501050508045e-05 -1.365295909697767872e-05 -1.119159475327484996e-05 -9.151568071585276559e-06 -7.465130505382296373e-06 -6.074599443801757372e-06 -4.931014041114117674e-06 -3.992943673941585384e-06 -3.225436380735674697e-06 -2.599094846006960458e-06 -2.089267879502403725e-06 -1.675345866325991445e-06 -1.340149291151945285e-06 -1.069400136262479785e-06 -8.512666919002164381e-07 -6.759730755205393545e-07 -5.354655152134072507e-07 -4.231281968247385356e-07 -3.335421924706919917e-07 -2.622816714765684401e-07 -2.057422371094017727e-07 -1.609968298044039866e-07 -1.256751877213292961e-07 -9.786335770275817496e-08 -7.602020452510885156e-08 -5.890827513853444755e-08 -4.553673947619040089e-08 -3.511445295821368901e-08 -2.701147092274343586e-08 -2.072759496766899923e-08 -1.586674873201029163e-08 -1.211616911202764458e-08 -9.229561330574337197e-09 -7.013505553312718082e-09 -5.316521589740005150e-09 -4.020299148375840795e-09 -3.032686439955575087e-09 -2.282101730348522482e-09 -1.713092613220883076e-09 -1.282817972420416474e-09 -9.582693118956484324e-10 -7.140826410669295588e-10 -5.308205430792275582e-10 -3.936273973761751486e-10 -2.911798148880676509e-10 -2.148698903465292535e-10 -1.581714907684314817e-10 -1.161499966999236495e-10 -8.508412615412033917e-11 -6.217506235928847569e-11 -4.532337684715490671e-11 -3.295843875107239478e-11 -2.390833536402764066e-11 -1.730096706307849961e-11 -1.248905979024437118e-11 -8.993472809501629067e-12 -6.460459528217077309e-12 -4.629538284254220726e-12 -3.309407227937294268e-12 -2.359940051422056524e-12 -1.678765030471048989e-12 -1.191288578969329619e-12 -8.432999549554581270e-13 -5.955045606296590547e-13 -4.194941002276544598e-13 -2.947841606679652480e-13 -2.066424937543140131e-13 -1.445013428194568070e-13 -1.007999392010643392e-13 -7.014293406892354103e-14 -4.869020932355473872e-14 -3.371566283274119103e-14 -2.328904644445751761e-14 -1.604716316915404099e-14 -1.102977368260260466e-14 -7.562230856115947547e-15 -5.171763409268675874e-15 -3.527922984881637534e-15 -2.400334733175001882e-15 -1.628804625450722893e-15 -1.102226490701806758e-15 -7.437383754025430278e-16 -5.003047652287866174e-16 -3.354246408830525126e-16 -2.240411389679556910e-16 -1.489976080862877772e-16 -9.857687157326409351e-17 -6.479717311114334164e-17 -4.223526761111420028e-17 -2.721574931752570788e-17 -1.725413358322626719e-17 -1.067527894185895445e-17 -6.352638551624025305e-18 -3.530551468760319391e-18 -1.703448729298281303e-18 -5.339631119672575884e-19 2.024404362558542414e-19 6.548038681698693430e-19 9.217897079148176463e-19 1.068527663964305618e-18 1.137885872667373248e-18 1.157992132207762304e-18 1.147239611221088345e-18 1.117609634948558923e-18 1.076871573888207632e-18 1.030035495637962917e-18 9.803088870401653993e-19 9.297251092141491199e-19 8.795551411424682856e-19 8.305766358691071526e-19 7.832492764029825136e-19 7.378287623723058503e-19 6.944407082804356143e-19 6.531284232022196475e-19 6.138837178800159093e-19 5.766667110189869099e-19 5.414185236437016743e-19 5.080693872373826925e-19 4.765438017247164508e-19
3.065535286441861858e-03 3.431097567279635299e-03 3.826810420945278134e-03 4.253221098648810213e-03 4.710598644737423041e-03 5.198898965452331336e-03 5.717731845733099207e-03 6.266330850943909597e-03 6.843527074956057277e-03 7.447727694918303797e-03 8.076900263711972103e-03 8.728563611733890920e-03 9.399786139407629790e-03 1.008719216087229122e-02 1.078697680895038605e-02 1.149492983423861490e-02 1.220646843066419858e-02 1.291667900088677365e-02 1.362036754330577318e-02 1.431211810481070566e-02 1.498635850709626599e-02 1.563743232707034622e-02 1.625967590144289376e-02 1.684749893966211096e-02 1.739546717512301457e-02 1.789838536839642724e-02 1.835137890340249670e-02 1.874997219195473352e-02 1.909016212634755474e-02 1.936848489440806675e-02 1.958207459564858394e-02 1.972871226806004880e-02 1.980686414816628868e-02 1.981570823616491187e-02 1.975514851587179682e-02 1.962581647727569545e-02 1.942905989849084622e-02 1.916691915409138650e-02 1.884209161845947639e-02 1.845788501646625571e-02 1.801816083079479588e-02 1.752726909778119097e-02 1.698997610536979314e-02 1.641138664274761905e-02 1.579686253820879877e-02 1.515193925835087510e-02 1.448224232813019770e-02 1.379340526964142714e-02 1.309099065134933931e-02 1.238041569390094590e-02 1.166688369974471645e-02 1.095532236861689393e-02 1.025032983713224793e-02 9.556129046110304823e-03 8.876530801701478304e-03 8.214905663352898429e-03 7.574164570072680451e-03 6.956747912419825562e-03 6.364622576282634794e-03 5.799286329834773060e-03 5.261778799924045347e-03 4.752698190220901175e-03 4.272222831235289800e-03 3.820136621228738608e-03 3.395857415552930997e-03 2.998467447653090263e-03 2.626744914824618703e-03 2.279195932235975833e-03 1.954086145826361681e-03 1.649471394382154765e-03 1.363226919304139041e-03 1.093074733340069094e-03 8.366088731552867586e-04 5.913183716694578708e-04 3.546078916266915890e-04 1.238160593705183842e-04 -1.037683747798937104e-04 -3.308923473759477251e-04 -5.603259987005752276e-04 -7.948515808243715192e-04 -1.037253406123012306e-03 -1.290308463237933249e-03 -1.556777318445142725e-03 -1.839394924039934034e-03 -2.140860970843547120e-03 -2.463829448335297986e-03 -2.810897112139181756e-03 -3.184590603493404719e-03 -3.587352017692789323e-03 -4.021522777064229399e-03 -4.489325727534700626e-03 -4.992845444977626890e-03 -5.534006806959579187e-03 -6.114551955922448156e-03 -6.736015849880934436e-03 -7.399700665035226915e-03 -8.106649379931104432e-03 -8.857618931583551014e-03 -9.653053388966758089e-03 -1.049305763714497401e-02 -1.137737210480551514e-02 -1.230534909786322635e-02 -1.327593132104532177e-02 -1.428763317697804257e-02 -1.533852542749931762e-02 -1.642622378412265938e-02 -1.754788196342984413e-02 -1.870018969858390154e-02 -1.987937614032748643e-02 -2.108121901028156900e-02 -2.230105978690659005e-02 -2.353382511129534921e-02 -2.477405449750326449e-02 -2.601593432216244353e-02 -2.725333795272779497e-02 -2.847987175515458505e-02 -2.968892660259664362e-02 -3.087373438946953985e-02 -3.202742894264226647e-02 -3.314311061632208011e-02 -3.421391376201937673e-02 -3.523307618234259447e-02 -3.619400960956720842e-02 -3.709037019897414716e-02 -3.791612799453194377e-02 -3.866563431187383659e-02 -3.933368599152174683e-02 -3.991558550426945601e-02 -4.040719594039091783e-02 -4.080498998420697271e-02 -4.110609206433620683e-02 -4.130831297600659480e-02 -4.141017639299669068e-02 -4.141093682059672487e-02 -4.131058868459069888e-02 -4.110986640155432637e-02 -4.081023542946514426e-02 -4.041387445135534440e-02 -3.992364899514114912e-02 -3.934307693654745530e-02 -3.867628646611587229e-02 -3.792796722278903021e-02 -3.710331540299455222e-02 -3.620797374338947244e-02 -3.524796734579940805e-02 -3.422963636321158659e-02 -3.315956659527264511e-02 -3.204451905043654431e-02 -3.089135952004589195e-02 -2.970698917803158562e-02 -2.849827716986154738e-02 -2.727199608753093710e-02 -2.603476114578824260e-02 -2.479297378073782102e-02 -2.355277028795705815e-02 -2.231997600596799178e-02 -2.110006543501083062e-02 -1.989812856327702675e-02 -1.871884355568291525e-02 -1.756645584636214175e-02 -1.644476356758962921e-02 -1.535710914682521418e-02 -1.430637681170107353e-02 -1.329499566147345629e-02 -1.232494789377763626e-02 -1.139778171819258099e-02 -1.051462844351902168e-02 -9.676223193862954625e-03 -8.882928689351131737e-03 -8.134761520061619539e-03 -7.431420345771040485e-03 -6.772315468428783715e-03 -6.156599247738146416e-03 -5.583196861602123320e-03 -5.050836951143927028e-03 -4.558081733172673032e-03 -4.103356209960255623e-03 -3.684976155694061773e-03 -3.301174609702934876e-03 -2.950126657343565394e-03 -2.629972329219814990e-03 -2.338837497252937905e-03 -2.074852691232832117e-03 -1.836169801211018013e-03 -1.620976668941948376e-03 -1.427509605183848980e-03 -1.254063898811116169e-03 -1.099002408274060141e-03 -9.607623459900433522e-04 -8.378603818846853913e-04 -7.288962037327489148e-04 -6.325546794542573044e-04 -5.476067704375111667e-04 -4.729093456611312639e-04 -4.074040442717287978e-04 -3.501153297542030198e-04 -3.001478723201279810e-04 -2.566833880379827768e-04 -2.189770539206681158e-04 -1.863536080281467618e-04 -1.582032329628782529e-04 -1.339773102247981290e-04 -1.131841220056995081e-04 -9.538456635709378483e-05 -8.018794144009773711e-05 -6.724784490351936933e-05 -5.625822544535262173e-05 -4.694961536995774309e-05 -3.908556550595366542e-05 -3.245929722078250672e-05 -2.689058045746458341e-05 -2.222284170946132767e-05 -1.832050160809453574e-05 -1.506653827927535275e-05 -1.236026977950606726e-05 -1.011534668646372905e-05 -8.257944234842411860e-06 -6.725142190107227744e-06 -5.463479878451385060e-06 -4.427673379554098537e-06 -3.579481781754350678e-06 -2.886709542943055486e-06 -2.322332345291773734e-06 -1.863734333183116633e-06 -1.492045241725570505e-06 -1.191566623375931116e-06 -9.492771327075648563e-07 -7.544076091631193806e-07 -5.980774839733232247e-07 -4.729848135570076284e-07 -3.731429944754037793e-07 -2.936579344141458742e-07 -2.305401324973069143e-07 -1.805467556600504705e-07 -1.410493829778062753e-07 -1.099236255716608702e-07 -8.545731610937846661e-08 -6.627440016572501056e-08 -5.127205374856827003e-08 -3.956889966296683077e-08 -3.046250298341841348e-08 -2.339459587512887658e-08 -1.792271759433935531e-08 -1.369715995598016414e-08 -1.044228506194470395e-08 -7.941433681605255856e-09 -6.024772241738103047e-09 -4.559536589636834275e-09 -3.442223998702607082e-09 -2.592363525441694819e-09 -1.947560813790571218e-09 -1.459568574393187868e-09 -1.091179834566586040e-09 -8.137790581576648824e-10 -6.054175942216646121e-10 -4.493056878854718450e-10 -3.326343877323404765e-10 -2.456578923902273195e-10 -1.809808595396353802e-10 -1.330065162082202754e-10 -9.751053411816227795e-11 -7.131296529532436131e-11 -5.202640240040571705e-11 -3.786321017865767784e-11 -2.748839606703939073e-11 -1.990763598617865640e-11 -1.438229843808542791e-11 -1.036514071230804362e-11 -7.451786281360289036e-12 -5.344213958092032236e-12 -3.823362771027649653e-12 -2.728634426462140673e-12 -1.942599687592027118e-12 -1.379619422750566540e-12 -9.774019216574776049e-13 -6.907562330131788163e-13 -4.869831547157119525e-13 -3.424839663374796694e-13 -2.402720648196345353e-13 -1.681521489265322161e-13 -1.173915388381659547e-13 -8.175327931754447321e-14 -5.679444671369176129e-14 -3.935831253556595791e-14 -2.720781094549927369e-14 -1.876171417339021746e-14 -1.290525244677016045e-14 -8.854541497829838359e-15 -6.059792850535814920e-15 -4.136399562387219320e-15 -2.816001951491294257e-15 -1.911834406648600314e-15 -1.294251602895329937e-15 -8.734904315306123601e-16 -5.875610228736687573e-16 -3.937635546081326685e-16 -2.627611044465097996e-16 -1.744494757155954985e-16 -1.150868870854142310e-16 -7.530454283516506481e-17 -4.873142242054059400e-17 -3.104618524634960353e-17 -1.932527449143800346e-17 -1.159587342020547904e-17 -6.530154352982514513e-18 -3.236717401684734742e-18 -1.118701561189748427e-18 2.224903090681657700e-19 1.052343883636478594e-18 1.547207788868326975e-18 1.823895798508383770e-18 1.959561649814083548e-18 2.005007844073023995e-18 1.993574229764659080e-18 1.947058868339046943e-18 1.879651706310525117e-18 1.800541164106491239e-18 1.715636835245223766e-18 1.628705045637191406e-18 1.542115429943538113e-18 1.457330487859109690e-18 1.375225763797634790e-18 1.296298701639523755e-18 1.220804522192110383e-18 1.148844386887243203e-18 1.080422446735789702e-18 1.015482653481721214e-18 9.539324413297625778e-19 8.956579124000880465e-19 8.405335377468012329e-19 7.884283266675841414e-19
2.958230700118127596e-03 3.319092834654528701e-03 3.710939647922560560e-03 4.134523974500457083e-03 4.590333817570619972e-03 5.078554947987977929e-03 5.599034886210236400e-03 6.151249214988026640e-03 6.734271213161523162e-03 7.346745818775337472e-03 7.986868919856334598e-03 8.652372931142720408e-03 9.340519543213549047e-03 1.004810042625808343e-02 1.077144653468350977e-02 1.150644649263084414e-02 1.224857434722979345e-02 1.299292676026976394e-02 1.373426947524181499e-02 1.446709265176713589e-02 1.518567441047382303e-02 1.588415168621241935e-02 1.655659725425029025e-02 1.719710158093442839e-02 1.779985796514311353e-02 1.835924928694499664e-02 1.886993457160290877e-02 1.932693351554407371e-02 1.972570710984265091e-02 2.006223253815321225e-02 2.033307062010383109e-02 2.053542421628934758e-02 2.066718620371022289e-02 2.072697586557062724e-02 2.071416280996990836e-02 2.062887783006661299e-02 2.047201043456497657e-02 2.024519310200787597e-02 1.995077263513889490e-02 1.959176930240297265e-02 1.917182474280497775e-02 1.869513986899709254e-02 1.816640422392066384e-02 1.759071842232822966e-02 1.697351143544706745e-02 1.632045455209448284e-02 1.563737387176325142e-02 1.493016315544620255e-02 1.420469878091135292e-02 1.346675842502494287e-02 1.272194493218009766e-02 1.197561663168674601e-02 1.123282514568517756e-02 1.049826149084173363e-02 9.776211030021443593e-03 9.070517582424388395e-03 8.384556759998549810e-03 7.721218371294949825e-03 7.082897527395354276e-03 6.471493903137503188e-03 5.888418454422787891e-03 5.334606771520950842e-03 4.810538160345999986e-03 4.316259488842385215e-03 3.851412812955281456e-03 3.415265804259532897e-03 3.006744036450222611e-03 2.624464247166453500e-03 2.266767771159427375e-03 1.931753436462733172e-03 1.617309322683568385e-03 1.321142895550400523e-03 1.040809150335176778e-03 7.737365149160737752e-04 5.172503776360038710e-04 2.685942127646474093e-04 2.494837479386565349e-05 -2.165532800026760728e-04 -4.588087118260055853e-04 -7.047346617402241867e-04 -9.572549220354142126e-04 -1.219289540392490007e-03 -1.493744567935565521e-03 -1.783501957307362992e-03 -2.091409226016880795e-03 -2.420268521562423617e-03 -2.772824757151502641e-03 -3.151752529032698143e-03 -3.559641577252371878e-03 -3.998980609721259662e-03 -4.472139373454413203e-03 -4.981348925335311005e-03 -5.528680126336640160e-03 -6.116020456374964519e-03 -6.745049320443853233e-03 -7.417212088911159969e-03 -8.133693184429609604e-03 -8.895388593349151662e-03 -9.702878239403890659e-03 -1.055639871037547181e-02 -1.145581687305868152e-02 -1.240060494689770344e-02 -1.338981763094932928e-02 -1.442207189131997601e-02 -1.549553001604394784e-02 -1.660788653084223354e-02 -1.775635954188567456e-02 -1.893768703040494758e-02 -2.014812856885493664e-02 -2.138347285978617687e-02 -2.263905141735033863e-02 -2.390975861856833862e-02 -2.519007824853820854e-02 -2.647411655239752248e-02 -2.775564168912316929e-02 -2.902812936044333811e-02 -3.028481426477208985e-02 -3.151874690383275196e-02 -3.272285515128810912e-02 -3.389000988106072310e-02 -3.501309385086424919e-02 -3.608507294644023450e-02 -3.709906881655108957e-02 -3.804843187011727051e-02 -3.892681356685866179e-02 -3.972823691285967684e-02 -4.044716407363906086e-02 -4.107856004008016843e-02 -4.161795132697048566e-02 -4.206147874937781611e-02 -4.240594340760030223e-02 -4.264884511540235901e-02 -4.278841262664680178e-02 -4.282362514978744344e-02 -4.275422478516185953e-02 -4.258071967349109921e-02 -4.230437780211335902e-02 -4.192721157478680044e-02 -4.145195340789990107e-02 -4.088202276719175854e-02 -4.022148520133347893e-02 -3.947500405891510300e-02 -3.864778569080370985e-02 -3.774551903815676068e-02 -3.677431058570602984e-02 -3.574061571887758582e-02 -3.465116756100295597e-02 -3.351290438295942420e-02 -3.233289667223606528e-02 -3.111827492234229414e-02 -2.987615915783465789e-02 -2.861359114662984440e-02 -2.733747017168362825e-02 -2.605449314083779777e-02 -2.477109970920124762e-02 -2.349342297554201167e-02 -2.222724619560446924e-02 -2.097796583383252159e-02 -1.975056115340845242e-02 -1.854957042541037840e-02 -1.737907372366390493e-02 -1.624268216467701295e-02 -1.514353335378279194e-02 -1.408429271082919237e-02 -1.306716027266157862e-02 -1.209388250611118099e-02 -1.116576861473670898e-02 -1.028371078534106621e-02 -9.448207796146648740e-03 -8.659391397010003655e-03 -7.917054872482407260e-03 -7.220683209936794821e-03 -6.569484316267523889e-03 -5.962420756568055993e-03 -5.398241525347139726e-03 -4.875513403850911635e-03 -4.392651504494393330e-03 -3.947948653876862980e-03 -3.539603318025039136e-03 -3.165745826124182708e-03 -2.824462700922811785e-03 -2.513818954218666017e-03 -2.231878253483638233e-03 -1.976720910043128047e-03 -1.746459679720982526e-03 -1.539253403077953369e-03 -1.353318544033515775e-03 -1.186938712629823870e-03 -1.038472279956861215e-03 -9.063582109028342710e-04 -7.891202536129257247e-04 -6.853696335986942528e-04 -5.938064056690634451e-04 -5.132196186271777844e-04 -4.424864464013967690e-04 -3.805704353766447808e-04 -3.265190115913999274e-04 -2.794603835856965561e-04 -2.385999674304549836e-04 -2.032164502169779433e-04 -1.726575973865230316e-04 -1.463358980471981164e-04 -1.237241311352383255e-04 -1.043509241673504234e-04 -8.779636559816915431e-05 -7.368772160192010477e-05 -6.169529856349617613e-05 -5.152848378101962412e-05 -4.293198890826833573e-05 -3.568231353257106207e-05 -2.958443999944012845e-05 -2.446876514672907411e-05 -2.018826996937809107e-05 -1.661592435854588570e-05 -1.364232089407061418e-05 -1.117352915767768526e-05 -9.129160112843195807e-06 -7.440628700382159129e-06 -6.049601861247194219e-06 -4.906618655829879018e-06 -3.969868941190804953e-06 -3.204117136822411672e-06 -2.579757902974740766e-06 -2.071991025356548963e-06 -1.660103403445423663e-06 -1.326846739179232783e-06 -1.057900286060604620e-06 -8.414088181948135698e-07 -6.675867916147554602e-07 -5.283804777934045455e-07 -4.171806367182345582e-07 -3.285790529483157443e-07 -2.581629743411494201e-07 -2.023421638568168216e-07 -1.582038964458950559e-07 -1.233918037443559550e-07 -9.600498884856606486e-08 -7.451430270972853432e-08 -5.769309444826144537e-08 -4.456012258348553033e-08 -3.433264569829741911e-08 -2.638800259622674809e-08 -2.023224689184966012e-08 -1.547462257384394360e-08 -1.180685871067083908e-08 -8.986426331692150087e-09 -6.823041645154859204e-09 -5.167819983631530884e-09 -3.904586812847496170e-09 -2.942938188216796477e-09 -2.212715351238810038e-09 -1.659618655808015053e-09 -1.241736416612067428e-09 -9.268060883766391077e-10 -6.900597367966291061e-10 -5.125341972818701164e-10 -3.797496269024601854e-10 -2.806791882094419018e-10 -2.069480860458961812e-10 -1.522127251380957351e-10 -1.116808861208386572e-10 -8.174196628967895204e-11 -5.968286256106614569e-11 -4.347029018896902860e-11 -3.158448180955094215e-11 -2.289250326565424153e-11 -1.655202416995569104e-11 -1.193843002630100532e-11 -8.589770853529561647e-12 -6.165299195841259336e-12 -4.414331123263536329e-12 -3.152925880607972763e-12 -2.246470037640721921e-12 -1.596707591053540436e-12 -1.132108023779298693e-12 -8.007331881922772534e-13 -5.649694242127103907e-13 -3.976479619379312909e-13 -2.791956496705422772e-13 -1.955481560190373857e-13 -1.366258166127086089e-13 -9.522348545088121988e-14 -6.620415396994194580e-14 -4.591482265103705982e-14 -3.176452517288520467e-14 -2.192032372340276227e-14 -1.508889095367057094e-14 -1.036000996297216372e-14 -7.094743892036518460e-15 -4.845741661029942542e-15 -3.300598686073445898e-15 -2.241711656848183553e-15 -1.517900834220016266e-15 -1.024404540912234621e-15 -6.888137400062737732e-16 -4.612095049712472472e-16 -3.072660547503840784e-16 -2.034405507764927821e-16 -1.336272500419597247e-16 -8.683643879275174705e-17 -5.558856639189501805e-17 -3.480616073164427526e-17 -2.105125825171925666e-17 -1.200200707193851801e-17 -6.094382069441243818e-18 -2.277575390348230693e-18 1.525620299859630274e-19 1.666632859876278418e-18 2.578306803621585283e-18 3.096075590363090375e-18 3.358123088076187379e-18 3.455757318638906202e-18 3.449114892648474619e-18 3.377658673544109373e-18 3.267176552348022878e-18 3.134435289577601306e-18 2.990266990224347569e-18 2.841610731596905947e-18 2.692859521253047032e-18 2.546746627363065831e-18 2.404927281351163926e-18 2.268359452854459789e-18 2.137552445083380842e-18 2.012728764487140009e-18 1.893929236531964929e-18 1.781081077669146750e-18 1.674041850572247494e-18 1.572627758409719613e-18 1.476631794491051135e-18 1.385835336514250968e-18 1.300015514645469407e-18
2.848662819021944952e-03 3.203974261970382511e-03 3.590989389074346685e-03 4.010664709973674191e-03 4.463707446992499356e-03 4.950535976689909336e-03 5.471241064977149481e-03 6.025548842750486078e-03 6.612786529030637711e-03 7.231851945561616930e-03 7.881187877016051363e-03 8.558762311291835331e-03 9.262055542548467899e-03 9.988055034263842655e-03 1.073325882042300977e-02 1.149368807091789325e-02 1.226490926455905441e-02 1.304206620327248538e-02 1.381992186885098658e-02 1.459290987496250636e-02 1.535519500893031165e-02 1.610074209783332599e-02 1.682339218002102538e-02 1.751694472475556763e-02 1.817524442787116917e-02 1.879227092816881592e-02 1.936222964509581868e-02 1.987964183938635207e-02 2.033943194969077897e-02 2.073701026315295098e-02 2.106834903793583513e-02 2.133005031051850298e-02 2.151940378787409874e-02 2.163443344020551592e-02 2.167393166776650226e-02 2.163748020788054324e-02 2.152545726669677362e-02 2.133903069464290064e-02 2.108013736446507150e-02 2.075144924550444137e-02 2.035632698695903631e-02 1.989876211642296541e-02 1.938330921907286883e-02 1.881500967985742442e-02 1.819930873990796560e-02 1.754196773485894659e-02 1.684897344448648901e-02 1.612644648963590388e-02 1.538055066531097102e-02 1.461740500133946151e-02 1.384300019912255118e-02 1.306312091090051052e-02 1.228327511408327383e-02 1.150863159562137868e-02 1.074396630866471594e-02 9.993618104496334448e-03 9.261454085310103293e-03 8.550844575663116287e-03 7.864647479419447501e-03 7.205201580750331992e-03 6.574328167143031129e-03 5.973340203021270528e-03 5.403058166811294458e-03 4.863831583137737634e-03 4.355565235112582659e-03 3.877749028084061765e-03 3.429490493455889313e-03 3.009548966176172832e-03 2.616370538502946468e-03 2.248122981511601129e-03 1.902729930092419454e-03 1.577903742389357312e-03 1.271176566327335668e-03 9.799292698573183920e-04 7.014180139415604563e-04 4.327983646511737031e-04 1.711469500823802319e-04 -8.651923333805044969e-05 -3.432256741192345629e-04 -6.020250948362691106e-04 -8.659837754554438553e-04 -1.138169086386291639e-03 -1.421637839197460555e-03 -1.719425050232352469e-03 -2.034532713941876025e-03 -2.369918197758164383e-03 -2.728481897712120834e-03 -3.113053832544673133e-03 -3.526378902461466819e-03 -3.971100595534927773e-03 -4.449742988613653201e-03 -4.964690958963316643e-03 -5.518168596218824690e-03 -6.112215880038848054e-03 -6.748663765576140908e-03 -7.429107894959851785e-03 -8.154881226879224718e-03 -8.927025946520330754e-03 -9.746265083015483860e-03 -1.061297431972938951e-02 -1.152715453268746311e-02 -1.248840563288685160e-02 -1.349590231785597304e-02 -1.454837235551117124e-02 -1.564407802813518739e-02 -1.678080135539834414e-02 -1.795583369222867459e-02 -1.916597025973762469e-02 -2.040751011534704812e-02 -2.167626200208697465e-02 -2.296755643741209968e-02 -2.427626430984796552e-02 -2.559682214868836542e-02 -2.692326411952487841e-02 -2.824926067861789625e-02 -2.956816369430775512e-02 -3.087305771635571322e-02 -3.215681694701960636e-02 -3.341216734365481250e-02 -3.463175316459694147e-02 -3.580820716090827444e-02 -3.693422351905478046e-02 -3.800263257633171993e-02 -3.900647626424313952e-02 -3.993908318710276406e-02 -4.079414221550377306e-02 -4.156577346820954089e-02 -4.224859557214509509e-02 -4.283778812870213393e-02 -4.332914837514012518e-02 -4.371914111155916077e-02 -4.400494106528695520e-02 -4.418446698361220421e-02 -4.425640688019461672e-02 -4.422023400737701282e-02 -4.407621328287391477e-02 -4.382539806152357248e-02 -4.346961730741906449e-02 -4.301145338516654260e-02 -4.245421084767528330e-02 -4.180187674831596645e-02 -4.105907314425762122e-02 -4.023100258238439947e-02 -3.932338746685411224e-02 -3.834240429598537864e-02 -3.729461382413862269e-02 -3.618688825050157126e-02 -3.502633656066282686e-02 -3.382022914856770007e-02 -3.257592282643861914e-02 -3.130078728956384171e-02 -3.000213404302209605e-02 -2.868714872034617419e-02 -2.736282763210595020e-02 -2.603591927795348426e-02 -2.471287144156583335e-02 -2.339978436700016276e-02 -2.210237039013865368e-02 -2.082592027300439463e-02 -1.957527636451255465e-02 -1.835481259125351650e-02 -1.716842116850738828e-02 -1.601950581690936987e-02 -1.491098117574382424e-02 -1.384527802111306001e-02 -1.282435382722247816e-02 -1.184970815238941752e-02 -1.092240228841231432e-02 -1.004308258257810560e-02 -9.212006825469949353e-03 -8.429073094218668058e-03 -7.693850449019638653e-03 -7.005610899516222581e-03 -6.363362085772233077e-03 -5.765880154645385176e-03 -5.211742354992856402e-03 -4.699358922817888778e-03 -4.227003878750528083e-03 -3.792844413740642517e-03 -3.394968593201919387e-03 -3.031411163865657503e-03 -2.700177300191094424e-03 -2.399264177387745896e-03 -2.126680305139092095e-03 -1.880462599335876129e-03 -1.658691208049235723e-03 -1.459502142266176162e-03 -1.281097791384684268e-03 -1.121755428066328148e-03 -9.798338268316580946e-04 -8.537781359232674569e-04 -7.421231527031641557e-04 -6.434951595164265480e-04 -5.566124799155322848e-04 -4.802849148101061782e-04 -4.134122149183846757e-04 -3.549817402907553816e-04 -3.040654500899776683e-04 -2.598163566709349817e-04 -2.214645677056495453e-04 -1.883130290182065229e-04 -1.597330692657780195e-04 -1.351598359244764874e-04 -1.140877004709985135e-04 -9.606569941067769850e-05 -8.069306706784035751e-05 -6.761490596482134456e-05 -5.651803127555375797e-05 -4.712701731904033766e-05 -3.920046639868857472e-05 -3.252751351090802604e-05 -2.692457453394604130e-05 -2.223234044084212258e-05 -1.831301581896372554e-05 -1.504779647206791178e-05 -1.233457807019054419e-05 -1.008588563365367920e-05 -8.227012023008930541e-06 -6.694352489021815059e-06 -5.433921649164236984e-06 -4.400038935327548176e-06 -3.554168541026195251e-06 -2.863900129076392373e-06 -2.302056991409237932e-06 -1.845918935392267472e-06 -1.476547865247828772e-06 -1.178204797666147512e-06 -9.378478674676333794e-07 -7.447017169926601677e-07 -5.898895011333281606e-07 -4.661195620277551987e-07 -3.674196205611973267e-07 -2.889120863552735776e-07 -2.266247970846467131e-07 -1.773321573440697890e-07 -1.384222545013687957e-07 -1.077860832545404083e-07 -8.372551251226422632e-08 -6.487707929899903171e-08 -5.014909696929714255e-08 -3.866992195907670476e-08 -2.974553781426483095e-08 -2.282489072703111509e-08 -1.747165075712378157e-08 -1.334128077531528310e-08 -1.016247429087913856e-08 -7.722176911478373164e-09 -5.853537231954485408e-09 -4.426244237500852116e-09 -3.338802381666632804e-09 -2.512374667208399850e-09 -1.885890389118717504e-09 -1.412169538031794159e-09 -1.054861837140831748e-09 -7.860364245629181827e-10 -5.842895389383841738e-10 -4.332632943579847052e-10 -3.204896659884680142e-10 -2.364909401260810165e-10 -1.740817832861773339e-10 -1.278293218233298043e-10 -9.363667359568132068e-11 -6.842263545970302483e-11 -4.987603713749358648e-11 -3.626789847196251899e-11 -2.630820023213215950e-11 -1.903698475235052968e-11 -1.374179403714722328e-11 -9.895253425087127227e-12 -7.108018860174570720e-12 -5.093406262769488079e-12 -3.640877509832766929e-12 -2.596221218987565742e-12 -1.846779410218133016e-12 -1.310466170049679041e-12 -9.276277520970919474e-13 -6.550256723396851805e-13 -4.614014371286189824e-13 -3.242162014144068866e-13 -2.272607330750548226e-13 -1.589081969796425082e-13 -1.108403814789882875e-13 -7.712162867478322563e-14 -5.352740037302148829e-14 -3.705879566818963305e-14 -2.559247977577132347e-14 -1.762894298584636563e-14 -1.211196264335677514e-14 -8.299480533659347872e-15 -5.671503454694090912e-15 -3.864589162760081625e-15 -2.625369507113106710e-15 -1.777667853914010240e-15 -1.199297200715805181e-15 -8.057330063879307817e-16 -5.386546203798660517e-16 -3.579251132855076277e-16 -2.359927750664813594e-16 -1.539935186409381764e-16 -9.904467775454235130e-17 -6.237103355315080716e-17 -3.801059508419197313e-17 -2.192315294535715548e-17 -1.137789128927297350e-17 -4.533818523361902239e-18 -1.530673139277814711e-19 2.594494350468098898e-18 4.264070440110364992e-18 5.225968440868772009e-18 5.726471681969956566e-18 5.928887964932545640e-18 5.941157397082872429e-18 5.834371593567408637e-18 5.655163635718284704e-18 5.433975613768120904e-18 5.190560916708742737e-18 4.937636581270162719e-18 4.683301335451073520e-18 4.432632286306776835e-18 4.188736495231346419e-18 3.953441733776247454e-18 3.727749037076638738e-18 3.512128416519459467e-18 3.306711573173072473e-18 3.111417146163018198e-18 2.926031884888657748e-18 2.750263098707457090e-18 2.583772436140549943e-18 2.426197557280366598e-18 2.277165974021134198e-18 2.136303834739619136e-18
2.737368980718116532e-03 3.086326904039743153e-03 3.467589182164143233e-03 3.882312460257461659e-03 4.331421658118312680e-03 4.815568592735960246e-03 5.335090788731860871e-03 5.889971410618402917e-03 6.479801327847399713e-03 7.103744379483263767e-03 7.760506935853827074e-03 8.448312856022851050e-03 9.164884909384817327e-03 9.907433664974377857e-03 1.067265475211718641e-02 1.145673526091930440e-02 1.225536988217987115e-02 1.306378718633592791e-02 1.387678621408323758e-02 1.468878330271457082e-02 1.549386880851272817e-02 1.628587311425795658e-02 1.705844104035329767e-02 1.780511351702619358e-02 1.851941513248112764e-02 1.919494595654699931e-02 1.982547585953359226e-02 2.040503940907524918e-02 2.092802933986034897e-02 2.138928655701075390e-02 2.178418465641742199e-02 2.210870702559038919e-02 2.235951472555307296e-02 2.253400354500103425e-02 2.263034885736172827e-02 2.264753719278393695e-02 2.258538375206779747e-02 2.244453542851601244e-02 2.222645925608546236e-02 2.193341655699730317e-02 2.156842340796473467e-02 2.113519837061466136e-02 2.063809872843802226e-02 2.008204673076805294e-02 1.947244755636987068e-02 1.881510086945785074e-02 1.811610794548526582e-02 1.738177639102219188e-02 1.661852447164121824e-02 1.583278699612378562e-02 1.503092458846210996e-02 1.421913801666877149e-02 1.340338904625044437e-02 1.258932905433268225e-02 1.178223638648762291e-02 1.098696317130845937e-02 1.020789203665394516e-02 9.448902904872160183e-03 8.713349790167249781e-03 8.004047286659465507e-03 7.323266226561279436e-03 6.672737808957367005e-03 6.053665354302628643e-03 5.466742729950845557e-03 4.912178418473983448e-03 4.389724162661192905e-03 3.898707117192677391e-03 3.438064464398657340e-03 3.006379506768985278e-03 2.601918327910423580e-03 2.222666211983666609e-03 1.866363124611501029e-03 1.530537681118579940e-03 1.212539156159391299e-03 9.095672179990544779e-04 6.186991969955200552e-04 3.369148177193770268e-04 6.111843468685192269e-05 -2.118410895303677590e-04 -4.851526398637822724e-04 -7.620269437314803988e-04 -1.045682156608598520e-03 -1.339330550774176388e-03 -1.646165897182326910e-03 -1.969351123246340911e-03 -2.312005836896681085e-03 -2.677193328580665301e-03 -3.067906696721038953e-03 -3.487053787201737764e-03 -3.937440692248921764e-03 -4.421753617093849599e-03 -4.942538992453622548e-03 -5.502181785526105186e-03 -6.102882040220371750e-03 -6.746629757077547869e-03 -7.435178303117671340e-03 -8.170016620017286207e-03 -8.952340573933053464e-03 -9.783023860313887904e-03 -1.066258894059864820e-02 -1.159117854324257998e-02 -1.256852830759321374e-02 -1.359394118438691200e-02 -1.466626422983072914e-02 -1.578386844030976385e-02 -1.694463227084667956e-02 -1.814592946190613995e-02 -1.938462176561399353e-02 -2.065705711387309101e-02 -2.195907370746253903e-02 -2.328601042758936257e-02 -2.463272388047466760e-02 -2.599361228270309285e-02 -2.736264628189631273e-02 -2.873340668578145199e-02 -3.009912894519526858e-02 -3.145275410555111589e-02 -3.278698580955832081e-02 -3.409435280443254973e-02 -3.536727628246932181e-02 -3.659814126766531422e-02 -3.777937115599613871e-02 -3.890350442576194501e-02 -3.996327245963383207e-02 -4.095167736390210866e-02 -4.186206863477815593e-02 -4.268821750784117242e-02 -4.342438783574236599e-02 -4.406540237145303851e-02 -4.460670338947472779e-02 -4.504440665475879096e-02 -4.537534784729346099e-02 -4.559712066755743781e-02 -4.570810598196599350e-02 -4.570749151527454118e-02 -4.559528175550776191e-02 -4.537229790292467146e-02 -4.504016786418666568e-02 -4.460130646254751446e-02 -4.405888620080951334e-02 -4.341679907237139258e-02 -4.267961006350684539e-02 -4.185250312392215649e-02 -4.094122049987956174e-02 -3.995199642240736954e-02 -3.889148622051296494e-02 -3.776669198456417825e-02 -3.658488593736757000e-02 -3.535353267976950459e-02 -3.408021146422016145e-02 -3.277253961459059006e-02 -3.143809815502839750e-02 -3.008436063663656387e-02 -2.871862606050026162e-02 -2.734795669160824949e-02 -2.597912144330012663e-02 -2.461854538893482394e-02 -2.327226582951166453e-02 -2.194589521595513223e-02 -2.064459109557459718e-02 -1.937303312655283202e-02 -1.813540708468698234e-02 -1.693539567521808523e-02 -1.577617586133180094e-02 -1.466042233132980321e-02 -1.359031664973445359e-02 -1.256756157448584051e-02 -1.159339997334345347e-02 -1.066863773767540678e-02 -9.793670070727948651e-03 -8.968510519642711523e-03 -8.192822125077901807e-03 -7.465950078223359924e-03 -6.786955301027950728e-03 -6.154648400193691964e-03 -5.567623487468318158e-03 -5.024291406470062643e-03 -4.522911958196920365e-03 -4.061624772034470865e-03 -3.638478525081723872e-03 -3.251458268668687597e-03 -2.898510675868554241e-03 -2.577567076584251320e-03 -2.286564196538679906e-03 -2.023462562505674595e-03 -1.786262577834181811e-03 -1.573018309346526505e-03 -1.381849058791634419e-03 -1.210948819103752593e-03 -1.058593737780925146e-03 -9.231477268931954049e-04 -8.030663717887132720e-04 -6.968992987970722185e-04 -6.032911665027916375e-04 -5.209814458916821973e-04 -4.488031523003827060e-04 -3.856806870793562532e-04 -3.306269396666094854e-04 -2.827397918071656289e-04 -2.411981553643024003e-04 -2.052576639472253816e-04 -1.742461267861142662e-04 -1.475588412408753802e-04 -1.246538483153984103e-04 -1.050472038033856251e-04 -8.830832641237704910e-05 -7.405547355644340266e-05 -6.195138559437049681e-05 -5.169913020292278512e-05 -4.303817036639798112e-05 -3.574067215847254430e-05 -2.960806209059831340e-05 -2.446783828304985957e-05 -2.017063504380887815e-05 -1.658753656777913244e-05 -1.360763233581373104e-05 -1.113580433482870740e-05 -9.090734368261335285e-06 -7.403118410301539470e-06 -6.014074108238866082e-06 -4.873727087623908509e-06 -3.939961600824658583e-06 -3.177321221384960230e-06 -2.556045669733970706e-06 -2.051230411004310379e-06 -1.642096349276988149e-06 -1.311357716316004895e-06 -1.044677084019757273e-06 -8.301972907663626136e-07 -6.581409397377175823e-07 -5.204689837296264164e-07 -4.105907414133046582e-07 -3.231184835302028678e-07 -2.536604761533365108e-07 -1.986470666256169928e-07 -1.551850429764344516e-07 -1.209360882207847692e-07 -9.401568711821049114e-08 -7.290932601190336652e-08 -5.640325844846994025e-08 -4.352749318878839561e-08 -3.350900017579559931e-08 -2.573342749467620122e-08 -1.971388192795618754e-08 -1.506555095993823327e-08 -1.148513852759683742e-08 -8.734253808980664007e-09 -6.626035054781572617e-09 -5.014411852293942265e-09 -3.785511973270939712e-09 -2.850805562131821944e-09 -2.141652087582199818e-09 -1.604976189828002225e-09 -1.199849061188899558e-09 -8.947938415140732673e-10 -6.656680365262389843e-10 -4.940043431339717034e-10 -3.657144953298601248e-10 -2.700796876198860941e-10 -1.989665222566110532e-10 -1.462198818543255938e-10 -1.071941723962768326e-10 -7.839245070622066605e-11 -5.718940991354932537e-11 -4.161934895081562731e-11 -3.021434763338449962e-11 -2.188111286179687900e-11 -1.580752212578692512e-11 -1.139190480662053057e-11 -8.189680956176652589e-12 -5.873211112013090319e-12 -4.201671574550283054e-12 -2.998515357241113811e-12 -2.134655966066839764e-12 -1.515956039035326047e-12 -1.073944801474095942e-12 -7.589502469270888046e-13 -5.350319988089448742e-13 -3.762530903528904498e-13 -2.639444575542520647e-13 -1.847033531849486351e-13 -1.289328073678843291e-13 -8.977881330593324941e-14 -6.235905291405167218e-14 -4.320472211475540983e-14 -2.985768083222946084e-14 -2.058049789644463962e-14 -1.414832118697458205e-14 -9.699887896702952999e-15 -6.631159553710017905e-15 -4.519592842066776942e-15 -3.070368115710472762e-15 -2.078312034062702758e-15 -1.401006399384092034e-15 -9.398480727569458310e-16 -6.267448721117058146e-16 -4.147954362412426960e-16 -2.717775366902857542e-16 -1.756107391447373175e-16 -1.112032390555118718e-16 -6.826645941317789180e-17 -3.980442460816091151e-17 -2.107234281375492049e-17 -8.860567125808797101e-18 -1.003582070293933988e-18 3.955808861832454982e-18 6.995542619705136769e-18 8.770125755494595113e-18 9.716364855167204237e-18 1.012491549166713755e-17 1.018857253148663903e-17 1.003477672644726820e-17 9.747438954384040024e-18 9.381554066032998317e-18 8.972960870822814695e-18 8.544843352720942153e-18 8.112049859946888963e-18 7.683955131656898131e-18 7.266351813265657141e-18 6.862697297812193749e-18 6.474933466927920146e-18 6.104024220522953621e-18 5.750307021108980078e-18 5.413722187680828437e-18 5.093962040385340457e-18 4.790567632206981967e-18 4.502991291508101182e-18 4.230636917445334265e-18 3.972885833198277218e-18 3.729113284762210949e-18 3.498698893290936558e-18
2.624876792578780763e-03 2.966730645434074564e-03 3.341369038457743350e-03 3.750143634746897024e-03 4.194193777388580298e-03 4.674403653141034898e-03 5.191359029914334455e-03 5.745304477019407170e-03 6.336102070301557684e-03 6.963192658519564392e-03 7.625560818090433915e-03 8.321704646375686562e-03 9.049611535376143531e-03 9.806741025151777258e-03 1.059001575757085277e-02 1.139582143534357585e-02 1.222001653920487367e-02 1.305795236943966403e-02 1.390450375997148540e-02 1.475411056862268450e-02 1.560082978189165567e-02 1.643839779384022315e-02 1.726030213457501947e-02 1.805986164320281043e-02 1.883031381230320864e-02 1.956490778523438737e-02 2.025700127301980485e-02 2.090015948254087333e-02 2.148825401964012116e-02 2.201555965554081659e-02 2.247684682705224785e-02 2.286746778285510956e-02 2.318343439017298002e-02 2.342148577667954243e-02 2.357914419776367676e-02 2.365475778351583749e-02 2.364752912537017651e-02 2.355752900009450840e-02 2.338569488835940541e-02 2.313381431522297180e-02 2.280449340891002596e-02 2.240111143065749016e-02 2.192776236103253021e-02 2.138918492681639305e-02 2.079068270836708504e-02 2.013803617303187160e-02 1.943740863024141438e-02 1.869524819497791340e-02 1.791818787709224467e-02 1.711294588527901075e-02 1.628622814925994450e-02 1.544463492657190302e-02 1.459457317762008835e-02 1.374217617195151210e-02 1.289323153861162558e-02 1.205311870315934654e-02 1.122675637284729563e-02 1.041856044892190691e-02 9.632412469777862363e-03 8.871638428882486216e-03 8.138997574002623456e-03 7.436680585162810768e-03 6.766316352429246894e-03 6.128986434136216022e-03 5.525246173215837657e-03 4.955151384154689483e-03 4.418289494801573569e-03 3.913814033681543500e-03 3.440481391554752171e-03 2.996688851853595431e-03 2.580512973926332894e-03 2.189747520940294075e-03 1.821940245919892714e-03 1.474427979801633433e-03 1.144369599850505754e-03 8.287765908886797093e-04 5.245410415559170238e-04 2.284610397748447746e-04 -6.273645718370113832e-05 -3.523751044862525900e-04 -6.438107464915749116e-04 -9.404147642730598632e-04 -1.245558819063993621e-03 -1.562600583002569325e-03 -1.894870031403905189e-03 -2.245655869667417120e-03 -2.618191681938481126e-03 -3.015641416636107453e-03 -3.441083864592889632e-03 -3.897495837341068397e-03 -4.387733814422861180e-03 -4.914513897830598624e-03 -5.480389987067934773e-03 -6.087730168110342018e-03 -6.738691391955933634e-03 -7.435192601716798973e-03 -8.178886549528063474e-03 -8.971130624185141844e-03 -9.812957085620533856e-03 -1.070504317140177040e-02 -1.164768160172897395e-02 -1.264075206136840851e-02 -1.368369427811603339e-02 -1.477548334640806267e-02 -1.591460796042005327e-02 -1.709905222244647097e-02 -1.832628167879462797e-02 -1.959323420638785229e-02 -2.089631632857667787e-02 -2.223140547846472886e-02 -2.359385865286162468e-02 -2.497852781065267383e-02 -2.637978226715504901e-02 -2.779153822251338377e-02 -2.920729543932752345e-02 -3.062018095476914600e-02 -3.202299957799430163e-02 -3.340829078748733250e-02 -3.476839150804419271e-02 -3.609550411650253726e-02 -3.738176890215228615e-02 -3.861934009508148635e-02 -3.980046447644758345e-02 -4.091756150152885130e-02 -4.196330380181859804e-02 -4.293069688841370801e-02 -4.381315685712460634e-02 -4.460458489719724279e-02 -4.529943743085178276e-02 -4.589279076000287588e-02 -4.638039916893454268e-02 -4.675874552619131708e-02 -4.702508354377749750e-02 -4.717747098467209993e-02 -4.721479325793992432e-02 -4.713677700121678832e-02 -4.694399341961706662e-02 -4.663785132446608001e-02 -4.622057999088079183e-02 -4.569520212625240857e-02 -4.506549740834465273e-02 -4.433595720839598325e-02 -4.351173125795935320e-02 -4.259856714523589660e-02 -4.160274363479508214e-02 -4.053099889175557774e-02 -3.939045475619330772e-02 -3.818853825478783770e-02 -3.693290155414117454e-02 -3.563134155400658060e-02 -3.429172028962452351e-02 -3.292188726176760449e-02 -3.152960474272329533e-02 -3.012247701848072209e-02 -2.870788442436369992e-02 -2.729292291606940507e-02 -2.588434979350190401e-02 -2.448853606400925795e-02 -2.311142579772655289e-02 -2.175850269370405501e-02 -2.043476394423501125e-02 -1.914470135894048852e-02 -1.789228959210653266e-02 -1.668098120856850372e-02 -1.551370822680718520e-02 -1.439288969420255380e-02 -1.332044477952492624e-02 -1.229781081229291105e-02 -1.132596565777464759e-02 -1.040545378997815087e-02 -9.536415412473088146e-03 -8.718617977518283019e-03 -7.951489466704337455e-03 -7.234152819922445680e-03 -6.565460932547634125e-03 -5.944031681785535808e-03 -5.368282490621451714e-03 -4.836463990164238842e-03 -4.346692396858561729e-03 -3.896980278571967986e-03 -3.485265441574372097e-03 -3.109437727659164312e-03 -2.767363565996617310e-03 -2.456908176804533522e-03 -2.175955372775064539e-03 -1.922424948787232642e-03 -1.694287690301074165e-03 -1.489578065671607341e-03 -1.306404697288067072e-03 -1.142958730919131551e-03 -9.975202420350330786e-04 -8.684628323899267009e-04 -7.542565800788755825e-04 -6.534695119965263938e-04 -5.647677695328547380e-04 -4.869146368940443061e-04 -4.187685970998307602e-04 -3.592805739535308231e-04 -3.074905095706831739e-04 -2.625234168310350410e-04 -2.235850348043205260e-04 -1.899572031767864414e-04 -1.609930593181305484e-04 -1.361121491816564492e-04 -1.147955309847661128e-04 -9.658093879040512825e-05 -8.105806187830030352e-05 -6.786398529353978800e-05 -5.667882728742044149e-05 -4.722160058605730741e-05 -3.924631657017362945e-05 -3.253834453282116287e-05 -2.691103218640446840e-05 -2.220258848391241339e-05 -1.827322555502143361e-05 -1.500255307811295395e-05 -1.228721564908574788e-05 -1.003876159727954444e-05 -8.181730165778515603e-06 -6.651942945752599820e-06 -5.394984861913104108e-06 -4.364859781339862683e-06 -3.522805897789142133e-06 -2.836256369955300564e-06 -2.277931212324680824e-06 -1.825047104188296990e-06 -1.458632554783641457e-06 -1.162936704768349375e-06 -9.249209260422087342e-07 -7.338232781682882100e-07 -5.807867698090289947e-07 -4.585432414422135408e-07 -3.611455186804038536e-07 -2.837412746162510791e-07 -2.223827784335595867e-07 -1.738673921448274638e-07 -1.356043058233031562e-07 -1.055035737964214871e-07 -8.188403094554860660e-08 -6.339713148717673751e-08 -4.896416508912504219e-08 -3.772467010024142197e-08 -2.899418455698215862e-08 -2.222975615041042260e-08 -1.700187620694467347e-08 -1.297171361206182359e-08 -9.872706013961687794e-09 -7.495720926048043344e-09 -5.677131625337317967e-09 -4.289264899266375628e-09 -3.232772354114225263e-09 -2.430556538638465906e-09 -1.822949681988127587e-09 -1.363898282394850419e-09 -1.017952774866617789e-09 -7.578995060082247090e-10 -5.629035152143431077e-10 -4.170562540526467644e-10 -3.082433050110161861e-10 -2.272641847196550014e-10 -1.671501119623148138e-10 -1.226367581513013428e-10 -8.975795660234309109e-11 -6.553352703590047146e-11 -4.773010577299898553e-11 -3.467843511869267414e-11 -2.513418387188953963e-11 -1.817223035710179490e-11 -1.310659128675166744e-11 -9.429947182858085973e-12 -6.768097573449690687e-12 -4.845756951421762318e-12 -3.460939915984447786e-12 -2.465832461722798397e-12 -1.752547000371395335e-12 -1.242543881005704740e-12 -8.787975794106098908e-13 -6.200115554395213175e-13 -4.363578661018134819e-13 -3.063483449071963999e-13 -2.145431456319858755e-13 -1.498771708374043060e-13 -1.044411349491215373e-13 -7.259619415321062606e-14 -5.033262245035691673e-14 -3.480653405858154097e-14 -2.400613548251468194e-14 -1.651194635010797484e-14 -1.132499988866808729e-14 -7.744084260635031675e-15 -5.278263524008482365e-15 -3.584707837589203425e-15 -2.424629827353712597e-15 -1.632138143740879063e-15 -1.092280833522999673e-15 -7.256086696403659199e-16 -4.773514927353961766e-16 -3.098493826566436255e-16 -1.972740555465214383e-16 -1.219573375441885119e-16 -7.184425736509440428e-17 -3.873098890100054080e-17 -1.704903255897124408e-17 -3.028532395196435281e-18 5.875969514709165567e-18 1.137861284517830384e-17 1.463057499264625834e-17 1.640279306584880111e-17 1.721004930697497153e-17 1.739501427898778929e-17 1.718501930262072872e-17 1.673030609382931435e-17 1.612972914895282191e-17 1.544798146832714408e-17 1.472710895233243832e-17 1.399418695432582645e-17 1.326642479569437851e-17 1.255455114653277923e-17 1.186505339919818922e-17 1.120165511531660684e-17 1.056628824028636945e-17 9.959731178801847426e-18 9.382026462203127184e-18 8.832753404312147563e-18 8.311205595040577247e-18 7.816506101993576843e-18 7.347681996740822068e-18 6.903712384072936201e-18 6.483559209391441425e-18 6.086186896135068997e-18 5.710574752007338878e-18
2.511700151396356780e-03 2.845755592083284036e-03 3.212954207258874196e-03 3.614836054665681447e-03 4.052749925386132761e-03 4.527809425269888575e-03 5.040848015784430737e-03 5.592373886666646664e-03 6.182525640847278368e-03 6.811029863912689344e-03 7.477161720943536170e-03 8.179709768235914405e-03 8.916946181913288499e-03 9.686603586184016484e-03 1.048585960826413192e-02 1.131133019311233133e-02 1.215907257869129621e-02 1.302459866241930178e-02 1.390289928420119711e-02 1.478847971479080661e-02 1.567540637554300578e-02 1.655736453350277124e-02 1.742772642206252484e-02 1.827962894085453580e-02 1.910605979854372583e-02 1.989995068848625370e-02 2.065427583952691992e-02 2.136215407179748588e-02 2.201695231872136116e-02 2.261238845882830237e-02 2.314263124019772661e-02 2.360239508038330936e-02 2.398702758745547420e-02 2.429258777315700807e-02 2.451591311465035894e-02 2.465467386237395891e-02 2.470741328144752599e-02 2.467357284441830390e-02 2.455350175391266335e-02 2.434845055379305720e-02 2.406054897483109883e-02 2.369276854350480313e-02 2.324887084832780518e-02 2.273334269576061245e-02 2.215131968696537265e-02 2.150849999861539213e-02 2.081105034860731423e-02 2.006550626580411514e-02 1.927866885897570534e-02 1.845750029324216487e-02 1.760902013408485733e-02 1.674020461296738330e-02 1.585789071024401239e-02 1.496868674737564416e-02 1.407889093981210156e-02 1.319441909344127445e-02 1.232074234095048744e-02 1.146283551963601238e-02 1.062513649871679906e-02 9.811516481063294395e-03 9.025261039559862031e-03 8.269061409065824042e-03 7.545015346807154577e-03 6.854636701262134188e-03 6.198872694966820439e-03 5.578127831450093235e-03 4.992293280597735229e-03 4.440780578734287130e-03 3.922558497059074056e-03 3.436191981293580146e-03 2.979882142260528114e-03 2.551506376867642822e-03 2.148657816542972124e-03 1.768683430385886929e-03 1.408720248057399732e-03 1.065729307870554639e-03 7.365270741642880505e-04 4.178142008370687313e-04 1.062016414156599468e-04 -2.017657826283041946e-04 -5.095881466794978127e-04 -8.207912314026152454e-04 -1.138909021556963261e-03 -1.467467495881127687e-03 -1.809969280319657491e-03 -2.169878725744999771e-03 -2.550606976738607496e-03 -2.955496618872044054e-03 -3.387805526964113648e-03 -3.850689584483838520e-03 -4.347184002976844930e-03 -4.880183038364770305e-03 -5.452417976380739481e-03 -6.066433340389516468e-03 -6.724561359501257315e-03 -7.428894821316810691e-03 -8.181258519934642495e-03 -8.983179594116073169e-03 -9.835857130884530578e-03 -1.074013148450669343e-02 -1.169645382800850453e-02 -1.270485651243661446e-02 -1.376492485641134418e-02 -1.487577102368506030e-02 -1.603601066814455342e-02 -1.724374303289230928e-02 -1.849653518186391080e-02 -1.979141101830676069e-02 -2.112484570407686252e-02 -2.249276603716235390e-02 -2.389055727251513522e-02 -2.531307678394871183e-02 -2.675467486370007933e-02 -2.820922284279037476e-02 -2.967014859146776401e-02 -3.113047932701600018e-02 -3.258289151862710231e-02 -3.401976753868060643e-02 -3.543325856966141052e-02 -3.681535313924131497e-02 -3.815795052595028630e-02 -3.945293815756720918e-02 -4.069227201693841750e-02 -4.186805897827221984e-02 -4.297263992366419372e-02 -4.399867243691672064e-02 -4.493921184144655800e-02 -4.578778934253305982e-02 -4.653848605211984013e-02 -4.718600171703204310e-02 -4.772571703839465634e-02 -4.815374856022179573e-02 -4.846699521698627500e-02 -4.866317576131462541e-02 -4.874085644112265137e-02 -4.869946845740269481e-02 -4.853931490603287380e-02 -4.826156708566175374e-02 -4.786825023501851267e-02 -4.736221894293157070e-02 -4.674712264896375286e-02 -4.602736181809462951e-02 -4.520803552574149953e-02 -4.429488132639434333e-02 -4.329420839744599347e-02 -4.221282504711421080e-02 -4.105796174991190733e-02 -3.983719092373363274e-02 -3.855834468870846660e-02 -3.722943184953408230e-02 -3.585855532066459933e-02 -3.445383116863560968e-02 -3.302331037965025584e-02 -3.157490437544692441e-02 -3.011631519892348993e-02 -2.865497117581756667e-02 -2.719796873295341963e-02 -2.575202092031659076e-02 -2.432341304669761659e-02 -2.291796569999531713e-02 -2.154100528651400892e-02 -2.019734209154079932e-02 -1.889125573871292679e-02 -1.762648781042590318e-02 -1.640624128767857390e-02 -1.523318637681559361e-02 -1.410947221371534714e-02 -1.303674387379409605e-02 -1.201616406906923229e-02 -1.104843888138152749e-02 -1.013384686331583392e-02 -9.272270834656457655e-03 -8.463231711381358213e-03 -7.705923725024753715e-03 -6.999250421330917467e-03 -6.341860866973730165e-03 -5.732185540135245443e-03 -5.168471433307659721e-03 -4.648815953205147344e-03 -4.171199261596925979e-03 -3.733514760746077087e-03 -3.333597486618258918e-03 -2.969250230913304204e-03 -2.638267268228853754e-03 -2.338455616413519320e-03 -2.067653805707296913e-03 -1.823748175067824205e-03 -1.604686751780214603e-03 -1.408490802839929175e-03 -1.233264173621334732e-03 -1.077200551069503343e-03 -9.385888052611282518e-04 -8.158165749499696022e-04 -7.073722699972432616e-04 -6.118456667996988651e-04 -5.279272724211799906e-04 -4.544066295842544398e-04 -3.901697284730273408e-04 -3.341956829188200400e-04 -2.855528184529537456e-04 -2.433943083567094369e-04 -2.069534816260275073e-04 -1.755389140677197208e-04 -1.485294008832659552e-04 -1.253688963595702777e-04 -1.055614939129500098e-04 -8.866650791851517037e-05 -7.429370765539169790e-05 -6.209874342264759387e-05 -5.177879550898642057e-05 -4.306846827636821786e-05 -3.573594416044167222e-05 -2.957940589152820504e-05 -2.442372967119789675e-05 -2.011744735750002348e-05 -1.652997186047432671e-05 -1.354907686365735775e-05 -1.107861959606192451e-05 -9.036493608636074633e-06 -7.352797284871174264e-06 -5.968203063600141987e-06 -4.832512002456427961e-06 -3.903378296311835831e-06 -3.145188624483107571e-06 -2.528081677300052434e-06 -2.027093856253304131e-06 -1.621417907821230101e-06 -1.293762100518990381e-06 -1.029798454691549224e-06 -8.176894574297795418e-07 -6.476836180333382990e-07 -5.117711245157821682e-07 -4.033917346413003485e-07 -3.171878653628993361e-07 -2.487966248575322253e-07 -1.946752568135723037e-07 -1.519551346072559420e-07 -1.183200526926300708e-07 -9.190511454389646988e-08 -7.121301256385366757e-08 -5.504493807188873939e-08 -4.244375196390492820e-08 -3.264739243365542525e-08 -2.505079901473103047e-08 -1.917489597838285685e-08 -1.464140660808371596e-08 -1.115246675838802030e-08 -8.474174910638604591e-09 -6.423359962418508466e-09 -4.856970288961266994e-09 -3.663590992527197065e-09 -2.756683246996672466e-09 -2.069212527287060623e-09 -1.549393314118833180e-09 -1.157328374684963583e-09 -8.623625086148897057e-10 -6.410050829024563582e-10 -4.753039412743463632e-10 -3.515763789613830725e-10 -2.594216913619841053e-10 -1.909550725330719228e-10 -1.402149804112647191e-10 -1.027060244241479409e-10 -7.504740622447805534e-11 -5.470332068006520250e-11 -3.977680434950631130e-11 -2.885255178832229922e-11 -2.087741080705814602e-11 -1.506978347675426713e-11 -1.085113631897173635e-11 -7.794370972864824085e-12 -5.585014651132224978e-12 -3.992129355644794705e-12 -2.846567325338299228e-12 -2.024763133473553108e-12 -1.436686447337595991e-12 -1.016912352277157645e-12 -7.180208934141979069e-13 -5.057318213331014280e-13 -3.553283016245903866e-13 -2.490353631108854696e-13 -1.741035026539847477e-13 -1.214116248004260555e-13 -8.445137524809726684e-14 -5.859077211284352892e-14 -4.054179122355224007e-14 -2.797646669294950497e-14 -1.925083327764443124e-14 -1.320695652789841161e-14 -9.031347749927829410e-15 -6.153979050239384610e-15 -4.176451172070551656e-15 -2.821036237042910789e-15 -1.894626535807117134e-15 -1.263297750344372937e-15 -8.344097146915153870e-16 -5.440449878091956593e-16 -3.482170699499885371e-16 -2.167334859682396040e-16 -1.289234996356341886e-16 -7.067185697851548270e-17 -3.236480216523010704e-17 -7.471585643182632831e-18 8.432546995299790097e-18 1.833750028404874501e-17 2.425813989026342773e-17 2.754848050788528923e-17 2.911580142077968705e-17 2.956617806847191307e-17 2.930313676182752971e-17 2.859435558910528621e-17 2.761664245123621486e-17 2.648618509194438829e-17 2.527884238298200643e-17 2.404371975628921377e-17 2.281222778529542663e-17 2.160411098952181608e-17 2.043144975713435531e-17 1.930130990684090008e-17 1.821749232386484590e-17 1.718168531821130786e-17 1.619422160909364302e-17 1.525457426712337645e-17 1.436168074796891059e-17 1.351415400224744258e-17 1.271041959098673330e-17 1.194880443144446139e-17 1.122759399611434708e-17 1.054506898049736696e-17 9.899528634193561083e-18 9.289305442573178623e-18
2.398335563913711003e-03 2.723957737675368647e-03 3.082960174797491626e-03 3.477063288834803152e-03 3.907818714715583126e-03 4.376564695741639970e-03 4.884379823425795755e-03 5.432035954853826204e-03 6.019951253880661234e-03 6.648144410679715857e-03 7.316191183788890023e-03 8.023184474754752049e-03 8.767699182981853953e-03 9.547763093196106124e-03 1.036083501652846142e-02 1.120379133609189677e-02 1.207292199770840235e-02 1.296393683611781096e-02 1.387198293801041385e-02 1.479167351852684990e-02 1.571712853196124624e-02 1.664202695626250048e-02 1.755967039187134038e-02 1.846305730694834321e-02 1.934496695251143941e-02 2.019805167238355320e-02 2.101493605434405151e-02 2.178832112052218883e-02 2.251109154632665449e-02 2.317642373660056335e-02 2.377789248236889669e-02 2.430957387702285810e-02 2.476614219056763599e-02 2.514295848604679653e-02 2.543614891250225302e-02 2.564267082064345879e-02 2.576036511528070894e-02 2.578799357501187703e-02 2.572526022525290293e-02 2.557281623463656187e-02 2.533224820513531664e-02 2.500605013044231162e-02 2.459757969246091983e-02 2.411099993984582718e-02 2.355120773385399602e-02 2.292375064499095269e-02 2.223473423040038185e-02 2.149072180989168232e-02 2.069862898334451709e-02 1.986561519165818204e-02 1.899897461745100186e-02 1.810602865261400421e-02 1.719402203195505990e-02 1.627002455176170675e-02 1.534084006694235239e-02 1.441292419947533439e-02 1.349231190400232427e-02 1.258455573376822574e-02 1.169467534195934612e-02 1.082711844968704297e-02 9.985733221547372571e-03 9.173751720999653164e-03 8.393783877641424959e-03 7.647821192290232307e-03 6.937249237581372477e-03 6.262867883957658893e-03 5.624918094351610311e-03 5.023114084986011682e-03 4.456679642690195182e-03 3.924387417962624247e-03 3.424600073793592631e-03 2.955312258379548095e-03 2.514192480211664867e-03 2.098624091247355047e-03 1.705744722559471597e-03 1.332483661724821831e-03 9.755968072755397255e-04 6.316989782360066122e-04 2.972934920720652924e-04 -3.120095114675608232e-05 -3.574259297295454951e-04 -6.850612627935038015e-04 -1.017804952697660970e-03 -1.359354726521916096e-03 -1.713390754712292626e-03 -2.083559102557899258e-03 -2.473455465610118875e-03 -2.886608752567211382e-03 -3.326464107292008941e-03 -3.796365004025963486e-03 -4.299534104842282246e-03 -4.839052634132663851e-03 -5.417838099537197402e-03 -6.038620270225694003e-03 -6.703915409801896805e-03 -7.415998850291967946e-03 -8.176876083653828245e-03 -8.988252635980190780e-03 -9.851503075067095938e-03 -1.076763958233119614e-02 -1.173728059329223229e-02 -1.276062007518689867e-02 -1.383739806404722140e-02 -1.496687312519548452e-02 -1.614779742918236519e-02 -1.737839514852197384e-02 -1.865634487819498727e-02 -1.997876676410222790e-02 -2.134221498806137401e-02 -2.274267620549813573e-02 -2.417557446298596036e-02 -2.563578303792744123e-02 -2.711764354301793647e-02 -2.861499252515823169e-02 -3.012119566404518681e-02 -3.162918954198116334e-02 -3.313153081605376554e-02 -3.462045247958118327e-02 -3.608792675464983501e-02 -3.752573401492201310e-02 -3.892553700095744557e-02 -4.027895946239880287e-02 -4.157766824573172482e-02 -4.281345774600701926e-02 -4.397833555869799099e-02 -4.506460810620049884e-02 -4.606496497439924870e-02 -4.697256067974514560e-02 -4.778109259740371401e-02 -4.848487381663584006e-02 -4.907889975043817909e-02 -4.955890741175782849e-02 -4.992142637684518491e-02 -5.016382058547325107e-02 -5.028432027525186337e-02 -5.028204351003035671e-02 -5.015700693695595430e-02 -4.991012558935517540e-02 -4.954320173924705445e-02 -4.905890298988386383e-02 -4.846072998115412422e-02 -4.775297425499542420e-02 -4.694066699038713236e-02 -4.602951946457982391e-02 -4.502585622592997910e-02 -4.393654207148636054e-02 -4.276890400730379294e-02 -4.153064942991540470e-02 -4.022978180266487819e-02 -3.887451511049800496e-02 -3.747318836176884854e-02 -3.603418136664252036e-02 -3.456583296033780700e-02 -3.307636275779572699e-02 -3.157379742684725960e-02 -3.006590235239385220e-02 -2.856011943755708271e-02 -2.706351165241965145e-02 -2.558271480015735302e-02 -2.412389682731461496e-02 -2.269272486287890120e-02 -2.129434003263917102e-02 -1.993333996381251028e-02 -1.861376877251858311e-02 -1.733911421544651402e-02 -1.611231158868767915e-02 -1.493575387247726705e-02 -1.381130755136660178e-02 -1.274033348559535338e-02 -1.172371217120470911e-02 -1.076187270342843921e-02 -9.854824749472272313e-03 -9.002192842010604476e-03 -8.203252322413069619e-03 -7.456966291479644876e-03 -6.762022963792577342e-03 -6.116872868063249515e-03 -5.519765388400988716e-03 -4.968784198596090489e-03 -4.461881201670714857e-03 -3.996908648573604082e-03 -3.571649171550840465e-03 -3.183843528128983257e-03 -2.831215909669656649e-03 -2.511496723134438828e-03 -2.222442805255243816e-03 -1.961855074131167546e-03 -1.727593663938904863e-03 -1.517590623685866925e-03 -1.329860290641746330e-03 -1.162507473286587129e-03 -1.013733597461684895e-03 -8.818409831609976554e-04 -7.652354283965604820e-04 -6.624272812189455290e-04 -5.720311817292763473e-04 -4.927646532683592484e-04 -4.234457164112633704e-04 -3.629896914327455080e-04 -3.104053450275041600e-04 -2.647905257343281327e-04 -2.253274201580037319e-04 -1.912775491026844153e-04 -1.619766094788310199e-04 -1.368292546307846519e-04 -1.153038928159963900e-04 -9.692757116625786047e-05 -8.128100074836527411e-05 -6.799376744687052299e-05 -5.673976340702523060e-05 -4.723286475876100233e-05 -3.922287331905049040e-05 -3.249173294027100033e-05 -2.685002511403793336e-05 -2.213374331331228521e-05 -1.820134130622671370e-05 -1.493104723856672127e-05 -1.221843258673138841e-05 -9.974223053746722036e-06 -8.122337040524154827e-06 -6.598136396656057382e-06 -5.346873665621855248e-06 -4.322319918096582656e-06 -3.485557448610898312e-06 -2.803922035104142648e-06 -2.250080073826613831e-06 -1.801226655576944454e-06 -1.438391501499050263e-06 -1.145840591633844570e-06 -9.105622668039325591e-07 -7.218275391501054270e-07 -5.708152885113931563e-07 -4.502939349696928678e-07 -3.543520502349936393e-07 -2.781711934537083759e-07 -2.178350246730743490e-07 -1.701694581939635970e-07 -1.326092669849841528e-07 -1.030871384035105476e-07 -7.994171211969669038e-08 -6.184160576140117402e-08 -4.772285547125827472e-08 -3.673757083414953946e-08 -2.821193031244534000e-08 -2.161192836044554220e-08 -1.651553272423372385e-08 -1.259012392391675814e-08 -9.574272256340571170e-09 -7.263064331551285004e-09 -5.496324405631642537e-09 -4.149188573572850173e-09 -3.124584945630889809e-09 -2.347252686810138363e-09 -1.758999427513052919e-09 -1.314951980429179170e-09 -9.806012172434197413e-10 -7.294798458468474312e-10 -5.413429647908837658e-10 -4.007467595676911938e-10 -2.959414891718430899e-10 -2.180117951312244373e-10 -1.602110293326689342e-10 -1.174473146243953525e-10 -8.588790352983306527e-11 -6.265548577449509269e-11 -4.559574684531276981e-11 -3.309997174820369225e-11 -2.397004597013087941e-11 -1.731601390113165828e-11 -1.247856397392209073e-11 -8.970541512608080687e-12 -6.432943299301259512e-12 -4.601901464546513545e-12 -3.283982030413917168e-12 -2.337756005664158867e-12 -1.660088677788362524e-12 -1.175967606273931811e-12 -8.309769950484834684e-13 -5.857454176320963852e-13 -4.118607980661739888e-13 -2.888732174279275870e-13 -2.021019290607070921e-13 -1.410352144376925072e-13 -9.816602207130245790e-14 -6.814703169027124331e-14 -4.717919216703658343e-14 -3.257042822693449335e-14 -2.241802669305895425e-14 -1.538066130179150381e-14 -1.051520245332335396e-14 -7.160218478823203824e-15 -4.853034401878030794e-15 -3.270841599305906359e-15 -2.188997069384148920e-15 -1.451574388730928535e-15 -9.506227760265957219e-16 -6.115985225844720030e-16 -3.831593927815741468e-16 -2.300345366806829345e-16 -1.280564223583870010e-16 -6.070846016767595806e-17 -1.673230377455952725e-17 1.152601099374562510e-17 2.925619127501012782e-17 3.996756786607262825e-17 4.602661307370982826e-17 4.902454687714876526e-17 5.002807550687258857e-17 4.974996416468385380e-17 4.866476800597249702e-17 4.708714679582871202e-17 4.522472058084298576e-17 4.321364897603551361e-17 4.114251819116270500e-17 3.906833618519483317e-17 3.702721531036739160e-17 3.504148830650737418e-17 3.312443612574470571e-17 3.128342091468246367e-17 2.952195675486088663e-17 2.784107475492513452e-17 2.624022059993152823e-17 2.471784311752367657e-17 2.327177916570636754e-17 2.189950459136647227e-17 2.059829733529919477e-17 1.936534304063305302e-17 1.819780311294671668e-17 1.709285830689245756e-17 1.604773638749666019e-17 1.505972944128017740e-17
2.285258801450565282e-03 2.601874947910914372e-03 2.951987950986739544e-03 3.337489231877310229e-03 3.760125127986431361e-03 4.221451979098437071e-03 4.722788975511532129e-03 5.265169534738782867e-03 5.849292106895980642e-03 6.475471432110355315e-03 7.143591380868229666e-03 7.853060594786413079e-03 8.602772205603678030e-03 9.391068939401676918e-03 1.021571490695008695e-02 1.107387533626678390e-02 1.196210541770345408e-02 1.287634930410152742e-02 1.381195013924534087e-02 1.476367177894420853e-02 1.572573262417854140e-02 1.669185171002508100e-02 1.765530689419841232e-02 1.860900467305354189e-02 1.954556082994460611e-02 2.045739080094258547e-02 2.133680833658796808e-02 2.217613075623026467e-02 2.296778884391200218e-02 2.370443923132256603e-02 2.437907696255564582e-02 2.498514584425504809e-02 2.551664415833425348e-02 2.596822335586194616e-02 2.633527746059619729e-02 2.661402108737098704e-02 2.680155421997718751e-02 2.689591218897078098e-02 2.689609963348831012e-02 2.680210761238618900e-02 2.661491343713268121e-02 2.633646321917313890e-02 2.596963754476564953e-02 2.551820109734309269e-02 2.498673742859891175e-02 2.438057042302524055e-02 2.370567429626379771e-02 2.296857420689727564e-02 2.217623973783251073e-02 2.133597361313204280e-02 2.045529805737134055e-02 1.954184117807268237e-02 1.860322566054532084e-02 1.764696191372132003e-02 1.668034760234052283e-02 1.571037525366282203e-02 1.474364934544521860e-02 1.378631397663030930e-02 1.284399190375330041e-02 1.192173540508735356e-02 1.102398912110092929e-02 1.015456472315409697e-02 9.316626990625468535e-03 8.512690636597462085e-03 7.744627019073458546e-03 7.013679712091535137e-03 6.320487791055615610e-03 5.665115609569244121e-03 5.047087810015130939e-03 4.465428314749096163e-03 3.918702085625063933e-03 3.405058512298965272e-03 2.922275389362834295e-03 2.467802563395488091e-03 2.038804467836785768e-03 1.632200910558667846e-03 1.244705630672780089e-03 8.728622923907814737e-04 5.130777300311956720e-04 1.616523955153808395e-04 -1.851919154749321044e-04 -5.312868728118494421e-04 -8.804946783221124585e-04 -1.236687036928143905e-03 -1.603725625541004268e-03 -1.985443617588454265e-03 -2.385627805135314729e-03 -2.808000863081215603e-03 -3.256203319783565562e-03 -3.733774834230436934e-03 -4.244134429916299710e-03 -4.790559398005987332e-03 -5.376162655225431505e-03 -6.003868423112690596e-03 -6.676386182659768687e-03 -7.396182949803166949e-03 -8.165454010496543680e-03 -8.986092347051638507e-03 -9.859657077921120047e-03 -1.078734131902328065e-02 -1.176993995404245798e-02 -1.280781787193691935e-02 -1.390087929031373973e-02 -1.504853883169054996e-02 -1.624969505443118328e-02 -1.750270715998632209e-02 -1.880537560190223556e-02 -2.015492730906317392e-02 -2.154800620528962013e-02 -2.298066965955948907e-02 -2.444839143593996802e-02 -2.594607163040315440e-02 -2.746805398403252135e-02 -2.900815085010291158e-02 -3.055967596793140659e-02 -3.211548506142494069e-02 -3.366802413742350786e-02 -3.520938521109776703e-02 -3.673136903589560576e-02 -3.822555426713661331e-02 -3.968337234471438352e-02 -4.109618724492465625e-02 -4.245537912755379534e-02 -4.375243079526595219e-02 -4.497901579099933961e-02 -4.612708688817072217e-02 -4.718896368023924731e-02 -4.815741795234515510e-02 -4.902575551952509381e-02 -4.978789324402548705e-02 -5.043842999846662872e-02 -5.097271042139844138e-02 -5.138688041583034521e-02 -5.167793346769970764e-02 -5.184374700747544640e-02 -5.188310820117005701e-02 -5.179572873350531820e-02 -5.158224833204713006e-02 -5.124422697273409155e-02 -5.078412590017664791e-02 -5.020527778615977571e-02 -4.951184653278824926e-02 -4.870877739870105305e-02 -4.780173828407904141e-02 -4.679705314949197947e-02 -4.570162866217016701e-02 -4.452287525877123703e-02 -4.326862388446908736e-02 -4.194703971317546853e-02 -4.056653417250615651e-02 -3.913567658996282284e-02 -3.766310674456882501e-02 -3.615744955230259378e-02 -3.462723303607435910e-02 -3.308081063409439027e-02 -3.152628878707763177e-02 -2.997146061789052185e-02 -2.842374638024843317e-02 -2.689014120929470938e-02 -2.537717055971899782e-02 -2.389085356982056929e-02 -2.243667444573373485e-02 -2.101956182182694935e-02 -1.964387592367891969e-02 -1.831340324128662503e-02 -1.703135831415456686e-02 -1.580039213810651572e-02 -1.462260662709042106e-02 -1.349957450252299053e-02 -1.243236393803302461e-02 -1.142156725862472459e-02 -1.046733297973364077e-02 -9.569400472523845180e-03 -8.727136555934406070e-03 -7.939573342061958736e-03 -7.205446697941047737e-03 -6.523234732005956001e-03 -5.891195765784219135e-03 -5.307405308961385404e-03 -4.769791617178499067e-03 -4.276169475163510772e-03 -3.824271911541105799e-03 -3.411779614537233801e-03 -3.036347878574199074e-03 -2.695630969389380474e-03 -2.387303848939499335e-03 -2.109081250286656481e-03 -1.858734136400941013e-03 -1.634103615029191018e-03 -1.433112414304978620e-03 -1.253774050597599712e-03 -1.094199841333297427e-03 -9.526039314019835343e-04 -8.273065126128666342e-04 -7.167354218823353013e-04 -6.194263058835312473e-04 -5.340215382520391600e-04 -4.592680706385580264e-04 -3.940143914454284657e-04 -3.372067564875209510e-04 -2.878848445676943416e-04 -2.451769785113196588e-04 -2.082950389843185915e-04 -1.765291848042883850e-04 -1.492424797776997791e-04 -1.258655126442645379e-04 -1.058910837209411021e-04 -8.886901950533295576e-05 -7.440116496972000806e-05 -6.213659266035712677e-05 -5.176705808217872272e-05 -4.302272223391669065e-05 -3.566815457138737842e-05 -2.949862310142677986e-05 -2.433667270998072298e-05 -2.002898815358520121e-05 -1.644353433053703922e-05 -1.346696342475655571e-05 -1.100227620483241503e-05 -8.966723083839000572e-06 -7.289929422994085991e-06 -5.912228916765750164e-06 -4.783188654777645629e-06 -3.860309547520872879e-06 -3.107886164646429420e-06 -2.496010608622518662e-06 -1.999705781198454101e-06 -1.598174250132692140e-06 -1.274149849917709263e-06 -1.013340119615661082e-06 -8.039486658180526385e-07 -6.362675167134444775e-07 -5.023304864918720209e-07 -3.956194841746845304e-07 -3.108165674038928518e-07 -2.435953528446522138e-07 -1.904461463782278822e-07 -1.485298461098938075e-07 -1.155562990825719268e-07 -8.968335957498429663e-08 -6.943340515197045311e-08 -5.362451919613155191e-08 -4.131394900431848715e-08 -3.175180054366504107e-08 -2.434323867026131180e-08 -1.861772910033611957e-08 -1.420408970570824418e-08 -1.081031765443189478e-08 -8.207329203628182272e-09 -6.215894002294908551e-09 -4.696168739355826169e-09 -3.539338760898636361e-09 -2.660963485881814233e-09 -1.995694403650936911e-09 -1.493095209585336951e-09 -1.114344050654307463e-09 -8.296395054128915543e-10 -6.161661983457527000e-10 -4.565040421642749362e-10 -3.373880394159494994e-10 -2.487442314112937734e-10 -1.829424999946623708e-10 -1.342191320146126037e-10 -9.823187279308914019e-11 -7.171806210102264228e-11 -5.223272863276122661e-11 -3.794851820704070259e-11 -2.750329509971092395e-11 -1.988438844226890359e-11 -1.434092247653580223e-11 -1.031760548939475485e-11 -7.404866562209028886e-12 -5.301409759535238060e-12 -3.786172586590405956e-12 -2.697385838796344390e-12 -1.916980228381597451e-12 -1.359006991623494707e-12 -9.610631704806049804e-13 -6.779595503340682942e-13 -4.770576699109377470e-13 -3.348454527437559519e-13 -2.344293903667500560e-13 -1.637030168836343630e-13 -1.140129748023767740e-13 -7.919015168859233536e-14 -5.484790229682048357e-14 -3.787511846835455794e-14 -2.607104662752443349e-14 -1.788293392756725291e-14 -1.221806081277775697e-14 -8.309434371643985154e-15 -5.620083458433068793e-15 -3.775045329868182655e-15 -2.513161997029242554e-15 -1.653008598570438958e-15 -1.068875506819515514e-15 -6.738830657530074306e-16 -4.081426401304468574e-16 -2.304780931069798514e-16 -1.126524312302204443e-16 -3.535229062010107941e-17 1.459749777081938771e-17 4.616092453477688702e-17 6.542039848070659049e-17 7.649169811551246989e-17 8.215191632124879664e-17 8.426928512425598800e-17 8.409660928807080196e-17 8.247105837345658010e-17 7.994984128308857490e-17 7.690209708725802168e-17 7.357096786341711700e-17 7.011541917518480386e-17 6.663834204637184663e-17 6.320538719091953980e-17 5.985755499652038073e-17 5.661958958180430738e-17 5.350556081450792346e-17 5.052256673041982213e-17 4.767318290960342172e-17 4.495707868649273755e-17 4.237208080704580094e-17 3.991487156801359756e-17 3.758144576690636753e-17 3.536740888747270709e-17 3.326817102011107836e-17 3.127907245771995879e-17 2.939546460717512954e-17 2.761276172656450147e-17 2.592647363927683612e-17 2.433222605311413442e-17
2.172921915590754222e-03 2.480023299366552417e-03 2.820619691402187143e-03 3.196762983388534360e-03 3.610384645879150846e-03 4.063250907576512229e-03 4.556915129007600533e-03 5.092668069625866552e-03 5.671486890934844018e-03 6.293983874786055616e-03 6.960355960153674117e-03 7.670336307829472670e-03 8.423149185014210116e-03 9.217469515347695777e-03 1.005138845963043752e-02 1.092238637418821781e-02 1.182731443432570584e-02 1.276238610760307458e-02 1.372317951514664264e-02 1.470465152979111116e-02 1.570116423011842788e-02 1.670652406364544693e-02 1.771403377639905671e-02 1.871655684731886662e-02 1.970659383310648452e-02 2.067636969215547529e-02 2.161793082568834456e-02 2.252325026124205043e-02 2.338433911921520073e-02 2.419336225793220635e-02 2.494275579629147421e-02 2.562534407399409339e-02 2.623445353429514071e-02 2.676402100792756034e-02 2.720869394172371197e-02 2.756392025152425151e-02 2.782602568366630488e-02 2.799227683769991287e-02 2.806092832762811101e-02 2.803125293046191888e-02 2.790355397800492812e-02 2.767915967796225063e-02 2.736039949024805448e-02 2.695056311992986495e-02 2.645384310592521077e-02 2.587526237138902327e-02 2.522058844589422644e-02 2.449623636083295836e-02 2.370916244974690182e-02 2.286675144860116429e-02 2.197669938384920127e-02 2.104689475752941422e-02 2.008530049010291349e-02 1.909983896717587504e-02 1.809828236165245477e-02 1.708815017610853734e-02 1.607661568056115500e-02 1.507042261872583791e-02 1.407581323228997150e-02 1.309846831886763395e-02 1.214345970606662932e-02 1.121521520179618280e-02 1.031749577887858954e-02 9.453384478266447719e-03 8.625286276274070699e-03 7.834937962172390524e-03 7.083426916537408774e-03 6.371217569475825203e-03 5.698184251254095022e-03 5.063649124426055324e-03 4.466423903471614977e-03 3.904854121314031874e-03 3.376864787094655332e-03 2.880006390849613150e-03 2.411500342475117291e-03 1.968283078661728965e-03 1.547048226469767071e-03 1.144286370312969092e-03 7.563221251351227772e-04 3.793483678651548424e-04 9.457617809580012164e-06 -3.573293188377046990e-04 -7.250372173331972193e-04 -1.097712503251796392e-03 -1.479401140081410210e-03 -1.874127904637463201e-03 -2.285876590677211190e-03 -2.718570672264546129e-03 -3.176053968544029563e-03 -3.662070879310284216e-03 -4.180245804488873056e-03 -4.734061418520081783e-03 -5.326835540624875846e-03 -5.961696421865040132e-03 -6.641556357536142902e-03 -7.369083626447196431e-03 -8.146672854717870033e-03 -8.976413998539477593e-03 -9.860060235601523018e-03 -1.079899514632947852e-02 -1.179419965152687065e-02 -1.284621925037094693e-02 -1.395513216999464713e-02 -1.512051909325711971e-02 -1.634143517309473090e-02 -1.761638506858539607e-02 -1.894330174832962316e-02 -2.031952980000053047e-02 -2.174181396029875590e-02 -2.320629353677902684e-02 -2.470850333215971611e-02 -2.624338160327006203e-02 -2.780528549161368282e-02 -2.938801425194343883e-02 -3.098484048097877377e-02 -3.258854941258076260e-02 -3.419148620083562601e-02 -3.578561096142682252e-02 -3.736256118751260513e-02 -3.891372100241893839e-02 -4.043029656127553051e-02 -4.190339677082201286e-02 -4.332411836448840647e-02 -4.468363425190800126e-02 -4.597328396141705381e-02 -4.718466491369122801e-02 -4.830972320692936139e-02 -4.934084256089830284e-02 -5.027093006013996085e-02 -5.109349735654672431e-02 -5.180273603853329661e-02 -5.239358594770941735e-02 -5.286179532316278434e-02 -5.320397177642629399e-02 -5.341762324454812222e-02 -5.350118823147681502e-02 -5.345405482579754924e-02 -5.327656817190384864e-02 -5.297002626785101559e-02 -5.253666416211903029e-02 -5.197962681894626596e-02 -5.130293111345311102e-02 -5.051141759928985675e-02 -4.961069285911869770e-02 -4.860706339834330175e-02 -4.750746217206888722e-02 -4.631936894177762082e-02 -4.505072573970449190e-02 -4.370984877410727387e-02 -4.230533813689589528e-02 -4.084598667645988890e-02 -3.934068937367051627e-02 -3.779835450922826301e-02 -3.622781783762021174e-02 -3.463776088928040980e-02 -3.303663441087250491e-02 -3.143258782701379567e-02 -2.983340546855792544e-02 -2.824645016620910484e-02 -2.667861465724812031e-02 -2.513628110096952431e-02 -2.362528884836103543e-02 -2.215091046670017785e-02 -2.071783588290244948e-02 -1.933016438308687857e-02 -1.799140409200587071e-02 -1.670447845635953180e-02 -1.547173917179827003e-02 -1.429498492538201077e-02 -1.317548527374618784e-02 -1.211400894215747780e-02 -1.111085581056725675e-02 -1.016589184889852594e-02 -9.278586274040634060e-03 -8.448050224040555556e-03 -7.673076279246886927e-03 -6.952178204018437391e-03 -6.283630334310977457e-03 -5.665506094229100925e-03 -5.095715186715754630e-03 -4.572039068256678919e-03 -4.092164383199614099e-03 -3.653714098562450916e-03 -3.254276143716608016e-03 -2.891429419939085723e-03 -2.562767101574366622e-03 -2.265917202665359859e-03 -1.998560429822946252e-03 -1.758445383410290035e-03 -1.543401204596057561e-03 -1.351347795417299439e-03 -1.180303762764315636e-03 -1.028392255359090578e-03 -8.938448756514082378e-04 -7.750038564917676115e-04 -6.703226959116253061e-04 -5.783654428465261153e-04 -4.978048227004593183e-04 -4.274193848040450821e-04 -3.660898445936523380e-04 -3.127947822449521093e-04 -2.666058470163643816e-04 -2.266826031431189408e-04 -1.922671391771256695e-04 -1.626785485509520070e-04 -1.373073751673143479e-04 -1.156101042406832368e-04 -9.710376565896053109e-05 -8.136070495829404465e-05 -6.800356573746642829e-05 -5.670051706452683795e-05 -4.716075019655054025e-05 -3.913026076166853075e-05 -3.238792543212742794e-05 -2.674187601762498354e-05 -2.202616878119758087e-05 -1.809774256376717880e-05 -1.483365592659777948e-05 -1.212859090551786721e-05 -9.892609035710736671e-06 -8.049143969224652919e-06 -6.533214188541109832e-06 -5.289838941081866861e-06 -4.272640508318062095e-06 -3.442616211445676462e-06 -2.767064081677963249e-06 -2.218646831730575628e-06 -1.774579607205157047e-06 -1.415927929915137207e-06 -1.127003233578891269e-06 -8.948444054394596742e-07 -7.087747604201419160e-07 -5.600248675197628498e-07 -4.414126058595690943e-07 -3.470727386012241741e-07 -2.722291487329902605e-07 -2.130036762231264864e-07 -1.662562284264677844e-07 -1.294515040297937362e-07 -1.005482759334524761e-07 -7.790772220694586803e-08 -6.021777945028032850e-08 -4.643092300983055778e-08 -3.571315742590713544e-08 -2.740233235260510147e-08 -2.097418819677786038e-08 -1.601478604621388210e-08 -1.219819214684987485e-08 -9.268472103131463222e-09 -7.025207734617992610e-09 -5.311883478149970293e-09 -4.006602447579120853e-09 -3.014687533181411513e-09 -2.262802736881459078e-09 -1.694296519296676903e-09 -1.265524242491703603e-09 -9.429525481953532118e-10 -7.008862124070169153e-10 -5.196889588370594467e-10 -3.843950086432667219e-10 -2.836287436252658108e-10 -2.087665726201307704e-10 -1.532885992898399447e-10 -1.122785679561849404e-10 -8.203929284397020788e-11 -5.979775472863866254e-11 -4.347960862927793011e-11 -3.153725981663901908e-11 -2.281915706730229014e-11 -1.647070486976337447e-11 -1.185935913159796331e-11 -8.518164527480798176e-12 -6.103313328409385719e-12 -4.362333594152846558e-12 -3.110311600254679961e-12 -2.212169212486882446e-12 -1.569491240431118052e-12 -1.110761939931435122e-12 -7.841484882760581661e-13 -5.521818138559121095e-13 -3.878467875065224501e-13 -2.717162926183114631e-13 -1.898562608179091141e-13 -1.322984885690081187e-13 -9.193041047199159251e-14 -6.369020210270613629e-14 -4.398483807056920474e-14 -3.027049569435887056e-14 -2.075083882166125309e-14 -1.416065505663919393e-14 -9.611121840342513477e-15 -6.479446992086638614e-15 -4.330371073158114706e-15 -2.860483637112087535e-15 -1.858829501501702011e-15 -1.179114545433607962e-15 -7.201482867135577323e-16 -4.121192396022000444e-16 -2.069893231434254346e-16 -7.178911187058853320e-17 1.604959538148688050e-17 7.193427428405879537e-17 1.063554843867583452e-16 1.264364055133540897e-16 1.370000748892441201e-16 1.413024901433942235e-16 1.415348543385765840e-16 1.391667501393555278e-16 1.351800039513183718e-16 1.302276374545929241e-16 1.247416182765785492e-16 1.190057103696805762e-16 1.132045990437482149e-16 1.074569306706497143e-16 1.018374760222439547e-16 9.639195899278763872e-17 9.114695228664024811e-17 8.611646408952775784e-17 8.130631094352983824e-17 7.671701342522414107e-17 7.234570869145474043e-17 6.818741038518519024e-17 6.423583638162761224e-17 6.048395106883951277e-17 5.692431950459374393e-17 5.354933787220730256e-17 5.035138276052632300e-17 4.732290726709209463e-17 4.445650231354196473e-17 4.174493522199395158e-17 3.918117342938600564e-17
2.061750635503724078e-03 2.358893803071696309e-03 2.689414695129472427e-03 3.055514080079431861e-03 3.459297689224434102e-03 3.902731878061489398e-03 4.387595944877496767e-03 4.915431729658517254e-03 5.487491267935585768e-03 6.104683422209258511e-03 6.767520552638897277e-03 7.476066413031472700e-03 8.229886561956023874e-03 9.028002656256351594e-03 9.868852039872099552e-03 1.075025404981410325e-02 1.166938442932037752e-02 1.262275916266704205e-02 1.360622892516543357e-02 1.461498517537021188e-02 1.564357870593778913e-02 1.668595121811200163e-02 1.773548019741800000e-02 1.878503705145456032e-02 1.982705813286113686e-02 2.085362792111695313e-02 2.185657328636892577e-02 2.282756741824378335e-02 2.375824168413789156e-02 2.464030339621847351e-02 2.546565722512119170e-02 2.622652781087718432e-02 2.691558099620831521e-02 2.752604105042766314e-02 2.805180126796760418e-02 2.848752541583501885e-02 2.882873766823485992e-02 2.907189890080868686e-02 2.921446751540551778e-02 2.925494332069028883e-02 2.919289339374665782e-02 2.902895928097559003e-02 2.876484534958637096e-02 2.840328855962690260e-02 2.794801037638513716e-02 2.740365197003636136e-02 2.677569424040010179e-02 2.607036454777980281e-02 2.529453231605474292e-02 2.445559589362884811e-02 2.356136320607776780e-02 2.261992880853752608e-02 2.163954994582165461e-02 2.062852415630411079e-02 1.959507081649945748e-02 1.854721882392217427e-02 1.749270236488896513e-02 1.643886642155801409e-02 1.539258334972326038e-02 1.436018151728444756e-02 1.334738664450162669e-02 1.235927614236214701e-02 1.140024641508685307e-02 1.047399278632620001e-02 9.583501433883884896e-03 8.731052481210583097e-03 7.918233200060667901e-03 7.145960130470959369e-03 6.414508822724656820e-03 5.723549850691889845e-03 5.072189734867472814e-03 4.459015443242035290e-03 3.882141204444800910e-03 3.339256465166116211e-03 2.827673946910474675e-03 2.344376899536467461e-03 1.886064804617545998e-03 1.449196944353201575e-03 1.030033415844958805e-03 6.246733307750855588e-04 2.290900922362901562e-04 -1.608362203127126563e-04 -5.492892034873366868e-04 -9.404889600459330088e-04 -1.338667061499461755e-03 -1.748043233869595254e-03 -2.172803314308054904e-03 -2.617078004608494254e-03 -3.084921946458830163e-03 -3.580292661436362388e-03 -4.107028934713021807e-03 -4.668828273385746200e-03 -5.269223136220384761e-03 -5.911555709163904444e-03 -6.598951087885920365e-03 -7.334288822425815389e-03 -8.120172877273255929e-03 -8.958900160417502742e-03 -9.852427874602389182e-03 -1.080234004080061865e-02 -1.180981363542247219e-02 -1.287558486674012306e-02 -1.399991619029908492e-02 -1.518256472570241739e-02 -1.642275278627430835e-02 -1.771914126711765167e-02 -1.906980665460936836e-02 -2.047222242033305828e-02 -2.192324554405260251e-02 -2.341910887315933748e-02 -2.495541997002452203e-02 -2.652716702422287451e-02 -2.812873231443944674e-02 -2.975391359624907431e-02 -3.139595366851764130e-02 -3.304757823498587904e-02 -3.470104203113134889e-02 -3.634818303249208460e-02 -3.798048440240928830e-02 -3.958914367799898359e-02 -4.116514853664170193e-02 -4.269935833504141104e-02 -4.418259047258838584e-02 -4.560571050391964282e-02 -4.695972481556112688e-02 -4.823587459141909922e-02 -4.942572972435402279e-02 -5.052128128832821669e-02 -5.151503116934774695e-02 -5.240007746468891559e-02 -5.317019429913478340e-02 -5.381990477389671235e-02 -5.434454585762170387e-02 -5.474032414778242511e-02 -5.500436157255779446e-02 -5.513473026519936232e-02 -5.513047602147170406e-02 -5.499162994225193640e-02 -5.471920806362731010e-02 -5.431519898146398850e-02 -5.378253968194258994e-02 -5.312507998948018395e-02 -5.234753623441999737e-02 -5.145543492074915182e-02 -5.045504733512387596e-02 -4.935331617931821430e-02 -4.815777542606316380e-02 -4.687646469091125145e-02 -4.551783947868950214e-02 -4.409067870141094442e-02 -4.260399087500671422e-02 -4.106692038539439676e-02 -3.948865517133444414e-02 -3.787833710396775605e-02 -3.624497625311906557e-02 -3.459737012110909032e-02 -3.294402879901388304e-02 -3.129310686139977205e-02 -2.965234266707592742e-02 -2.802900557894436387e-02 -2.642985145917963255e-02 -2.486108664020065737e-02 -2.332834042047933834e-02 -2.183664599016080232e-02 -2.039042955740314605e-02 -1.899350732455737031e-02 -1.764908985564011407e-02 -1.635979328440715502e-02 -1.512765673665850824e-02 -1.395416528168726134e-02 -1.284027768609249075e-02 -1.178645821816453818e-02 -1.079271174201370566e-02 -9.858621346522884743e-03 -8.983387773759173717e-03 -8.165869943169841785e-03 -7.404625910036674238e-03 -6.697953647497004344e-03 -6.043931099134594413e-03 -5.440455011874172075e-03 -4.885278124910136764e-03 -4.376044357974120773e-03 -3.910321709839909531e-03 -3.485632644168011694e-03 -3.099481803368191266e-03 -2.749380951059350684e-03 -2.432871099073398869e-03 -2.147541825124838020e-03 -1.891047831780162626e-03 -1.661122835922903716e-03 -1.455590910403619992e-03 -1.272375426022334666e-03 -1.109505762582519480e-03 -9.651219727631352250e-04 -8.374775923533371623e-04 -7.249407954317005224e-04 -6.259940938481354774e-04 -5.392327774149767439e-04 -4.633622850829548418e-04 -3.971946886160001244e-04 -3.396444594205786228e-04 -2.897236767397435393e-04 -2.465368218635883603e-04 -2.092752887697282404e-04 -1.772117270761446603e-04 -1.496943187018307344e-04 -1.261410754748410010e-04 -1.060342313395024131e-04 -8.891478998275824169e-05 -7.437727676661138839e-05 -6.206473291958200674e-05 -5.166398006723159082e-05 -4.290117439875048796e-05 -3.553766207293431367e-05 -2.936614083808559189e-05 -2.420712723218349568e-05 -1.990572408254539410e-05 -1.632867926736323008e-05 -1.336172375647601018e-05 -1.090717473272611029e-05 -8.881788023787674249e-06 -7.214843063723528745e-06 -5.846443072646400501e-06 -4.726013014745499246e-06 -3.810978097880003363e-06 -3.065606046203914331e-06 -2.459997051638939135e-06 -1.969206137902142875e-06 -1.572483606355856555e-06 -1.252620236823546429e-06 -9.953849555340432466e-07 -7.890437291217348382e-07 -6.239494760126084862e-07 -4.921937872130310510e-07 -3.873122043545793139e-07 -3.040357043643066953e-07 -2.380818809967095342e-07 -1.859800899904321911e-07 -1.449255352802399945e-07 -1.126579187337903554e-07 -8.736085689283231416e-08 -6.757878781630359192e-08 -5.214855273330125980e-08 -4.014324470608783204e-08 -3.082627406672195874e-08 -2.361391234932874284e-08 -1.804484711918298314e-08 -1.375551372485176276e-08 -1.046017061857774250e-08 -7.934856319341324126e-09 -6.004511881534999144e-09 -4.532676140759310729e-09 -3.413265001210790378e-09 -2.564033275401423819e-09 -1.921390468530909804e-09 -1.436302525490618680e-09 -1.071061781111086256e-09 -7.967487905143901749e-10 -5.912437674673448728e-10 -4.376732312557276524e-10 -3.232001899913813975e-10 -2.380846499059246481e-10 -1.749561806134646470e-10 -1.282523125034333006e-10 -9.378621961402153410e-11 -6.841488741139020920e-11 -4.978514313454182910e-11 -3.613983673379400200e-11 -2.617034950585436430e-11 -1.890467708815300549e-11 -1.362274791996720970e-11 -9.792530984223437671e-12 -7.021965365695231862e-12 -5.022895594988076538e-12 -3.584090365716886556e-12 -2.551113463952363963e-12 -1.811348718109286838e-12 -1.282890376734947937e-12 -9.063240956790222054e-13 -6.386633147635895616e-13 -4.488881809363588793e-13 -3.146725574465150622e-13 -2.199893297204005954e-13 -1.533631435067256841e-13 -1.065990374916346740e-13 -7.385988965711607409e-14 -5.099880858978243724e-14 -3.507733617457701401e-14 -2.401869400809028595e-14 -1.635890117169703527e-14 -1.106862449007897796e-14 -7.426004947831354582e-15 -4.926119672427393365e-15 -3.216699943989777622e-15 -2.052614179655807440e-15 -1.263724949597711752e-15 -7.322514839980115042e-16 -3.768694970163390648e-16 -1.415731484833798801e-16 1.210622333421676201e-17 1.105217140206287485e-16 1.716782789448091023e-16 2.078436965133985027e-16 2.273532398442953197e-16 2.358537292561384281e-16 2.371588430852772575e-16 2.338356011121564398e-16 2.276054490859018996e-16 2.196178274560327918e-16 2.106362727568147402e-16 2.011646840127378097e-16 1.915327671992976840e-16 1.819537040732422661e-16 1.725629728647643964e-16 1.634444130939818103e-16 1.546476805884536835e-16 1.461999065970729693e-16 1.381134655521935689e-16 1.303911370460299027e-16 1.230295274187747995e-16 1.160213319364416560e-16 1.093568265415382850e-16 1.030248489135727225e-16 9.701344181141447729e-17 9.131027358327515852e-17 8.590291195019252678e-17 8.077900134945898933e-17 7.592637698104243713e-17 7.133313734831242103e-17 6.698768958810172807e-17 6.287877694820093910e-17
1.952142161032137955e-03 2.238949536040955608e-03 2.558905812018946214e-03 2.914348125769370378e-03 3.307544432135409423e-03 3.740650025969373665e-03 4.215660221407225433e-03 4.734359728159718769e-03 5.298269422079682385e-03 5.908591364684230227e-03 6.566153078330035954e-03 7.271352224627299424e-03 8.024102957401624964e-03 8.823785321965085457e-03 9.669199143680376474e-03 1.055852388525292673e-02 1.148928594900678821e-02 1.245833485367405825e-02 1.346182962225626195e-02 1.449523657700964481e-02 1.555333954990764829e-02 1.663026328411879029e-02 1.771951052799919379e-02 1.881401301353550007e-02 1.990619617350326831e-02 2.098805709479901332e-02 2.205125483974661529e-02 2.308721190393589820e-02 2.408722523020157338e-02 2.504258487574963221e-02 2.594469814493402526e-02 2.678521676478967661e-02 2.755616450387015845e-02 2.825006252532323223e-02 2.886004972846199779e-02 2.937999537302012076e-02 2.980460139785000295e-02 3.012949203937832082e-02 3.035128862027903704e-02 3.046766770854958395e-02 3.047740123208264595e-02 3.038037756242283408e-02 3.017760304055722154e-02 2.987118389300290680e-02 2.946428896319993468e-02 2.896109414631503273e-02 2.836670985056004984e-02 2.768709320165069904e-02 2.692894704726989455e-02 2.609960809556310934e-02 2.520692672834315418e-02 2.425914116096279660e-02 2.326474867459690440e-02 2.223237662356908687e-02 2.117065582358915871e-02 2.008809876201046729e-02 1.899298484625719374e-02 1.789325463097239666e-02 1.679641464906782636e-02 1.570945412846432021e-02 1.463877451701171492e-02 1.359013237490771554e-02 1.256859583839350404e-02 1.157851452116727929e-02 1.062350241013737887e-02 9.706433037621479271e-03 8.829445978966812131e-03 7.993963537075656281e-03 7.200716335896101966e-03 6.449776454207538715e-03 5.740596687946756572e-03 5.072054531334954652e-03 4.442499510334750948e-03 3.849802581606564817e-03 3.291406420477451227e-03 2.764375556302695654e-03 2.265445466556841817e-03 1.791069905591472205e-03 1.337465914004300985e-03 9.006561241336323055e-04 4.765081410230888759e-04 6.077093165115197981e-05 -3.508917056205347520e-04 -7.628703976903835737e-04 -1.179581883797262663e-03 -1.605442756771325186e-03 -2.044844823780673539e-03 -2.502131615880152753e-03 -2.981575561621084471e-03 -3.487355346963728724e-03 -4.023533010363121096e-03 -4.594030366419623625e-03 -5.202604411853798891e-03 -5.852821441509195761e-03 -6.548029687170699165e-03 -7.291330385664302090e-03 -8.085547282361993382e-03 -8.933194679215118381e-03 -9.836444240147896104e-03 -1.079709086846615020e-02 -1.181651806834521125e-02 -1.289566329301874981e-02 -1.403498386368085167e-02 -1.523442411316673628e-02 -1.649338446520822593e-02 -1.781069320168700287e-02 -1.918458169530801519e-02 -2.061266389224023290e-02 -2.209192081759393453e-02 -2.361869084556125764e-02 -2.518866642544581938e-02 -2.679689788489045960e-02 -2.843780484303953457e-02 -3.010519566026052113e-02 -3.179229522896733634e-02 -3.349178127403514005e-02 -3.519582918370282865e-02 -3.689616523553399668e-02 -3.858412792009313641e-02 -4.025073690091798828e-02 -4.188676898675063737e-02 -4.348284033458109377e-02 -4.502949395362658425e-02 -4.651729144462846133e-02 -4.793690778933565322e-02 -4.927922790502824862e-02 -5.053544360132752183e-02 -5.169714952379075162e-02 -5.275643664281795542e-02 -5.370598184852141271e-02 -5.453913224308536839e-02 -5.524998278174732963e-02 -5.583344600112977868e-02 -5.628531268780786329e-02 -5.660230247861155334e-02 -5.678210354448737923e-02 -5.682340068849119769e-02 -5.672589138186057145e-02 -5.649028946595901352e-02 -5.611831645774675859e-02 -5.561268060771228094e-02 -5.497704406725448939e-02 -5.421597872278753616e-02 -5.333491144200391831e-02 -5.234005964976144037e-02 -5.123835830336136848e-02 -5.003737946649150503e-02 -4.874524578533766250e-02 -4.737053924749898975e-02 -4.592220665323178824e-02 -4.440946324876737794e-02 -4.284169596326068558e-02 -4.122836765527478770e-02 -3.957892371316702740e-02 -3.790270226845834922e-02 -3.620884917489091553e-02 -3.450623878145996082e-02 -3.280340138862124916e-02 -3.110845812671276384e-02 -2.942906383808514825e-02 -2.777235838322652389e-02 -2.614492662991166685e-02 -2.455276722655270333e-02 -2.300127010966731417e-02 -2.149520255356674597e-02 -2.003870344048177404e-02 -1.863528531343420711e-02 -1.728784367382229029e-02 -1.599867290204990203e-02 -1.476948811324638872e-02 -1.360145221141364352e-02 -1.249520737397074796e-02 -1.145091018404214948e-02 -1.046826962899227546e-02 -9.546587199394772003e-03 -8.684798351348532383e-03 -7.881514635134409530e-03 -7.135065842848633232e-03 -6.443541584980293051e-03 -5.804831769035819281e-03 -5.216665520406793717e-03 -4.676648154955088087e-03 -4.182295882600290532e-03 -3.731067990031814146e-03 -3.320396317196695757e-03 -2.947711905289601524e-03 -2.610468752643840384e-03 -2.306164668445927386e-03 -2.032359262023284655e-03 -1.786689147227580113e-03 -1.566880476978479595e-03 -1.370758952328162208e-03 -1.196257473586694433e-03 -1.041421618366744151e-03 -9.044131432201982495e-04 -7.835117122890366452e-04 -6.771150585778704708e-04 -5.837377816158503558e-04 -5.020089799736689130e-04 -4.306689089033065580e-04 -3.685648428311560942e-04 -3.146463100935099205e-04 -2.679598536584500406e-04 -2.276434570912835539e-04 -1.929207601060631500e-04 -1.630951730681762279e-04 -1.375439850851102521e-04 -1.157125461052023929e-04 -9.710858994749651358e-05 -8.129675257190536282e-05 -6.789332828483904609e-05 -5.656129603783583597e-05 -4.700563855589379804e-05 -3.896896873697003994e-05 -3.222747057694239802e-05 -2.658715575572628741e-05 -2.188043191359007852e-05 -1.796297448246393538e-05 -1.471089063652010233e-05 -1.201816140536230569e-05 -9.794346165022522650e-06 -7.962532499869036154e-06 -6.457513727865807365e-06 -5.224176121510409331e-06 -4.216077961452822284e-06 -3.394202959420876146e-06 -2.725871218383339597e-06 -2.183791704443819148e-06 -1.745241137259908749e-06 -1.391355221097342312e-06 -1.106519200719912460e-06 -8.778458050498923767e-07 -6.947297123952394322e-07 -5.484687145965284927e-07 -4.319427587984743890e-07 -3.393429937573666989e-07 -2.659438351302273445e-07 -2.079118864114009371e-07 -1.621463068359476416e-07 -1.261459043472620340e-07 -9.789885185261722124e-08 -7.579148086541249117e-08 -5.853310152081484507e-08 -4.509423571365535301e-08 -3.465603497977753573e-08 -2.656899115081567705e-08 -2.031934022730892530e-08 -1.550181273380985640e-08 -1.179760128050718227e-08 -8.956602174807239349e-09 -6.783146453837125215e-09 -5.124570104110235490e-09 -3.862086652886807828e-09 -2.903520606626864527e-09 -2.177539925732532835e-09 -1.629092125195845413e-09 -1.215803671632477222e-09 -9.051478520544325662e-10 -6.722237330254930694e-10 -4.980195175516791158e-10 -3.680586623158470099e-10 -2.713474957997195671e-10 -1.995595893186140702e-10 -1.464054620240806938e-10 -1.071469215087105185e-10 -7.822393305601445247e-11 -5.696877106724412236e-11 -4.138766512445834604e-11 -2.999448164624693150e-11 -2.168440235660495290e-11 -1.563825411443627662e-11 -1.125025832989728688e-11 -8.073621381259655429e-12 -5.779676142282133128e-12 -4.127285964893980618e-12 -2.939997796493995717e-12 -2.089029551032105500e-12 -1.480637258092474810e-12 -1.046760581310366016e-12 -7.381151839320435058e-13 -5.191060653297902730e-13 -3.640921929866027379e-13 -2.546510251620101351e-13 -1.775807904437365142e-13 -1.234455626378014613e-13 -8.551855693270035681e-14 -5.901675366536660625e-14 -4.054804749253357304e-14 -2.771299860675090984e-14 -1.881873357027666433e-14 -1.267397241403119981e-14 -8.442576385565853749e-15 -5.539191957737008553e-15 -3.555092082816062614e-15 -2.205618909922224560e-15 -1.293036181379907347e-15 -6.803439131811035043e-16 -2.728700014619494069e-16 -5.363779413456636107e-18 1.670286588879514289e-16 2.750579658893854486e-16 3.397486924059710217e-16 3.754354843302710614e-16 3.918635180294090689e-16 3.956377113574175857e-16 3.912199611676996523e-16 3.816135467561092494e-16 3.688315919226529960e-16 3.542168717004387253e-16 3.386595603970984739e-16 3.227451006634214833e-16 3.068543556388379034e-16 2.912312650653452637e-16 2.760284303426037775e-16 2.613377491254804691e-16 2.472109497527571914e-16 2.336733203145700227e-16 2.207328644223633482e-16 2.083863916765578522e-16 1.966235588780046659e-16 1.854295447158866378e-16 1.747868154589921927e-16 1.646762874364731778e-16 1.550780901353606144e-16 1.459720654222036136e-16 1.373380927425374818e-16 1.291562997284220490e-16 1.214071974255787107e-16 1.140717659513242946e-16 1.071315075373717944e-16 1.005684780729180873e-16
1.844463359306810612e-03 2.120623197067622069e-03 2.429596285527912958e-03 2.773842856517774996e-03 3.155780035659765462e-03 3.577739588525528144e-03 4.041921367136952319e-03 4.550342907233123450e-03 5.104785788015753917e-03 5.706739530698968013e-03 6.357343975062070690e-03 7.057331228684754314e-03 7.806968425542764288e-03 8.606002652831578476e-03 9.453609500918913958e-03 1.034834675510492609e-02 1.128811477380130095e-02 1.227012508103697032e-02 1.329087863813799460e-02 1.434615514762056440e-02 1.543101458093695810e-02 1.653981191161748091e-02 1.766622577928600793e-02 1.880330151263008912e-02 1.994350860716397750e-02 2.107881239477844143e-02 2.220075926641664615e-02 2.330057442780942775e-02 2.436927079301810101e-02 2.539776726405807220e-02 2.637701431960258816e-02 2.729812455377934183e-02 2.815250557845540638e-02 2.893199253886068190e-02 2.962897740070665267e-02 3.023653215268924666e-02 3.074852313439919993e-02 3.115971384645752768e-02 3.146585382454061136e-02 3.166375145643925137e-02 3.175132898332916342e-02 3.172765834251146250e-02 3.159297696649194381e-02 3.134868313828520492e-02 3.099731100011064722e-02 3.054248580655336692e-02 2.998886048830903470e-02 2.934203503403355270e-02 2.860846059210123138e-02 2.779533052952188471e-02 2.691046095240237981e-02 2.596216338420354389e-02 2.495911241043819589e-02 2.391021113004009740e-02 2.282445720587503515e-02 2.171081218394292980e-02 2.057807655933601917e-02 1.943477281570617568e-02 1.828903836426149301e-02 1.714852996982917793e-02 1.602034088767873010e-02 1.491093155825596629e-02 1.382607433013597308e-02 1.277081231609621635e-02 1.174943214387860410e-02 1.076545005119684990e-02 9.821610501429737725e-03 8.919896267980460813e-03 8.061548755322419171e-03 7.247097195230647708e-03 6.476395277710809452e-03 5.748663746086827078e-03 5.062537501485876897e-03 4.416115819192008470e-03 3.807014372645338689e-03 3.232417884131508906e-03 2.689132367873294221e-03 2.173636094556999875e-03 1.682128579615382348e-03 1.210577074443876201e-03 7.547602142074915244e-04 3.103086426736541194e-04 -1.272574110300589249e-04 -5.624934905094230737e-04 -9.999989726424596184e-04 -1.444387500301475696e-03 -1.900259381852016215e-03 -2.372175500229333454e-03 -2.864632245905805469e-03 -3.382036982226670815e-03 -3.928683567226267347e-03 -4.508727491515411405e-03 -5.126160245165502748e-03 -5.784782595429492635e-03 -6.488176539142643737e-03 -7.239675786092134198e-03 -8.042334729788181216e-03 -8.898895967116687497e-03 -9.811756535498677989e-03 -1.078293314264794356e-02 -1.181402676708725834e-02 -1.290618710462857442e-02 -1.406007742453839818e-02 -1.527584047674062154e-02 -1.655306615598829689e-02 -1.789076167850657192e-02 -1.928732505947417311e-02 -2.074052269445985849e-02 -2.224747184347328904e-02 -2.380462879191343542e-02 -2.540778341806149143e-02 -2.705206083197628578e-02 -2.873193066624329245e-02 -3.044122449600964592e-02 -3.217316174557885433e-02 -3.392038430346620143e-02 -3.567499991960433603e-02 -3.742863430011786341e-02 -3.917249164989784760e-02 -4.089742324455901412e-02 -4.259400344492841883e-02 -4.425261240284244363e-02 -4.586352455060526551e-02 -4.741700182185371731e-02 -4.890339042249711859e-02 -5.031321986033200633e-02 -5.163730285400570941e-02 -5.286683467890996441e-02 -5.399349047149451519e-02 -5.500951900596929428e-02 -5.590783147931835395e-02 -5.668208389218952481e-02 -5.732675169403469301e-02 -5.783719546961373775e-02 -5.820971657869847271e-02 -5.844160181890466210e-02 -5.853115635982608644e-02 -5.847772439129883537e-02 -5.828169713551173414e-02 -5.794450808730133851e-02 -5.746861556462572185e-02 -5.685747286711740484e-02 -5.611548655004318376e-02 -5.524796351938475458e-02 -5.426104783684264354e-02 -5.316164828749833648e-02 -5.195735790429815287e-02 -5.065636675968587105e-02 -4.926736942350511128e-02 -4.779946854630293812e-02 -4.626207605771440884e-02 -4.466481347072485952e-02 -4.301741275504357420e-02 -4.132961918799114148e-02 -3.961109751122705164e-02 -3.787134261889322367e-02 -3.611959588033933355e-02 -3.436476806190512379e-02 -3.261536966090282375e-02 -3.087944930474417413e-02 -2.916454070293377637e-02 -2.747761847316479780e-02 -2.582506299863184321e-02 -2.421263431529671259e-02 -2.264545487826680886e-02 -2.112800091836583571e-02 -1.966410197564472107e-02 -1.825694808780067846e-02 -1.690910401956491338e-02 -1.562252984491845249e-02 -1.439860713787236186e-02 -1.323816998941306118e-02 -1.214154004756909551e-02 -1.110856477352803115e-02 -1.013865811812334448e-02 -9.230842848362083228e-03 -8.383793791299311293e-03 -7.595881310668524400e-03 -6.865214388338766217e-03 -6.189682745945642231e-03 -5.566997510016553907e-03 -4.994729994721993846e-03 -4.470348248290048100e-03 -3.991251080516278887e-03 -3.554799358249116116e-03 -3.158344421988513572e-03 -2.799253538756336229e-03 -2.474932363344438304e-03 -2.182844431290020815e-03 -1.920527752035013471e-03 -1.685608609456899342e-03 -1.475812709242126141e-03 -1.288973838498516178e-03 -1.123040222791686638e-03 -9.760787797782801561e-04 -8.462774772231985553e-04 -7.319460069258114073e-04 -6.315149854858703293e-04 -5.435338884875502577e-04 -4.666679171531031749e-04 -3.996939863947996177e-04 -3.414960110343784870e-04 -2.910596532916285097e-04 -2.474666799577538443e-04 -2.098890624076586535e-04 -1.775829371612847138e-04 -1.498825294172056034e-04 -1.261941271381620503e-04 -1.059901791013440596e-04 -8.880357701896682450e-05 -7.422216952248966888e-05 -6.188354457875135995e-05 -5.147010682170111590e-05 -4.270446735844293763e-05 -3.534515583337479702e-05 -2.918265787545029616e-05 -2.403577545805224587e-05 -1.974830310090455168e-05 -1.618600916050078864e-05 -1.323390860452162991e-05 -1.079381155782418274e-05 -8.782130453195443099e-06 -7.127927731078160690e-06 -5.771185624152618667e-06 -4.661279555113768603e-06 -3.755636995183525077e-06 -3.018564209407581104e-06 -2.420224092148962890e-06 -1.935749219064584017e-06 -1.544475263956519730e-06 -1.229281010738202095e-06 -9.760222992946441718e-07 -7.730483521478737492e-07 -6.107900148877119459e-07 -4.814104904761023948e-07 -3.785101432322295493e-07 -2.968778837080958723e-07 -2.322825150686241514e-07 -1.812982219205456869e-07 -1.411591128621905055e-07 -1.096383891358428564e-07 -8.494830576729877992e-08 -6.565762157567022583e-08 -5.062370423261657087e-08 -3.893687040312775343e-08 -2.987490342278854809e-08 -2.286600656297896907e-08 -1.745872327107272024e-08 -1.329759127520524437e-08 -1.010349933031438428e-08 -7.657887610695386147e-09 -5.790078988063770131e-09 -4.367152026743770747e-09 -3.285870517412465500e-09 -2.466271485007142190e-09 -1.846586271992611156e-09 -1.379229658210214562e-09 -1.027641911360383106e-09 -7.638098028745417681e-10 -5.663263865658501834e-10 -4.188769373678014016e-10 -3.090609231184625129e-10 -2.274781160007725323e-10 -1.670216874377292525e-10 -1.223329976579436442e-10 -8.938231292304907101e-11 -6.514729575377157571e-11 -4.736717771300450345e-11 -3.435533828161118563e-11 -2.485682157231822229e-11 -1.794032482952563841e-11 -1.291655137643322078e-11 -9.276667554506739775e-12 -6.646044470117687988e-12 -4.749586359556126077e-12 -3.385816398843595999e-12 -2.407562252950815756e-12 -1.707600799384549525e-12 -1.208018456971646476e-12 -8.523473363356818713e-13 -5.997691472511975323e-13 -4.208549858222844737e-13 -2.944426668728699899e-13 -2.053541688630425426e-13 -1.427317603906304653e-13 -9.882844612757234753e-14 -6.813109007260582537e-14 -4.672645476976578341e-14 -3.184411415169791809e-14 -2.152779070832491320e-14 -1.439967739386208648e-14 -9.491896095338952417e-15 -6.126294509878365119e-15 -3.828949788407521033e-15 -2.269522222223017369e-15 -1.218352208525442030e-15 -5.161910993540716301e-16 -5.290300227497603003e-17 2.474809695125175395e-16 4.372225711764598851e-16 5.521772328947228602e-16 6.168762700643775170e-16 6.480552485638886721e-16 6.570970517532124058e-16 6.517189772732567774e-16 6.371346922140668182e-16 6.168523851092010482e-16 5.932215691079000959e-16 5.678067003829101778e-16 5.416417909992546789e-16 5.154034665772758284e-16 4.895282841049107914e-16 4.642920559744949846e-16 4.398633457627170210e-16 4.163394527278912430e-16 3.937705553613018302e-16 3.721758693414137729e-16 3.515544340532251193e-16 3.318922954133551134e-16 3.131672771357133679e-16 2.953521422220264853e-16 2.784166824774536668e-16 2.623290958200804504e-16 2.470568914201649717e-16 2.325674824020079549e-16 2.188285721316678357e-16 2.058084042889768402e-16 1.934759230926247143e-16 1.818008742388836100e-16 1.707538666563597382e-16 1.603064082787166634e-16
1.739049366464909306e-03 2.004315096202931908e-03 2.301957049868804273e-03 2.634544670303396938e-03 3.004630343331830301e-03 3.414708711885008213e-03 3.867171281729298287e-03 4.364256675313897202e-03 4.907997053047541934e-03 5.500161390821092441e-03 6.142196474028301795e-03 6.835166636233624103e-03 7.579693428949986836e-03 8.375896551281940966e-03 9.223337487840911619e-03 1.012096739378804885e-02 1.106708082088832083e-02 1.205927689246518233e-02 1.309442950345315534e-02 1.416866804086963118e-02 1.527736998794776077e-02 1.641516659154556440e-02 1.757596253876218470e-02 1.875297030841229992e-02 1.993875954153189259e-02 2.112532141975684979e-02 2.230414766031641599e-02 2.346632334215387194e-02 2.460263238116755860e-02 2.570367408644013904e-02 2.675998886663812776e-02 2.776219082946960320e-02 2.870110473948139090e-02 2.956790458173816361e-02 3.035425083057349815e-02 3.105242345109713101e-02 3.165544767147925737e-02 3.215720965848036655e-02 3.255255940661377911e-02 3.283739840911092250e-02 3.300875000999441145e-02 3.306481073184838054e-02 3.300498132167415527e-02 3.282987674395720229e-02 3.254131486063894380e-02 3.214228405611652128e-02 3.163689057536638038e-02 3.103028682885757700e-02 3.032858236403240121e-02 2.953873959627230025e-02 2.866845672089983477e-02 2.772604048279192490e-02 2.672027165520796110e-02 2.566026617099816109e-02 2.455533485694581450e-02 2.341484464803627111e-02 2.224808400806612199e-02 2.106413506381833722e-02 1.987175468168815226e-02 1.867926638945265061e-02 1.749446468425948017e-02 1.632453288391411128e-02 1.517597528531614004e-02 1.405456400418309687e-02 1.296530049591269537e-02 1.191239140923885248e-02 1.089923811134557372e-02 9.928438952642762785e-03 9.001803116861583839e-03 8.120374730886413539e-03 7.284465790211197209e-03 6.493696389629460830e-03 5.747040732554496364e-03 5.042877422543121449e-03 4.379042612242798650e-03 3.752884692215752334e-03 3.161319338362142666e-03 2.600883895032156043e-03 2.067790244337472903e-03 1.557975493740299802e-03 1.067149997163608722e-03 5.908424036173704885e-04 1.244415963392413171e-04 -3.367644598519048491e-04 -7.975528086098917016e-04 -1.262732259332757876e-03 -1.737112448517128243e-03 -2.225474773152547481e-03 -2.732544719645871919e-03 -3.262965091446295464e-03 -3.821269641462240498e-03 -4.411856640083714788e-03 -5.038961954269536442e-03 -5.706631275490469182e-03 -6.418691211822466491e-03 -7.178719049439495972e-03 -7.990011088301555292e-03 -8.855549563028105794e-03 -9.777968269813391844e-03 -1.075951713081289493e-02 -1.180202603579461225e-02 -1.290686840417599145e-02 -1.407492500614912663e-02 -1.530654866687760664e-02 -1.660153055036301187e-02 -1.795906877737968310e-02 -1.937774017297988829e-02 -2.085547596188621830e-02 -2.238954223335253360e-02 -2.397652597990795192e-02 -2.561232747630543330e-02 -2.729215970593305493e-02 -2.901055546231613019e-02 -3.076138265402113270e-02 -3.253786822363888970e-02 -3.433263095741072995e-02 -3.613772331378120595e-02 -3.794468223945346441e-02 -3.974458877351985664e-02 -4.152813606741594804e-02 -4.328570527452582639e-02 -4.500744859217988003e-02 -4.668337857453640216e-02 -4.830346268143515670e-02 -4.985772188965375412e-02 -5.133633207275529325e-02 -5.272972675725958597e-02 -5.402869978912196169e-02 -5.522450639789529964e-02 -5.630896112830314354e-02 -5.727453112143132685e-02 -5.811442327080942882e-02 -5.882266385201635750e-02 -5.939416932707267810e-02 -5.982480715500991530e-02 -6.011144559516010816e-02 -6.025199166677487617e-02 -6.024541662387014607e-02 -6.009176851354053328e-02 -5.979217160485474775e-02 -5.934881269904743184e-02 -5.876491455514973317e-02 -5.804469688354756129e-02 -5.719332556845675014e-02 -5.621685097445434237e-02 -5.512213636788960980e-02 -5.391677763758197933e-02 -5.260901562765031569e-02 -5.120764249620789882e-02 -4.972190358531085319e-02 -4.816139632901339507e-02 -4.653596773745206222e-02 -4.485561197608820688e-02 -4.313036951181857537e-02 -4.137022922349849197e-02 -3.958503477598594028e-02 -3.778439643706735240e-02 -3.597760937893740990e-02 -3.417357935394537555e-02 -3.238075647194067763e-02 -3.060707763769947992e-02 -2.885991803549960155e-02 -2.714605187772603859e-02 -2.547162246900572941e-02 -2.384212148005143694e-02 -2.226237717904983038e-02 -2.073655123552475138e-02 -1.926814359415999697e-02 -1.786000481559964909e-02 -1.651435519877906058e-02 -1.523280993541756625e-02 -1.401640950198061730e-02 -1.286565446731879545e-02 -1.178054388453659250e-02 -1.076061644230245397e-02 -9.804993572366362334e-03 -8.912423744840797593e-03 -8.081327228997483431e-03 -7.309840652994502828e-03 -6.595860759079532135e-03 -5.937086819427568607e-03 -5.331061249924401273e-03 -4.775208033063829856e-03 -4.266868634982629027e-03 -3.803335173974509847e-03 -3.381880667256002924e-03 -2.999786248156767650e-03 -2.654365306343074715e-03 -2.342984558436815232e-03 -2.063082104951902140e-03 -1.812182571524977807e-03 -1.587909467839377893e-03 -1.387994926469992554e-03 -1.210287006297834861e-03 -1.052754761466037723e-03 -9.134912874856113791e-04 -7.907149615399694780e-04 -6.827690948285868857e-04 -5.881202115158839366e-04 -5.053551621103407514e-04 -4.331772694906476555e-04 -3.704016939039053301e-04 -3.159501896412780591e-04 -2.688454112674480809e-04 -2.282049117140264038e-04 -1.932349586658425108e-04 -1.632242798405527837e-04 -1.375378322991894153e-04 -1.156106760859747879e-04 -9.694201848514854625e-05 -8.108948215578202470e-05 -6.766363847157123217e-05 -5.632283661898182910e-05 -4.676834942451652628e-05 -3.873984848965940890e-05 -3.201121398296629723e-05 -2.638667832425808233e-05 -2.169729793070260588e-05 -1.779774310118520232e-05 -1.456339290801619049e-05 -1.188771955311765776e-05 -9.679944937091178138e-06 -7.862951092537031567e-06 -6.371425559089288881e-06 -5.150222642827334367e-06 -4.152921728706405700e-06 -3.340564329692238024e-06 -2.680552295749059259e-06 -2.145690512376122382e-06 -1.713358441998625898e-06 -1.364795959265977343e-06 -1.084490067034395490e-06 -8.596502236509328158e-07 -6.797611400199574723e-07 -5.362029979260562669e-07 -4.219300849074913075e-07 -3.311998253230777435e-07 -2.593451052577160551e-07 -2.025836365669512454e-07 -1.578588810381312819e-07 -1.227077596178831540e-07 -9.515100568840002904e-08 -7.360258836205363388e-08 -5.679513541287228046e-08 -4.371873003013052618e-08 -3.357084564482758462e-08 -2.571552337013607044e-08 -1.965019183835832594e-08 -1.497878402468654558e-08 -1.139002444283612300e-08 -8.639947046367584013e-09 -6.537863146512974399e-09 -4.935133221848136524e-09 -3.716209882326031691e-09 -2.791514372480421253e-09 -2.091788455055443967e-09 -1.563629607610923747e-09 -1.165972212139048510e-09 -8.673225848497610427e-10 -6.435928083300781157e-10 -4.764087074311045336e-10 -3.517920802210602895e-10 -2.591374152122399243e-10 -1.904196076619783359e-10 -1.395823146542272817e-10 -1.020671335526855298e-10 -7.445222864144808109e-11 -5.417576234450036562e-11 -3.932483732607658158e-11 -2.847489278110360826e-11 -2.056784224994028126e-11 -1.481987050797213715e-11 -1.065186884170994549e-11 -7.637098752641962701e-12 -5.461928299829176460e-12 -3.896458601053328216e-12 -2.772610876178674148e-12 -1.967824865179550994e-12 -1.392965523085286820e-12 -9.833765921446767405e-13 -6.922805621792196979e-13 -4.859231209904327209e-13 -3.400108758286558278e-13 -2.371050944320662351e-13 -1.647201452658849464e-13 -1.139399070912110665e-13 -7.841381766266423045e-14 -5.363038718496877991e-14 -3.639292883982508716e-14 -2.444225095740832032e-14 -1.618585403959943869e-14 -1.050409696774761929e-14 -6.611832078597292915e-15 -3.959903185993493527e-15 -2.165211600311839124e-15 -9.611987344735410042e-16 -1.628793435547678871e-16 3.577838539856944454e-16 6.891760355848470910e-16 8.921455935882664712e-16 1.008467885458995151e-15 1.066742189874695021e-15 1.086489328456380994e-15 1.080991393167248319e-15 1.059254493060479742e-15 1.027361751396499826e-15 9.894035067424002953e-16 9.481151458263268662e-16 9.053133079823629126e-16 8.621934147051973454e-16 8.195320793669101794e-16 7.778244478869538000e-16 7.373771467341111030e-16 6.983710254571776906e-16 6.609034016304359910e-16 6.250164328377746586e-16 5.907161239557145814e-16 5.579850293797101194e-16 5.267907210532169661e-16 4.970914201232455124e-16 4.688397332050386071e-16 4.419851250063526471e-16 4.164755503249289744e-16 3.922585279213157265e-16 3.692818444446437178e-16 3.474940134438416720e-16 3.268445723402073658e-16 3.072842721700563187e-16 2.887651962700822625e-16 2.712408317373365676e-16 2.546661093456654332e-16
1.636202590152287294e-03 1.890391580645679271e-03 2.176424492758240181e-03 2.496965642641638984e-03 2.854688071572640366e-03 3.252234747926156886e-03 3.692174704602440519e-03 4.176954371305640831e-03 4.708844523157718759e-03 5.289883439169080007e-03 5.921817041676679695e-03 6.606036965804133743e-03 7.343517680403086230e-03 8.134753942367336718e-03 8.979700007885740853e-03 9.877712140215840972e-03 1.082749603716983040e-02 1.182706084639243392e-02 1.287368143711374417e-02 1.396387054885309814e-02 1.509336233734315767e-02 1.625710868414256133e-02 1.744928942921270681e-02 1.866333742732446607e-02 1.989197902373491741e-02 2.112729019839242398e-02 2.236076824919134079e-02 2.358341848348992353e-02 2.478585497471122098e-02 2.595841403001133627e-02 2.709127861907272353e-02 2.817461164669243789e-02 2.919869562628368137e-02 3.015407604022858276e-02 3.103170546734418736e-02 3.182308542687964370e-02 3.252040283945146354e-02 3.311665804253161732e-02 3.360578142296448412e-02 3.398273593991948949e-02 3.424360310398816276e-02 3.438565034416341676e-02 3.440737812379799504e-02 3.430854564656954375e-02 3.409017450929918008e-02 3.375453019412121003e-02 3.330508183118587734e-02 3.274644118786472491e-02 3.208428233492940235e-02 3.132524388916241992e-02 3.047681612183109068e-02 2.954721554214587154e-02 2.854524980558673097e-02 2.748017595307741118e-02 2.636155505574132654e-02 2.519910632180426963e-02 2.400256362051038025e-02 2.278153719886725007e-02 2.154538311922961705e-02 2.030308263980541705e-02 1.906313340828786132e-02 1.783345395417568549e-02 1.662130256160021177e-02 1.543321119524598828e-02 1.427493475027607171e-02 1.315141551509032766e-02 1.206676238389549002e-02 1.102424404337988204e-02 1.002629509128066636e-02 9.074533829273780799e-03 8.169790311286714846e-03 7.312143121883926677e-03 6.500963306737671081e-03 5.734963875590921856e-03 5.012253343275505611e-03 4.330391860795235713e-03 3.686448609835630934e-03 3.077059283331668501e-03 2.498482644612603099e-03 1.946655340820152309e-03 1.417244335654290616e-03 9.056965153670280214e-04 4.072852042387913128e-04 -8.284650377866084950e-05 -5.696455364580890225e-04 -1.058111562746621038e-03 -1.553262333689336061e-03 -2.060101251028588921e-03 -2.583586707775473775e-03 -3.128602708603579752e-03 -3.699930266371192610e-03 -4.302219083254269286e-03 -4.939959059162872361e-03 -5.617451224170570863e-03 -6.338777763115008984e-03 -7.107770886567017950e-03 -7.927980400060709656e-03 -8.802639929751542372e-03 -9.734631874380986552e-03 -1.072645126742224203e-02 -1.178016884644354084e-02 -1.289739373601259641e-02 -1.407923625295521251e-02 -1.532627143569987964e-02 -1.663850398021207710e-02 -1.801533533128954478e-02 -1.945553372766803055e-02 -2.095720803068797447e-02 -2.251778617774872690e-02 -2.413399909236398078e-02 -2.580187085166832719e-02 -2.751671585950348983e-02 -2.927314369899151197e-02 -3.106507224352591384e-02 -3.288574949063526043e-02 -3.472778445093614719e-02 -3.658318727663144310e-02 -3.844341865341627945e-02 -4.029944830933625960e-02 -4.214182231758380887e-02 -4.396073869118603122e-02 -4.574613059003158205e-02 -4.748775628881819755e-02 -4.917529489242409430e-02 -5.079844663698787621e-02 -5.234703648449043345e-02 -5.381111960946401845e-02 -5.518108729177630123e-02 -5.644777167193680556e-02 -5.760254779714014950e-02 -5.863743138872544447e-02 -5.954517079561105070e-02 -6.031933166351821640e-02 -6.095437294561566882e-02 -6.144571300502794930e-02 -6.178978471114002918e-02 -6.198407860680452824e-02 -6.202717341880319146e-02 -6.191875339509209097e-02 -6.165961217491611884e-02 -6.125164312695283164e-02 -6.069781632121326598e-02 -6.000214252741951915e-02 -5.916962485102977842e-02 -5.820619882325347300e-02 -5.711866194890852927e-02 -5.591459388190727492e-02 -5.460226853916960027e-02 -5.319055957716001953e-02 -5.168884073903769888e-02 -5.010688263337081255e-02 -4.845474752702701865e-02 -4.674268372551548811e-02 -4.498102107475956263e-02 -4.318006905074745633e-02 -4.135001881009782443e-02 -3.950085045817691709e-02 -3.764224665535909065e-02 -3.578351353001762991e-02 -3.393350970278405376e-02 -3.210058405456703984e-02 -3.029252269481895812e-02 -2.851650541054044294e-02 -2.677907170427521952e-02 -2.508609636434524712e-02 -2.344277435592977826e-02 -2.185361467999440838e-02 -2.032244272076084990e-02 -1.885241049311075709e-02 -1.744601411025693827e-02 -1.610511771991447044e-02 -1.483098310427720043e-02 -1.362430410511042758e-02 -1.248524501953793622e-02 -1.141348211357772272e-02 -1.040824741780069056e-02 -9.468374001012122565e-03 -8.592341961757345506e-03 -7.778324431764387786e-03 -7.024232948111810461e-03 -6.327761619898853059e-03 -5.686429588474152877e-03 -5.097621355921472079e-03 -4.558624632701826530e-03 -4.066665430468264023e-03 -3.618940198651139552e-03 -3.212644872206253579e-03 -2.845000761896462893e-03 -2.513277276825454012e-03 -2.214811521065296936e-03 -1.947024851731244451e-03 -1.707436524565068576e-03 -1.493674584979091599e-03 -1.303484187730727818e-03 -1.134733547220601914e-03 -9.854177332285817340e-04 -8.536605342017066422e-04 -7.377146125319605828e-04 -6.359601742009459617e-04 -5.469023693356293977e-04 -4.691676312336033540e-04 -4.014991498850179028e-04 -3.427516625243773448e-04 -2.918857288359214398e-04 -2.479616426136818240e-04 -2.101331153935437216e-04 -1.776408512268255854e-04 -1.498061156938185613e-04 -1.260243867451383540e-04 -1.057591602375805166e-04 -8.853596927546164260e-05 -7.393666380555806558e-05 -6.159398542675853538e-05 -5.118646210783547108e-05 -4.243363846775981361e-05 -3.509164944304900795e-05 -2.894913850246601006e-05 -2.382351600895677400e-05 -1.955754879588858121e-05 -1.601626843354234209e-05 -1.308418292042958367e-05 -1.066277454763523649e-05 -8.668265358366813116e-06 -7.029630866848230176e-06 -5.686842422465860774e-06 -4.589318723987861164e-06 -3.694567428614988869e-06 -2.966998492610118429e-06 -2.376891762793141359e-06 -1.899502357336468548e-06 -1.514288483497516970e-06 -1.204247499717863897e-06 -9.553472070946354125e-07 -7.560405238992096245e-07 -5.968528354436231975e-07 -4.700324039667722404e-07 -3.692552574428259257e-07 -2.893769441316248368e-07 -2.262244362634724252e-07 -1.764222890531963484e-07 -1.372479099558562198e-07 -1.065114690649457886e-07 -8.245658744788259974e-08 -6.367847958593973965e-08 -4.905670315888736183e-08 -3.770008881575644926e-08 -2.890178913578249684e-08 -2.210270458645955093e-08 -1.686181972736017284e-08 -1.283221981275458335e-08 -9.741760693235145195e-09 -7.377537596583085431e-09 -5.573444752733165219e-09 -4.200241356727678691e-09 -3.157643143275523344e-09 -2.368045656675468069e-09 -1.771557607482607467e-09 -1.322082685128978464e-09 -9.842377435865742462e-10 -7.309360451018635924e-10 -5.414976589396996870e-10 -4.001763892769243632e-10 -2.950147903794455153e-10 -2.169568011868275055e-10 -1.591620403852433285e-10 -1.164774720940730369e-10 -8.503150335718445746e-11 -6.192304138156914515e-11 -4.498397952759647316e-11 -3.259829163319381301e-11 -2.356463626138059634e-11 -1.699230326836368189e-11 -1.222263503779835257e-11 -8.769853524122383435e-12 -6.276626389526789218e-12 -4.480794846856503148e-12 -3.190529336463823965e-12 -2.265830202805572842e-12 -1.604791386318503220e-12 -1.133429212659960593e-12 -7.981719318157687439e-13 -5.603293428439094885e-13 -3.920317341524402891e-13 -2.732560029234896382e-13 -1.896539063747582011e-13 -1.309704495900938923e-13 -8.989521050170339833e-14 -6.123037799247419398e-14 -4.128982582927024194e-14 -2.746624793763713335e-14 -1.792020233083048511e-14 -1.135733753920506143e-14 -6.869227412842685783e-15 -3.819960332602318604e-15 -1.765548609256265013e-15 -3.968148105659025391e-16 5.009749474003674890e-16 1.076564520228798317e-15 1.432710033954264642e-15 1.640203400908884009e-15 1.747677799551579545e-15 1.788445493804652998e-15 1.785253431502106872e-15 1.753581874130318369e-15 1.703926340982160550e-15 1.643372033988985557e-15 1.576677233319487561e-15 1.507016836093515397e-15 1.436491306512249076e-15 1.366474137215291560e-15 1.297848442860077396e-15 1.231167643660357078e-15 1.166764313343308147e-15 1.104823725330758525e-15 1.045433421009752692e-15 9.886165344606955497e-16 9.343541418910701130e-16 8.826002144498093018e-16 8.332915987815221774e-16 7.863546632513031358e-16 7.417097134729422177e-16 6.992739187805980465e-16 6.589632467099421659e-16 6.206937377695870532e-16 5.843823420635126255e-16 5.499474651367952409e-16 5.173093208423343769e-16 4.863901559904621714e-16 4.571143895875309067e-16 4.294086949173540489e-16 4.032020430993029065e-16
1.536192102979448129e-03 1.779183893362843924e-03 2.053398687813205378e-03 2.361581041531406536e-03 2.706509519281881122e-03 3.090960077541211968e-03 3.517664082000334681e-03 3.989261120952204004e-03 4.508246934287193225e-03 5.076916950020636705e-03 5.697306101535484953e-03 6.371125784200360950e-03 7.099698994077439929e-03 7.883894867746469096e-03 8.724064004011744186e-03 9.619976088305953396e-03 1.057076145179783669e-02 1.157485827262879838e-02 1.262996715998866010e-02 1.373301484739055008e-02 1.488012865520891431e-02 1.606662326146125752e-02 1.728700114282479688e-02 1.853496781581431135e-02 1.980346272379328310e-02 2.108470628407821054e-02 2.237026323796371952e-02 2.365112204416328773e-02 2.491778963381784118e-02 2.616040041524062346e-02 2.736883799235004244e-02 2.853286765635169864e-02 2.964227733976826720e-02 3.068702439907109933e-02 3.165738532955601758e-02 3.254410532483214408e-02 3.333854448233594669e-02 3.403281743216400590e-02 3.461992323287226697e-02 3.509386253528060801e-02 3.544973926110117635e-02 3.568384437155562583e-02 3.579371970319023682e-02 3.577820031225065200e-02 3.563743428128527541e-02 3.537287948634986606e-02 3.498727738327203629e-02 3.448460442931534226e-02 3.387000229474586288e-02 3.314968852050276249e-02 3.233084972804933788e-02 3.142151987214768238e-02 3.043044633582281042e-02 2.936694689106694386e-02 2.824076068386416338e-02 2.706189644609623135e-02 2.584048109120688427e-02 2.458661171960774619e-02 2.331021385092294992e-02 2.202090842294561479e-02 2.072788976320769430e-02 1.943981636139629349e-02 1.816471586340950156e-02 1.690990528488914985e-02 1.568192701762815763e-02 1.448650078962533845e-02 1.332849135086298063e-02 1.221189130266524606e-02 1.113981817745742474e-02 1.011452461454053105e-02 9.137420270613210924e-03 8.209103953556604050e-03 7.329404374685865101e-03 6.497427876581966799e-03 5.711611507334185198e-03 4.969779872680300109e-03 4.269204299092062282e-03 3.606662976438152618e-03 2.978500911043785795e-03 2.380688701111535743e-03 1.808879338975667847e-03 1.258462441243746741e-03 7.246155017639167254e-04 2.023519474608935151e-04 -3.134340518555786635e-04 -8.279259159551428677e-04 -1.346345894348665315e-03 -1.873918873053023780e-03 -2.415838326193952505e-03 -2.977233936533422998e-03 -3.563140381254483510e-03 -4.178466777132171586e-03 -4.827966301097828469e-03 -5.516205546170917240e-03 -6.247533236363125679e-03 -7.026048004691459910e-03 -7.855565032853150872e-03 -8.739581456226422698e-03 -9.681240550371107006e-03 -1.068329483177633127e-02 -1.174806832291461212e-02 -1.287741834645389667e-02 -1.407269732259996270e-02 -1.533471514399018833e-02 -1.666370279152881370e-02 -1.805927792946274493e-02 -1.952041327653918426e-02 -2.104540859026325650e-02 -2.263186712143115328e-02 -2.427667739499509911e-02 -2.597600115007054136e-02 -2.772526822614598471e-02 -2.951917911439509365e-02 -3.135171580302100608e-02 -3.321616143490769418e-02 -3.510512916614353524e-02 -3.701060046737009862e-02 -3.892397294902096710e-02 -4.083611761943067159e-02 -4.273744530498969213e-02 -4.461798177779716101e-02 -4.646745095268310644e-02 -4.827536533624711412e-02 -5.003112273997290665e-02 -5.172410811176451906e-02 -5.334379919947483673e-02 -5.487987463997737181e-02 -5.632232297148244415e-02 -5.766155099806535844e-02 -5.888848989611870227e-02 -5.999469744437010282e-02 -6.097245478320512113e-02 -6.181485616552392925e-02 -6.251589024966341945e-02 -6.307051160367790898e-02 -6.347470123735204917e-02 -6.372551515086488649e-02 -6.382112008351442656e-02 -6.376081585825721376e-02 -6.354504394345550367e-02 -6.317538208724815529e-02 -6.265452511723640372e-02 -6.198625223348808166e-02 -6.117538135105284741e-02 -6.022771126428135696e-02 -5.914995260460516324e-02 -5.794964874186905174e-02 -5.663508793316329032e-02 -5.521520814938304933e-02 -5.369949610615162849e-02 -5.209788209076243737e-02 -5.042063220967962778e-02 -4.867823968194096712e-02 -4.688131677335547615e-02 -4.504048890622501522e-02 -4.316629239166948351e-02 -4.126907711929565098e-02 -3.935891540522210019e-02 -3.744551804804655687e-02 -3.553815847717526483e-02 -3.364560570316584703e-02 -3.177606659953155499e-02 -2.993713786393356266e-02 -2.813576782779327393e-02 -2.637822811076459550e-02 -2.467009495356134105e-02 -2.301623991225162924e-02 -2.142082946177277861e-02 -1.988733293804112109e-02 -1.841853814805997566e-02 -1.701657389677989698e-02 -1.568293861852305265e-02 -1.441853425945464548e-02 -1.322370453531676766e-02 -1.209827668447322098e-02 -1.104160584894555742e-02 -1.005262124394584559e-02 -9.129873317610474534e-03 -8.271581155224404583e-03 -7.475679444113089885e-03 -6.739864384455953109e-03 -6.061638005442513029e-03 -5.438350423431101595e-03 -4.867239657177895203e-03 -4.345468693031534838e-03 -3.870159568677534936e-03 -3.438424316207547380e-03 -3.047392672848261812e-03 -2.694236529702102086e-03 -2.376191144641199345e-03 -2.090573194591750783e-03 -1.834795784584539657e-03 -1.606380566058153176e-03 -1.402967145080811920e-03 -1.222319982648666136e-03 -1.062333004391189176e-03 -9.210321463345580916e-04 -7.965760673840075650e-04 -6.872552584811881735e-04 -5.914897735976301293e-04 -5.078257994776294408e-04 -4.349312699735643378e-04 -3.715907175332239026e-04 -3.166995394784155376e-04 -2.692578406896828673e-04 -2.283639976661327401e-04 -1.932080720895962256e-04 -1.630651853584134307e-04 -1.372889493791717443e-04 -1.153050334686640192e-04 -9.660493272172557798e-05 -8.073998979057316592e-05 -6.731570979770790249e-05 -5.598639712479241032e-05 -4.645013310488114549e-05 -3.844410518388524932e-05 -3.174029087212647889e-05 -2.614149372024062048e-05 -2.147772355146159546e-05 -1.760290917894806164e-05 -1.439192873931146457e-05 -1.173794048500424119e-05 -9.549995301034413088e-06 -7.750911249530924722e-06 -6.275390006694725036e-06 -5.068355053571665022e-06 -4.083491834261730403e-06 -3.281970729195103131e-06 -2.631334541134318620e-06 -2.104533199553651833e-06 -1.679089504626837399e-06 -1.336380912265328656e-06 -1.061023570539648331e-06 -8.403460259167727806e-07 -6.639412014997650731e-07 -5.232863905848981703e-07 -4.114220937322700774e-07 -3.226815465801928707e-07 -2.524637326437006871e-07 -1.970435470049695674e-07 -1.534135721418014506e-07 -1.191526470267908563e-07 -9.231705738298392253e-08 -7.135075199569781559e-08 -5.501150140912433130e-08 -4.231036582889570230e-08 -3.246223353139769463e-08 -2.484553456745682226e-08 -1.896953201861286097e-08 -1.444784934410522196e-08 -1.097711204132315143e-08 -8.319769242250200545e-09 -6.290319973973155607e-09 -4.744303274869012284e-09 -3.569524488110404159e-09 -2.679084819892437344e-09 -2.005860293537813211e-09 -1.498141885181175281e-09 -1.116202936575541746e-09 -8.296046852624956279e-10 -6.150874707654183374e-10 -4.549251901407299196e-10 -3.356450170868167782e-10 -2.470342258006737924e-10 -1.813719849907807022e-10 -1.328368906638319109e-10 -9.705135865695892609e-11 -7.073227386752787001e-11 -5.142388572267548199e-11 -3.729417260652675179e-11 -2.698003760287125300e-11 -1.946996125105477835e-11 -1.401530077866534989e-11 -1.006343262706567877e-11 -7.207501514157636222e-12 -5.148757568840228093e-12 -3.668407470157261686e-12 -2.606635208262997484e-12 -1.847010036779295712e-12 -1.304930565040814191e-12 -9.190840209377829159e-13 -6.451514815617297381e-13 -4.511812921336221793e-13 -3.141979780339943889e-13 -2.177235730457955459e-13 -1.499708506963374439e-13 -1.025299392294282394e-13 -6.941620551344554798e-14 -4.638192239877824505e-14 -3.041999684020493843e-14 -1.940714432311666879e-14 -1.184802473670147626e-14 -6.692271479372281988e-15 -3.204001881571395594e-15 -8.690076240779374932e-16 6.710769404665958518e-16 1.665344556060404506e-15 2.286470115942644049e-15 2.653827641992853161e-15 2.849711849411163037e-15 2.930690583076718255e-15 2.935528409231928426e-15 2.890702229658451043e-15 2.814230469808715717e-15 2.718324404227657012e-15 2.611219060912622561e-15 2.498434229156657482e-15 2.383640669616026779e-15 2.269253567643459575e-15 2.156838054410958068e-15 2.047385589693528652e-15 1.941501845056049116e-15 1.839534099726212596e-15 1.741657404856023082e-15 1.647932716219848989e-15 1.558346019365985486e-15 1.472834599496709181e-15 1.391304639068946226e-15 1.313642979456603656e-15 1.239724964708359554e-15 1.169419660967192222e-15 1.102593321647531099e-15 1.039111682094654996e-15 9.788414743282173701e-16 9.216514225936589289e-16 8.674128933403235280e-16 8.160003149865892553e-16 7.672914439737694937e-16 7.211675277610563524e-16 6.775133982647830148e-16 6.362175178974683218e-16
1.439253412053691878e-03 1.670987454755196036e-03 1.933242093690364224e-03 2.228827347288048211e-03 2.560611812354369066e-03 2.931488488022676846e-03 3.344334993557175791e-03 3.801968241368574187e-03 4.307093780798236515e-03 4.862250198260432629e-03 5.469749141749206435e-03 6.131611728117867567e-03 6.849502284630508767e-03 7.624660565968071138e-03 8.457833767395530472e-03 9.349209816937695261e-03 1.029835356672550474e-02 1.130414760875428533e-02 1.236473950609015895e-02 1.347749725069067976e-02 1.463897472809267547e-02 1.584488888321632094e-02 1.709011013799565867e-02 1.836866740991632829e-02 1.967376882230791046e-02 2.099783888608699675e-02 2.233257257448016675e-02 2.366900631513572939e-02 2.499760549803469942e-02 2.630836765456654597e-02 2.759094001627147852e-02 2.883474972528874553e-02 3.002914455716036018e-02 3.116354164494558945e-02 3.222758137552642760e-02 3.321128337727518448e-02 3.410520134378914464e-02 3.490057334983167475e-02 3.558946431881355316e-02 3.616489739896724259e-02 3.662097119736761053e-02 3.695296010338443987e-02 3.715739529896509158e-02 3.723212449223298887e-02 3.717634891038850559e-02 3.699063663268471053e-02 3.667691191745932333e-02 3.623842076090139086e-02 3.567967350106292929e-02 3.500636583056542656e-02 3.422528008844197972e-02 3.334416915020153860e-02 3.237162561230151614e-02 3.131693926226698788e-02 3.018994603122463621e-02 2.900087173743453456e-02 2.776017394663661542e-02 2.647838520012955194e-02 2.516596069999340463e-02 2.383313330109128672e-02 2.248977835212922008e-02 2.114529056570817189e-02 1.980847469386039575e-02 1.848745135568424097e-02 1.718957892217937503e-02 1.592139192465346492e-02 1.468855603061621981e-02 1.349583923703451087e-02 1.234709857559835797e-02 1.124528131665532282e-02 1.019243940393449281e-02 9.189755655084732092e-03 8.237580125132717979e-03 7.335474950835638337e-03 6.482265971217413859e-03 5.676099449279459544e-03 4.914502296483019839e-03 4.194444318514826790e-03 3.512401150691939027e-03 2.864416726299877716e-03 2.246164313210274703e-03 1.653005355453733864e-03 1.080045559583747141e-03 5.221878638162879421e-04 -2.581788500859638277e-05 -5.693285508109760615e-04 -1.113764477885629666e-03 -1.664569138083879475e-03 -2.227171282328612324e-03 -2.806949149919434928e-03 -3.409196243429460805e-03 -4.039088158566817369e-03 -4.701649966025149216e-03 -5.401723674306455059e-03 -6.143935356472013040e-03 -6.932661597051468713e-03 -7.771995004874794437e-03 -8.665708640114408792e-03 -9.617219315904977292e-03 -1.062954985303714121e-02 -1.170529048687257538e-02 -1.284655974531820344e-02 -1.405496523204219535e-02 -1.533156485686629038e-02 -1.667682915238111185e-02 -1.809060539947549701e-02 -1.957208435210768677e-02 -2.111977040104262571e-02 -2.273145604556170776e-02 -2.440420154984785164e-02 -2.613432064580862441e-02 -2.791737310595581237e-02 -2.974816494852988713e-02 -3.162075695278242227e-02 -3.352848205619071015e-02 -3.546397207888566522e-02 -3.741919407577693618e-02 -3.938549645631514440e-02 -4.135366483856973280e-02 -4.331398742178931699e-02 -4.525632947366617365e-02 -4.717021633926613000e-02 -4.904492419230997713e-02 -5.086957757061111307e-02 -5.263325257037895083e-02 -5.432508442304923718e-02 -5.593437804733383811e-02 -5.745072006195630493e-02 -5.886409066426293718e-02 -6.016497372921387338e-02 -6.134446346414885315e-02 -6.239436596846033994e-02 -6.330729409437453603e-02 -6.407675408512683579e-02 -6.469722257878440796e-02 -6.516421270788004538e-02 -6.547432819417427219e-02 -6.562530453085733961e-02 -6.561603655730907647e-02 -6.544659195960975118e-02 -6.511821046839495752e-02 -6.463328876914738175e-02 -6.399535138327211437e-02 -6.320900801596555929e-02 -6.227989809376712621e-02 -6.121462342588623873e-02 -6.002067011443201761e-02 -5.870632100560122663e-02 -5.728056011338215903e-02 -5.575297055680523972e-02 -5.413362762938758732e-02 -5.243298866414569659e-02 -5.066178136917684482e-02 -4.883089228792687753e-02 -4.695125698621735455e-02 -4.503375348696916913e-02 -4.308910036602070504e-02 -4.112776079173667554e-02 -3.915985364091281035e-02 -3.719507265779359306e-02 -3.524261444604812749e-02 -3.331111589957510416e-02 -3.140860149130218076e-02 -2.954244065383035758e-02 -2.771931530573172250e-02 -2.594519740610326530e-02 -2.422533626075511898e-02 -2.256425515886410771e-02 -2.096575679123633199e-02 -1.943293679214226632e-02 -1.796820465713399803e-02 -1.657331121989183073e-02 -1.524938182204541026e-02 -1.399695428065155997e-02 -1.281602074773159280e-02 -1.170607256374745983e-02 -1.066614723056896752e-02 -9.694876667551087165e-03 -8.790535964803955840e-03 -7.951091908480876005e-03 -7.174250621763174872e-03 -6.457503740012468692e-03 -5.798172617184614921e-03 -5.193450141053197397e-03 -4.640439815218938037e-03 -4.136191844616244132e-03 -3.677736036799503141e-03 -3.262111402458954881e-03 -2.886392404365053371e-03 -2.547711863490483356e-03 -2.243280583858784077e-03 -1.970403803379218964e-03 -1.726494616414170433e-03 -1.509084545132352616e-03 -1.315831461032459333e-03 -1.144525075716652969e-03 -9.930902315014632567e-04 -8.595882283092947523e-04 -7.422164240845084736e-04 -6.393063423581648967e-04 -5.493205131989025965e-04 -4.708482632862170491e-04 -4.026006578619254449e-04 -3.434047824612359483e-04 -2.921975361598357752e-04 -2.480190911121619621e-04 -2.100061558570179060e-04 -1.773851626301755312e-04 -1.494654820891301106e-04 -1.256327527033078374e-04 -1.053423968161825423e-04 -8.811338121228121231e-05 -7.352226704015071238e-05 -6.119758222478954303e-05 -5.081453908304628088e-05 -4.209011073168345105e-05 -3.477847202033560348e-05 -2.866680407725869401e-05 -2.357145605327951675e-05 -1.933445320416995398e-05 -1.582033697024455199e-05 -1.291332009561714168e-05 -1.051473797776435693e-05 -8.540776251200656987e-06 -6.920453990794467169e-06 -5.593841779065749830e-06 -4.510494132513070460e-06 -3.628076346596680077e-06 -2.911166627143248447e-06 -2.330215365306268782e-06 -1.860644529423496021e-06 -1.482071343511494911e-06 -1.177641659434022208e-06 -9.334596755348651827e-07 -7.381018825795281067e-07 -5.822043076886984203e-07 -4.581132630561908904e-07 -3.595908774604146160e-07 -2.815676874563679847e-07 -2.199354873562209071e-07 -1.713744809229497879e-07 -1.332095434352481145e-07 -1.032910923743857944e-07 -7.989668159978896482e-08 -6.164998156812954518e-08 -4.745429155146360552e-08 -3.643815391645383953e-08 -2.791101048718816606e-08 -2.132716197540461665e-08 -1.625656844856295914e-08 -1.236126662974293784e-08 -9.376383018371946479e-09 -7.094894602717668309e-09 -5.355435175925220518e-09 -4.032568486166174568e-09 -3.029052815791412730e-09 -2.269707920682541725e-09 -1.696567071015515205e-09 -1.265056416135439423e-09 -9.409929663944386894e-10 -6.982328050051946548e-10 -5.168341439040410276e-10 -3.816267439725916668e-10 -2.811010740693448548e-10 -2.065482674526950256e-10 -1.513961911871740868e-10 -1.106983962848472900e-10 -8.074188232366889575e-11 -5.874692036275732715e-11 -4.263798738471838331e-11 -3.086946620751944776e-11 -2.229339572241756097e-11 -1.605941205452860272e-11 -1.153925968770213991e-11 -8.270000281357048058e-12 -5.911408435379913127e-12 -4.214100239307355431e-12 -2.995757682213654331e-12 -2.123442055237674175e-12 -1.500473650483195509e-12 -1.056725929457638710e-12 -7.414655075539020066e-13 -5.180848282175700226e-13 -3.602379231073233164e-13 -2.490133313310584702e-13 -1.708714989401021291e-13 -1.161440673754781554e-13 -7.794497620475702116e-14 -5.138253524069083605e-14 -3.299083592455478289e-14 -2.032056211571609896e-14 -1.164531531620118245e-14 -5.751417113141284763e-15 -1.787868410265308014e-15 8.404609614884954086e-16 2.548662461225505902e-15 3.625479362472021088e-15 4.271219171427920442e-15 4.624452675551296180e-15 4.780765725049972524e-15 4.805894042488334466e-15 4.744898975033955371e-15 4.628560403434550048e-15 4.477818928875543518e-15 4.306854374752750643e-15 4.125213580433699139e-15 3.939277201728549745e-15 3.753268193912984261e-15 3.569943368632698917e-15 3.391066388531935730e-15 3.217730440172218439e-15 3.050577796624013317e-15 2.889948842177841596e-15 2.735982969917939331e-15 2.588686729005887014e-15 2.447979743391071679e-15 2.313725581843039632e-15 2.185752465446724455e-15 2.063867128726712109e-15 1.947864078987509766e-15 1.837531769093365494e-15 1.732656703855998094e-15 1.633026165112309075e-15 1.538430014393091471e-15 1.448661879835270276e-15 1.363519931788221385e-15 1.282807383147338777e-15 1.206332804770552419e-15 1.133910315920149509e-15 1.065359689476162316e-15 1.000506398289832603e-15
1.345588585194467312e-03 1.566061552163913002e-03 1.816278710527674187e-03 2.099100775286725888e-03 2.417470690396953271e-03 2.774382122887335007e-03 3.172842169537666828e-03 3.615828239407395134e-03 4.106239222738855381e-03 4.646841222365482443e-03 5.240208304839368697e-03 5.888658921164490780e-03 6.594188846417541917e-03 7.358401687888426433e-03 8.182438206113362700e-03 9.066905875114465371e-03 1.001181026969646080e-02 1.101649000102057976e-02 1.207955701926171667e-02 1.319884415679831342e-02 1.437136179073571565e-02 1.559326545441948840e-02 1.685983612021709974e-02 1.816547470827375999e-02 1.950371214821871799e-02 2.086723603515033137e-02 2.224793458219052888e-02 2.363695818629597822e-02 2.502479850088750249e-02 2.640138445927094069e-02 2.775619422954315324e-02 2.907838161884280029e-02 3.035691499736912352e-02 3.158072639588460628e-02 3.273886805944813821e-02 3.382067342909816227e-02 3.481591928479926823e-02 3.571498562787658870e-02 3.650900981752321778e-02 3.719003150896516008e-02 3.775112507246084631e-02 3.818651640098037758e-02 3.849168133522099661e-02 3.866342333923100671e-02 3.869992853692642842e-02 3.860079675505190266e-02 3.836704779531868725e-02 3.800110275961484513e-02 3.750674085847022915e-02 3.688903272532172151e-02 3.615425181905761176e-02 3.530976600755079270e-02 3.436391187004793346e-02 3.332585462345594163e-02 3.220543685675656548e-02 3.101301944224862939e-02 2.975931807873938295e-02 2.845523891036016648e-02 2.711171655889478560e-02 2.573955771406987239e-02 2.434929315461264662e-02 2.295104073481354229e-02 2.155438148039178284e-02 2.016825050840756473e-02 1.880084403413275623e-02 1.745954326851035035e-02 1.615085555784203861e-02 1.488037268628260648e-02 1.365274586368767605e-02 1.247167656656296940e-02 1.133992209635415610e-02 1.025931447285466716e-02 9.230791094500836319e-03 8.254435472879424057e-03 7.329526284824306771e-03 6.454592979007372014e-03 5.627476220210628557e-03 4.845391547398847712e-03 4.104994754133764814e-03 3.402447663917520203e-03 2.733483160482673251e-03 2.093468535569066331e-03 1.477466426284140778e-03 8.802928231599329786e-04 2.965718316105861972e-04 -2.792129423793486380e-04 -8.526703419251041496e-04 -1.429456756884714798e-03 -2.015234060734285518e-03 -2.615629984184368942e-03 -3.236200457899381447e-03 -3.882393420221742861e-03 -4.559513577286646718e-03 -5.272687620870715811e-03 -6.026829451656733755e-03 -6.826605019713506348e-03 -7.676396476870636122e-03 -8.580265433993199131e-03 -9.541915226394866167e-03 -1.056465220910400397e-02 -1.165134622669663535e-02 -1.280439052622675371e-02 -1.402566150279169546e-02 -1.531647878196936395e-02 -1.667756624844709407e-02 -1.810901472254412142e-02 -1.961024706321308833e-02 -2.117998653501050252e-02 -2.281622931533392601e-02 -2.451622203523388249e-02 -2.627644524104950918e-02 -2.809260363421500414e-02 -2.995962389256403083e-02 -3.187166079858765738e-02 -3.382211229920110279e-02 -3.580364399901917599e-02 -3.780822344686637221e-02 -3.982716441572656252e-02 -4.185118120253852880e-02 -4.387045278961185929e-02 -4.587469651779167018e-02 -4.785325072700741256e-02 -4.979516562687660852e-02 -5.168930147312429668e-02 -5.352443294926954864e-02 -5.528935849176547235e-02 -5.697301315481148598e-02 -5.856458349229010790e-02 -6.005362284218949964e-02 -6.143016533637971066e-02 -6.268483692798723639e-02 -6.380896173142243388e-02 -6.479466200712453994e-02 -6.563495019424929466e-02 -6.632381149895176520e-02 -6.685627568187745007e-02 -6.722847685345685609e-02 -6.743770027632027542e-02 -6.748241538667977546e-02 -6.736229447634824175e-02 -6.707821671922009621e-02 -6.663225747523232600e-02 -6.602766305558725735e-02 -6.526881137983170378e-02 -6.436115919285395615e-02 -6.331117673282103675e-02 -6.212627094477633088e-02 -6.081469851479539418e-02 -5.938547015262691381e-02 -5.784824767369829007e-02 -5.621323552209542274e-02 -5.449106843329884486e-02 -5.269269695858064262e-02 -5.082927256237695923e-02 -4.891203396078239174e-02 -4.695219629546163592e-02 -4.496084463529882030e-02 -4.294883317116646865e-02 -4.092669132093566114e-02 -3.890453779627386227e-02 -3.689200350416165647e-02 -3.489816396879320132e-02 -3.293148176801595495e-02 -3.099975928701564215e-02 -2.911010190464046257e-02 -2.726889154837195545e-02 -2.548177038586471252e-02 -2.375363426712680942e-02 -2.208863539421782041e-02 -2.049019357667646035e-02 -1.896101533208824699e-02 -1.750312001302734358e-02 -1.611787208429552032e-02 -1.480601863766030195e-02 -1.356773121442588111e-02 -1.240265100801337533e-02 -1.130993653777953231e-02 -1.028831291979013726e-02 -9.336121908188799515e-03 -8.451371940019986387e-03 -7.631787484659113309e-03 -6.874857074131345870e-03 -6.177879470372609622e-03 -5.538007507801783434e-03 -4.952289232470345401e-03 -4.417706040755096757e-03 -3.931207599477835359e-03 -3.489743404120818852e-03 -3.090290901337490632e-03 -2.729880165353150076e-03 -2.405615174467154969e-03 -2.114691783286974918e-03 -1.854412528340514512e-03 -1.622198439313311032e-03 -1.415598055499920314e-03 -1.232293867450031050e-03 -1.070106417657395786e-03 -9.269963020067032008e-04 -8.010643161561585308e-04 -6.905499887334696010e-04 -5.938287368283352375e-04 -5.094078694483578432e-04 -4.359216520279428982e-04 -3.721256303754307340e-04 -3.168903962064771964e-04 -2.691949591879943290e-04 -2.281198726973940479e-04 -1.928402427180176174e-04 -1.626187318130336548e-04 -1.367986532550997134e-04 -1.147972343856717384e-04 -9.609911332694430768e-05 -8.025011940901767983e-05 -6.685137519452739787e-05 -5.555374682964172325e-05 -4.605265963361503568e-05 -3.808328733732605284e-05 -3.141611614702414639e-05 -2.585287877508824308e-05 -2.122284866205754745e-05 -1.737948071989560970e-05 -1.419738195529338562e-05 -1.156959318074580021e-05 -9.405161587142601238e-06 -7.626983134300141050e-06 -6.169893419330899299e-06 -4.978985817173605124e-06 -4.008136170269583826e-06 -3.218714060321670884e-06 -2.578461657527978186e-06 -2.060522253046936370e-06 -1.642601788182286234e-06 -1.306247956043374847e-06 -1.036232732627480385e-06 -8.200254654392735415e-07 -6.473448859804715636e-07 -5.097796001424175598e-07 -4.004677348395874988e-07 -3.138274712890086834e-07 -2.453311697378358875e-07 -1.913166845612134420e-07 -1.488302821804178396e-07 -1.154963086826012301e-07 -8.940941223973650508e-08 -6.904571132443697063e-08 -5.318981790467341331e-08 -4.087508030681132729e-08 -3.133480852704238960e-08 -2.396259075257389355e-08 -1.828010894481892088e-08 -1.391111856462806233e-08 -1.056047764593784752e-08 -7.997297894539874489e-09 -6.041449401784986561e-09 -4.552784656632394021e-09 -3.422560188270695835e-09 -2.566628395294259414e-09 -1.920050595844605654e-09 -1.432847426040407587e-09 -1.066656484660297883e-09 -7.921113621830275818e-10 -5.867924480439756758e-10 -4.336295073828112639e-10 -3.196600883451393110e-10 -2.350673219601157169e-10 -1.724364174161219644e-10 -1.261818147302291230e-10 -9.210710084477475588e-11 -6.706789474256634958e-11 -4.871435144362686616e-11 -3.529504408004569809e-11 -2.550802014356841576e-11 -1.838800662052584408e-11 -1.322123303746431687e-11 -9.481292162857167459e-12 -6.780978609525891957e-12 -4.836226811677517172e-12 -3.439184490677624883e-12 -2.438163626421583246e-12 -1.722753986228280071e-12 -1.212800661271285825e-12 -8.502653311328035946e-13 -5.932334703732326685e-13 -4.115138843611982422e-13 -2.834164010070888212e-13 -1.933987856716947390e-13 -1.303531287747183454e-13 -8.636134732383978471e-14 -5.579385188714642550e-14 -3.465853665238757661e-14 -2.013185420919669108e-14 -1.022196647647958413e-14 -3.527429301019776997e-15 9.352144736147835692e-16 3.854276884261070593e-15 5.710214393934356349e-15 6.837487063757874149e-15 7.468277940471556906e-15 7.763308908514121047e-15 7.833503088445103310e-15 7.755171884049013003e-15 7.580633818568375608e-15 7.345619445681970781e-15 7.074421322535970129e-15 6.783466207955086021e-15 6.483786305730127317e-15 6.182724363251681117e-15 5.885107064114247678e-15 5.594050414494782097e-15 5.311511111100468061e-15 5.038663042763847506e-15 4.776153736049754792e-15 4.524278594551465210e-15 4.283098997229682911e-15 4.052522156502515988e-15 3.832354995945327453e-15 3.622340421229184456e-15 3.422181688044815757e-15 3.231558741657796149e-15 3.050139153149724038e-15 2.877585426095851176e-15 2.713559869077863297e-15 2.557727837606929154e-15 2.409759884312597607e-15 2.269333177900427726e-15 2.136132431547736240e-15 2.009850501111518839e-15 1.890188759866560116e-15 1.776857320731939004e-15 1.669575153174480501e-15 1.568070126217554185e-15
1.255366710506876371e-03 1.464629417057103974e-03 1.702793678220222359e-03 1.972756292532725896e-03 2.277518834765798663e-03 2.620159013359337884e-03 3.003796119991676301e-03 3.431550438974944293e-03 3.906496622613661769e-03 4.431611197703305347e-03 5.009714545672431033e-03 5.643407891164017171e-03 6.335006036753250414e-03 7.086466789664517402e-03 7.899318233515894780e-03 8.774585197249299903e-03 9.712716456869135984e-03 1.071351436542927749e-02 1.177606873482635493e-02 1.289869688156530629e-02 1.407889179054402050e-02 1.531328033978349677e-02 1.659759345992354446e-02 1.792664997186958764e-02 1.929435565276640258e-02 2.069371882522104064e-02 2.211688345043247642e-02 2.355518033804500019e-02 2.499919667193277462e-02 2.643886360180363812e-02 2.786356117754229880e-02 2.926223942036337497e-02 3.062355384708415063e-02 3.193601330691524243e-02 3.318813756994999642e-02 3.436862173847157059e-02 3.546650425058109346e-02 3.647133502313570225e-02 3.737334014789556180e-02 3.816357951869480541e-02 3.883409383276719556e-02 3.937803757701856949e-02 3.978979487739738030e-02 4.006507545034304618e-02 4.020098833993003551e-02 4.019609164000836898e-02 4.005041697191472766e-02 3.976546809765253016e-02 3.934419367679914403e-02 3.879093480307154590e-02 3.811134856376505176e-02 3.731230943325336558e-02 3.640179082300024072e-02 3.538872954982118929e-02 3.428287633891267949e-02 3.309463573905439826e-02 3.183489898843377269e-02 3.051487342841910713e-02 2.914591202055606331e-02 2.773934638380081558e-02 2.630632654237783155e-02 2.485767027028730133e-02 2.340372454923412074e-02 2.195424123714604173e-02 2.051826859006530140e-02 1.910405980704121126e-02 1.771899929151022832e-02 1.636954685854924083e-02 1.506119967904404403e-02 1.379847135123367895e-02 1.258488713720561786e-02 1.142299410437413315e-02 1.031438467500104574e-02 9.259731913204428955e-03 8.258834769076264098e-03 7.310671451726171582e-03 6.413459113558186118e-03 5.564718091474053774e-03 4.761339060245926152e-03 3.999651601297619236e-03 3.275492868229589426e-03 2.584275229995072060e-03 1.921051985099992256e-03 1.280580457305559002e-03 6.573819973867980025e-04 4.579861964515777317e-05 -5.599538098802906219e-04 -1.165735749153954575e-03 -1.777437292784733724e-03 -2.400934279280190521e-03 -3.042046764560771971e-03 -3.706499377168565729e-03 -4.399883044001573484e-03 -5.127617577326921625e-03 -5.894914642465423106e-03 -6.706740678469830762e-03 -7.567779418412500132e-03 -8.482393748236902523e-03 -9.454586749904585544e-03 -1.048796189198991820e-02 -1.158568245503930477e-02 -1.275043040599970791e-02 -1.398436506196277032e-02 -1.528908200460668033e-02 -1.666557281946965882e-02 -1.811418633519618071e-02 -1.963459212408937005e-02 -2.122574709392852435e-02 -2.288586604969288646e-02 -2.461239713061702181e-02 -2.640200303137981569e-02 -2.825054889519727080e-02 -3.015309772066547891e-02 -3.210391405345534854e-02 -3.409647663904598336e-02 -3.612350059481911346e-02 -3.817696952083207695e-02 -4.024817781081094920e-02 -4.232778325125696739e-02 -4.440586981044290782e-02 -4.647202032430552271e-02 -4.851539858701328645e-02 -5.052484015475147000e-02 -5.248895097664930259e-02 -5.439621278146860445e-02 -5.623509397730321741e-02 -5.799416466856802815e-02 -5.966221426413269996e-02 -6.122837004631825203e-02 -6.268221499583023770e-02 -6.401390312511898162e-02 -6.521427056399616007e-02 -6.627494066766140279e-02 -6.718842147883191673e-02 -6.794819397180319742e-02 -6.854878963549483617e-02 -6.898585611253997552e-02 -6.925620979912934516e-02 -6.935787452179797974e-02 -6.929010563818432944e-02 -6.905339915403523043e-02 -6.864948570303504305e-02 -6.808130949381961672e-02 -6.735299258412927315e-02 -6.646978508984668910e-02 -6.543800217126460872e-02 -6.426494885528677425e-02 -6.295883394583058623e-02 -6.152867444151536441e-02 -5.998419201653203831e-02 -5.833570322492277749e-02 -5.659400515869944526e-02 -5.477025832551007251e-02 -5.287586851198793070e-02 -5.092236936538947767e-02 -4.892130736034584065e-02 -4.688413072192659098e-02 -4.482208375380796611e-02 -4.274610787473460960e-02 -4.066675050167774252e-02 -3.859408273843867310e-02 -3.653762663840845470e-02 -3.450629261431352457e-02 -3.250832737052030547e-02 -3.055127253911858395e-02 -2.864193401355723603e-02 -2.678636179667889805e-02 -2.498984001676851988e-02 -2.325688661835798379e-02 -2.159126210612663521e-02 -1.999598661186563833e-02 -1.847336446710022909e-02 -1.702501539801465694e-02 -1.565191141468402422e-02 -1.435441844267734690e-02 -1.313234174081791619e-02 -1.198497416283638914e-02 -1.091114635109431859e-02 -9.909277995502884309e-03 -8.977429348052111749e-03 -8.113352250740267849e-03 -7.314540009846223247e-03 -6.578275530146080428e-03 -5.901677206644386636e-03 -5.281742156601282150e-03 -4.715386459197987157e-03 -4.199482152395373272e-03 -3.730890814936372452e-03 -3.306493634790990798e-03 -2.923217932655132901e-03 -2.578060169652800129e-03 -2.268105521647879267e-03 -1.990544148267054357e-03 -1.742684322793147233e-03 -1.521962619615175108e-03 -1.325951379186012793e-03 -1.152363686841466513e-03 -9.990561118841346719e-04 -8.640294576230731069e-04 -7.454277722316290152e-04 -6.415358650220610772e-04 -5.507755637280854636e-04 -4.717009363203599772e-04 -4.029926864173966300e-04 -3.434519151204883276e-04 -2.919934246748736575e-04 -2.476387212639280348e-04 -2.095088559428041159e-04 -1.768172246132286628e-04 -1.488624303698625625e-04 -1.250212947855475155e-04 -1.047420889630746400e-04 -8.753804062405174465e-05 -7.298116023873689592e-05 -6.069641728649205909e-05 -5.035628719656584244e-05 -4.167568034092385972e-05 -3.440725659417677825e-05 -2.833712237691911798e-05 -2.328090167738880781e-05 -1.908016820916767447e-05 -1.559922250854632142e-05 -1.272219529890183473e-05 -1.035045674476602954e-05 -8.400310180909556620e-06 -6.800948431437984221e-06 -5.492650836095601123e-06 -4.425199488176417742e-06 -3.556493880943368113e-06 -2.851344085842312707e-06 -2.280423683078897573e-06 -1.819364878671817797e-06 -1.447979525326102494e-06 -1.149591078403392458e-06 -9.104638309715554573e-07 -7.193170578674375242e-07 -5.669129381127389759e-07 -4.457083031407061193e-07 -3.495613647393474114e-07 -2.734856047290033372e-07 -2.134439545958794006e-07 -1.661772565576670854e-07 -1.290617788184641769e-07 -9.999125961510763517e-08 -7.727958076742665966e-08 -5.958072634378335114e-08 -4.582317079799609305e-08 -3.515626887728419958e-08 -2.690659219908064470e-08 -2.054248005435445203e-08 -1.564534995771678483e-08 -1.188655172045587234e-08 -9.008752051787847672e-09 -6.811009228070619128e-09 -5.136843173767677072e-09 -3.864728962161162039e-09 -2.900544490317913571e-09 -2.171588778564510649e-09 -1.621858520645021426e-09 -1.208329384788571140e-09 -8.980370684418934498e-10 -6.657929095627633613e-10 -4.924013894982812137e-10 -3.632733519788194192e-10 -2.673502506065936591e-10 -1.962721029083369532e-10 -1.437358117617559816e-10 -1.050017329495717333e-10 -7.651533513706077700e-11 -5.561794172460293814e-11 -4.032621398156107460e-11 -2.916451981447576825e-11 -2.103786791547826128e-11 -1.513586441172112283e-11 -1.086032364346046800e-11 -7.770861491103183723e-12 -5.544119295621974556e-12 -3.943289323977425702e-12 -2.795403041019595467e-12 -1.974452065864201624e-12 -1.388878871426332359e-12 -9.723317478917740607e-13 -6.768511898192510287e-13 -4.678621510387545884e-13 -3.205037110142728208e-13 -2.169463878403277557e-13 -1.444367270830627905e-13 -9.387591517573406116e-14 -5.878940575162780116e-14 -3.458203677422695058e-14 -1.800100594984224611e-14 -6.749756774930936846e-15 7.888775756447233513e-16 5.750650066206628686e-15 8.931085813789848425e-15 1.088589620758716828e-14 1.200220244797965348e-14 1.254891808846433547e-14 1.271229305324022011e-14 1.262092199152969953e-14 1.236329270706427868e-14 1.200006701099089598e-14 1.157265226132585470e-14 1.110916803907047985e-14 1.062858856063312682e-14 1.014361098823776184e-14 9.662636303273337542e-15 9.191133739576731197e-15 8.732578177519489131e-15 8.289092503773206417e-15 7.861886683594646906e-15 7.451557135534138172e-15 7.058290361106066305e-15 6.682001125163567849e-15 6.322426011955080126e-15 5.979186632544490425e-15 5.651832243003967899e-15 5.339868427197480934e-15 5.042776368415521728e-15 4.760025777930949716e-15 4.491083555583639284e-15 4.235419582294696759e-15 3.992510586552552966e-15 3.761842717297822356e-15 3.542913246842998008e-15 3.335231687049940708e-15 3.138320507817432492e-15 2.951715583943802590e-15 2.774966454411825362e-15 2.607636450185229032e-15 2.449302728050748451e-15
1.168724662676636546e-03 1.366878665399277751e-03 1.593033295628709439e-03 1.850107112401641303e-03 2.141144729326426716e-03 2.469291191915108999e-03 2.837760387239564135e-03 3.249797261745463427e-03 3.708633751085589798e-03 4.217438476317536197e-03 4.779260432064686565e-03 5.396967081554975357e-03 6.073177477048728561e-03 6.810191237205599941e-03 7.609914429566114191e-03 8.473783619768960468e-03 9.402689551874737414e-03 1.039690210815252640e-02 1.145599835356726076e-02 1.257879559165490067e-02 1.376329143652754716e-02 1.500661293317365717e-02 1.630497672885846197e-02 1.765366220759827590e-02 1.904699934446710610e-02 2.047837281606480764e-02 2.194024361929663644e-02 2.342418910659425230e-02 2.492096194824066496e-02 2.642056809039407955e-02 2.791236330183506642e-02 2.938516740651041931e-02 3.082739479732640384e-02 3.222719933523764818e-02 3.357263127291237187e-02 3.485180342058055020e-02 3.605306340879959465e-02 3.716516861323638371e-02 3.817746010260915368e-02 3.908003186257341666e-02 3.986389154248762279e-02 4.052110907214370727e-02 4.104494970156719741e-02 4.142998832498609452e-02 4.167220235246328619e-02 4.176904087843659463e-02 4.171946845134380522e-02 4.152398235586525488e-02 4.118460296032201012e-02 4.070483733638163154e-02 4.008961700587671678e-02 3.934521128994220712e-02 3.847911830957340129e-02 3.749993619663754413e-02 3.641721750528366386e-02 3.524131015353732660e-02 3.398318846493163931e-02 3.265427801529229013e-02 3.126627801895728864e-02 2.983098491420443227e-02 2.836012063538563208e-02 2.686516879832425569e-02 2.535722168769855359e-02 2.384684053437022971e-02 2.234393112240417104e-02 2.085763628624907190e-02 1.939624636482575881e-02 1.796712818731249772e-02 1.657667269046497402e-02 1.523026082310673449e-02 1.393224699180578390e-02 1.268595895232611966e-02 1.149371276137563583e-02 1.035684117711339718e-02 9.275733736946144281e-03 8.249886647053806046e-03 7.277960587329346601e-03 6.357844563551789951e-03 5.486724019543441633e-03 4.661151548434820657e-03 3.877118705700261826e-03 3.130127618527374193e-03 2.415261297352182084e-03 1.727251777181946580e-03 1.060545440223835444e-03 4.093650895982546729e-04 -2.322314503332484001e-04 -8.702962441214669685e-04 -1.510939538732613630e-03 -2.160281175816245684e-03 -2.824404749964932147e-03 -3.509314062652971709e-03 -4.220891374999781280e-03 -4.964856946360889089e-03 -5.746729358564788871e-03 -6.571786165222328474e-03 -7.445024469163542824e-03 -8.371121115446791480e-03 -9.354392288906419189e-03 -1.039875241996594812e-02 -1.150767242639009168e-02 -1.268413744765714904e-02 -1.393060435859545115e-02 -1.524895947582096192e-02 -1.664047699047875237e-02 -1.810577877018053686e-02 -1.964479626848075755e-02 -2.125673535870632735e-02 -2.294004496778787386e-02 -2.469239042270988255e-02 -2.651063243552937224e-02 -2.839081264136323474e-02 -3.032814656659737346e-02 -3.231702484168633843e-02 -3.435102338474878975e-02 -3.642292316977269878e-02 -3.852474005828945836e-02 -4.064776501811023096e-02 -4.278261487995373841e-02 -4.491929359588086451e-02 -4.704726376618511424e-02 -4.915552799798460215e-02 -5.123271945372286085e-02 -5.326720074584178483e-02 -5.524717013986265440e-02 -5.716077384680213341e-02 -5.899622302192621126e-02 -6.074191394469560801e-02 -6.238654973838666379e-02 -6.391926190077172609e-02 -6.532972986228674506e-02 -6.660829676746371497e-02 -6.774607969043541789e-02 -6.873507254655149279e-02 -6.956824004923620186e-02 -7.023960118291831811e-02 -7.074430081706759021e-02 -7.107866827013534228e-02 -7.124026184181220245e-02 -7.122789856310722534e-02 -7.104166866137559544e-02 -7.068293449620091651e-02 -7.015431398630336823e-02 -6.945964881158191162e-02 -6.860395793220863681e-02 -6.759337721274191746e-02 -6.643508616819814028e-02 -6.513722305605361418e-02 -6.370878971896935805e-02 -6.215954773404072653e-02 -6.049990754276517863e-02 -5.874081231971104572e-02 -5.689361838595055620e-02 -5.496997398547983499e-02 -5.298169821972409377e-02 -5.094066187830862541e-02 -4.885867181580691443e-02 -4.674736040709073781e-02 -4.461808147172790368e-02 -4.248181389458483004e-02 -4.034907398974815762e-02 -3.822983746263614729e-02 -3.613347162539466001e-02 -3.406867831798700980e-02 -3.204344778626531942e-02 -3.006502357297169761e-02 -2.813987829191005527e-02 -2.627369998287482772e-02 -2.447138858823412477e-02 -2.273706195370078093e-02 -2.107407063757889623e-02 -1.948502071583508091e-02 -1.797180369533515898e-02 -1.653563259456796927e-02 -1.517708321968175289e-02 -1.389613965276271894e-02 -1.269224297763687191e-02 -1.156434229439089710e-02 -1.051094711531959554e-02 -9.530180289944919711e-03 -8.619830672821786333e-03 -7.777404822685368528e-03 -7.000177102753159068e-03 -6.285237637383687438e-03 -5.629537667640123304e-03 -5.029931935604180573e-03 -4.483217812719090221e-03 -3.986170969422843033e-03 -3.535577460518131258e-03 -3.128262172015134918e-03 -2.761113639736886231e-03 -2.431105307194052993e-03 -2.135313339756067692e-03 -1.870931153822257388e-03 -1.635280853581435809e-03 -1.425821794264849280e-03 -1.240156509915545839e-03 -1.076034256105686373e-03 -9.313524243149340831e-04 -8.041560854850517527e-04 -6.926359162789628987e-04 -5.951247535056333662e-04 -5.100930107332175747e-04 -4.361431769917912334e-04 -3.720036013195418306e-04 -3.165217493440199408e-04 -2.686570996700459791e-04 -2.274738290655236260e-04 -1.921334167288024381e-04 -1.618872796547105660e-04 -1.360695335942038167e-04 -1.140899575656214524e-04 -9.542722450586399257e-05 -7.962244657476686208e-05 -6.627307092433216984e-05 -5.502715045147984048e-05 -4.557800416688470872e-05 -3.765927330043077525e-05 -3.104037206774661522e-05 -2.552232606467479990e-05 -2.093398644536792282e-05 -1.712860427336979546e-05 -1.398074660638290009e-05 -1.138353387528500001e-05 -9.246176838291432411e-06 -7.491790727344404367e-06 -6.055464056652019636e-06 -4.882559840408853979e-06 -3.927227583504679239e-06 -3.151105289270135551e-06 -2.522191804453876769e-06 -2.013871034750500902e-06 -1.604070863771229531e-06 -1.274540951810759858e-06 -1.010234942998043034e-06 -7.987839421095218522e-07 -6.300494132782671532e-07 -4.957448852773044549e-07 -3.891170099249724017e-07 -3.046776034236235566e-07 -2.379793004502017894e-07 -1.854283657047070980e-07 -1.441290377654885642e-07 -1.117545276255736175e-07 -8.644046264285625765e-08 -6.669716023323847917e-08 -5.133763951430006227e-08 -3.941873869135463073e-08 -3.019310685726416407e-08 -2.307018663844500969e-08 -1.758460421385765873e-08 -1.337064088107742699e-08 -1.014168046205591983e-08 -7.673714002108454841e-09 -5.792141617352591076e-09 -4.361244803272471680e-09 -3.275814463960118184e-09 -2.454513421399908030e-09 -1.834629928186574218e-09 -1.367943116942146515e-09 -1.017474452820348993e-09 -7.549429119285531084e-10 -5.587773382533285698e-10 -4.125685614398628483e-10 -3.038675166347731229e-10 -2.232547511972070319e-10 -1.636221359829802596e-10 -1.196199950334031816e-10 -8.723278855196244834e-11 -6.345439594415926234e-11 -4.604033308787967645e-11 -3.331921702289398904e-11 -2.404972055031186219e-11 -1.731234952030871419e-11 -1.242779777294479580e-11 -8.895526840228794074e-12 -6.347690678359631996e-12 -4.514668859649232623e-12 -3.199355824119941043e-12 -2.258035417730515163e-12 -1.586193724509288692e-12 -1.108024392190540857e-12 -7.686869643013846956e-13 -5.286118613499905157e-13 -3.593225244358325514e-13 -2.403790013922174804e-13 -1.571481071130544060e-13 -9.918108910029876639e-14 -5.903652354530568720e-14 -3.142859069321625971e-14 -1.261247014284919164e-14 5.794906963709268036e-17 8.447488905185604506e-15 1.386686832366913796e-14 1.723486534001438961e-14 1.919375269882937563e-14 2.019124922964207588e-14 2.053854278756442246e-14 2.045126092895016415e-14 2.007832309847616397e-14 1.952220435050752233e-14 1.885312910862889003e-14 1.811898671516147313e-14 1.735223988960604813e-14 1.657472532549943996e-14 1.580098078270069971e-14 1.504054492547932169e-14 1.429954295216032862e-14 1.358177700625320823e-14 1.288947413632047272e-14 1.222379807906699518e-14 1.158519859207205918e-14 1.097364934152584046e-14 1.038880953424829698e-14 9.830133504876495553e-15 9.296944870201342418e-15 8.788486617722226424e-15 8.303954885526754254e-15 7.842521712906958718e-15 7.403350345325383652e-15 6.985605519932491203e-15 6.588460370090915141e-15 6.211101052700141604e-15 5.852729840236177833e-15 5.512567175162387091e-15 5.189853019952705384e-15 4.883847725598181673e-15 4.593832567577839937e-15 4.319110048933964216e-15 4.059004037231509959e-15 3.812859780345758756e-15
1.085768146681267369e-03 1.272962073033687917e-03 1.487205435044463035e-03 1.731424645943361370e-03 2.008692038176651366e-03 2.322203379920787219e-03 2.675249423578119397e-03 3.071181175154907590e-03 3.513368689604015171e-03 4.005153337338058540e-03 4.549793650134039379e-03 5.150405038493070103e-03 5.809893874038319153e-03 6.530886645472923878e-03 7.315655119622384815e-03 8.166038663773347514e-03 9.083365104612920252e-03 1.006837170456307759e-02 1.112112801970535289e-02 1.224096255610617780e-02 1.342639525461554982e-02 1.467507790004456657e-02 1.598374456181200429e-02 1.734817412373125187e-02 1.876316684623549613e-02 2.022253672261923457e-02 2.171912114164775698e-02 2.324480905443119041e-02 2.479058846861261281e-02 2.634661366511722308e-02 2.790229206184422980e-02 2.944639014698262683e-02 3.096715738623190967e-02 3.245246648884586582e-02 3.388996791377838630e-02 3.526725602646909458e-02 3.657204389583987303e-02 3.779234336589599313e-02 3.891664676134198864e-02 3.993410640402078604e-02 4.083470803616939121e-02 4.160943427357886859e-02 4.225041434926351397e-02 4.275105665485905843e-02 4.310616093747335342e-02 4.331200745511099015e-02 4.336642092158799616e-02 4.326880766645971321e-02 4.302016507878870383e-02 4.262306307561663371e-02 4.208159801571447617e-02 4.140132014521477610e-02 4.058913629325791583e-02 3.965319011331382149e-02 3.860272267192974005e-02 3.744791660658658428e-02 3.619972739660283489e-02 3.486970550773471622e-02 3.346981327821579866e-02 3.201224041131835868e-02 3.050922183073563956e-02 2.897286144737284616e-02 2.741496508983203712e-02 2.584688547896911437e-02 2.427938169442640445e-02 2.272249510443515030e-02 2.118544322658937398e-02 1.967653247390151530e-02 1.820309023384435870e-02 1.677141624365749775e-02 1.538675277664372336e-02 1.405327275310876145e-02 1.277408454521520263e-02 1.155125196396534007e-02 1.038582770280168342e-02 9.277898367328849330e-03 8.226639143368701459e-03 7.230376142704533250e-03 6.286654512247269802e-03 5.392310491192514599e-03 4.543545744039526567e-03 3.736002476299737918e-03 2.964838045079794954e-03 2.224797999148159754e-03 1.510286713503012539e-03 8.154350133041106223e-04 1.341644035387614189e-04 -5.397522728543095727e-04 -1.212633740208588721e-03 -1.890836590479067023e-03 -2.580704679276698763e-03 -3.288521217915803437e-03 -4.020463093601132215e-03 -4.782556913694883949e-03 -5.580636264858294081e-03 -6.420299701940606306e-03 -7.306869032252819897e-03 -8.245347535184584242e-03 -9.240377851403521609e-03 -1.029619938617262927e-02 -1.141660519345716850e-02 -1.260489843716269993e-02 -1.386384865871492442e-02 -1.519564821197617703e-02 -1.660186935304776984e-02 -1.808342258988452148e-02 -1.964051700117669039e-02 -2.127262332228909564e-02 -2.297844066522337567e-02 -2.475586778706627064e-02 -2.660197984515023234e-02 -2.851301157566675515e-02 -3.048434780477200789e-02 -3.251052214693397197e-02 -3.458522466463792577e-02 -3.670131915745478146e-02 -3.885087061838629618e-02 -4.102518324345141160e-02 -4.321484920937751495e-02 -4.540980824728885201e-02 -4.759941784120561709e-02 -4.977253367320196714e-02 -5.191759972676350532e-02 -5.402274725105155745e-02 -5.607590158637029698e-02 -5.806489566010442083e-02 -5.997758878762628199e-02 -6.180198925877991578e-02 -6.352637906180635952e-02 -6.513943899676281901e-02 -6.663037236277807862e-02 -6.798902537036333182e-02 -6.920600243314442568e-02 -7.027277453363386939e-02 -7.118177893496370479e-02 -7.192650862387553468e-02 -7.250159001783904045e-02 -7.290284764819596197e-02 -7.312735473814661880e-02 -7.317346882492896387e-02 -7.304085182478776972e-02 -7.273047420190134615e-02 -7.224460317258510345e-02 -7.158677514788477914e-02 -7.076175288512744077e-02 -6.977546807625789604e-02 -6.863495034226375913e-02 -6.734824382352719296e-02 -6.592431275092879017e-02 -6.437293754803669055e-02 -6.270460314758355413e-02 -6.093038130334059443e-02 -5.906180874000918624e-02 -5.711076300834438957e-02 -5.508933790076987747e-02 -5.300972023549381518e-02 -5.088406973663932992e-02 -4.872440362695736049e-02 -4.654248741172378051e-02 -4.434973317138399262e-02 -4.215710650076276433e-02 -3.997504303882298132e-02 -3.781337532980917626e-02 -3.568127054892523964e-02 -3.358717941812544572e-02 -3.153879643458015747e-02 -2.954303133999346478e-02 -2.760599157687055813e-02 -2.573297531122639009e-02 -2.392847445270526729e-02 -2.219618697468297291e-02 -2.053903773006988953e-02 -1.895920687405762417e-02 -1.745816494319880202e-02 -1.603671360067389362e-02 -1.469503103958170673e-02 -1.343272103833797158e-02 -1.224886468315655383e-02 -1.114207381018612018e-02 -1.011054527201283790e-02 -9.152115197597210025e-03 -8.264312488875626833e-03 -7.444410878803153775e-03 -6.689478962163699846e-03 -5.996427699750872184e-03 -5.362054986408171069e-03 -4.783086961976072346e-03 -4.256215829718952223e-03 -3.778134027829965595e-03 -3.345564674924843100e-03 -2.955288279086850777e-03 -2.604165761316877027e-03 -2.289157897726401894e-03 -2.007341330265813555e-03 -1.755921333194955481e-03 -1.532241552051154731e-03 -1.333790953886204679e-03 -1.158208242491939703e-03 -1.003284000784878576e-03 -8.669608251186322265e-04 -7.473317137367283067e-04 -6.426369645917800718e-04 -5.512598270693538829e-04 -4.717211384828310294e-04 -4.026731602353528033e-04 -3.428928109209898861e-04 -2.912744749506448972e-04 -2.468225460707018431e-04 -2.086438458605033319e-04 -1.759400383488865657e-04 -1.480001436132620085e-04 -1.241932358852761641e-04 -1.039613954913594861e-04 -8.681296905303639096e-05 -7.231617885754108594e-05 -6.009311023416207838e-05 -4.981409514589294228e-05 -4.119250100548753867e-05 -3.397992589811008236e-05 -2.796179486582171429e-05 -2.295334659196090999e-05 -1.879599561446890864e-05 -1.535405198777671618e-05 -1.251177799119112420e-05 -1.017075993618414118e-05 -8.247572246733869282e-06 -6.671710672010772320e-06 -5.383771641936324577e-06 -4.333855303854545586e-06 -3.480170601622232650e-06 -2.787821804517267474e-06 -2.227757099075113184e-06 -1.775861167599903746e-06 -1.412175046311211246e-06 -1.120227945373821186e-06 -8.864670911107993793e-07 -6.997729927401134866e-07 -5.510488230253772855e-07 -4.328738203878020418e-07 -3.392117597553869003e-07 -2.651665948781135682e-07 -2.067783432245519024e-07 -1.608531655826732042e-07 -1.248223877596846385e-07 -9.662592445405919468e-08 -7.461619969684739338e-08 -5.747921922528675759e-08 -4.416994322807011556e-08 -3.385953879369451337e-08 -2.589246585598381953e-08 -1.975167412098179767e-08 -1.503046682505426793e-08 -1.140982537425175171e-08 -8.640191765358218448e-09 -6.526877629093691802e-09 -4.918413813380892295e-09 -3.697276293723417965e-09 -2.772526128046506759e-09 -2.073986065872578288e-09 -1.547646830945536788e-09 -1.152054255603559364e-09 -8.554762935750272959e-10 -6.336881486634203080e-10 -4.682457649476189589e-10 -3.451439531445511666e-10 -2.537765150535469290e-10 -1.861327484279587608e-10 -1.361784022548177021e-10 -9.938012007306304277e-11 -7.234116573180365017e-11 -5.252319284185573772e-11 -3.803434258470066405e-11 -2.746831840870797761e-11 -1.978252206123132141e-11 -1.420603150126768848e-11 -1.017030967884103491e-11 -7.257176530466454980e-12 -5.159853163664035658e-12 -3.653875666480776100e-12 -2.575438823491413917e-12 -1.805316834882292458e-12 -1.256958084961774515e-12 -8.676949076585173474e-13 -5.922713072781697559e-13 -3.980905814152232239e-13 -2.617354429460798524e-13 -1.664269351646708708e-13 -1.001739755307407085e-13 -5.442952238639290565e-14 -2.311733205926166180e-14 -1.929034364015801863e-15 1.218216978050048072e-14 2.136519499487789012e-14 2.713160461591642533e-14 3.054174191894582034e-14 3.233734680018903844e-14 3.303578857573377849e-14 3.299684397588000199e-14 3.246989198021763409e-14 3.162717885865576832e-14 3.058720207936791824e-14 2.943110430809993596e-14 2.821413633285332768e-14 2.697365086558232671e-14 2.573466241018975844e-14 2.451370414147739131e-14 2.332149646642572079e-14 2.216478864364739271e-14 2.104762649251170693e-14 1.997222286861907810e-14 1.893955392568117188e-14 1.794976658540799138e-14 1.700245636582990578e-14 1.609685641411742959e-14 1.523196587256047806e-14 1.440663689561027769e-14 1.361963354890120289e-14 1.286967162776244065e-14 1.215544555193625273e-14 1.147564651972215693e-14 1.082897475658907870e-14 1.021414777487385969e-14 9.629905937263793613e-15 9.075016194082835196e-15 8.548274578844879188e-15 8.048507854148419028e-15 7.574574570720265804e-15 7.125365715791308778e-15 6.699805069088064565e-15 6.296849346123659660e-15 5.915488182792752729e-15
1.006572987594147586e-03 1.182998654924066577e-03 1.385480322167650111e-03 1.616938882894221113e-03 1.880459478068609346e-03 2.179272233600468723e-03 2.516727087026872107e-03 2.896262311276264021e-03 3.321366446598955809e-03 3.795533479922170821e-03 4.322211263681668796e-03 4.904743342199810625e-03 5.546304550439115459e-03 6.249830963847576026e-03 7.017945004255099137e-03 7.852876739490829636e-03 8.756382646649154416e-03 9.729663332927716152e-03 1.077328191521031986e-02 1.188708494115719473e-02 1.307012788147646210e-02 1.432060732650699587e-02 1.563580207208441208e-02 1.701202527276335016e-02 1.844458976910503395e-02 1.992778855598449986e-02 2.145489214891659752e-02 2.301816432582843089e-02 2.460889737567191482e-02 2.621746757863518962e-02 2.783341118394741173e-02 2.944552065145467426e-02 3.104196039555684114e-02 3.261040073000687212e-02 3.413816817614155619e-02 3.561240978290590442e-02 3.702026863232717874e-02 3.834906728623205252e-02 3.958649558514874822e-02 4.072079895282453010e-02 4.174096320144316669e-02 4.263689178222278969e-02 4.339957148885986021e-02 4.402122279867923954e-02 4.449543132574736160e-02 4.481725725499485086e-02 4.498332011609627173e-02 4.499185682647846574e-02 4.484275156733186218e-02 4.453753673542847763e-02 4.407936491575061011e-02 4.347295252337628202e-02 4.272449644566323618e-02 4.184156565625405527e-02 4.083297035112463252e-02 3.970861165651932284e-02 3.847931536483103349e-02 3.715665345647244100e-02 3.575275735654407511e-02 3.428012695167110407e-02 3.275143935580017429e-02 3.117936126896552612e-02 2.957636852854277423e-02 2.795457611994101726e-02 2.632558150722746904e-02 2.470032367994983921e-02 2.308895980777592866e-02 2.150076086738398479e-02 1.994402707401757638e-02 1.842602343015997332e-02 1.695293521135536607e-02 1.552984275790389966e-02 1.416071454227357633e-02 1.284841714436109686e-02 1.159474049623083688e-02 1.040043655798028079e-02 9.265269457566912767e-03 8.188075067957469033e-03 7.166828000770252005e-03 6.198714060724965121e-03 5.280206322212736489e-03 4.407143149540047530e-03 3.574806676543572717e-03 2.778000479639899066e-03 2.011125411317244479e-03 1.268252799308160986e-03 5.431944515588366454e-04 -1.704308691384301237e-04 -8.791346310784908455e-04 -1.589499327864943605e-03 -2.308122673853734222e-03 -3.041564869743702479e-03 -3.796298515850876371e-03 -4.578660692506075942e-03 -5.394806701805403108e-03 -6.250664971250168359e-03 -7.151892655424639013e-03 -8.103831533855727562e-03 -9.111463888082441120e-03 -1.017936814479395227e-02 -1.131167419041812991e-02 -1.251201839129998175e-02 -1.378349848805917981e-02 -1.512862866831995307e-02 -1.654929525433594673e-02 -1.804671356683122327e-02 -1.962138663965601326e-02 -2.127306655794118651e-02 -2.300071927203888728e-02 -2.480249379782286864e-02 -2.667569674852780445e-02 -2.861677315242473763e-02 -3.062129449301923337e-02 -3.268395486348820572e-02 -3.479857605475580873e-02 -3.695812229759930928e-02 -3.915472525479352095e-02 -4.137971971151103989e-02 -4.362369024358397213e-02 -4.587652895699374789e-02 -4.812750419180384515e-02 -5.036533987389472250e-02 -5.257830498287804216e-02 -5.475431238934535400e-02 -5.688102610420676941e-02 -5.894597578241576874e-02 -6.093667713792520757e-02 -6.284075676112714504e-02 -6.464607968882869760e-02 -6.634087796407618642e-02 -6.791387834234309528e-02 -6.935442725454747659e-02 -7.065261112806957289e-02 -7.179937019555730771e-02 -7.278660398808949050e-02 -7.360726681351800749e-02 -7.425545166091668259e-02 -7.472646114549051644e-02 -7.501686431165957569e-02 -7.512453834116779305e-02 -7.504869446313879033e-02 -7.478988762863242323e-02 -7.435000978764391699e-02 -7.373226688559325614e-02 -7.294113997302285879e-02 -7.198233109038834621e-02 -7.086269484364328408e-02 -6.959015682032516914e-02 -6.817362020512245102e-02 -6.662286213415558045e-02 -6.494842147493463946e-02 -6.316147983147726852e-02 -6.127373764961459995e-02 -5.929728733523146472e-02 -5.724448529816003606e-02 -5.512782479766904081e-02 -5.295981139380178532e-02 -5.075284270484733962e-02 -4.851909403829900852e-02 -4.627041130464830399e-02 -4.401821244464541177e-02 -4.177339840588959602e-02 -3.954627449866555261e-02 -3.734648274872974516e-02 -3.518294565110301891e-02 -3.306382151849123624e-02 -3.099647141504409398e-02 -2.898743747470056142e-02 -2.704243222677956207e-02 -2.516633839263266240e-02 -2.336321847837434518e-02 -2.163633337160720052e-02 -1.998816905572199307e-02 -1.842047048422108813e-02 -1.693428160945318478e-02 -1.552999053450446199e-02 -1.420737875261896682e-02 -1.296567345387517577e-02 -1.180360191203604601e-02 -1.071944701335892161e-02 -9.711103051364541536e-03 -8.776130984662075876e-03 -7.911812436420907063e-03 -7.115201801505948234e-03 -6.383175918271338789e-03 -5.712480854308306204e-03 -5.099775447009412960e-03 -4.541671328815180542e-03 -4.034769251859531176e-03 -3.575691606095944466e-03 -3.161111097805547384e-03 -2.787775620858520560e-03 -2.452529410679928166e-03 -2.152330620258005589e-03 -1.884265498646955743e-03 -1.645559385377133848e-03 -1.433584759284687758e-03 -1.245866597945712029e-03 -1.080085314700437310e-03 -9.340775448198710296e-04 -8.058350514031497203e-04 -6.935020158349743113e-04 -5.953709678283999017e-04 -5.098775969711485641e-04 -4.355946719994132320e-04 -3.712252764192730883e-04 -3.155955502077398864e-04 -2.676471077200284613e-04 -2.264292821078781244e-04 -1.910913269494778034e-04 -1.608746867690977319e-04 -1.351054299809666321e-04 -1.131869207595488164e-04 -9.459279058861431424e-05 -7.886025589071631817e-05 -6.558381525328561422e-05 -5.440934837074657744e-05 -4.502862890006769373e-05 -3.717425493552368033e-05 -3.061499367834427410e-05 -2.515153102076664185e-05 -2.061261208080771495e-05 -1.685155510426445335e-05 -1.374311847989577078e-05 -1.118069877748720791e-05 -9.073836603569368937e-06 -7.346006567428381250e-06 -5.932667658442103936e-06 -4.779550759995014414e-06 -3.841160779068564656e-06 -3.079471876821457590e-06 -2.462795475970134946e-06 -1.964802036496852155e-06 -1.563678981801759294e-06 -1.241408580767806231e-06 -9.831510128250527904e-07 -7.767192354235717563e-07 -6.121336149931210340e-07 -4.812455575759483387e-07 -3.774205726836440085e-07 -2.952723163736750500e-07 -2.304401832381498971e-07 -1.794039508502331835e-07 -1.393298253040565498e-07 -1.079429955799479453e-07 -8.342248159077723940e-08 -6.431466082599908233e-08 -4.946238699100879564e-08 -3.794707674118912629e-08 -2.904154344244850322e-08 -2.217170570771089704e-08 -1.688559893578139079e-08 -1.282837561653562474e-08 -9.722199828783326153e-09 -7.350127831635356112e-09 -5.543224225254289709e-09 -4.170295716353686864e-09 -3.129735552606997651e-09 -2.343064288624836070e-09 -1.749829451125485491e-09 -1.303590280463596528e-09 -9.687661267535047781e-10 -7.181700758311495653e-10 -5.310845237379381608e-10 -3.917640327801598415e-10 -2.882740125855968724e-10 -2.115925264443455154e-10 -1.549176254079332040e-10 -1.131347280949594072e-10 -8.240824872323094425e-11 -5.986938984401757529e-11 -4.337813900915088729e-11 -3.134235149641624857e-11 -2.258061860445884234e-11 -1.621861980214261882e-11 -1.161100476228272819e-11 -8.282683202491184301e-12 -5.884825088184666914e-12 -4.161978009933719877e-12 -2.927561672805328938e-12 -2.045656398375803333e-12 -1.417506810955101733e-12 -9.715477050471456226e-13 -6.560533507608319141e-13 -4.337352072050323088e-13 -2.777825577783307523e-13 -1.689686695040567911e-13 -9.354154597374806981e-14 -4.169077092629377551e-14 -6.436150061061539610e-15 1.717569031915359838e-14 3.265049763814410411e-14 4.246281302976810297e-14 4.835454852479040386e-14 5.154848896289273339e-14 5.290054620961811086e-14 5.300804251203213739e-14 5.228651407049739430e-14 5.102403997110019267e-14 4.941956999038414617e-14 4.760989162473702369e-14 4.568855320315091938e-14 4.371910721208168744e-14 4.174435413091227428e-14 3.979277767973371698e-14 3.788301315066308538e-14 3.602694200607872279e-14 3.423182963070728954e-14 3.250179840595781046e-14 3.083884029758319046e-14 2.924351126551588500e-14 2.771540640170517758e-14 2.625348434640826343e-14 2.485628836363482507e-14 2.352209673455288227e-14 2.224902491871422485e-14 2.103509487348633203e-14 1.987828205423215797e-14 1.877654727057890230e-14 1.772785827900658550e-14 1.673020442266690479e-14 1.578160655929816416e-14 1.488012379051581110e-14 1.402385801240311587e-14 1.321095697372268131e-14 1.243961630309820057e-14 1.170808081522174148e-14 1.101464530465636832e-14 1.035765496790831685e-14 9.735505549125406792e-15 9.146643274600107537e-15
9.311866337847005820e-04 1.097075014819163565e-03 1.287991648527290730e-03 1.506839171045618476e-03 1.756701157501751060e-03 2.040826125470635976e-03 2.362605739465648263e-03 2.725546750364230084e-03 3.133236292803126977e-03 3.589300278443211326e-03 4.097354763810946883e-03 4.660950337447059520e-03 5.283509760545863736e-03 5.968259305230237850e-03 6.718154460957214726e-03 7.535800916984088105e-03 8.423371970897460329e-03 9.382523752437775533e-03 1.041430987990590168e-02 1.151909737434269991e-02 1.269648583511443114e-02 1.394523202019822168e-02 1.526318206638139531e-02 1.664721362059549264e-02 1.809319012669380680e-02 1.959592941674688851e-02 2.114918858893281850e-02 2.274566691418418093e-02 2.437702820232203957e-02 2.603394367958487832e-02 2.770615599013676392e-02 2.938256444397454453e-02 3.105133110482528186e-02 3.270000675862923950e-02 3.431567524232731481e-02 3.588511406159231726e-02 3.739496870318564231e-02 3.883193757119959844e-02 4.018296406422726397e-02 4.143543197878521434e-02 4.257736018721214322e-02 4.359759240717337586e-02 4.448597786282773581e-02 4.523353873895086946e-02 4.583262054905425098e-02 4.627702187283613128e-02 4.656210035903528277e-02 4.668485242492236009e-02 4.664396469771583259e-02 4.643983591763790886e-02 4.607456873634049876e-02 4.555193157571249540e-02 4.487729143766552159e-02 4.405751925265043167e-02 4.310087000172030391e-02 4.201684042422002691e-02 4.081600761355302226e-02 3.950985219317688923e-02 3.811057004392773284e-02 3.663087671600246537e-02 3.508380870260123519e-02 3.348252567971607419e-02 3.184011763411800922e-02 3.016942051910702013e-02 2.848284370797857581e-02 2.679221207382830386e-02 2.510862502844732336e-02 2.344233432088903973e-02 2.180264184638415134e-02 2.019781816681459272e-02 1.863504191205017299e-02 1.712035973261336053e-02 1.565866602175689307e-02 1.425370123004417004e-02 1.290806726613289400e-02 1.162325821905908253e-02 1.039970445246751057e-02 9.236828009778836474e-03 8.133107228573648387e-03 7.086148487644372378e-03 6.092763094501033039e-03 5.149047456438194878e-03 4.250464855353268054e-03 3.391927355500225054e-03 2.567876604190760977e-03 1.772362528184718167e-03 9.991191736872270628e-04 2.416371767887180548e-04 -5.067674238821004082e-04 -1.252888116156781854e-03 -2.003566490384725042e-03 -2.765634219442864375e-03 -3.545858083751987806e-03 -4.350887600655684376e-03 -5.187204770232293691e-03 -6.061075435921212291e-03 -6.978501776463850483e-03 -7.945175492966409514e-03 -8.966431328069237108e-03 -1.004720064938774762e-02 -1.119196494228878215e-02 -1.240470918311844736e-02 -1.368887519847771655e-02 -1.504731525427849617e-02 -1.648224625539546073e-02 -1.799520506819312846e-02 -1.958700559973286515e-02 -2.125769837503847098e-02 -2.300653344379111759e-02 -2.483192751705628684e-02 -2.673143628042612061e-02 -2.870173285016454356e-02 -3.073859333202761529e-02 -3.283689040748748872e-02 -3.499059580887173282e-02 -3.719279245385805066e-02 -3.943569689195700750e-02 -4.171069257285887899e-02 -4.400837428126624928e-02 -4.631860389816649937e-02 -4.863057744806768834e-02 -5.093290317970883274e-02 -5.321369020875395262e-02 -5.546064702993395296e-02 -5.766118898817558514e-02 -5.980255358871523763e-02 -6.187192233029056854e-02 -6.385654756831142531e-02 -6.574388276122239416e-02 -6.752171432744288881e-02 -6.917829324609627017e-02 -7.070246447535061263e-02 -7.208379223992851526e-02 -7.331267925569559529e-02 -7.438047801477601362e-02 -7.527959234898112806e-02 -7.600356762112954467e-02 -7.654716806078626368e-02 -7.690643995986434778e-02 -7.707875967039695686e-02 -7.706286559684864812e-02 -7.685887364324608950e-02 -7.646827585533567950e-02 -7.589392228378658012e-02 -7.513998637985613849e-02 -7.421191451364479719e-02 -7.311636047099524804e-02 -7.186110603248653528e-02 -7.045496896158642830e-02 -6.890769992422822454e-02 -6.722987002499944409e-02 -6.543275077273089102e-02 -6.352818837842201527e-02 -6.152847433995509152e-02 -5.944621428069706004e-02 -5.729419698359115160e-02 -5.508526550029892166e-02 -5.283219211881729632e-02 -5.054755884594649279e-02 -4.824364490683044626e-02 -4.593232258686961306e-02 -4.362496254630731513e-02 -4.133234952966397674e-02 -3.906460917597998767e-02 -3.683114641652577431e-02 -3.464059572909532897e-02 -3.250078330676152427e-02 -3.041870099820977863e-02 -2.840049169017219363e-02 -2.645144563319386938e-02 -2.457600706253757622e-02 -2.277779033838444461e-02 -2.105960472491252844e-02 -1.942348684698940939e-02 -1.787073980615254756e-02 -1.640197790377381434e-02 -1.501717590779020305e-02 -1.371572180867781758e-02 -1.249647203861601642e-02 -1.135780817290160671e-02 -1.029769419228548401e-02 -9.313733456523816401e-03 -8.403224620513176368e-03 -7.563215812368745926e-03 -6.790556485229152540e-03 -6.081946449088430906e-03 -5.433981683389046795e-03 -4.843196623505177309e-03 -4.306102702886390604e-03 -3.819223016063688636e-03 -3.379123044762451060e-03 -2.982437459108554234e-03 -2.625893067713380713e-03 -2.306328043891008733e-03 -2.020707600241755230e-03 -1.766136320389187367e-03 -1.539867385026518799e-03 -1.339308950014554645e-03 -1.162027947608747485e-03 -1.005751588607273640e-03 -8.683668440078353822e-04 -7.479181803853214572e-04 -6.426038144221794899e-04 -5.507707396052341671e-04 -4.709087627915228965e-04 -4.016437708515619202e-04 -3.417304285814418163e-04 -2.900444891378914218e-04 -2.455748779294595219e-04 -2.074156906606507329e-04 -1.747582264712582874e-04 -1.468831581677161981e-04 -1.231529236668788387e-04 -1.030044061610717673e-04 -8.594195530406550389e-05 -7.153078799498470788e-05 -5.939079513883987441e-05 -4.919077008596187860e-05 -4.064306526212773692e-05 -3.349867573356078487e-05 -2.754274202205658342e-05 -2.259045929555862268e-05 -1.848337599856563537e-05 -1.508606193872739385e-05 -1.228312369287604313e-05 -9.976543820597321108e-06 -8.083319663185209721e-06 -6.533377353203189124e-06 -5.267736965024414588e-06 -4.236905408249175247e-06 -3.399474621457864050e-06 -2.720903790385239110e-06 -2.172465628665792242e-06 -1.730338166236716207e-06 -1.374824944366933203e-06 -1.089687979207779974e-06 -8.615792971907452624e-07 -6.795582416018315767e-07 -5.346830821595455151e-07 -4.196667154265202579e-07 -3.285874147525273066e-07 -2.566466691936060020e-07 -1.999671394964473152e-07 -1.554246562124562978e-07 -1.205089926354704625e-07 -9.320886728986113814e-08 -7.191727190812088241e-08 -5.535378669407091865e-08 -4.250104104078793955e-08 -3.255291081002336943e-08 -2.487241882496177356e-08 -1.895762927644088306e-08 -1.441410493778296134e-08 -1.093273374162772421e-08 -8.271933334354819037e-09 -6.243413226711137916e-09 -4.700818225315112551e-09 -3.530697668474114379e-09 -2.645345910612166127e-09 -1.977143431193071380e-09 -1.474097458625822389e-09 -1.096338340770115499e-09 -8.133750051647315896e-10 -6.019514076361728387e-10 -4.443772999494391925e-10 -3.272321746230448889e-10 -2.403618996072651617e-10 -1.761042057311743169e-10 -1.286925630932820462e-10 -9.379868516511385689e-11 -6.818243414422886616e-11 -4.942468316000152438e-11 -3.572406144993841137e-11 -2.574274669215030686e-11 -1.848980165512973712e-11 -1.323316461799377332e-11 -9.433443573824816954e-12 -6.694252872809878698e-12 -4.725063683599963945e-12 -3.313493051762110380e-12 -2.304691300991066065e-12 -1.586052267109014008e-12 -1.075903405774528301e-12 -7.151630569779586232e-13 -4.612034805443742287e-13 -2.833489487702406696e-13 -1.595823810700527233e-13 -7.414271767025970399e-14 -1.577693346775208241e-14 2.352819079115221110e-14 4.946369833770582662e-14 6.606059673883015205e-14 7.616634108657326992e-14 8.178678387416226779e-14 8.433091054196134389e-14 8.478552376541772840e-14 8.383959047956670430e-14 8.197251824769050180e-14 7.951665584002331970e-14 7.670142563093309113e-14 7.368440272606054450e-14 7.057314339630217800e-14 6.744047567680841124e-14 6.433518208240424917e-14 6.128944355113944093e-14 5.832401313369426669e-14 5.545180264046642211e-14 5.268036284793180733e-14 5.001359439631740425e-14 4.745292521064741284e-14 4.499811895692091357e-14 4.264782897550600735e-14 4.039997708313868933e-14 3.825201216783075570e-14 3.620108647023937961e-14 3.424417562404413353e-14 3.237816034612315400e-14 3.059988202039019209e-14 2.890618053269209648e-14 2.729392004683662909e-14 2.576000658634556329e-14 2.430140004067020835e-14 2.291512236672501661e-14 2.159826318113847248e-14 2.034798354915015217e-14 1.916151851320080636e-14 1.803617872730339553e-14 1.696935144447216534e-14 1.595850102491866518e-14 1.500116907955684331e-14 1.409497432790900777e-14
8.596298400705011103e-04 1.015246930316518947e-03 1.194837980696137171e-03 1.401275358911989325e-03 1.637627349496740365e-03 1.907145432056336952e-03 2.213245923767807009e-03 2.559485453662889171e-03 2.949529810654828201e-03 3.387115807717606345e-03 3.876005931921515293e-03 4.419935704105626938e-03 5.022553851749481622e-03 5.687355601894156752e-03 6.417609624350095396e-03 7.216279394271505124e-03 8.085939991605568811e-03 9.028691605912349954e-03 1.004607126055531707e-02 1.113896450140673504e-02 1.230751900255449768e-02 1.355106221533904261e-02 1.486802531779355362e-02 1.625587580012915687e-02 1.771106104013291799e-02 1.922896517344007891e-02 2.080388144257079575e-02 2.242900201250336290e-02 2.409642696897843633e-02 2.579719387098856551e-02 2.752132881613742268e-02 2.925791950480816084e-02 3.099521026715887015e-02 3.272071845929792194e-02 3.442137105719308976e-02 3.608365969636286724e-02 3.769381184074959562e-02 3.923797523453219360e-02 4.070241231490481781e-02 4.207370086002316933e-02 4.333893683066823016e-02 4.448593515056493974e-02 4.550342406950780294e-02 4.638122877268027744e-02 4.711044004198386426e-02 4.768356403972953683e-02 4.809464966625175836e-02 4.833939043123067908e-02 4.841519836011756034e-02 4.832124811494881850e-02 4.805849022301166007e-02 4.762963305515674484e-02 4.703909395460208892e-02 4.629292066301105707e-02 4.539868490010895430e-02 4.436535060422124033e-02 4.320311991415944075e-02 4.192326045113222571e-02 4.053791782963098861e-02 3.905991757937483239e-02 3.750256079147798460e-02 3.587941781048709783e-02 3.420412418351566342e-02 3.249018285608006040e-02 3.075077628265591653e-02 2.899859171269295738e-02 2.724566243644944985e-02 2.550322724776452402e-02 2.378160982186752065e-02 2.209011913472797017e-02 2.043697148484117238e-02 1.882923413603346252e-02 1.727279009628839707e-02 1.577232309588189399e-02 1.433132143874913701e-02 1.295209908160532310e-02 1.163583205057432124e-02 1.038260813671016726e-02 9.191487718826411510e-03 8.060573540976275625e-03 6.987087317062281276e-03 5.967451138907263648e-03 4.997371817815654191e-03 4.071926483373090704e-03 3.185647986634032071e-03 2.332608897484505887e-03 1.506503137658804243e-03 7.007245420482025554e-04 -9.155811715617478280e-05 -8.773298839345388886e-04 -1.663662188269069385e-03 -2.457649097762778026e-03 -3.266346975264950662e-03 -4.096717159979000253e-03 -4.955571218314335988e-03 -5.849518274906252875e-03 -6.784913932511259238e-03 -7.767810319669209498e-03 -8.803906864062922139e-03 -9.898501473680891907e-03 -1.105644191295550478e-02 -1.228207728238222413e-02 -1.357920964285911671e-02 -1.495104596513639923e-02 -1.640015072535860180e-02 -1.792839960484603895e-02 -1.953693488134250478e-02 -2.122612321558806428e-02 -2.299551663726819017e-02 -2.484381761460365684e-02 -2.676884914903510451e-02 -2.876753086815162647e-02 -3.083586209434748329e-02 -3.296891284244646975e-02 -3.516082364618257350e-02 -3.740481503113037703e-02 -3.969320734132693318e-02 -4.201745149001257645e-02 -4.436817104392470901e-02 -4.673521586837245390e-02 -4.910772736045725811e-02 -5.147421508442793364e-02 -5.382264440085791218e-02 -5.614053445509377405e-02 -5.841506566550586782e-02 -6.063319563386430910e-02 -6.278178219410170124e-02 -6.484771212709675159e-02 -6.681803390296885137e-02 -6.868009267335509205e-02 -7.042166562835069921e-02 -7.203109575969691980e-02 -7.349742203607492752e-02 -7.481050399984637278e-02 -7.596113883817795509e-02 -7.694116906512769860e-02 -7.774357907390325173e-02 -7.836257897808915351e-02 -7.879367435420564503e-02 -7.903372072164967232e-02 -7.908096184524797401e-02 -7.893505121501533106e-02 -7.859705634142702402e-02 -7.806944579637058179e-02 -7.735605922351777852e-02 -7.646206083068571302e-02 -7.539387715450569794e-02 -7.415912014835687738e-02 -7.276649688247469050e-02 -7.122570735544253573e-02 -6.954733209467658939e-02 -6.774271136661458304e-02 -6.582381792261193798e-02 -6.380312527250951715e-02 -6.169347350389221135e-02 -5.950793465164022633e-02 -5.725967957082934295e-02 -5.496184817860139821e-02 -5.262742481032860187e-02 -5.026912028594188175e-02 -4.789926210797227496e-02 -4.552969401836939878e-02 -4.317168593152153483e-02 -4.083585504126188703e-02 -3.853209867516122628e-02 -3.626953924511988614e-02 -3.405648142395448913e-02 -3.190038146774751282e-02 -2.980782840714585671e-02 -2.778453665096922848e-02 -2.583534938524883681e-02 -2.396425201234103283e-02 -2.217439475958894735e-02 -2.046812349602491685e-02 -1.884701772907045048e-02 -1.731193471077257379e-02 -1.586305856393151192e-02 -1.449995334117643898e-02 -1.322161895286963658e-02 -1.202654894056772415e-02 -1.091278912930464945e-02 -9.877996261664355113e-03 -8.919495796880992991e-03 -8.034338146419513910e-03 -7.219352711077166827e-03 -6.471199181155467758e-03 -5.786415658385697137e-03 -5.161463253968365250e-03 -4.592766909463592839e-03 -4.076752274761587073e-03 -3.609878558669389354e-03 -3.188667341743033241e-03 -2.809727407127726208e-03 -2.469775702858597287e-03 -2.165654598085327287e-03 -1.894345636007027179e-03 -1.652980018129712216e-03 -1.438846078148907619e-03 -1.249394019820545621e-03 -1.082238202228983249e-03 -9.351572585922737248e-04 -8.060923319151723282e-04 -6.931437031926353199e-04 -5.945660762697332988e-04 -5.087627686510217979e-04 -4.342790402657293702e-04 -3.697947731293781755e-04 -3.141166946366322579e-04 -2.661703164470857470e-04 -2.249917400895157552e-04 -1.897194599420403771e-04 -1.595862745048685970e-04 -1.339113981580221629e-04 -1.120928481103578185e-04 -9.360016515874072655e-05 -7.796751229084255348e-05 -6.478718213549489299e-05 -5.370353280117594476e-05 -4.440736171967063153e-05 -3.663071867203396579e-05 -3.014215213777151776e-05 -2.474237737800969890e-05 -2.026035012946176918e-05 -1.654972633069355791e-05 -1.348568580478327008e-05 -1.096209616227528220e-05 -8.888992247794635782e-06 -7.190346120625510977e-06 -5.802102728882193759e-06 -4.670457011912375210e-06 -3.750349058693024768e-06 -3.004155083182081782e-06 -2.400553282469975046e-06 -1.913545061138472373e-06 -1.521613585516660041e-06 -1.207003133006855757e-06 -9.551041906048487857e-07 -7.539307064668754503e-07 -5.936772884433962463e-07 -4.663454589520287476e-07 -3.654293061474012370e-07 -2.856520107932819891e-07 -2.227457735748813129e-07 -1.732686184987794061e-07 -1.344524063161063520e-07 -1.040771609840110896e-07 -8.036749664569384456e-08 -6.190753786876838395e-08 -4.757125784980209861e-08 -3.646562413772819549e-08 -2.788434536916688006e-08 -2.127036165590244803e-08 -1.618552150321470988e-08 -1.228614503835991844e-08 -9.303392090605722928e-09 -7.027539080217978581e-09 -5.295425112682059637e-09 -3.980459080019982368e-09 -2.984689471427120520e-09 -2.232530120844355012e-09 -1.665811025508047690e-09 -1.239886066180618234e-09 -9.205810385220196551e-10 -6.818076706803351754e-10 -5.037038023034394079e-10 -3.711879542745605626e-10 -2.728392452513851078e-10 -2.000319539486922193e-10 -1.462687765272612790e-10 -1.066686471414903870e-10 -7.757442551766000447e-11 -5.625326219159717846e-11 -4.066840321943352533e-11 -2.930589780005512111e-11 -2.104337393910487143e-11 -1.505095179874324692e-11 -1.071663570998979827e-11 -7.590296071719870449e-12 -5.341727492919099565e-12 -3.729334225775545477e-12 -2.576815576742425456e-12 -1.755855998265070521e-12 -1.173309151483747842e-12 -7.617355901319821015e-13 -4.724358732008435916e-13 -2.703351944834854339e-13 -1.302378377050503161e-13 -3.409219052886109134e-14 3.100084538051003614e-14 7.423413286926056461e-14 1.021417017431518910e-13 1.193552110962280486e-13 1.291487975161729890e-13 1.338304389271134168e-13 1.350223076797437555e-13 1.338610572419695167e-13 1.311405221156116970e-13 1.274131144084974118e-13 1.230616783641007284e-13 1.183502735850107308e-13 1.134599703522645332e-13 1.085140135109699468e-13 1.035954658441879717e-13 9.875954613374642500e-14 9.404223483486157860e-14 8.946626109392851372e-14 8.504525748338990869e-14 8.078663613491101916e-14 7.669357502484367165e-14 7.276638660529797969e-14 6.900345883221476161e-14 6.540190092080327126e-14 6.195798571392695590e-14 5.866745229024399821e-14 5.552571275057266396e-14 5.252799344265251600e-14 4.966943140845356551e-14 4.694514029195948058e-14 4.435025543580972213e-14 4.187996479741425334e-14 3.952953019314252601e-14 3.729430192966208811e-14 3.516972889409417534e-14 3.315136550391610724e-14 3.123487646316460611e-14 2.941603996451970188e-14 2.769074977002578530e-14 2.605501646420417991e-14 2.450496808012536720e-14 2.303685023667575392e-14 2.164702588363010142e-14
7.918984972254294223e-04 9.375411373929511431e-04 1.106084428829056700e-03 1.300359263744047499e-03 1.523405660942884652e-03 1.778463293236664860e-03 2.068956589613751753e-03 2.398473821633221020e-03 2.770739642766330540e-03 3.189580634607443437e-03 3.658883526392664193e-03 4.182545894688831888e-03 4.764419318077459976e-03 5.408245155702056176e-03 6.117583336016722481e-03 6.895734779053109935e-03 7.745658326807379652e-03 8.669883315478689803e-03 9.670419182648513912e-03 1.074866375344910724e-02 1.190531208292215995e-02 1.314026793721054763e-02 1.445256016389220161e-02 1.584026632182892677e-02 1.730044600419148107e-02 1.882908628675715457e-02 2.042106166063135594e-02 2.207011065963722721e-02 2.376883116550738972e-02 2.550869606910551035e-02 2.728009058645150878e-02 2.907237208058981864e-02 3.087395273351681985e-02 3.267240485856706678e-02 3.445458805745243297e-02 3.620679682441256542e-02 3.791492660110881013e-02 3.956465570952149430e-02 4.114164005601327057e-02 4.263171702731476803e-02 4.402111460664611536e-02 4.529666144170464009e-02 4.644599340928504128e-02 4.745775215396671326e-02 4.832177113682707692e-02 4.902924491649312405e-02 4.957287769652771875e-02 4.994700760318818850e-02 5.014770369468590089e-02 5.017283333194468703e-02 5.002209824279029576e-02 4.969703836502017968e-02 4.920100333545763399e-02 4.853909227737783494e-02 4.771806330294484783e-02 4.674621486670913623e-02 4.563324175864470061e-02 4.439006909113301508e-02 4.302866809742057069e-02 4.156185790697551619e-02 4.000309768764854362e-02 3.836627364190496603e-02 3.666548531541193728e-02 3.491483552608228708e-02 3.312822795942516052e-02 3.131917611442358584e-02 2.950062683872321442e-02 2.768480118049307381e-02 2.588305472613959546e-02 2.410575900802553947e-02 2.236220497422507919e-02 2.066052893205421251e-02 1.900766082603200582e-02 1.740929420437116112e-02 1.586987677885430201e-02 1.439262010098856133e-02 1.297952656959257094e-02 1.163143175535391767e-02 1.034805987731267363e-02 9.128090192805504363e-03 7.969232061761411662e-03 6.868306511847275739e-03 5.821332254552541614e-03 4.823614274317224691e-03 3.869833322844789137e-03 2.954134887999782834e-03 2.070216460385368440e-03 1.211412180435143641e-03 3.707742049596060747e-04 -4.588496241350729400e-04 -1.284742002304623248e-03 -2.114246271446972719e-03 -2.954700243968796762e-03 -3.813373437298694327e-03 -4.697407317541551011e-03 -5.613758090968776725e-03 -6.569141558196156527e-03 -7.569979556506416588e-03 -8.622347558152467645e-03 -9.731923063152648004e-03 -1.090393451993126872e-02 -1.214311062154851961e-02 -1.345362995424295195e-02 -1.483907111342031362e-02 -1.630236354484633499e-02 -1.784573951047354126e-02 -1.947068771406338522e-02 -2.117790924683216058e-02 -2.296727662338440834e-02 -2.483779676928317415e-02 -2.678757889031717701e-02 -2.881380819702492740e-02 -3.091272647410107932e-02 -3.307962047139054867e-02 -3.530881905043151830e-02 -3.759369994781641688e-02 -3.992670691463581778e-02 -4.229937786132304672e-02 -4.470238448142812432e-02 -4.712558364903311758e-02 -4.955808068612942846e-02 -5.198830438238794677e-02 -5.440409342493533057e-02 -5.679279366501937404e-02 -5.914136541713269773e-02 -6.143649975977950872e-02 -6.366474259121548962e-02 -6.581262499366270780e-02 -6.786679828099841105e-02 -6.981417195266211018e-02 -7.164205265493744923e-02 -7.333828216363855179e-02 -7.489137235259656078e-02 -7.629063510238398571e-02 -7.752630513469255247e-02 -7.858965382995410087e-02 -7.947309219842850492e-02 -8.017026132631259461e-02 -8.067610880571686460e-02 -8.098694987694431136e-02 -8.110051225888860460e-02 -8.101596391332162306e-02 -8.073392327553827186e-02 -8.025645178101499522e-02 -7.958702881887831648e-02 -7.873050954143812064e-02 -7.769306624825789154e-02 -7.648211433690339789e-02 -7.510622406474558310e-02 -7.357501959167356276e-02 -7.189906696769458871e-02 -7.008975288836963302e-02 -6.815915616198088556e-02 -6.611991391334558210e-02 -6.398508458937336718e-02 -6.176800983091694508e-02 -5.948217723526325745e-02 -5.714108595575865396e-02 -5.475811697240514503e-02 -5.234640972338693021e-02 -4.991874661660807705e-02 -4.748744674713681335e-02 -4.506426993601216069e-02 -4.266033198342888966e-02 -4.028603180017172047e-02 -3.795099085055484572e-02 -3.566400511302320747e-02 -3.343300954566109234e-02 -3.126505483735021046e-02 -2.916629603491038142e-02 -2.714199246534993587e-02 -2.519651822280014053e-02 -2.333338236360800802e-02 -2.155525785154343774e-02 -1.986401821860590139e-02 -1.826078085535422224e-02 -1.674595581730051533e-02 -1.531929902947569942e-02 -1.397996878811090873e-02 -1.272658449443894724e-02 -1.155728660857979415e-02 -1.046979687880004312e-02 -9.461477980481195621e-03 -8.529391787206595799e-03 -7.670355590817749987e-03 -6.880995685540181039e-03 -6.157797830920771869e-03 -5.497154207144009166e-03 -4.895406572329042381e-03 -4.348885422937904567e-03 -3.853945044019463102e-03 -3.406994414524505427e-03 -3.004524003497796841e-03 -2.643128554998745543e-03 -2.319526012800807863e-03 -2.030572780188333662e-03 -1.773275545639582717e-03 -1.544799932172131497e-03 -1.342476247105836877e-03 -1.163802620565557080e-03 -1.006445825893922388e-03 -8.682400740313895747e-04 -7.471840676419248513e-04 -6.414365901279474877e-04 -5.493108904872965421e-04 -4.692681079916769687e-04 -3.999099616398421879e-04 -3.399709089350223400e-04 -2.883099573649682739e-04 -2.439022905652787031e-04 -2.058308499890834848e-04 -1.732779923813239549e-04 -1.455173237836396120e-04 -1.219057924257673441e-04 -1.018761058761173877e-04 -8.492952235228963650e-05 -7.062905220296230766e-05 -5.859309329032059754e-05 -4.848951331152249501e-05 -4.003018295040481337e-05 -3.296595607199441453e-05 -2.708208686767584947e-05 -2.219406881893653638e-05 -1.814387645401296169e-05 -1.479658800134417566e-05 -1.203736507233829106e-05 -9.768764311694694277e-06 -7.908355419321275913e-06 -6.386619963409405403e-06 -5.145105867396941115e-06 -4.134813271395267249e-06 -3.314788557933767326e-06 -2.650904619196525435e-06 -2.114806864656806687e-06 -1.683005969930649468e-06 -1.336099904417363708e-06 -1.058109309736017075e-06 -8.359118034439690911e-07 -6.587622300567575009e-07 -5.178872568821383198e-07 -4.061440036196488300e-07 -3.177335943674762853e-07 -2.479616245301966401e-07 -1.930385419843151652e-07 -1.499138529291280363e-07 -1.161388811358224051e-07 -8.975353916564281790e-08 -6.919321686763683076e-08 -5.321246201333067268e-08 -4.082262654468527216e-08 -3.124108598274661640e-08 -2.385001538612855842e-08 -1.816302898289838285e-08 -1.379826805294759934e-08 -1.045675827267018878e-08 -7.905058604111508643e-09 -5.961393540629596404e-09 -4.484603297607711178e-09 -3.365366116357704989e-09 -2.519246573792029797e-09 -1.881206609184523947e-09 -1.401284476654682092e-09 -1.041203256669682271e-09 -7.717168560018532913e-10 -5.705392636565307927e-10 -4.207336371481802076e-10 -3.094627810790313233e-10 -2.270227720731876279e-10 -1.660977411185039447e-10 -1.211868656593659743e-10 -8.816504792753667965e-11 -6.394705865688779359e-11 -4.623151505129676602e-11 -3.330627389142380781e-11 -2.390092882700008894e-11 -1.707532795267714757e-11 -1.213555411884497924e-11 -8.570781600086566059e-12 -6.005955624647820873e-12 -4.166429379834318646e-12 -2.851610978819770991e-12 -1.915379665577464148e-12 -1.251573029847681899e-12 -7.832620582816981724e-13 -4.548473865513857314e-13 -2.262507583869022685e-13 -6.865806290548013419e-14 3.859190927276062950e-14 1.102750964188276965e-13 1.569303926612472920e-13 1.860543808321654500e-13 2.029649792121516262e-13 2.114240507569689498e-13 2.140850253004895693e-13 2.128138419001772194e-13 2.089184392743882310e-13 2.033124100968481901e-13 1.966313918565815463e-13 1.893156217688381711e-13 1.816683356005455955e-13 1.738969686962345609e-13 1.661421468678675759e-13 1.584980321283623429e-13 1.510265641550970225e-13 1.437674033461368137e-13 1.367448553178927155e-13 1.299726813472011521e-13 1.234574322017139235e-13 1.172007533375859485e-13 1.112009754145016268e-13 1.054542095369795375e-13 9.995510013455403194e-14 9.469734175622013382e-14 8.967403343865086248e-14 8.487792156257195379e-14 8.030156629504640284e-14 7.593745574789255645e-14 7.177808439890151652e-14 6.781600709360026595e-14 6.404387635009518903e-14 6.045446822453457830e-14 5.704070030938577168e-14 5.379564428766329484e-14 5.071253468497387889e-14 4.778477493153566875e-14 4.500594148812593700e-14 4.236978654834460614e-14 3.987023966707984603e-14 3.750140855599884382e-14 3.525757921384661657e-14 3.313321551049788171e-14
7.279655746522785756e-04 8.639572782079311345e-04 1.021764535962731320e-03 1.204166424845160357e-03 1.414162558161449193e-03 1.654966804000959678e-03 1.929995831653154650e-03 2.242851846189896498e-03 2.597298915264188279e-03 2.997232361540399029e-03 3.446640790918209345e-03 3.949560452048024410e-03 4.510021776880196800e-03 5.131988134435609000e-03 5.819287038752111139e-03 6.575534283909580807e-03 7.404051729702894498e-03 8.307779725121054726e-03 9.289185426236180182e-03 1.035016853217313182e-02 1.149196621831041244e-02 1.271505927981935249e-02 1.401908170072394162e-02 1.540273602346724398e-02 1.686371700147156621e-02 1.839864606317299228e-02 2.000301909256951144e-02 2.167116993224408802e-02 2.339625183606565406e-02 2.517023883881266966e-02 2.698394867009431056e-02 2.882708842448560016e-02 3.068832371614253068e-02 3.255537150480676545e-02 3.441511619437469249e-02 3.625374799100794521e-02 3.805692188310941942e-02 3.980993498992027591e-02 4.149791943941670558e-02 4.310604740010459679e-02 4.461974442502704419e-02 4.602490688811762543e-02 4.730811901893269833e-02 4.845686488475269005e-02 4.945973063834792349e-02 5.030659245051467832e-02 5.098878577944766094e-02 5.149925199013100086e-02 5.183265881758049309e-02 5.198549175494976415e-02 5.195611412425304304e-02 5.174479433342150936e-02 5.135369961562097352e-02 5.078685636051044616e-02 5.005007795684743993e-02 4.915086184618812359e-02 4.809825821412322400e-02 4.690271339636788855e-02 4.557589163276239835e-02 4.413047924715879367e-02 4.257997565366068715e-02 4.093847578268807602e-02 3.922044858141342238e-02 3.744051617448416330e-02 3.561323807921926848e-02 3.375290456530074396e-02 3.187334284648664362e-02 2.998773930797824991e-02 2.810848042676436162e-02 2.624701445375985515e-02 2.441373531650715967e-02 2.261788958989454854e-02 2.086750678893749267e-02 1.916935267956727459e-02 1.752890479567898244e-02 1.595034890577694958e-02 1.443659479978733583e-02 1.298930947220071352e-02 1.160896556472263384e-02 1.029490280006823549e-02 9.045400085647015836e-03 7.857755986369141868e-03 6.728375352283449788e-03 5.652860030193756352e-03 4.626101778559726756e-03 3.642375730912665675e-03 2.695433003472448141e-03 1.778591306555353090e-03 8.848226861493451931e-04 6.837781983285405596e-06 -8.628337670994763037e-04 -1.731766917970496093e-03 -2.607568772804447384e-03 -3.497809878208732459e-03 -4.409958945046290636e-03 -5.351320574137896635e-03 -6.328975524889247223e-03 -7.349723052489584574e-03 -8.420024862483790895e-03 -9.545950286091830009e-03 -1.073312236171737946e-02 -1.198666461311258952e-02 -1.331114843765983553e-02 -1.471054115390674037e-02 -1.618815490042283325e-02 -1.774659672279351244e-02 -1.938772032681647384e-02 -2.111258010863157827e-02 -2.292138819184550563e-02 -2.481347530339288524e-02 -2.678725640007955516e-02 -2.884020201325353597e-02 -3.096881630723718679e-02 -3.316862284611785811e-02 -3.543415903205335282e-02 -3.775898011596655335e-02 -4.013567358873234431e-02 -4.255588463882215011e-02 -4.501035321275222156e-02 -4.748896304022746234e-02 -4.998080278990212760e-02 -5.247423930818551074e-02 -5.495700266703417575e-02 -5.741628251221756601e-02 -5.983883496650670153e-02 -6.221109910823603012e-02 -6.451932182047795394e-02 -6.674968959534806345e-02 -6.888846568726179898e-02 -7.092213084349686947e-02 -7.283752570490598099e-02 -7.462199286820481170e-02 -7.626351653731329450e-02 -7.775085766729919468e-02 -7.907368252218582860e-02 -8.022268262784498782e-02 -8.118968420299989275e-02 -8.196774529354453054e-02 -8.255123901547158083e-02 -8.293592152623799341e-02 -8.311898358904523665e-02 -8.309908486414208095e-02 -8.287637035009158548e-02 -8.245246869968925196e-02 -8.183047244325625247e-02 -8.101490045956556696e-02 -8.001164333492583047e-02 -7.882789253737014501e-02 -7.747205459928972748e-02 -7.595365174253999874e-02 -7.428321059006864902e-02 -7.247214078328478859e-02 -7.053260546145168064e-02 -6.847738565604953587e-02 -6.631974070805431165e-02 -6.407326682918225436e-02 -6.175175590013247395e-02 -5.936905653147546424e-02 -5.693893930872441500e-02 -5.447496800572593223e-02 -5.199037838394553884e-02 -4.949796600416216108e-02 -4.700998426660620705e-02 -4.453805367100728552e-02 -4.209308305479225049e-02 -3.968520333119551075e-02 -3.732371401451636816e-02 -3.501704259209586362e-02 -3.277271658627369660e-02 -3.059734794859035947e-02 -2.849662924621417306e-02 -2.647534093972746250e-02 -2.453736891407273454e-02 -2.268573131201854012e-02 -2.092261363265180557e-02 -1.924941099620253518e-02 -1.766677644039488584e-02 -1.617467410140279935e-02 -1.477243614278688118e-02 -1.345882232651925831e-02 -1.223208116906871097e-02 -1.109001168998148545e-02 -1.003002483777099690e-02 -9.049203765471454039e-03 -8.144362223167391293e-03 -7.312100434521634149e-03 -6.548857926255337129e-03 -5.850962881348559588e-03 -5.214677686321353076e-03 -4.636240438474303546e-03 -4.111902268854109727e-03 -3.637960419689298050e-03 -3.210787090139128903e-03 -2.826854130724603623e-03 -2.482753724347775207e-03 -2.175215240191327639e-03 -1.901118486090381523e-03 -1.657503615446929588e-03 -1.441577966851656555e-03 -1.250720128860161127e-03 -1.082481529523567944e-03 -9.345858510543139739e-04 -8.049265652223517491e-04 -6.915628755534278856e-04 -5.927143389644135485e-04 -5.067544229252238068e-04 -4.322032353464962335e-04 -3.677196438690652361e-04 -3.120929797231844494e-04 -2.642344994111255909e-04 -2.231687556495038141e-04 -1.880250077149732218e-04 -1.580287809210045098e-04 -1.324936656931784173e-04 -1.108134288166748885e-04 -9.245449304941509041e-05 -7.694882651801403272e-05 -6.388727018135108076e-05 -5.291332015497714783e-05 -4.371737179967357664e-05 -3.603142412081121926e-05 -2.962423611072037777e-05 -2.429692108646376312e-05 -1.987896071133894452e-05 -1.622461711505026292e-05 -1.320971921741799261e-05 -1.072879788772628686e-05 -8.692543814464192802e-06 -7.025561802717438016e-06 -5.664395551274816439e-06 -4.555797690165438614e-06 -3.655220893193316258e-06 -2.925507140533947809e-06 -2.335753625107456249e-06 -1.860335314545013175e-06 -1.478065748700627254e-06 -1.171479230072787624e-06 -9.262191183540307825e-07 -7.305184449014620401e-07 -5.747604988020873140e-07 -4.511083894499930296e-07 -3.531938518989939666e-07 -2.758567253737531439e-07 -2.149276001149801785e-07 -1.670470936984941726e-07 -1.295160876312086920e-07 -1.001720324494531143e-07 -7.728711988903394021e-08 -5.948472986224205505e-08 -4.567109430029051353e-08 -3.497958592369412368e-08 -2.672544420285390421e-08 -2.036909952141214479e-08 -1.548655593708852280e-08 -1.174554867680464115e-08 -8.886409927066935445e-09 -6.706760473343752240e-09 -5.049299742810561205e-09 -3.792096807861939351e-09 -2.840893476371381466e-09 -2.123020881648645580e-09 -1.582605759385982498e-09 -1.176804275446555550e-09 -8.728519392424400756e-10 -6.457596038585256509e-10 -4.765193574605400793e-10 -3.507115625518137699e-10 -2.574265103364503616e-10 -1.884320612244968276e-10 -1.375330219622127243e-10 -1.000795171699822982e-10 -7.259078912563631577e-11 -5.246815095831911182e-11 -3.777659193966915695e-11 -2.707908945099040133e-11 -1.931126497043160092e-11 -1.368682937110109165e-11 -9.626456118346892976e-12 -6.704428436186967348e-12 -4.608731390920009631e-12 -3.111284471438597102e-12 -2.045800090469925020e-12 -1.291360317720270648e-12 -7.602689652314336435e-13 -3.890910012425741996e-13 -1.320613212410139227e-13 4.375022876647555681e-14 1.619757545136529344e-13 2.395295233491489092e-13 2.884850879981409554e-13 3.174371678982582623e-13 3.324870132563460247e-13 3.379534022643981751e-13 3.368842705747847306e-13 3.314238773939704827e-13 3.230755853234103313e-13 3.128894234676926609e-13 3.015956032155272375e-13 2.896993059757404736e-13 2.775477969352919996e-13 2.653778184285641764e-13 2.533489693541512183e-13 2.415671531825256275e-13 2.301010070407906476e-13 2.189933837676130182e-13 2.082693566912469488e-13 1.979417868065795863e-13 1.880151857353957934e-13 1.784883903494358000e-13 1.693564109258197548e-13 1.606117059666814613e-13 1.522450602612990181e-13 1.442461890278909809e-13 1.366041533531218554e-13 1.293076458888016504e-13 1.223451874884633976e-13 1.157052627814314521e-13 1.093764139027276306e-13 1.033473055382994039e-13 9.760677027540377549e-14 9.214384038656691241e-14 8.694777021739890348e-14 8.200805201228933538e-14 7.731442710268272233e-14 7.285689376551658220e-14 6.862571264174143465e-14 6.461141032290160750e-14 6.080478152391575494e-14 5.719689013263677862e-14 5.377906934124792683e-14 5.054292100726577133e-14
6.677831439397431809e-04 7.944699763305378051e-04 9.418823491265315099e-04 1.112738100853724078e-03 1.309985205947644194e-03 1.536798595759663851e-03 1.796572098629717427e-03 2.092904818928347042e-03 2.429581303544264478e-03 2.810544897516475526e-03 3.239863770777935779e-03 3.721689207072215958e-03 4.260205885011003266e-03 4.859574049985934847e-03 5.523863673142394640e-03 6.256980917532751693e-03 7.062587478229444271e-03 7.944013627546360132e-03 8.904166072187007924e-03 9.945432008400634932e-03 1.106958103522984356e-02 1.227766684487766220e-02 1.356993084264515419e-02 1.494571004601646588e-02 1.640335176259736377e-02 1.794013763956688393e-02 1.955221970390142588e-02 2.123457096515301776e-02 2.298095302522689537e-02 2.478390292897226718e-02 2.663474119475157248e-02 2.852360258777187837e-02 3.043949074626558712e-02 3.237035725026839866e-02 3.430320514650616465e-02 3.622421632546093256e-02 3.811890150520982207e-02 3.997227093033153822e-02 4.176902326364239498e-02 4.349374955500268092e-02 4.513114863603061994e-02 4.666624983240823948e-02 4.808463852485810736e-02 4.937267984150966321e-02 5.051773564059161559e-02 5.150836995155592957e-02 5.233453818881482478e-02 5.298775573446977416e-02 5.346124189912652980e-02 5.375003580278819859e-02 5.385108135612064195e-02 5.376327924739985470e-02 5.348750463018389634e-02 5.302659003678843880e-02 5.238527388699292658e-02 5.157011579357907716e-02 5.058938066025297359e-02 4.945289429868175018e-02 4.817187393762596692e-02 4.675873753954839368e-02 4.522689626360092141e-02 4.359053470794291979e-02 4.186438372302517252e-02 4.006349060976580057e-02 3.820299140614089733e-02 3.629788973079799141e-02 3.436284630505082038e-02 3.241198283061574176e-02 3.045870337795358179e-02 2.851553585923114267e-02 2.659399554185992720e-02 2.470447192466385111e-02 2.285613966968695274e-02 2.105689367782491439e-02 1.931330783319399128e-02 1.763061643423397690e-02 1.601271689085029259e-02 1.446219190513521775e-02 1.298034907377983507e-02 1.156727565537495929e-02 1.022190613447829244e-02 8.942100182868034652e-03 7.724728660610110167e-03 6.565765407208188492e-03 5.460382736376240970e-03 4.403048755986571638e-03 3.387624876011189473e-03 2.407462130162954170e-03 1.455495210109981289e-03 5.243333838950777100e-04 -3.936522671814041488e-04 -1.306245614967253051e-03 -2.221306357672063123e-03 -3.146694916548958484e-03 -4.090201121287561498e-03 -5.059476335918224911e-03 -6.061968602606646050e-03 -7.104860344988286371e-03 -8.195008174069323345e-03 -9.338884375523860693e-03 -1.054251972383349507e-02 -1.181144736177758107e-02 -1.315064759834619519e-02 -1.456449360885756633e-02 -1.605669816232869335e-02 -1.763026164728557707e-02 -1.928742181258743388e-02 -2.102960577903579750e-02 -2.285738500540303308e-02 -2.477043400432100279e-02 -2.676749369497562203e-02 -2.884634034710844772e-02 -3.100376111141810512e-02 -3.323553714277517612e-02 -3.553643530316329818e-02 -3.790020938015602192e-02 -4.031961167407212276e-02 -4.278641569356554653e-02 -4.529145055694523692e-02 -4.782464752743106895e-02 -5.037509891800017597e-02 -5.293112938934373124e-02 -5.548037943721095822e-02 -5.800990062807335340e-02 -6.050626190002746096e-02 -6.295566600487453868e-02 -6.534407493326578609e-02 -6.765734294356734457e-02 -6.988135561244755711e-02 -7.200217314660425916e-02 -7.400617604556089524e-02 -7.588021108954191851e-02 -7.761173554782734019e-02 -7.918895746460255514e-02 -8.060096988315042232e-02 -8.183787691625864225e-02 -8.289090966086910817e-02 -8.375253008714163283e-02 -8.441652120404180559e-02 -8.487806201208281109e-02 -8.513378599479405617e-02 -8.518182216885600289e-02 -8.502181800290908864e-02 -8.465494382052710098e-02 -8.408387861704619270e-02 -8.331277753593481494e-02 -8.234722156121949965e-02 -8.119415028131571344e-02 -7.986177885996807724e-02 -7.835950060586935328e-02 -7.669777675856673249e-02 -7.488801529990787853e-02 -7.294244075387207316e-02 -7.087395705049252814e-02 -6.869600560005457990e-02 -6.642242075126905676e-02 -6.406728479212661642e-02 -6.164478459610937822e-02 -5.916907192179156338e-02 -5.665412924385886811e-02 -5.411364283223698418e-02 -5.156088460794730488e-02 -4.900860409458845240e-02 -4.646893155837051453e-02 -4.395329319294816184e-02 -4.147233896348033466e-02 -3.903588348279422165e-02 -3.665286005640352313e-02 -3.433128780717435713e-02 -3.207825157889394180e-02 -2.989989412456040691e-02 -2.780141991289531919e-02 -2.578710973773752288e-02 -2.386034519125245293e-02 -2.202364196422547382e-02 -2.027869086538023821e-02 -1.862640540629577346e-02 -1.706697477814621625e-02 -1.559992104968706099e-02 -1.422415944075630309e-02 -1.293806056979308720e-02 -1.173951363496904786e-02 -1.062598956377079629e-02 -9.594603252461255186e-03 -8.642174111954599100e-03 -7.765284237504888054e-03 -6.960333623581740035e-03 -6.223591949925885020e-03 -5.551246567800315578e-03 -4.939446414894510355e-03 -4.384341681503589605e-03 -3.882119138086586718e-03 -3.429033114009917560e-03 -3.021432188401842849e-03 -2.655781716062562397e-03 -2.328682364044559142e-03 -2.036884877830998954e-03 -1.777301330203676696e-03 -1.547013131300347408e-03 -1.343276095557564484e-03 -1.163522870885940136e-03 -1.005363038283933752e-03 -8.665811869760711847e-04 -7.451332619062764340e-04 -6.391414678753189714e-04 -5.468879986167225413e-04 -4.668078404557659817e-04 -3.974808796400999323e-04 -3.376235206541902830e-04 -2.860800004505845281e-04 -2.418135610899808572e-04 -2.038976212431215104e-04 -1.715070657566946006e-04 -1.439097523326855505e-04 -1.204583155545977286e-04 -1.005823311859938924e-04 -8.378088797796555930e-05 -6.961560020958059444e-05 -5.770408185957729178e-05 -4.771389263986742011e-05 -3.935695705075032308e-05 -3.238445005778094670e-05 -2.658213683566726872e-05 -2.176614915678425581e-05 -1.777917729434055211e-05 -1.448705363273457249e-05 -1.177570240026187548e-05 -9.548428935529209628e-06 -7.723521547908978330e-06 -6.232139221089045913e-06 -5.016459033170775502e-06 -4.028058132655682890e-06 -3.226506333129762844e-06 -2.578146796945619389e-06 -2.055043806313902469e-06 -1.634078215241996905e-06 -1.296172793095623309e-06 -1.025631273980945698e-06 -8.095764869865257067e-07 -6.374744386618948998e-07 -5.007326348997586674e-07 -3.923622536533832370e-07 -3.066950059548042837e-07 -2.391466473369570458e-07 -1.860201247068652938e-07 -1.443422669325264395e-07 -1.117287545891499831e-07 -8.627284042357228148e-08 -6.645394297337915642e-08 -5.106280779564755461e-08 -3.914043056488967043e-08 -2.992837058875817614e-08 -2.282845864376332863e-08 -1.737022578587513851e-08 -1.318465593838076661e-08 -9.983100196507919371e-09 -7.540390071353703360e-09 -5.681355024604182475e-09 -4.270090862460893953e-09 -3.201443656659628615e-09 -2.394272208726577746e-09 -1.786133634216391824e-09 -1.329104006996223646e-09 -9.865014186620553905e-10 -7.303242150732861099e-10 -5.392542343927937194e-10 -3.971050071772909705e-10 -2.916192913396907736e-10 -2.135400170932422513e-10 -1.558945598456036494e-10 -1.134449524139134887e-10 -8.226678163745624455e-11 -5.942757606237147808e-11 -4.274188213336467577e-11 -3.058527500461674122e-11 -2.175352483837740472e-11 -1.535625809586013305e-11 -1.073689199459143337e-11 -7.412520891409929387e-12 -5.028909666147996993e-12 -3.326892163962314171e-12 -2.117354775654229980e-12 -1.262663668795114757e-12 -6.629143385047395247e-13 -2.457796743062735521e-13 4.096441809278287517e-14 2.349268211448619235e-13 3.631193181881257370e-13 4.448905133228989316e-13 4.940622172449039663e-13 5.204808305611274744e-13 5.311408338903550342e-13 5.309961839141587964e-13 5.235447170962194839e-13 5.112479208842505601e-13 4.958316350444180776e-13 4.785008767594269267e-13 4.600929021996628474e-13 4.411859702845016301e-13 4.221764234112902085e-13 4.033331702376321992e-13 3.848360948798407892e-13 3.668030646064832976e-13 3.493088721992316346e-13 3.323984884873766919e-13 3.160963117511436353e-13 3.004126082372976041e-13 2.853479869828257090e-13 2.708965026190556020e-13 2.570478029795207148e-13 2.437886133540604191e-13 2.311037611599407967e-13 2.189768829159005905e-13 2.073909120448404949e-13 1.963284157368215778e-13 1.857718279989833152e-13 1.757036113573764174e-13 1.661063695193112003e-13 1.569629262890985491e-13 1.482563811975957530e-13 1.399701489867186878e-13 1.320879878165979219e-13 1.245940195102656943e-13 1.174727440931201089e-13 1.107090501660313368e-13 1.042882221643086269e-13 9.819594522593891897e-14 9.241830817089083762e-14 8.694180494419703023e-14 8.175333477544028405e-14 7.684020124012299829e-14
[truncated: 2,384,335 more chars]
